# Supplementary material for: Fungal Identifier (FId): An Updated Polymerase Chain Reaction–Restriction Fragment Length Polymorphism Approach to Ease Ascomycetous Yeast Isolates’ Identification in Ecological Studies
Source: J Fungi (Basel). 2024 Aug 23;10(9):595. doi: 10.3390/jof10090595 (PMC11433625; doi:10.3390/jof10090595)
Supplement: Supplementary file 1 [file jof-10-00595-s001.zip]

Archive with 10 entries (10 files):
- File S1.pdf
- Supplementary materials-figures.pdf
- Table_S1.xls
- Table_S2.xlsx
- Table_S3.xlsx
- Table_S4.xlsx
- Table_S5.xlsx
- Table_S6.xlsx
- Table_S7.xlsx
- Table_S8.xlsx
