# Supplementary material for: Fungal Identifier (FId): An Updated Polymerase Chain Reaction–Restriction Fragment Length Polymorphism Approach to Ease Ascomycetous Yeast Isolates’ Identification in Ecological Studies
Source: J Fungi (Basel). 2024 Aug 23;10(9):595. doi: 10.3390/jof10090595 (PMC11433625; doi:10.3390/jof10090595)
Supplement: Supplementary file 1 [file jof-10-00595-s001.zip › Table_S1.xls]

## Sheet: Esteve-Zarzoso_species
	Phylum	Subphylum	Class	Order	Family	Genus	Species	NCBI_ID
1	Ascomycota	Saccharomycotina	Saccharomycetes	Saccharomycetales	Pichiaceae	Brettanomyces	Brettanomyces_anomalus
2	Ascomycota	Saccharomycotina	Saccharomycetes	Saccharomycetales	Pichiaceae	Brettanomyces	Brettanomyces_bruxellensis
3	Ascomycota	Saccharomycotina	Saccharomycetes	Saccharomycetales	Debaryomycetaceae	Candida	Candida_agrestis
4	Ascomycota	Saccharomycotina	Saccharomycetes	Saccharomycetales	Debaryomycetaceae	Candida	Candida_albicans
5	Ascomycota	Saccharomycotina	Saccharomycetes	Saccharomycetales	Debaryomycetaceae	Candida	Candida_auringiensis
6	Ascomycota	Saccharomycotina	Saccharomycetes	Saccharomycetales	Debaryomycetaceae	Candida	Candida_beechii
7	Ascomycota	Saccharomycotina	Saccharomycetes	Saccharomycetales	Debaryomycetaceae	Candida	Candida_boidinii
8	Ascomycota	Saccharomycotina	Saccharomycetes	Saccharomycetales	Debaryomycetaceae	Candida	Candida_cantarellii
9	Ascomycota	Saccharomycotina	Saccharomycetes	Saccharomycetales	Debaryomycetaceae	Candida	Candida_diversa
10	Ascomycota	Saccharomycotina	Saccharomycetes	Saccharomycetales	Debaryomycetaceae	Candida	Candida_ergatensis
11	Ascomycota	Saccharomycotina	Saccharomycetes	Saccharomycetales	Debaryomycetaceae	Candida	Candida_glabrata
12	Ascomycota	Saccharomycotina	Saccharomycetes	Saccharomycetales	Debaryomycetaceae	Candida	Candida_incommunis
13	Ascomycota	Saccharomycotina	Saccharomycetes	Saccharomycetales	Debaryomycetaceae	Candida	Candida_intermedia
14	Ascomycota	Saccharomycotina	Saccharomycetes	Saccharomycetales	Debaryomycetaceae	Candida	Candida_magnoliae
15	Ascomycota	Saccharomycotina	Saccharomycetes	Saccharomycetales	Debaryomycetaceae	Candida	Candida_maltosa
16	Ascomycota	Saccharomycotina	Saccharomycetes	Saccharomycetales	Debaryomycetaceae	Candida	Candida_mesenterica
17	Ascomycota	Saccharomycotina	Saccharomycetes	Saccharomycetales	Debaryomycetaceae	Candida	Candida_montana
18	Ascomycota	Saccharomycotina	Saccharomycetes	Saccharomycetales	Debaryomycetaceae	Candida	Candida_norvegica
19	Ascomycota	Saccharomycotina	Saccharomycetes	Saccharomycetales	Debaryomycetaceae	Candida	Candida_sake
20	Ascomycota	Saccharomycotina	Saccharomycetes	Saccharomycetales	Debaryomycetaceae	Candida	Candida_sorbosa
21	Ascomycota	Saccharomycotina	Saccharomycetes	Saccharomycetales	Debaryomycetaceae	Candida	Candida_stellata
22	Ascomycota	Saccharomycotina	Saccharomycetes	Saccharomycetales	Debaryomycetaceae	Candida	Candida_terebra
23	Ascomycota	Saccharomycotina	Saccharomycetes	Saccharomycetales	Debaryomycetaceae	Candida	Candida_tropicalis
24	Ascomycota	Saccharomycotina	Saccharomycetes	Saccharomycetales	Debaryomycetaceae	Candida	Candida_wandervaltii
25	Ascomycota	Saccharomycotina	Saccharomycetes	Saccharomycetales	Debaryomycetaceae	Candida	Candida_zeylanoides
26	Ascomycota	Saccharomycotina	Saccharomycetes	Saccharomycetales	Phaffomycetaceae	Cyberlindnera	Cyberlindnera_fabianii
27	Ascomycota	Saccharomycotina	Saccharomycetes	Saccharomycetales	Phaffomycetaceae	Cyberlindnera	Cyberlindnera_mrakii
28	Ascomycota	Saccharomycotina	Saccharomycetes	Saccharomycetales	Debaryomycetaceae	Debaryomyces	Debaryomyces_hansenii
29	Ascomycota	Saccharomycotina	Saccharomycetes	Saccharomycetales	Debaryomycetaceae	Debaryomyces	Debaryomyces_polymorphus
30	Ascomycota	Saccharomycotina	Saccharomycetes	Saccharomycetales	Debaryomycetaceae	Debaryomyces	Debaryomyces_pseudopolymorphus
31	Ascomycota	Saccharomycotina	Saccharomycetes	Saccharomycetales	Trichomonascaceae	Groenewaldozyma	Groenewaldozyma_salmanticensis
32	Ascomycota	Saccharomycotina	Saccharomycetes	Saccharomycetales	Saccharomycodaceae	Hanseniaspora	Hanseniaspora_guilliermondii
33	Ascomycota	Saccharomycotina	Saccharomycetes	Saccharomycetales	Saccharomycodaceae	Hanseniaspora	Hanseniaspora_osmophila
34	Ascomycota	Saccharomycotina	Saccharomycetes	Saccharomycetales	Saccharomycodaceae	Hanseniaspora	Hanseniaspora_uvarum
35	Ascomycota	Saccharomycotina	Saccharomycetes	Saccharomycetales	Saccharomycodaceae	Hanseniaspora	Hanseniaspora_valbyensis
36	Ascomycota	Saccharomycotina	Saccharomycetes	Saccharomycetales	Saccharomycetaceae	Kazachstania	Kazachstania_exigua
37	Ascomycota	Saccharomycotina	Saccharomycetes	Saccharomycetales	Saccharomycetaceae	Kluyveromyces	Kluyveromyces_aestuarii
38	Ascomycota	Saccharomycotina	Saccharomycetes	Saccharomycetales	Saccharomycetaceae	Kluyveromyces	Kluyveromyces_africans
39	Ascomycota	Saccharomycotina	Saccharomycetes	Saccharomycetales	Saccharomycetaceae	Kluyveromyces	Kluyveromyces_bacillisporus
40	Ascomycota	Saccharomycotina	Saccharomycetes	Saccharomycetales	Saccharomycetaceae	Kluyveromyces	Kluyveromyces_dobzhanskii
41	Ascomycota	Saccharomycotina	Saccharomycetes	Saccharomycetales	Saccharomycetaceae	Kluyveromyces	Kluyveromyces_lactis
42	Ascomycota	Saccharomycotina	Saccharomycetes	Saccharomycetales	Saccharomycetaceae	Kluyveromyces	Kluyveromyces_lodderae
43	Ascomycota	Saccharomycotina	Saccharomycetes	Saccharomycetales	Saccharomycetaceae	Kluyveromyces	Kluyveromyces_marxianus
44	Ascomycota	Saccharomycotina	Saccharomycetes	Saccharomycetales	Saccharomycetaceae	Kluyveromyces	Kluyveromyces_wickerhamii
45	Ascomycota	Saccharomycotina	Saccharomycetes	Saccharomycetales	Saccharomycetaceae	Kluyveromyces	Kluyveromyces_yarrowii
46	Ascomycota	Saccharomycotina	Saccharomycetes	Saccharomycetales	Phaffomycetaceae	Komagataella	Komagataella_pastoris
47	Ascomycota	Saccharomycotina	Saccharomycetes	Saccharomycetales	Pichiaceae	Kregervanrija	Kregervanrija_delftensis
48	Ascomycota	Saccharomycotina	Saccharomycetes	Saccharomycetales	Pichiaceae	Kregervanrija	Kregervanrija_fluxuum
49	Ascomycota	Saccharomycotina	Saccharomycetes	Saccharomycetales	Pichiaceae	Kregervanrija	Kregervanrija_fluxuum
50	Ascomycota	Saccharomycotina	Saccharomycetes	Saccharomycetales	Pichiaceae	Pichia	Kuraishia_capsulata
51	Ascomycota	Saccharomycotina	Saccharomycetes	Saccharomycetales	Saccharomycetaceae	Lachancea	Lachancea_fermentati
52	Ascomycota	Saccharomycotina	Saccharomycetes	Saccharomycetales	Saccharomycetaceae	Lachancea	Lachancea_thermotolerans
53	Ascomycota	Saccharomycotina	Saccharomycetes	Saccharomycetales	Saccharomycetaceae	Lachancea	Lachancea_waltii
54	Ascomycota	Saccharomycotina	Saccharomycetes	Saccharomycetales	Debaryomycetaceae	Lodderomyces	Lodderomyces_elongisporus
55	Ascomycota	Saccharomycotina	Saccharomycetes	Saccharomycetales	Metschnikowiaceae	Metschnikowia	Metschnikowia_aff_pulcherrima
56	Ascomycota	Saccharomycotina	Saccharomycetes	Saccharomycetales	Debaryomycetaceae	Meyerozyma	Meyerozyma_guilliermondii
57	Ascomycota	Saccharomycotina	Saccharomycetes	Saccharomycetales	Debaryomycetaceae	Millerozyma	Millerozyma_farinosa
58	Ascomycota	Saccharomycotina	Saccharomycetes	Saccharomycetales	Debaryomycetaceae	Millerozyma	Millerozyma_farinosa
59	Ascomycota	Saccharomycotina	Saccharomycetes	Saccharomycetales	Saccharomycetaceae	Nakaseomyces	Nakaseomyces_delphensis
60	Ascomycota	Saccharomycotina	Saccharomycetes	Saccharomycetales	Pichiaceae	Nakazawaea	Nakazawaea_wickerhamii
61	Ascomycota	Saccharomycotina	Saccharomycetes	Saccharomycetales	Pichiaceae	Ogataea	Ogataea_angusta
62	Ascomycota	Saccharomycotina	Saccharomycetes	Saccharomycetales	Pichiaceae	Pichia	Pichia_angophorae
63	Ascomycota	Saccharomycotina	Saccharomycetes	Saccharomycetales	Pichiaceae	Pichia	Pichia_fermentans
64	Ascomycota	Saccharomycotina	Saccharomycetes	Saccharomycetales	Pichiaceae	Pichia	Pichia_jadinii
65	Ascomycota	Saccharomycotina	Saccharomycetes	Saccharomycetales	Pichiaceae	Pichia	Pichia_membranifaciens
66	Ascomycota	Saccharomycotina	Saccharomycetes	Saccharomycetales	Pichiaceae	Pichia	Pichia_terricola
67	Ascomycota	Saccharomycotina	Saccharomycetes	Saccharomycetales	Debaryomycetaceae	Priceomyces	Priceomyces_carsonii
68	Ascomycota	Saccharomycotina	Saccharomycetes	Saccharomycetales	Debaryomycetaceae	Priceomyces	Priceomyces_castillae
69	Ascomycota	Saccharomycotina	Saccharomycetes	Saccharomycetales	Saccharomycetaceae	Saccharomyces	Saccharomyces_cerevisiae
70	Ascomycota	Saccharomycotina	Saccharomycetes	Saccharomycetales	Saccharomycetaceae	Saccharomyces	Saccharomyces_pastorianus
71	Ascomycota	Saccharomycotina	Saccharomycetes	Saccharomycetales	Saccharomycetaceae	Saccharomycodes	Saccharomycodes_ludwigii
72	Ascomycota	Saccharomycotina	Saccharomycetes	Saccharomycetales	Saccharomycetaceae	Saccharomycopsis	Saccharomycopsis_capsularis
73	Ascomycota	Saccharomycotina	Saccharomycetes	Saccharomycetales	Debaryomycetaceae	Scheffersomyces	Scheffersomyces_segobiensis
74	Ascomycota	Saccharomycotina	Saccharomycetes	Saccharomycetales	Debaryomycetaceae	Scheffersomyces	Scheffersomyces_stipitis
75	Ascomycota	Taphrinomycotina	Schizosaccharomycetes	Schizosaccharomycetales	Schizosaccharmicetaceae	Schizosaccharomyces	Schizosaccharomyces_pombe
76	Ascomycota	Saccharomycotina	Saccharomycetes	Saccharomycetales	Saccharomycetales_incertae_sedis	Starmerella	Starmerella_apicola
77	Ascomycota	Saccharomycotina	Saccharomycetes	Saccharomycetales	Saccharomycetaceae	Tetrapisispora	Tetrapisispora_blattae
78	Ascomycota	Saccharomycotina	Saccharomycetes	Saccharomycetales	Saccharomycetaceae	Tetrapisispora	Tetrapisispora_phaffii
79	Ascomycota	Saccharomycotina	Saccharomycetes	Saccharomycetales	Saccharomycetaceae	Torulaspora	Torulaspora_delbrueckii
80	Ascomycota	Saccharomycotina	Saccharomycetes	Saccharomycetales	Saccharomycetaceae	Torulaspora	Torulaspora_globosa
81	Ascomycota	Saccharomycotina	Saccharomycetes	Saccharomycetales	Saccharomycetaceae	Torulaspora	Torulaspora_microellipsoides
82	Ascomycota	Saccharomycotina	Saccharomycetes	Saccharomycetales	Saccharomycetaceae	Torulaspora	Torulaspora_pretoriensis
83	Ascomycota	Saccharomycotina	Saccharomycetes	Saccharomycetales	Trigonopsidaceae	Trigonopsis	Trigonopsis_vinaria
84	Ascomycota	Saccharomycotina	Saccharomycetes	Saccharomycetales	Saccharomycetaceae	Vanderwaltozyma	Vanderwaltozyma_polyspora
85	Ascomycota	Saccharomycotina	Saccharomycetes	Saccharomycetales	Trichomonascaceae	Wickerhamiella	Wickerhamiella_domercqiae
86	Ascomycota	Saccharomycotina	Saccharomycetes	Saccharomycetales	Phaffomycetaceae	Wickerhamomyces	Wickerhamomyces_anomalus
87	Ascomycota	Saccharomycotina	Saccharomycetes	Saccharomycetales	Phaffomycetaceae	Wickerhamomyces	Wickerhamomyces_pijperi
88	Ascomycota	Saccharomycotina	Saccharomycetes	Saccharomycetales	Debaryomycetaceae	Yamadazyma	Yamadazyma_scolyti
89	Ascomycota	Saccharomycotina	Saccharomycetes	Saccharomycetales	Dipodascaceae	Yarrowia	Yarrowia_lipolytica
90	Ascomycota	Saccharomycotina	Saccharomycetes	Saccharomycetales	Trichomonascaceae	Zygoascus	Zygoascus_hellenicus
91	Ascomycota	Saccharomycotina	Saccharomycetes	Saccharomycetales	Saccharomycetaceae	Zygosaccharomyces	Zygosaccharomyces_bisporus
92	Ascomycota	Saccharomycotina	Saccharomycetes	Saccharomycetales	Saccharomycetaceae	Zygosaccharomyces	Zygosaccharomyces_cidri
93	Ascomycota	Saccharomycotina	Saccharomycetes	Saccharomycetales	Saccharomycetaceae	Zygosaccharomyces	Zygosaccharomyces_mellis
94	Ascomycota	Saccharomycotina	Saccharomycetes	Saccharomycetales	Saccharomycetaceae	Zygosaccharomyces	Zygosaccharomyces_parabailii
95	Ascomycota	Saccharomycotina	Saccharomycetes	Saccharomycetales	Saccharomycetaceae	Zygosaccharomyces	Zygosaccharomyces_rouxii
96	Ascomycota	Saccharomycotina	Saccharomycetes	Saccharomycetales	Saccharomycetaceae	Zygosaccharomyces	Zygosaccharomyces_sapae
97	Ascomycota	Saccharomycotina	Saccharomycetes	Saccharomycetales	Saccharomycetaceae	Zygotorulaspora	Zygotorulaspora_florentina
98	Ascomycota	Saccharomycotina	Saccharomycetes	Saccharomycetales	Saccharomycetaceae	Zygotorulaspora	Zygotorulaspora_mrakii

## Sheet: Esteve-Zarzoso_only
Phylum	Subphylum	Class	Order	Family	Genus	Species	current name
Ascomycota	Saccharomycotina	Saccharomycetes	Saccharomycetales	Debaryomycetaceae	Candida	Candida_agrestis
Ascomycota	Saccharomycotina	Saccharomycetes	Saccharomycetales	Debaryomycetaceae	Candida	Candida_auringiensis	Groenewaldozyma auringiensis
Ascomycota	Saccharomycotina	Saccharomycetes	Saccharomycetales	Debaryomycetaceae	Candida	Candida_beechii	Candida santamariae
Ascomycota	Saccharomycotina	Saccharomycetes	Saccharomycetales	Debaryomycetaceae	Candida	Candida_boidinii	Candida_boidinii
Ascomycota	Saccharomycotina	Saccharomycetes	Saccharomycetales	Debaryomycetaceae	Candida	Candida_cantarellii	Trigonopsis cantarellii
Ascomycota	Saccharomycotina	Saccharomycetes	Saccharomycetales	Debaryomycetaceae	Candida	Candida_diversa	Saturnispora diversa
Ascomycota	Saccharomycotina	Saccharomycetes	Saccharomycetales	Debaryomycetaceae	Candida	Candida_ergatensis	Scheffersomyces ergatensis
Ascomycota	Saccharomycotina	Saccharomycetes	Saccharomycetales	Debaryomycetaceae	Candida	Candida_intermedia
Ascomycota	Saccharomycotina	Saccharomycetes	Saccharomycetales	Debaryomycetaceae	Candida	Candida_magnoliae	Starmerella magnoliae
Ascomycota	Saccharomycotina	Saccharomycetes	Saccharomycetales	Debaryomycetaceae	Candida	Candida_maltosa
Ascomycota	Saccharomycotina	Saccharomycetes	Saccharomycetales	Debaryomycetaceae	Candida	Candida_norvegica
Ascomycota	Saccharomycotina	Saccharomycetes	Saccharomycetales	Debaryomycetaceae	Candida	Candida_sorbosa	NA
Ascomycota	Saccharomycotina	Saccharomycetes	Saccharomycetales	Debaryomycetaceae	Candida	Candida_stellata	Starmerella stellata
Ascomycota	Saccharomycotina	Saccharomycetes	Saccharomycetales	Debaryomycetaceae	Candida	Candida_terebra	Yamadazyma mexicana
Ascomycota	Saccharomycotina	Saccharomycetes	Saccharomycetales	Debaryomycetaceae	Candida	Candida_wandervaltii	NA
Ascomycota	Saccharomycotina	Saccharomycetes	Saccharomycetales	Debaryomycetaceae	Candida	Candida_zeylanoides
Ascomycota	Saccharomycotina	Saccharomycetes	Saccharomycetales	Debaryomycetaceae	Debaryomyces	Debaryomyces_hansenii
Ascomycota	Saccharomycotina	Saccharomycetes	Saccharomycetales	Debaryomycetaceae	Debaryomyces	Debaryomyces_polymorphus	Schwanniomyces polymorphus
Ascomycota	Saccharomycotina	Saccharomycetes	Saccharomycetales	Debaryomycetaceae	Debaryomyces	Debaryomyces_pseudopolymorphus	Schwanniomyces pseudopolymorphus
Ascomycota	Saccharomycotina	Saccharomycetes	Saccharomycetales	Saccharomycetaceae	Kluyveromyces	Kluyveromyces_africans	NA
Ascomycota	Saccharomycotina	Saccharomycetes	Saccharomycetales	Saccharomycetaceae	Kluyveromyces	Kluyveromyces_bacillisporus	Nakaseomyces bacillisporus
Ascomycota	Saccharomycotina	Saccharomycetes	Saccharomycetales	Saccharomycetaceae	Kluyveromyces	Kluyveromyces_lactis
Ascomycota	Saccharomycotina	Saccharomycetes	Saccharomycetales	Saccharomycetaceae	Kluyveromyces	Kluyveromyces_lodderae	Kazachstania lodderae
Ascomycota	Saccharomycotina	Saccharomycetes	Saccharomycetales	Saccharomycetaceae	Kluyveromyces	Kluyveromyces_yarrowii	Vanderwaltozyma yarrowii
Ascomycota	Saccharomycotina	Saccharomycetes	Saccharomycetales	Pichiaceae	Pichia	Pichia_angophorae	Ambrosiozyma angophorae
Ascomycota	Saccharomycotina	Saccharomycetes	Saccharomycetales	Pichiaceae	Pichia	Pichia_fermentans
Ascomycota	Saccharomycotina	Saccharomycetes	Saccharomycetales	Pichiaceae	Pichia	Pichia_jadinii	Cyberlindnera jadinii
Ascomycota	Saccharomycotina	Saccharomycetes	Saccharomycetales	Pichiaceae	Pichia	Pichia_membranifaciens
Ascomycota	Saccharomycotina	Saccharomycetes	Saccharomycetales	Saccharomycetaceae	Torulaspora	Torulaspora_pretoriensis
Ascomycota	Saccharomycotina	Saccharomycetes	Saccharomycetales	Dipodascaceae	Yarrowia	Yarrowia_lipolytica
Ascomycota	Saccharomycotina	Saccharomycetes	Saccharomycetales	Trichomonascaceae	Zygoascus	Zygoascus_hellenicus
Ascomycota	Saccharomycotina	Saccharomycetes	Saccharomycetales	Saccharomycetaceae	Zygosaccharomyces	Zygosaccharomyces_cidri	Lachancea cidri

## Sheet: FId_species
Phylum	Subphylum	Class	Order	Family	Genus	Species	Assembly Accession	Assembly Name	Assembly Level
Ascomycota	Ascomycota_incertae_sedis	Ascomycota_incertae_sedis	Ascomycota_incertae_sedis	Ascomycota_incertae_sedis	Nilaparvata	Nilaparvata_lugens	GCA_000758425.1	ASM75842v1	Scaffold
Ascomycota	Ascomycota_incertae_sedis	Ascomycota_incertae_sedis	Ascomycota_incertae_sedis	Ascomycota_incertae_sedis	Phialocephala	Phialocephala_fluminis	GCA_022813615.1	ASM2281361v1	Scaffold
Ascomycota	Ascomycota_incertae_sedis	Ascomycota_incertae_sedis	Ascomycota_incertae_sedis	Ascomycota_incertae_sedis	Phialocephala	Phialocephala_scopiformis	GCA_001500285.1	Phisc1	Scaffold
Ascomycota	Ascomycota_incertae_sedis	Ascomycota_incertae_sedis	Ascomycota_incertae_sedis	Ascomycota_incertae_sedis	Phialocephala	Phialocephala_subalpina	GCA_900073065.1	PAC_version_1	Scaffold
Ascomycota	Pezizomycotina	Candelariomycetes	Candelariales	Candelariaceae	Candelaria	Candelaria_pacifica	GCA_026023815.1	ASM2602381v1	Scaffold
Ascomycota	Pezizomycotina	Candelariomycetes	Candelariales	Candelariaceae	Candelina	Candelina_submexicana	GCA_026023795.1	ASM2602379v1	Scaffold
Ascomycota	Pezizomycotina	Dothideomycetes	Acrospermales	Acrospermaceae	Pseudovirgaria	Pseudovirgaria_hyperparasitica	GCA_010093815.1	Psehy1	Scaffold
Ascomycota	Pezizomycotina	Dothideomycetes	Aulographales	Aulographaceae	Aulographum	Aulographum_hederae	GCA_010015705.1	Aulhe2	Scaffold
Ascomycota	Pezizomycotina	Dothideomycetes	Botryosphaeriales	Botryosphaeriaceae	Botryosphaeria	Botryosphaeria_agaves	GCA_022813555.1	ASM2281355v1	Scaffold
Ascomycota	Pezizomycotina	Dothideomycetes	Botryosphaeriales	Botryosphaeriaceae	Botryosphaeria	Botryosphaeria_dothidea	GCA_011503125.2	ASM1150312v2	Contig
Ascomycota	Pezizomycotina	Dothideomycetes	Botryosphaeriales	Botryosphaeriaceae	Botryosphaeria	Botryosphaeria_kuwatsukai	GCA_023084525.1	ASM2308452v1	Scaffold
Ascomycota	Pezizomycotina	Dothideomycetes	Botryosphaeriales	Botryosphaeriaceae	Diplodia	Diplodia_corticola	GCA_001883845.1	ASM188384v1	Scaffold
Ascomycota	Pezizomycotina	Dothideomycetes	Botryosphaeriales	Botryosphaeriaceae	Diplodia	Diplodia_intermedia	GCA_021495925.1	ASM2149592v1	Scaffold
Ascomycota	Pezizomycotina	Dothideomycetes	Botryosphaeriales	Botryosphaeriaceae	Diplodia	Diplodia_mutila	GCA_022560015.1	ASM2256001v1	Scaffold
Ascomycota	Pezizomycotina	Dothideomycetes	Botryosphaeriales	Botryosphaeriaceae	Diplodia	Diplodia_scrobiculata	GCA_001455585.1	Dip_scr_CMW30223_v1.0	Scaffold
Ascomycota	Pezizomycotina	Dothideomycetes	Botryosphaeriales	Botryosphaeriaceae	Diplodia	Diplodia_seriata	GCA_021436955.2	ASM2143695v2	Contig
Ascomycota	Pezizomycotina	Dothideomycetes	Botryosphaeriales	Botryosphaeriaceae	Dothiorella	Dothiorella_sarmentorum	GCA_023082095.1	ASM2308209v1	Scaffold
Ascomycota	Pezizomycotina	Dothideomycetes	Botryosphaeriales	Botryosphaeriaceae	Lasiodiplodia	Lasiodiplodia_citricola	GCA_023089105.1	ASM2308910v1	Scaffold
Ascomycota	Pezizomycotina	Dothideomycetes	Botryosphaeriales	Botryosphaeriaceae	Lasiodiplodia	Lasiodiplodia_pseudotheobromae	GCA_023087545.1	ASM2308754v1	Scaffold
Ascomycota	Pezizomycotina	Dothideomycetes	Botryosphaeriales	Botryosphaeriaceae	Lasiodiplodia	Lasiodiplodia_theobromae	GCA_012971845.1	ASM1297184v1	Contig
Ascomycota	Pezizomycotina	Dothideomycetes	Botryosphaeriales	Botryosphaeriaceae	Macrophomina	Macrophomina_phaseolina	GCA_020875535.1	ASM2087553v1	Contig
Ascomycota	Pezizomycotina	Dothideomycetes	Botryosphaeriales	Botryosphaeriaceae	Macrophomina	Macrophomina_pseudophaseolina	GCA_022204955.1	ASM2220495v1	Contig
Ascomycota	Pezizomycotina	Dothideomycetes	Botryosphaeriales	Botryosphaeriaceae	Macrophomina	Macrophomina_tecta	GCA_024180945.1	ASM2418094v1	Contig
Ascomycota	Pezizomycotina	Dothideomycetes	Botryosphaeriales	Botryosphaeriaceae	Neofusicoccum	Neofusicoccum_kwambonambiense	GCA_009829855.1	ASM982985v1	Scaffold
Ascomycota	Pezizomycotina	Dothideomycetes	Botryosphaeriales	Botryosphaeriaceae	Neofusicoccum	Neofusicoccum_laricinum	GCA_022609205.1	ASM2260920v1	Scaffold
Ascomycota	Pezizomycotina	Dothideomycetes	Botryosphaeriales	Botryosphaeriaceae	Neofusicoccum	Neofusicoccum_ribis	GCA_021436925.1	ASM2143692v1	Scaffold
Ascomycota	Pezizomycotina	Dothideomycetes	Botryosphaeriales	Botryosphaeriaceae	Neoscytalidium	Neoscytalidium_dimidiatum	GCA_900092665.1	ERS1230299	Scaffold
Ascomycota	Pezizomycotina	Dothideomycetes	Botryosphaeriales	Phyllostictaceae	Phyllosticta	Phyllosticta_ampelicida	GCA_020351975.1	ASM2035197v1	Contig
Ascomycota	Pezizomycotina	Dothideomycetes	Botryosphaeriales	Phyllostictaceae	Phyllosticta	Phyllosticta_citriasiana	GCA_009193405.1	ASM919340v1	Contig
Ascomycota	Pezizomycotina	Dothideomycetes	Botryosphaeriales	Phyllostictaceae	Phyllosticta	Phyllosticta_citricarpa	GCA_019009905.1	ASM1900990v1	Contig
Ascomycota	Pezizomycotina	Dothideomycetes	Botryosphaeriales	Phyllostictaceae	Pirottaea	Pirottaea_palmicola	GCA_003988945.1	D792	Scaffold
Ascomycota	Pezizomycotina	Dothideomycetes	Capnodiales	Capnodiaceae	Leptoxyphium	Leptoxyphium_fumago	GCA_001660795.1	Cfu_V1.2	Contig
Ascomycota	Pezizomycotina	Dothideomycetes	Capnodiales	Capnodiales_incertae_sedis	Microcyclospora	Microcyclospora_pomicola	GCA_002786065.1	ASM278606v1	Scaffold
Ascomycota	Pezizomycotina	Dothideomycetes	Cladosporiales	Cladosporiaceae	Cladosporium	Cladosporium_austrohemisphaericum	GCA_022813715.1	ASM2281371v1	Scaffold
Ascomycota	Pezizomycotina	Dothideomycetes	Cladosporiales	Cladosporiaceae	Cladosporium	Cladosporium_cladosporioides	GCA_002901145.1	ASM290114v1	Contig
Ascomycota	Pezizomycotina	Dothideomycetes	Cladosporiales	Cladosporiaceae	Cladosporium	Cladosporium_colombiae	GCA_026122715.1	ASM2612271v1	Contig
Ascomycota	Pezizomycotina	Dothideomycetes	Cladosporiales	Cladosporiaceae	Cladosporium	Cladosporium_cucumerinum	GCA_023634325.1	ASM2363432v1	Contig
Ascomycota	Pezizomycotina	Dothideomycetes	Cladosporiales	Cladosporiaceae	Cladosporium	Cladosporium_endophyticum	GCA_022814475.1	ASM2281447v1	Scaffold
Ascomycota	Pezizomycotina	Dothideomycetes	Cladosporiales	Cladosporiaceae	Cladosporium	Cladosporium_phlei	GCA_003614995.1	ASM361499v1	Contig
Ascomycota	Pezizomycotina	Dothideomycetes	Cladosporiales	Cladosporiaceae	Cladosporium	Cladosporium_sphaerospermum	GCA_023621355.1	ASM2362135v1	Scaffold
Ascomycota	Pezizomycotina	Dothideomycetes	Cladosporiales	Cladosporiaceae	Cladosporium	Cladosporium_tenuissimum	GCA_021018855.1	ASM2101885v1	Scaffold
Ascomycota	Pezizomycotina	Dothideomycetes	Cladosporiales	Cladosporiaceae	Cladosporium	Cladosporium_velox	GCA_024604135.1	ASM2460413v1	Contig
Ascomycota	Pezizomycotina	Dothideomycetes	Cladosporiales	Cladosporiaceae	Graphiopsis	Graphiopsis_chlorocephala	GCA_022828445.1	ASM2282844v1	Contig
Ascomycota	Pezizomycotina	Dothideomycetes	Cladosporiales	Cladosporiaceae	Toxicocladosporium	Toxicocladosporium_irritans	GCA_019828555.1	ASM1982855v1	Scaffold
Ascomycota	Pezizomycotina	Dothideomycetes	Dothideales	Dothioraceae	Delphinella	Delphinella_strobiligena	GCA_009982845.1	Delst1	Contig
Ascomycota	Pezizomycotina	Dothideomycetes	Dothideales	Saccotheciaceae	Aureobasidium	Aureobasidium_leucospermi	GCA_019775405.1	ASM1977540v1	Scaffold
Ascomycota	Pezizomycotina	Dothideomycetes	Dothideales	Saccotheciaceae	Aureobasidium	Aureobasidium_lini	GCA_022813425.1	ASM2281342v1	Scaffold
Ascomycota	Pezizomycotina	Dothideomycetes	Dothideales	Saccotheciaceae	Aureobasidium	Aureobasidium_mangrovei	GCA_021014315.1	SQU_Amang_1.1	Scaffold
Ascomycota	Pezizomycotina	Dothideomycetes	Dothideales	Saccotheciaceae	Aureobasidium	Aureobasidium_mustum	GCA_903819665.1	AWRI4233	Contig
Ascomycota	Pezizomycotina	Dothideomycetes	Dothideales	Saccotheciaceae	Aureobasidium	Aureobasidium_uvarum	GCA_903853725.1	AWRI4620	Contig
Ascomycota	Pezizomycotina	Dothideomycetes	Dothideales	Saccotheciaceae	Aureobasidium	Aureobasidium_vineae	GCA_903819635.1	AWRI4619	Contig
Ascomycota	Pezizomycotina	Dothideomycetes	Dothideales	Saccotheciaceae	Aureobasidium	Aureobasidium_zeae	GCA_017580825.2	ASM1758082v2	Contig
Ascomycota	Pezizomycotina	Dothideomycetes	Dothideales	Saccotheciaceae	Aureobasidium	Kabatiella_zeae	GCA_017580825.2	KZ1	Contig
Ascomycota	Pezizomycotina	Dothideomycetes	Dothideales	Zalariaceae	Zalaria	Zalaria_obscura	GCA_024184665.1	ASM2418466v1	Scaffold
Ascomycota	Pezizomycotina	Dothideomycetes	Dothideomycetes_incertae_sedis	Dothideomycetes_incertae_sedis	Cryomyces	Cryomyces_antarcticus	GCA_000504465.1	CryAan1.0	Contig
Ascomycota	Pezizomycotina	Dothideomycetes	Dothideomycetes_incertae_sedis	Dothideomycetes_incertae_sedis	Pasadenomyces	Pasadenomyces_melaninifex	GCA_022813495.1	ASM2281349v1	Scaffold
Ascomycota	Pezizomycotina	Dothideomycetes	Dothideomycetes_incertae_sedis	Dothideomycetes_incertae_sedis	Peltaster	Peltaster_fructicola	GCA_001592805.2	ASM159280v2	Complete Genome
Ascomycota	Pezizomycotina	Dothideomycetes	Dothideomycetes_incertae_sedis	Pseudoperisporiaceae	Lizonia	Lizonia_empirigonia	GCA_009982855.1	Lizem1	Contig
Ascomycota	Pezizomycotina	Dothideomycetes	Hysteriales	Hysteriaceae	Hysterium	Hysterium_pulicare	GCA_000467715.1	ASM46771v1	Contig
Ascomycota	Pezizomycotina	Dothideomycetes	Hysteriales	Hysteriaceae	Rhytidhysteron	Rhytidhysteron_rufulum	GCA_000467735.1	ASM46773v1	Contig
Ascomycota	Pezizomycotina	Dothideomycetes	Lineolatales	Lineolataceae	Lineolata	Lineolata_rhizophorae	GCA_010093515.1	Linrh1	Scaffold
Ascomycota	Pezizomycotina	Dothideomycetes	Mycosphaerellales	Dissoconiaceae	Ramichloridium	Ramichloridium_luteum	GCA_002368545.1	ASM236854v1	Scaffold
Ascomycota	Pezizomycotina	Dothideomycetes	Mycosphaerellales	Mycosphaerellaceae	Cercospora	Cercospora_apii	GCA_022836995.1	ASM2283699v1	Scaffold
Ascomycota	Pezizomycotina	Dothideomycetes	Mycosphaerellales	Mycosphaerellaceae	Cercospora	Cercospora_canescens	GCA_000347735.1	C_canescens_MTCC-10836_BHU_v01	Contig
Ascomycota	Pezizomycotina	Dothideomycetes	Mycosphaerellales	Mycosphaerellaceae	Cercospora	Cercospora_cf_flagellaris	GCA_005356885.1	ASM535688v1	Scaffold
Ascomycota	Pezizomycotina	Dothideomycetes	Mycosphaerellales	Mycosphaerellaceae	Cercospora	Cercospora_citrullina	GCA_013365195.1	ASM1336519v1	Scaffold
Ascomycota	Pezizomycotina	Dothideomycetes	Mycosphaerellales	Mycosphaerellaceae	Cercospora	Cercospora_kikuchii	GCA_019650295.1	Ck_assembly01	Contig
Ascomycota	Pezizomycotina	Dothideomycetes	Mycosphaerellales	Mycosphaerellaceae	Cercospora	Cercospora_nicotianae	GCA_002994015.1	CNIC01	Scaffold
Ascomycota	Pezizomycotina	Dothideomycetes	Mycosphaerellales	Mycosphaerellaceae	Cercospora	Cercospora_sojina	GCA_004299825.1	ASM429982v1	Complete Genome
Ascomycota	Pezizomycotina	Dothideomycetes	Mycosphaerellales	Mycosphaerellaceae	Cercospora	Cercospora_zeae-maydis	GCA_023512815.1	ASM2351281v1	Contig
Ascomycota	Pezizomycotina	Dothideomycetes	Mycosphaerellales	Mycosphaerellaceae	Cercospora	Cercospora_zeina	GCA_022702355.1	ASM2270235v1	Contig
Ascomycota	Pezizomycotina	Dothideomycetes	Mycosphaerellales	Mycosphaerellaceae	Dothistroma	Dothistroma_septosporum	GCA_002236755.2	NZE2.long	Scaffold
Ascomycota	Pezizomycotina	Dothideomycetes	Mycosphaerellales	Mycosphaerellaceae	Fulvia	Fulvia_fulva	GCA_020509005.2	Cfulv_R5_v5	Complete Genome
Ascomycota	Pezizomycotina	Dothideomycetes	Mycosphaerellales	Mycosphaerellaceae	Lecanosticta	Lecanosticta_acicola	GCA_002441625.1	B3_v1	Scaffold
Ascomycota	Pezizomycotina	Dothideomycetes	Mycosphaerellales	Mycosphaerellaceae	Microcyclosporella	Microcyclosporella_mali	GCA_002785985.1	ASM278598v1	Scaffold
Ascomycota	Pezizomycotina	Dothideomycetes	Mycosphaerellales	Mycosphaerellaceae	Mycosphaerella	Mycosphaerella_populicola	GCA_000291705.1	sPop_v1	Scaffold
Ascomycota	Pezizomycotina	Dothideomycetes	Mycosphaerellales	Mycosphaerellaceae	Mycosphaerelloides	Mycosphaerelloides_madeirae	GCA_002785995.1	ASM278599v1	Scaffold
Ascomycota	Pezizomycotina	Dothideomycetes	Mycosphaerellales	Mycosphaerellaceae	Pallidocercospora	Pallidocercospora_crystallina	GCA_004022145.1	Paevar1	Contig
Ascomycota	Pezizomycotina	Dothideomycetes	Mycosphaerellales	Mycosphaerellaceae	Passalora	Passalora_fulva	GCA_000301015.1
Ascomycota	Pezizomycotina	Dothideomycetes	Mycosphaerellales	Mycosphaerellaceae	Passalora	Passalora_sequoiae	GCA_013248845.1	ASM1324884v1	Contig
Ascomycota	Pezizomycotina	Dothideomycetes	Mycosphaerellales	Mycosphaerellaceae	Phaeophleospora	Phaeophleospora_eucalypticola	GCA_022814565.1	ASM2281456v1	Scaffold
Ascomycota	Pezizomycotina	Dothideomycetes	Mycosphaerellales	Mycosphaerellaceae	Pseudocercospora	Pseudocercospora_cruenta	GCA_013365205.1	ASM1336520v1	Scaffold
Ascomycota	Pezizomycotina	Dothideomycetes	Mycosphaerellales	Mycosphaerellaceae	Pseudocercospora	Pseudocercospora_eumusae	GCA_001578235.1	ASM157823v1	Scaffold
Ascomycota	Pezizomycotina	Dothideomycetes	Mycosphaerellales	Mycosphaerellaceae	Pseudocercospora	Pseudocercospora_fijiensis	GCA_000340215.1	Mycfi2	Scaffold
Ascomycota	Pezizomycotina	Dothideomycetes	Mycosphaerellales	Mycosphaerellaceae	Pseudocercospora	Pseudocercospora_fuligena	GCA_014298035.1	ASM1429803v1	Contig
Ascomycota	Pezizomycotina	Dothideomycetes	Mycosphaerellales	Mycosphaerellaceae	Pseudocercospora	Pseudocercospora_macadamiae	GCA_012978405.1	ASM1297840v1	Scaffold
Ascomycota	Pezizomycotina	Dothideomycetes	Mycosphaerellales	Mycosphaerellaceae	Pseudocercospora	Pseudocercospora_musae	GCA_001578225.1	ASM157822v1	Scaffold
Ascomycota	Pezizomycotina	Dothideomycetes	Mycosphaerellales	Mycosphaerellaceae	Pseudocercospora	Pseudocercospora_ulei	GCA_016165855.1	IBUN_P_ulei_V1	Scaffold
Ascomycota	Pezizomycotina	Dothideomycetes	Mycosphaerellales	Mycosphaerellaceae	Pseudocercospora	Pseudocercospora_vitis	GCA_026120125.1	ASM2612012v1	Scaffold
Ascomycota	Pezizomycotina	Dothideomycetes	Mycosphaerellales	Mycosphaerellaceae	Ramularia	Ramularia_coccinea	GCA_013461505.1	ASM1346150v1	Contig
Ascomycota	Pezizomycotina	Dothideomycetes	Mycosphaerellales	Mycosphaerellaceae	Septoria	Septoria_linicola	GCA_024114885.1	ASM2411488v1	Complete Genome
Ascomycota	Pezizomycotina	Dothideomycetes	Mycosphaerellales	Mycosphaerellaceae	Septoria	Septoria_petroselini	GCA_022559915.2	ASM2255991v2	Scaffold
Ascomycota	Pezizomycotina	Dothideomycetes	Mycosphaerellales	Mycosphaerellaceae	Sphaerulina	Sphaerulina_musiva	GCA_000320565.2	Septoria musiva SO2202 v1.0	Scaffold
Ascomycota	Pezizomycotina	Dothideomycetes	Mycosphaerellales	Mycosphaerellaceae	Sphaerulina	Sphaerulina_vaccinii	GCA_022570795.1	ASM2257079v1	Contig
Ascomycota	Pezizomycotina	Dothideomycetes	Mycosphaerellales	Mycosphaerellaceae	Zasmidium	Zasmidium_angulare	GCA_002786045.1	ASM278604v1	Scaffold
Ascomycota	Pezizomycotina	Dothideomycetes	Mycosphaerellales	Mycosphaerellaceae	Zasmidium	Zasmidium_citrigriseum	GCA_002786025.1	ASM278602v1	Scaffold
Ascomycota	Pezizomycotina	Dothideomycetes	Mycosphaerellales	Teratosphaeriaceae	Acidomyces	Acidomyces_richmondensis	GCA_001592465.1
Ascomycota	Pezizomycotina	Dothideomycetes	Mycosphaerellales	Teratosphaeriaceae	Baudoinia	Baudoinia_panamericana	GCA_000338955.1	Bauco1	Scaffold
Ascomycota	Pezizomycotina	Dothideomycetes	Mycosphaerellales	Teratosphaeriaceae	Friedmanniomyces	Friedmanniomyces_simplex	GCA_005059865.1	ASM505986v1	Scaffold
Ascomycota	Pezizomycotina	Dothideomycetes	Mycosphaerellales	Teratosphaeriaceae	Hortaea	Hortaea_werneckii	GCA_024761355.1	ASM2476135v1	Contig
Ascomycota	Pezizomycotina	Dothideomycetes	Mycosphaerellales	Teratosphaeriaceae	Neocatenulostroma	Neocatenulostroma_microsporum	GCA_022814695.1	ASM2281469v1	Scaffold
Ascomycota	Pezizomycotina	Dothideomycetes	Mycosphaerellales	Teratosphaeriaceae	Neohortaea	Neohortaea_acidophila	GCA_010093505.1	Horac1	Scaffold
Ascomycota	Pezizomycotina	Dothideomycetes	Mycosphaerellales	Teratosphaeriaceae	Teratosphaeria	Teratosphaeria_destructans	GCA_010367425.1	ASM1036742v1	Scaffold
Ascomycota	Pezizomycotina	Dothideomycetes	Mycosphaerellales	Teratosphaeriaceae	Teratosphaeria	Teratosphaeria_epicoccoides	GCA_021401465.1	ASM2140146v1	Scaffold
Ascomycota	Pezizomycotina	Dothideomycetes	Mycosphaerellales	Teratosphaeriaceae	Teratosphaeria	Teratosphaeria_eucalypti	GCA_021028865.1	ASM2102886v1	Scaffold
Ascomycota	Pezizomycotina	Dothideomycetes	Mycosphaerellales	Teratosphaeriaceae	Teratosphaeria	Teratosphaeria_gauchensis	GCA_007113925.1	ASM711392v1	Contig
Ascomycota	Pezizomycotina	Dothideomycetes	Mycosphaerellales	Teratosphaeriaceae	Teratosphaeria	Teratosphaeria_pseudoeucalypti	GCA_013403795.1	ASM1340379v1	Scaffold
Ascomycota	Pezizomycotina	Dothideomycetes	Mycosphaerellales	Teratosphaeriaceae	Teratosphaeria	Teratosphaeria_viscida	GCA_020826765.1	ASM2082676v1	Scaffold
Ascomycota	Pezizomycotina	Dothideomycetes	Mycosphaerellales	Teratosphaeriaceae	Teratosphaeria	Teratosphaeria_zuluensis	GCA_007113905.1	ASM711390v1	Contig
Ascomycota	Pezizomycotina	Dothideomycetes	Mycosphaerellales	Teratosphaeriaceae	Acidiella	Acidiella_bohemica	GCA_019670975.1	ASM1967097v1	Contig
Ascomycota	Pezizomycotina	Dothideomycetes	Myriangiales	Elsinoaceae	Elsinoe	Elsinoe_ampelina	GCA_005959805.1	ASM595980v1	Contig
Ascomycota	Pezizomycotina	Dothideomycetes	Myriangiales	Elsinoaceae	Elsinoe	Elsinoe_arachidis	GCA_013372555.1	ASM1337255v1	Contig
Ascomycota	Pezizomycotina	Dothideomycetes	Myriangiales	Elsinoaceae	Elsinoe	Elsinoe_batatas	GCA_017309325.2	ASM1730932v2	Contig
Ascomycota	Pezizomycotina	Dothideomycetes	Mytilinidiales	Mytilinidiaceae	Lophium	Lophium_mytilinum	GCA_010093605.1	Lopmy1	Scaffold
Ascomycota	Pezizomycotina	Dothideomycetes	Patellariales	Patellariaceae	Patellaria	Patellaria_atrata	GCA_010093705.1	Patat1	Scaffold
Ascomycota	Pezizomycotina	Dothideomycetes	Pleosporales	Coniothyriaceae	Coniothyrium	Coniothyrium_glycines	GCA_025742365.1	Cglycines_Pg-43	Contig
Ascomycota	Pezizomycotina	Dothideomycetes	Pleosporales	Corynesporascaceae	Corynespora	Corynespora_cassiicola	GCA_022059125.1	ASM2205912v1	Scaffold
Ascomycota	Pezizomycotina	Dothideomycetes	Pleosporales	Corynesporascaceae	Corynespora	Corynespora_olivacea	GCA_019202945.1	ASM1920294v1	Scaffold
Ascomycota	Pezizomycotina	Dothideomycetes	Pleosporales	Cucurbitariaceae	Cucurbitaria	Cucurbitaria_berberidis	GCA_010015615.1	Cucbe1	Scaffold
Ascomycota	Pezizomycotina	Dothideomycetes	Pleosporales	Cucurbitariaceae	Neocucurbitaria	Neocucurbitaria_cava	GCA_027946455.1	ASM2794645v1	Contig
Ascomycota	Pezizomycotina	Dothideomycetes	Pleosporales	Cucurbitariaceae	Parafenestella	Parafenestella_ontariensis	GCA_021596325.1	ASM2159632v1	Scaffold
Ascomycota	Pezizomycotina	Dothideomycetes	Pleosporales	Didymellaceae	Ascochyta	Ascochyta_clinopodiicola	GCA_027946445.1	ASM2794644v1	Contig
Ascomycota	Pezizomycotina	Dothideomycetes	Pleosporales	Didymellaceae	Ascochyta	Ascochyta_fabae	GCA_004335285.1	ASM433528v1	Contig
Ascomycota	Pezizomycotina	Dothideomycetes	Pleosporales	Didymellaceae	Ascochyta	Ascochyta_pisi	GCA_026119825.1	ASM2611982v1	Scaffold
Ascomycota	Pezizomycotina	Dothideomycetes	Pleosporales	Didymellaceae	Ascochyta	Ascochyta_rabiei	GCA_004011695.2	ASM401169v2	Complete Genome
Ascomycota	Pezizomycotina	Dothideomycetes	Pleosporales	Didymellaceae	Ascochyta	Ascochyta_viciae-villosae	GCA_004335205.1	ASM433520v1	Contig
Ascomycota	Pezizomycotina	Dothideomycetes	Pleosporales	Didymellaceae	Boeremia	Boeremia_exigua	GCA_020726555.1	Boeex1	Contig
Ascomycota	Pezizomycotina	Dothideomycetes	Pleosporales	Didymellaceae	Boeremia	Boeremia_lycopersici	GCA_022609225.1	ASM2260922v1	Scaffold
Ascomycota	Pezizomycotina	Dothideomycetes	Pleosporales	Didymellaceae	Boeremia	Boeremia_foveata	GCA_022560035.1	ASM2256003v1	Scaffold
Ascomycota	Pezizomycotina	Dothideomycetes	Pleosporales	Didymellaceae	Didymella	Didymella_arachidicola	GCA_016630955.2	ASM1663095v2	Chromosome
Ascomycota	Pezizomycotina	Dothideomycetes	Pleosporales	Didymellaceae	Didymella	Didymella_glomerata	GCA_022559905.1	ASM2255990v1	Scaffold
Ascomycota	Pezizomycotina	Dothideomycetes	Pleosporales	Didymellaceae	Didymella	Didymella_heteroderae	GCA_011058895.1	ASM1105889v1	Scaffold
Ascomycota	Pezizomycotina	Dothideomycetes	Pleosporales	Didymellaceae	Didymella	Didymella_keratinophila	GCA_011058865.1	ASM1105886v1	Scaffold
Ascomycota	Pezizomycotina	Dothideomycetes	Pleosporales	Didymellaceae	Didymella	Didymella_lethalis	GCA_004335245.1	ASM433524v1	Contig
Ascomycota	Pezizomycotina	Dothideomycetes	Pleosporales	Didymellaceae	Didymella	Didymella_pinodes	GCA_026119265.1	ASM2611926v1	Scaffold
Ascomycota	Pezizomycotina	Dothideomycetes	Pleosporales	Didymellaceae	Didymella	Didymella_segeticola	GCA_004522025.1	ASM452202v1	Contig
Ascomycota	Pezizomycotina	Dothideomycetes	Pleosporales	Didymellaceae	Epicoccum	Epicoccum_latusicollum	GCA_015266435.1	ASM1526643v1	Contig
Ascomycota	Pezizomycotina	Dothideomycetes	Pleosporales	Didymellaceae	Epicoccum	Epicoccum_nigrum	GCA_002116315.1	ASM211631v1	Scaffold
Ascomycota	Pezizomycotina	Dothideomycetes	Pleosporales	Didymellaceae	Epicoccum	Epicoccum_sorghinum	GCA_020272525.1	ASM2027252v1	Contig
Ascomycota	Pezizomycotina	Dothideomycetes	Pleosporales	Didymellaceae	Macroventuria	Macroventuria_anomochaeta	GCA_010093625.1	Macan1	Scaffold
Ascomycota	Pezizomycotina	Dothideomycetes	Pleosporales	Didymellaceae	Nothophoma	Nothophoma_quercina	GCA_021642125.1	ASM2164212v1	Scaffold
Ascomycota	Pezizomycotina	Dothideomycetes	Pleosporales	Didymellaceae	Sclerotiophoma	Sclerotiophoma_versabilis	GCA_012274445.1	FAFU_KC1_1.0	Contig
Ascomycota	Pezizomycotina	Dothideomycetes	Pleosporales	Didymellaceae	Stagonosporopsis	Stagonosporopsis_chrysanthemi	GCA_022560025.1	ASM2256002v1	Scaffold
Ascomycota	Pezizomycotina	Dothideomycetes	Pleosporales	Didymellaceae	Stagonosporopsis	Stagonosporopsis_cucurbitacearum	GCA_016920805.1	ASM1692080v1	Scaffold
Ascomycota	Pezizomycotina	Dothideomycetes	Pleosporales	Didymellaceae	Stagonosporopsis	Stagonosporopsis_rhizophila	GCA_016767195.1	ASM1676719v1	Complete Genome
Ascomycota	Pezizomycotina	Dothideomycetes	Pleosporales	Didymosphaeriaceae	Didymosphaeria	Didymosphaeria_enalia	GCA_010094045.1	Veren1	Scaffold
Ascomycota	Pezizomycotina	Dothideomycetes	Pleosporales	Didymosphaeriaceae	Didymosphaeria	Didymosphaeria_variabile	GCA_027946475.1	ASM2794647v1	Contig
Ascomycota	Pezizomycotina	Dothideomycetes	Pleosporales	Didymosphaeriaceae	Paraphaeosphaeria	Paraphaeosphaeria_minitans	GCA_015832175.1	ASM1583217v1	Contig
Ascomycota	Pezizomycotina	Dothideomycetes	Pleosporales	Didymosphaeriaceae	Pseudopithomyces	Pseudopithomyces_maydicus	GCA_026873275.1	ASM2687327v1	Contig
Ascomycota	Pezizomycotina	Dothideomycetes	Pleosporales	Dothidotthiaceae	Dothidotthia	Dothidotthia_symphoricarpi	GCA_010015815.1	Dotsy1	Scaffold
Ascomycota	Pezizomycotina	Dothideomycetes	Pleosporales	Leptosphaeriaceae	Leptosphaeria	Leptosphaeria_biglobosa	GCA_900465125.1
Ascomycota	Pezizomycotina	Dothideomycetes	Pleosporales	Leptosphaeriaceae	Leptosphaeria	Leptosphaeria_biglobosa_brassicae	GCA_022343325.1	CA1	Contig
Ascomycota	Pezizomycotina	Dothideomycetes	Pleosporales	Leptosphaeriaceae	Leptosphaeria	Leptosphaeria_maculans	GCF_000230375.1
Ascomycota	Pezizomycotina	Dothideomycetes	Pleosporales	Leptosphaeriaceae	Plenodomus	Plenodomus_libanotidis	GCA_022609195.1	ASM2260919v1	Scaffold
Ascomycota	Pezizomycotina	Dothideomycetes	Pleosporales	Leptosphaeriaceae	Plenodomus	Plenodomus_lindquistii	GCA_025504975.1	ASM2550497v1	Contig
Ascomycota	Pezizomycotina	Dothideomycetes	Pleosporales	Phaeosphaeriaceae	Ophiosphaerella	Ophiosphaerella_herpotricha	GCA_028458525.1	ASM2845852v1	Contig
Ascomycota	Pezizomycotina	Dothideomycetes	Pleosporales	Phaeosphaeriaceae	Ophiosphaerella	Ophiosphaerella_narmari	GCA_028456235.1	ASM2845623v1	Contig
Ascomycota	Pezizomycotina	Dothideomycetes	Pleosporales	Phaeosphaeriaceae	Paraphoma	Paraphoma_chrysanthemicola	GCA_020744225.1	Parch1	Contig
Ascomycota	Pezizomycotina	Dothideomycetes	Pleosporales	Phaeosphaeriaceae	Parastagonospora	Parastagonospora_avenae	GCA_022559985.1	ASM2255998v1	Scaffold
Ascomycota	Pezizomycotina	Dothideomycetes	Pleosporales	Phaeosphaeriaceae	Parastagonospora	Parastagonospora_nodorum	GCA_000146915.2	ASM14691v2	Scaffold
Ascomycota	Pezizomycotina	Dothideomycetes	Pleosporales	Phaeosphaeriaceae	Septoriella	Septoriella_neoarundinis	GCA_022813125.1	ASM2281312v1	Scaffold
Ascomycota	Pezizomycotina	Dothideomycetes	Pleosporales	Pleosporaceae	Alternaria	Alternaria_alstroemeriae	GCA_020284155.1	ASM2028415v1	Scaffold
Ascomycota	Pezizomycotina	Dothideomycetes	Pleosporales	Pleosporaceae	Alternaria	Alternaria_angustiovoidea	GCA_022814545.1	ASM2281454v1	Scaffold
Ascomycota	Pezizomycotina	Dothideomycetes	Pleosporales	Pleosporaceae	Alternaria	Alternaria_arborescens	GCA_004154835.1	ASM415483v1	Scaffold
Ascomycota	Pezizomycotina	Dothideomycetes	Pleosporales	Pleosporaceae	Alternaria	Alternaria_arbusti	GCA_024043155.1	ASM2404315v1	Scaffold
Ascomycota	Pezizomycotina	Dothideomycetes	Pleosporales	Pleosporaceae	Alternaria	Alternaria_atra	GCA_907166805.1	ALTATR162	Scaffold
Ascomycota	Pezizomycotina	Dothideomycetes	Pleosporales	Pleosporaceae	Alternaria	Alternaria_brassicae	GCA_004936725.1	ASM493672v1	Chromosome
Ascomycota	Pezizomycotina	Dothideomycetes	Pleosporales	Pleosporaceae	Alternaria	Alternaria_brassicicola	GCA_002796735.1	ASM279673v1	Contig
Ascomycota	Pezizomycotina	Dothideomycetes	Pleosporales	Pleosporaceae	Alternaria	Alternaria_burnsii	GCA_013036055.1	ASM1303605v1	Scaffold
Ascomycota	Pezizomycotina	Dothideomycetes	Pleosporales	Pleosporaceae	Alternaria	Alternaria_conjuncta	GCA_024043145.1	ASM2404314v1	Scaffold
Ascomycota	Pezizomycotina	Dothideomycetes	Pleosporales	Pleosporaceae	Alternaria	Alternaria_consortialis	GCA_001950455.1	JCM_1940_assembly_v001	Scaffold
Ascomycota	Pezizomycotina	Dothideomycetes	Pleosporales	Pleosporaceae	Alternaria	Alternaria_dauci	GCA_025504955.1	ASM2550495v1	Contig
Ascomycota	Pezizomycotina	Dothideomycetes	Pleosporales	Pleosporaceae	Alternaria	Alternaria_ethzedia	GCA_023757985.1	ASM2375798v1	Scaffold
Ascomycota	Pezizomycotina	Dothideomycetes	Pleosporales	Pleosporaceae	Alternaria	Alternaria_hordeiaustralica	GCA_023758085.1	ASM2375808v1	Scaffold
Ascomycota	Pezizomycotina	Dothideomycetes	Pleosporales	Pleosporaceae	Alternaria	Alternaria_incomplexa	GCA_024043165.1	ASM2404316v1	Scaffold
Ascomycota	Pezizomycotina	Dothideomycetes	Pleosporales	Pleosporaceae	Alternaria	Alternaria_infectoria	GCA_024043175.1	ASM2404317v1	Scaffold
Ascomycota	Pezizomycotina	Dothideomycetes	Pleosporales	Pleosporaceae	Alternaria	Alternaria_metachromatica	GCA_023757995.1	ASM2375799v1	Scaffold
Ascomycota	Pezizomycotina	Dothideomycetes	Pleosporales	Pleosporaceae	Alternaria	Alternaria_novae-zelandiae	GCA_023758075.1	ASM2375807v1	Scaffold
Ascomycota	Pezizomycotina	Dothideomycetes	Pleosporales	Pleosporaceae	Alternaria	Alternaria_panax	GCA_019702505.1	ASM1970250v1	Scaffold
Ascomycota	Pezizomycotina	Dothideomycetes	Pleosporales	Pleosporaceae	Alternaria	Alternaria_postmessia	GCA_024291825.1	ASM2429182v1	Scaffold
Ascomycota	Pezizomycotina	Dothideomycetes	Pleosporales	Pleosporaceae	Alternaria	Alternaria_rosae	GCA_020736505.1	Altro1	Contig
Ascomycota	Pezizomycotina	Dothideomycetes	Pleosporales	Pleosporaceae	Alternaria	Alternaria_solani	GCA_002952155.1	ASM295215v1	Complete Genome
Ascomycota	Pezizomycotina	Dothideomycetes	Pleosporales	Pleosporaceae	Alternaria	Alternaria_triticimaculans	GCA_023758025.1	ASM2375802v1	Scaffold
Ascomycota	Pezizomycotina	Dothideomycetes	Pleosporales	Pleosporaceae	Alternaria	Alternaria_triticina	GCA_022609215.1	ASM2260921v1	Scaffold
Ascomycota	Pezizomycotina	Dothideomycetes	Pleosporales	Pleosporaceae	Alternaria	Alternaria_ventricosa	GCA_023758065.1	ASM2375806v1	Scaffold
Ascomycota	Pezizomycotina	Dothideomycetes	Pleosporales	Pleosporaceae	Alternaria	Alternaria_viburni	GCA_023758015.1	ASM2375801v1	Scaffold
Ascomycota	Pezizomycotina	Dothideomycetes	Pleosporales	Pleosporaceae	Bipolaris	Bipolaris_cookei	GCA_002286855.1	ASM228685v1	Scaffold
Ascomycota	Pezizomycotina	Dothideomycetes	Pleosporales	Pleosporaceae	Bipolaris	Bipolaris_maydis	GCA_000354255.1	CocheC4_1	Scaffold
Ascomycota	Pezizomycotina	Dothideomycetes	Pleosporales	Pleosporaceae	Bipolaris	Bipolaris_sorokiniana	GCA_000338995.1	Cocsa1	Scaffold
Ascomycota	Pezizomycotina	Dothideomycetes	Pleosporales	Pleosporaceae	Bipolaris	Bipolaris_victoriae	GCA_000527765.1	Cochliobolus victoriae v1.0	Scaffold
Ascomycota	Pezizomycotina	Dothideomycetes	Pleosporales	Pleosporaceae	Curvularia	Curvularia_clavata	GCA_023920165.1	ASM2392016v1	Complete Genome
Ascomycota	Pezizomycotina	Dothideomycetes	Pleosporales	Pleosporaceae	Curvularia	Curvularia_eragrostidis	GCA_020744315.1	ASM2074431v1	Contig
Ascomycota	Pezizomycotina	Dothideomycetes	Pleosporales	Pleosporaceae	Curvularia	Curvularia_geniculata	GCA_016162275.1	ASM1616227v1	Contig
Ascomycota	Pezizomycotina	Dothideomycetes	Pleosporales	Pleosporaceae	Curvularia	Curvularia_kusanoi	GCA_011058905.1	ASM1105890v1	Scaffold
Ascomycota	Pezizomycotina	Dothideomycetes	Pleosporales	Pleosporaceae	Curvularia	Curvularia_lunata	GCA_005212705.1	ASM521270v1	Scaffold
Ascomycota	Pezizomycotina	Dothideomycetes	Pleosporales	Pleosporaceae	Curvularia	Curvularia_papendorfii	GCA_000817285.1	ASM81728v1	Contig
Ascomycota	Pezizomycotina	Dothideomycetes	Pleosporales	Pleosporaceae	Exserohilum	Exserohilum_rostratum	GCA_019453395.1	ASM1945339v1	Contig
Ascomycota	Pezizomycotina	Dothideomycetes	Pleosporales	Pleosporaceae	Exserohilum	Exserohilum_turcica	GCA_000359705.1	Setospaeria trucica Et28A v1.0	Scaffold
Ascomycota	Pezizomycotina	Dothideomycetes	Pleosporales	Pleosporaceae	Neocamarosporium	Neocamarosporium_betae	GCA_016612005.1	ASM1661200v1	Scaffold
Ascomycota	Pezizomycotina	Dothideomycetes	Pleosporales	Pleosporaceae	Paradendryphiella	Paradendryphiella_salina	GCA_900634815.1	PS1_23737_contigs	Scaffold
Ascomycota	Pezizomycotina	Dothideomycetes	Pleosporales	Pleosporaceae	Pyrenophora	Pyrenophora_graminea	GCA_012365135.1	ASM1236513v1	Scaffold
Ascomycota	Pezizomycotina	Dothideomycetes	Pleosporales	Pleosporaceae	Pyrenophora	Pyrenophora_seminiperda	GCA_000465215.2	Pysem1.0	Scaffold
Ascomycota	Pezizomycotina	Dothideomycetes	Pleosporales	Pleosporaceae	Stemphylium	Stemphylium_beticola	GCA_029100535.1	ASM2910053v1	Scaffold
Ascomycota	Pezizomycotina	Dothideomycetes	Pleosporales	Pleosporaceae	Stemphylium	Stemphylium_lycopersici	GCA_003268315.1	ASM326831v1	Scaffold
Ascomycota	Pezizomycotina	Dothideomycetes	Pleosporales	Pleosporaceae	Stemphylium	Stemphylium_vesicarium	GCA_004380135.1	ASM438013v1	Scaffold
Ascomycota	Pezizomycotina	Dothideomycetes	Pleosporales	Pleosporales_incertae_sedis	Aaosphaeria	Aaosphaeria_pasadenensis	GCA_022813625.1	ASM2281362v1	Scaffold
Ascomycota	Pezizomycotina	Dothideomycetes	Pleosporales	Pleosporales_incertae_sedis	Clavariopsis	Clavariopsis_aquatica	GCA_013620735.1	ASM1362073v1	Scaffold
Ascomycota	Pezizomycotina	Dothideomycetes	Pleosporales	Pleosporales_incertae_sedis	Massariosphaeria	Massariosphaeria_phaeospora	GCA_011032825.1	Masph1	Contig
Ascomycota	Pezizomycotina	Dothideomycetes	Pleosporales	Pseudopyrenochaetaceae	Pseudopyrenochaeta	Pseudopyrenochaeta_lycopersici	GCA_003313425.1	ASM331342v1	Contig
Ascomycota	Pezizomycotina	Dothideomycetes	Pleosporales	Pseudopyrenochaetaceae	Pseudopyrenochaeta	Pseudopyrenochaeta_terrestris	GCA_022813475.1	ASM2281347v1	Scaffold
Ascomycota	Pezizomycotina	Dothideomycetes	Pleosporales	Torulaceae	Dendryphion	Dendryphion_nanum	GCA_020744415.1	Denna1	Contig
Ascomycota	Pezizomycotina	Dothideomycetes	Pleosporomycetidae_incertae_sedis	Gloniaceae	Cenococcum	Cenococcum_geophilum	GCA_001692895.1	Cenococcum geophilum 1.58 v2.0	Scaffold
Ascomycota	Pezizomycotina	Dothideomycetes	Pleosporomycetidae_incertae_sedis	Gloniaceae	Glonium	Glonium_stellatum	GCA_001692915.1	Glonium stellatum CBS 207.34 v1.0	Scaffold
Ascomycota	Pezizomycotina	Dothideomycetes	Racodiales	Racodiaceae	Racodium	Racodium_therryanum	GCA_014905255.1	Rac_1.0	Scaffold
Ascomycota	Pezizomycotina	Dothideomycetes	Trypetheliales	Trypetheliaceae	Astrothelium	Astrothelium_macrocarpum	GCA_021030915.1	ASM2103091v1	Scaffold
Ascomycota	Pezizomycotina	Dothideomycetes	Trypetheliales	Trypetheliaceae	Bathelium	Bathelium_albidoporum	GCA_021031095.1	ASM2103109v1	Scaffold
Ascomycota	Pezizomycotina	Dothideomycetes	Trypetheliales	Trypetheliaceae	Bathelium	Bathelium_mastoideum	GCA_026023875.1	ASM2602387v1	Contig
Ascomycota	Pezizomycotina	Dothideomycetes	Venturiales	Sympoventuriaceae	Ochroconis	Ochroconis_constricta	GCA_000611715.1	UM 578	Contig
Ascomycota	Pezizomycotina	Dothideomycetes	Venturiales	Sympoventuriaceae	Scolecobasidium	Scolecobasidium_constrictum	GCA_000611715.1	Ochro v1.1	Contig
Ascomycota	Pezizomycotina	Dothideomycetes	Venturiales	Venturiaceae	Venturia	Venturia_aucupariae	GCA_003693225.1	ASM369322v1	Scaffold
Ascomycota	Pezizomycotina	Dothideomycetes	Venturiales	Venturiaceae	Venturia	Venturia_carpophila	GCA_014858625.1	ASM1485862v1	Contig
Ascomycota	Pezizomycotina	Dothideomycetes	Venturiales	Venturiaceae	Venturia	Venturia_effusa	GCA_007735645.1	ASM773564v1	Complete Genome
Ascomycota	Pezizomycotina	Dothideomycetes	Venturiales	Venturiaceae	Venturia	Venturia_inaequalis	GCA_003689225.1	ASM368922v1	Contig
Ascomycota	Pezizomycotina	Dothideomycetes	Venturiales	Venturiaceae	Venturia	Venturia_nashicola	GCA_004522665.1	ASM452266v1	Contig
Ascomycota	Pezizomycotina	Dothideomycetes	Venturiales	Venturiaceae	Venturia	Venturia_pyrina	GCA_000738655.1	ASM73865v1	Scaffold
Ascomycota	Pezizomycotina	Eurotiomycetes	Chaetothyriales	Herpotrichiellaceae	Capronia	Capronia_epimyces	GCA_000585565.1	Capr_epim_CBS_606_96_V1	Scaffold
Ascomycota	Pezizomycotina	Eurotiomycetes	Chaetothyriales	Herpotrichiellaceae	Exophiala	Exophiala_calicioides	GCA_001599795.1	JCM_6030_assembly_v001	Scaffold
Ascomycota	Pezizomycotina	Eurotiomycetes	Chaetothyriales	Herpotrichiellaceae	Exophiala	Exophiala_lecanii-corni	GCA_003955835.1	ASM395583v1	Complete Genome
Ascomycota	Pezizomycotina	Eurotiomycetes	Chaetothyriales	Herpotrichiellaceae	Phialophora	Phialophora_americana	GCA_000835435.1	Capr_semi_CBS27337_V1	Scaffold
Ascomycota	Pezizomycotina	Eurotiomycetes	Chaetothyriales	Herpotrichiellaceae	Phialophora	Phialophora_chinensis	GCA_016109575.1	ASM1610957v1	Scaffold
Ascomycota	Pezizomycotina	Eurotiomycetes	Chaetothyriales	Herpotrichiellaceae	Phialophora	Phialophora_expanda	GCA_016109585.1	ASM1610958v1	Scaffold
Ascomycota	Pezizomycotina	Eurotiomycetes	Chaetothyriales	Herpotrichiellaceae	Phialophora	Phialophora_macrospora	GCA_016109925.1	ASM1610992v1	Scaffold
Ascomycota	Pezizomycotina	Eurotiomycetes	Chaetothyriales	Herpotrichiellaceae	Phialophora	Phialophora_tarda	GCA_016109495.1	ASM1610949v1	Scaffold
Ascomycota	Pezizomycotina	Eurotiomycetes	Chaetothyriales	Trichomeriaceae	Arthrocladium	Arthrocladium_fulminans	GCA_003614865.1	ASM361486v1	Scaffold
Ascomycota	Pezizomycotina	Eurotiomycetes	Chaetothyriales	Trichomeriaceae	Knufia	Knufia_petricola	GCA_002319055.1	ASM231905v1	Contig
Ascomycota	Pezizomycotina	Eurotiomycetes	Chaetothyriales	Herpotrichiellaceae	Fonsecaea	Fonsecaea_erecta	GCA_001651985.1	ASM165198v1	Scaffold
Ascomycota	Pezizomycotina	Eurotiomycetes	Chaetothyriales	Herpotrichiellaceae	Fonsecaea	Fonsecaea_monophora	GCA_001642475.1	ASM164247v1	Contig
Ascomycota	Pezizomycotina	Eurotiomycetes	Chaetothyriales	Herpotrichiellaceae	Fonsecaea	Fonsecaea_nubica	GCA_001646965.1	ASM164696v1	Scaffold
Ascomycota	Pezizomycotina	Eurotiomycetes	Chaetothyriales	Herpotrichiellaceae	Fonsecaea	Fonsecaea_pugnacius	GCA_011800825.1	ASM1180082v1	Scaffold
Ascomycota	Pezizomycotina	Eurotiomycetes	Chaetothyriales	Trichomeriaceae	Floridaphiala	Floridaphiala_radiotolerans	GCA_022813185.1	ASM2281318v1	Scaffold
Ascomycota	Pezizomycotina	Eurotiomycetes	Chaetothyriales	Trichomeriaceae	Incumbomyces	Incumbomyces_delicatus	GCA_017655985.1	ASM1765598v1	Contig
Ascomycota	Pezizomycotina	Eurotiomycetes	Chaetothyriales	Trichomeriaceae	Incumbomyces	Incumbomyces_lentus	GCA_017656005.1	ASM1765600v1	Contig
Ascomycota	Pezizomycotina	Eurotiomycetes	Eurotiales	Aspergillaceae	Aspergillus	Aspergillus_aculeatus	GCA_001890905.1	Aspac1	Scaffold
Ascomycota	Pezizomycotina	Eurotiomycetes	Eurotiales	Aspergillaceae	Aspergillus	Aspergillus_amoenus	GCA_023624915.1	ASM2362491v1	Scaffold
Ascomycota	Pezizomycotina	Eurotiomycetes	Eurotiales	Aspergillaceae	Aspergillus	Aspergillus_amstelodami	GCA_027569315.1	ASM2756931v1	Contig
Ascomycota	Pezizomycotina	Eurotiomycetes	Eurotiales	Aspergillaceae	Aspergillus	Aspergillus_awamori	GCA_003850985.1	Aawm_assembly01	Contig
Ascomycota	Pezizomycotina	Eurotiomycetes	Eurotiales	Aspergillaceae	Aspergillus	Aspergillus_baeticus	GCA_027569055.1	ASM2756905v1	Contig
Ascomycota	Pezizomycotina	Eurotiomycetes	Eurotiales	Aspergillaceae	Aspergillus	Aspergillus_bertholletius	GCA_009193595.1	Aspber1	Scaffold
Ascomycota	Pezizomycotina	Eurotiomycetes	Eurotiales	Aspergillaceae	Aspergillus	Aspergillus_biplanus	GCA_027569045.1	ASM2756904v1	Contig
Ascomycota	Pezizomycotina	Eurotiomycetes	Eurotiales	Aspergillaceae	Aspergillus	Aspergillus_bombycis	GCA_001792695.1	ASM179269v1	Contig
Ascomycota	Pezizomycotina	Eurotiomycetes	Eurotiales	Aspergillaceae	Aspergillus	Aspergillus_bridgeri	GCA_027569665.1	ASM2756966v1	Contig
Ascomycota	Pezizomycotina	Eurotiomycetes	Eurotiales	Aspergillaceae	Aspergillus	Aspergillus_brunneus	GCA_020284055.1	ASM2028405v1	Scaffold
Ascomycota	Pezizomycotina	Eurotiomycetes	Eurotiales	Aspergillaceae	Aspergillus	Aspergillus_calidoustus	GCA_001511075.1	Acal_Allpaths_LG	Scaffold
Ascomycota	Pezizomycotina	Eurotiomycetes	Eurotiales	Aspergillaceae	Aspergillus	Aspergillus_campestris	GCA_002847485.1	Aspcam1	Contig
Ascomycota	Pezizomycotina	Eurotiomycetes	Eurotiales	Aspergillaceae	Aspergillus	Aspergillus_carbonarius	GCA_001990825.1	Aspca3	Scaffold
Ascomycota	Pezizomycotina	Eurotiomycetes	Eurotiales	Aspergillaceae	Aspergillus	Aspergillus_cavernicola	GCA_027569065.1	ASM2756906v1	Contig
Ascomycota	Pezizomycotina	Eurotiomycetes	Eurotiales	Aspergillaceae	Aspergillus	Aspergillus_cejpii	GCA_004769165.1	ASM476916v1	Contig
Ascomycota	Pezizomycotina	Eurotiomycetes	Eurotiales	Aspergillaceae	Aspergillus	Aspergillus_chevalieri	GCA_016861735.1	AchevalieriM1_assembly01	Complete Genome
Ascomycota	Pezizomycotina	Eurotiomycetes	Eurotiales	Aspergillaceae	Aspergillus	Aspergillus_clavatus	GCA_000002715.1	ASM271v1	Scaffold
Ascomycota	Pezizomycotina	Eurotiomycetes	Eurotiales	Aspergillaceae	Aspergillus	Aspergillus_creber	GCA_021436935.1	ASM2143693v1	Contig
Ascomycota	Pezizomycotina	Eurotiomycetes	Eurotiales	Aspergillaceae	Aspergillus	Aspergillus_cristatus	GCA_026770215.1	ASM2677021v1	Contig
Ascomycota	Pezizomycotina	Eurotiomycetes	Eurotiales	Aspergillaceae	Aspergillus	Aspergillus_croceus	GCA_019828945.1	ASM1982894v1	Scaffold
Ascomycota	Pezizomycotina	Eurotiomycetes	Eurotiales	Aspergillaceae	Aspergillus	Aspergillus_cvjetkovicii	GCA_027569695.1	ASM2756969v1	Contig
Ascomycota	Pezizomycotina	Eurotiomycetes	Eurotiales	Aspergillaceae	Aspergillus	Aspergillus_diversus	GCA_027569885.1	ASM2756988v1	Contig
Ascomycota	Pezizomycotina	Eurotiomycetes	Eurotiales	Aspergillaceae	Aspergillus	Aspergillus_eucalypticola	GCA_003184535.1	Aspeuc1	Contig
Ascomycota	Pezizomycotina	Eurotiomycetes	Eurotiales	Aspergillaceae	Aspergillus	Aspergillus_felis	GCA_016413765.1	ASM1641376v1	Complete Genome
Ascomycota	Pezizomycotina	Eurotiomycetes	Eurotiales	Aspergillaceae	Aspergillus	Aspergillus_flavus	GCA_014117465.1	ASM1411746v1	Chromosome
Ascomycota	Pezizomycotina	Eurotiomycetes	Eurotiales	Aspergillaceae	Aspergillus	Aspergillus_floridensis	GCA_012184565.1	ASM1218456v1	Scaffold
Ascomycota	Pezizomycotina	Eurotiomycetes	Eurotiales	Aspergillaceae	Aspergillus	Aspergillus_fructus	GCA_027569115.1	ASM2756911v1	Contig
Ascomycota	Pezizomycotina	Eurotiomycetes	Eurotiales	Aspergillaceae	Aspergillus	Aspergillus_fumigatiaffinis	GCA_012656285.1	ASM1265628v1	Scaffold
Ascomycota	Pezizomycotina	Eurotiomycetes	Eurotiales	Aspergillaceae	Aspergillus	Aspergillus_fumigatus	GCA_000002655.1	ASM265v1	Chromosome
Ascomycota	Pezizomycotina	Eurotiomycetes	Eurotiales	Aspergillaceae	Aspergillus	Aspergillus_funiculosus	GCA_027569145.1	ASM2756914v1	Contig
Ascomycota	Pezizomycotina	Eurotiomycetes	Eurotiales	Aspergillaceae	Aspergillus	Aspergillus_haitiensis	GCA_027569155.1	ASM2756915v1	Contig
Ascomycota	Pezizomycotina	Eurotiomycetes	Eurotiales	Aspergillaceae	Aspergillus	Aspergillus_heteromorphus	GCA_003184545.1	Asphet1	Contig
Ascomycota	Pezizomycotina	Eurotiomycetes	Eurotiales	Aspergillaceae	Aspergillus	Aspergillus_hiratsukae	GCA_014281905.1	ASM1428190v1	Scaffold
Ascomycota	Pezizomycotina	Eurotiomycetes	Eurotiales	Aspergillaceae	Aspergillus	Aspergillus_incahuasiensis	GCA_003719405.1	ASM371940v1	Scaffold
Ascomycota	Pezizomycotina	Eurotiomycetes	Eurotiales	Aspergillaceae	Aspergillus	Aspergillus_intermedius	GCA_027569185.1	ASM2756918v1	Contig
Ascomycota	Pezizomycotina	Eurotiomycetes	Eurotiales	Aspergillaceae	Aspergillus	Aspergillus_jensenii	GCA_021437015.1	ASM2143701v1	Contig
Ascomycota	Pezizomycotina	Eurotiomycetes	Eurotiales	Aspergillaceae	Aspergillus	Aspergillus_kassunensis	GCA_027569205.1	ASM2756920v1	Contig
Ascomycota	Pezizomycotina	Eurotiomycetes	Eurotiales	Aspergillaceae	Aspergillus	Aspergillus_latus	GCA_013306195.1	ASM1330619v1	Scaffold
Ascomycota	Pezizomycotina	Eurotiomycetes	Eurotiales	Aspergillaceae	Aspergillus	Aspergillus_lentulus	GCA_010724455.1	ASM1072445v1	Scaffold
Ascomycota	Pezizomycotina	Eurotiomycetes	Eurotiales	Aspergillaceae	Aspergillus	Aspergillus_luchuensis	GCA_016861625.1	AkawachiiIFO4308_assembly01	Complete Genome
Ascomycota	Pezizomycotina	Eurotiomycetes	Eurotiales	Aspergillaceae	Aspergillus	Aspergillus_montevidensis	GCA_020826735.1	ASM2082673v1	Contig
Ascomycota	Pezizomycotina	Eurotiomycetes	Eurotiales	Aspergillaceae	Aspergillus	Aspergillus_nanangensis	GCA_015844325.1	ASM1584432v1	Scaffold
Ascomycota	Pezizomycotina	Eurotiomycetes	Eurotiales	Aspergillaceae	Aspergillus	Aspergillus_neoniger	GCA_003184625.1	Aspneo1	Scaffold
Ascomycota	Pezizomycotina	Eurotiomycetes	Eurotiales	Aspergillaceae	Aspergillus	Aspergillus_neotritici	GCA_023619815.1	ASM2361981v1	Scaffold
Ascomycota	Pezizomycotina	Eurotiomycetes	Eurotiales	Aspergillaceae	Aspergillus	Aspergillus_niger	GCA_000002855.2	ASM285v2	Scaffold
Ascomycota	Pezizomycotina	Eurotiomycetes	Eurotiales	Aspergillaceae	Aspergillus	Aspergillus_novofumigatus	GCA_002847465.1	Aspnov1	Contig
Ascomycota	Pezizomycotina	Eurotiomycetes	Eurotiales	Aspergillaceae	Aspergillus	Aspergillus_ochraceoroseus	GCA_002846915.2	Aspergillus ochraceoroseus IBT 24754 v1.1	Contig
Ascomycota	Pezizomycotina	Eurotiomycetes	Eurotiales	Aspergillaceae	Aspergillus	Aspergillus_oerlinghausenensis	GCA_014250555.1	ASM1425055v1	Scaffold
Ascomycota	Pezizomycotina	Eurotiomycetes	Eurotiales	Aspergillaceae	Aspergillus	Aspergillus_olivimuriae	GCA_003719415.1	ASM371941v1	Scaffold
Ascomycota	Pezizomycotina	Eurotiomycetes	Eurotiales	Aspergillaceae	Aspergillus	Aspergillus_oryzae	GCA_000184455.3	ASM18445v3	Chromosome
Ascomycota	Pezizomycotina	Eurotiomycetes	Eurotiales	Aspergillaceae	Aspergillus	Aspergillus_ostianus	GCA_025592935.1	ASM2559293v1	Scaffold
Ascomycota	Pezizomycotina	Eurotiomycetes	Eurotiales	Aspergillaceae	Aspergillus	Aspergillus_panamensis	GCA_027569225.1	ASM2756922v1	Contig
Ascomycota	Pezizomycotina	Eurotiomycetes	Eurotiales	Aspergillaceae	Aspergillus	Aspergillus_parasiticus	GCA_028505765.1	ASM2850576v1	Contig
Ascomycota	Pezizomycotina	Eurotiomycetes	Eurotiales	Aspergillaceae	Aspergillus	Aspergillus_persii	GCA_002215965.1	ASM221596v1	Scaffold
Ascomycota	Pezizomycotina	Eurotiomycetes	Eurotiales	Aspergillaceae	Aspergillus	Aspergillus_protuberus	GCA_021436995.1	ASM2143699v1	Scaffold
Ascomycota	Pezizomycotina	Eurotiomycetes	Eurotiales	Aspergillaceae	Aspergillus	Aspergillus_pseudoglaucus	GCA_022813405.1	ASM2281340v1	Scaffold
Ascomycota	Pezizomycotina	Eurotiomycetes	Eurotiales	Aspergillaceae	Aspergillus	Aspergillus_puulaauensis	GCA_016861865.1	ApuulaauensisMK2_assembly01	Complete Genome
Ascomycota	Pezizomycotina	Eurotiomycetes	Eurotiales	Aspergillaceae	Aspergillus	Aspergillus_quadrilineatus	GCA_013305525.1	ASM1330552v1	Scaffold
Ascomycota	Pezizomycotina	Eurotiomycetes	Eurotiales	Aspergillaceae	Aspergillus	Aspergillus_rambellii	GCA_000986645.1	ASM98664v1	Contig
Ascomycota	Pezizomycotina	Eurotiomycetes	Eurotiales	Aspergillaceae	Aspergillus	Aspergillus_sclerotialis	GCA_003589665.1	phiScl 1.0	Contig
Ascomycota	Pezizomycotina	Eurotiomycetes	Eurotiales	Aspergillaceae	Aspergillus	Aspergillus_sclerotioniger	GCA_003184525.1	Aspscl1	Contig
Ascomycota	Pezizomycotina	Eurotiomycetes	Eurotiales	Aspergillaceae	Aspergillus	Aspergillus_sclerotiorum	GCA_025592505.1	ASM2559250v1	Scaffold
Ascomycota	Pezizomycotina	Eurotiomycetes	Eurotiales	Aspergillaceae	Aspergillus	Aspergillus_sparsus	GCA_027569235.1	ASM2756923v1	Contig
Ascomycota	Pezizomycotina	Eurotiomycetes	Eurotiales	Aspergillaceae	Aspergillus	Aspergillus_spinulosporus	GCA_003574815.1	ASM357481v1	Scaffold
Ascomycota	Pezizomycotina	Eurotiomycetes	Eurotiales	Aspergillaceae	Aspergillus	Aspergillus_steynii	GCA_002849105.1	Aspste1	Contig
Ascomycota	Pezizomycotina	Eurotiomycetes	Eurotiales	Aspergillaceae	Aspergillus	Aspergillus_tanneri	GCA_003426965.1	ASM342696v1	Contig
Ascomycota	Pezizomycotina	Eurotiomycetes	Eurotiales	Aspergillaceae	Aspergillus	Aspergillus_terreus	GCA_000149615.1	ASM14961v1	Scaffold
Ascomycota	Pezizomycotina	Eurotiomycetes	Eurotiales	Aspergillaceae	Aspergillus	Aspergillus_texensis	GCA_024668715.1	ASM2466871v1	Scaffold
Ascomycota	Pezizomycotina	Eurotiomycetes	Eurotiales	Aspergillaceae	Aspergillus	Aspergillus_thermomutatus	GCA_002237265.2	ASM223726v2	Contig
Ascomycota	Pezizomycotina	Eurotiomycetes	Eurotiales	Aspergillaceae	Aspergillus	Aspergillus_tritici	GCA_009812425.1
Ascomycota	Pezizomycotina	Eurotiomycetes	Eurotiales	Aspergillaceae	Aspergillus	Aspergillus_tubingensis	GCA_013340325.1	ASM1334032v1	Scaffold
Ascomycota	Pezizomycotina	Eurotiomycetes	Eurotiales	Aspergillaceae	Aspergillus	Aspergillus_turcosus	GCA_002234965.2	ASM223496v2	Contig
Ascomycota	Pezizomycotina	Eurotiomycetes	Eurotiales	Aspergillaceae	Aspergillus	Aspergillus_udagawae	GCA_001078395.2	Aud_assembly02	Scaffold
Ascomycota	Pezizomycotina	Eurotiomycetes	Eurotiales	Aspergillaceae	Aspergillus	Aspergillus_unguis	GCA_018408605.1	ASM1840860v1	Scaffold
Ascomycota	Pezizomycotina	Eurotiomycetes	Eurotiales	Aspergillaceae	Monascus	Monascus_pilosus	GCA_018806995.1	ASM1880699v1	Contig
Ascomycota	Pezizomycotina	Eurotiomycetes	Eurotiales	Aspergillaceae	Monascus	Monascus_purpureus	GCA_025999795.1	ASM2599979v1	Chromosome
Ascomycota	Pezizomycotina	Eurotiomycetes	Eurotiales	Aspergillaceae	Monascus	Monascus_ruber	GCA_002976275.1	ASM297627v1	Contig
Ascomycota	Pezizomycotina	Eurotiomycetes	Eurotiales	Aspergillaceae	Penicillium	Penicillium_alfredii	GCA_028826965.1	ASM2882696v1	Contig
Ascomycota	Pezizomycotina	Eurotiomycetes	Eurotiales	Aspergillaceae	Penicillium	Penicillium_antarcticum	GCA_002072345.1	ASM207234v1	Scaffold
Ascomycota	Pezizomycotina	Eurotiomycetes	Eurotiales	Aspergillaceae	Penicillium	Penicillium_argentinense	GCA_028826775.1	ASM2882677v1	Contig
Ascomycota	Pezizomycotina	Eurotiomycetes	Eurotiales	Aspergillaceae	Penicillium	Penicillium_arizonense	GCA_001773325.1	ASM177332v1	Scaffold
Ascomycota	Pezizomycotina	Eurotiomycetes	Eurotiales	Aspergillaceae	Penicillium	Penicillium_atrosanguineum	GCA_028827265.1	ASM2882726v1	Contig
Ascomycota	Pezizomycotina	Eurotiomycetes	Eurotiales	Aspergillaceae	Penicillium	Penicillium_aurantiogriseum	GCA_019977855.1	ASM1997785v1	Contig
Ascomycota	Pezizomycotina	Eurotiomycetes	Eurotiales	Aspergillaceae	Penicillium	Penicillium_bialowiezense	GCA_026122735.1	ASM2612273v1	Contig
Ascomycota	Pezizomycotina	Eurotiomycetes	Eurotiales	Aspergillaceae	Penicillium	Penicillium_bovifimosum	GCA_028826915.1	ASM2882691v1	Contig
Ascomycota	Pezizomycotina	Eurotiomycetes	Eurotiales	Aspergillaceae	Penicillium	Penicillium_brasilianum	GCA_001048715.1	Pbras_Allpaths-LG	Scaffold
Ascomycota	Pezizomycotina	Eurotiomycetes	Eurotiales	Aspergillaceae	Penicillium	Penicillium_brevicompactum	GCA_028827255.1	ASM2882725v1	Contig
Ascomycota	Pezizomycotina	Eurotiomycetes	Eurotiales	Aspergillaceae	Penicillium	Penicillium_camemberti	GCA_014839975.1	PcamFM013r2_polished	Contig
Ascomycota	Pezizomycotina	Eurotiomycetes	Eurotiales	Aspergillaceae	Penicillium	Penicillium_canariense	GCA_028826845.1	ASM2882684v1	Contig
Ascomycota	Pezizomycotina	Eurotiomycetes	Eurotiales	Aspergillaceae	Penicillium	Penicillium_canescens	GCA_028828765.1	ASM2882876v1	Contig
Ascomycota	Pezizomycotina	Eurotiomycetes	Eurotiales	Aspergillaceae	Penicillium	Penicillium_capsulatum	GCA_028828875.1	ASM2882887v1	Contig
Ascomycota	Pezizomycotina	Eurotiomycetes	Eurotiales	Aspergillaceae	Penicillium	Penicillium_caseifulvum	GCA_022813165.1	ASM2281316v1	Scaffold
Ascomycota	Pezizomycotina	Eurotiomycetes	Eurotiales	Aspergillaceae	Penicillium	Penicillium_cataractarum	GCA_028827025.1	ASM2882702v1	Contig
Ascomycota	Pezizomycotina	Eurotiomycetes	Eurotiales	Aspergillaceae	Penicillium	Penicillium_cf_griseofulvum	GCA_028826995.1	ASM2882699v1	Contig
Ascomycota	Pezizomycotina	Eurotiomycetes	Eurotiales	Aspergillaceae	Penicillium	Penicillium_chrysogenum	GCA_000710275.1	ASM71027v1	Chromosome
Ascomycota	Pezizomycotina	Eurotiomycetes	Eurotiales	Aspergillaceae	Penicillium	Penicillium_citrinum	GCA_028827155.1	ASM2882715v1	Contig
Ascomycota	Pezizomycotina	Eurotiomycetes	Eurotiales	Aspergillaceae	Penicillium	Penicillium_concentricum	GCA_028827145.1	ASM2882714v1	Contig
Ascomycota	Pezizomycotina	Eurotiomycetes	Eurotiales	Aspergillaceae	Penicillium	Penicillium_coprophilum	GCA_028826855.1	ASM2882685v1	Contig
Ascomycota	Pezizomycotina	Eurotiomycetes	Eurotiales	Aspergillaceae	Penicillium	Penicillium_corylophilum	GCA_018410145.1	ASM1841014v1	Scaffold
Ascomycota	Pezizomycotina	Eurotiomycetes	Eurotiales	Aspergillaceae	Penicillium	Penicillium_cosmopolitanum	GCA_028827165.1	ASM2882716v1	Contig
Ascomycota	Pezizomycotina	Eurotiomycetes	Eurotiales	Aspergillaceae	Penicillium	Penicillium_crystallinum	GCA_027569675.1	ASM2756967v1	Contig
Ascomycota	Pezizomycotina	Eurotiomycetes	Eurotiales	Aspergillaceae	Penicillium	Penicillium_desertorum	GCA_028827375.1	ASM2882737v1	Contig
Ascomycota	Pezizomycotina	Eurotiomycetes	Eurotiales	Aspergillaceae	Penicillium	Penicillium_diatomitis	GCA_028827545.1	ASM2882754v1	Contig
Ascomycota	Pezizomycotina	Eurotiomycetes	Eurotiales	Aspergillaceae	Penicillium	Penicillium_digitatum	GCA_000315645.2	PdigPd1_v1	Scaffold
Ascomycota	Pezizomycotina	Eurotiomycetes	Eurotiales	Aspergillaceae	Penicillium	Penicillium_dipodomyicola	GCA_015585785.1	ASM1558578v1	Scaffold
Ascomycota	Pezizomycotina	Eurotiomycetes	Eurotiales	Aspergillaceae	Penicillium	Penicillium_flavigenum	GCA_002072365.1	ASM207236v1	Scaffold
Ascomycota	Pezizomycotina	Eurotiomycetes	Eurotiales	Aspergillaceae	Penicillium	Penicillium_freii	GCA_028827385.1	ASM2882738v1	Contig
Ascomycota	Pezizomycotina	Eurotiomycetes	Eurotiales	Aspergillaceae	Penicillium	Penicillium_glabrum	GCA_028828275.1	ASM2882827v1	Contig
Ascomycota	Pezizomycotina	Eurotiomycetes	Eurotiales	Aspergillaceae	Penicillium	Penicillium_glycyrrhizacola	GCA_025586815.1	ASM2558681v1	Scaffold
Ascomycota	Pezizomycotina	Eurotiomycetes	Eurotiales	Aspergillaceae	Penicillium	Penicillium_griseofulvum	GCA_001561935.1	ASM156193v1	Contig
Ascomycota	Pezizomycotina	Eurotiomycetes	Eurotiales	Aspergillaceae	Penicillium	Penicillium_griseoroseum	GCA_015586035.1	ASM1558603v1	Scaffold
Ascomycota	Pezizomycotina	Eurotiomycetes	Eurotiales	Aspergillaceae	Penicillium	Penicillium_herquei	GCA_028828675.1	ASM2882867v1	Contig
Ascomycota	Pezizomycotina	Eurotiomycetes	Eurotiales	Aspergillaceae	Penicillium	Penicillium_hetheringtonii	GCA_028827645.1	ASM2882764v1	Contig
Ascomycota	Pezizomycotina	Eurotiomycetes	Eurotiales	Aspergillaceae	Penicillium	Penicillium_janthinellum	GCA_027569415.1	ASM2756941v1	Contig
Ascomycota	Pezizomycotina	Eurotiomycetes	Eurotiales	Aspergillaceae	Penicillium	Penicillium_lagena	GCA_028827675.1	ASM2882767v1	Contig
Ascomycota	Pezizomycotina	Eurotiomycetes	Eurotiales	Aspergillaceae	Penicillium	Penicillium_lividum	GCA_028828245.1	ASM2882824v1	Contig
Ascomycota	Pezizomycotina	Eurotiomycetes	Eurotiales	Aspergillaceae	Penicillium	Penicillium_longicatenatum	GCA_028827875.1	ASM2882787v1	Contig
Ascomycota	Pezizomycotina	Eurotiomycetes	Eurotiales	Aspergillaceae	Penicillium	Penicillium_macrosclerotiorum	GCA_028827735.1	ASM2882773v1	Contig
Ascomycota	Pezizomycotina	Eurotiomycetes	Eurotiales	Aspergillaceae	Penicillium	Penicillium_majusculum	GCA_028828285.1	ASM2882828v1	Contig
Ascomycota	Pezizomycotina	Eurotiomycetes	Eurotiales	Aspergillaceae	Penicillium	Penicillium_malachiteum	GCA_028827825.1	ASM2882782v1	Contig
Ascomycota	Pezizomycotina	Eurotiomycetes	Eurotiales	Aspergillaceae	Penicillium	Penicillium_manginii	GCA_028828005.1	ASM2882800v1	Contig
Ascomycota	Pezizomycotina	Eurotiomycetes	Eurotiales	Aspergillaceae	Penicillium	Penicillium_mononematosum	GCA_028829835.1	ASM2882983v1	Contig
Ascomycota	Pezizomycotina	Eurotiomycetes	Eurotiales	Aspergillaceae	Penicillium	Penicillium_nalgiovense	GCA_911456355.1	Pnal_ESE00252	Contig
Ascomycota	Pezizomycotina	Eurotiomycetes	Eurotiales	Aspergillaceae	Penicillium	Penicillium_nordicum	GCA_000733025.2	PnBFE487-1.0	Contig
Ascomycota	Pezizomycotina	Eurotiomycetes	Eurotiales	Aspergillaceae	Penicillium	Penicillium_nucicola	GCA_028828085.1	ASM2882808v1	Contig
Ascomycota	Pezizomycotina	Eurotiomycetes	Eurotiales	Aspergillaceae	Penicillium	Penicillium_occitanis	GCA_002382855.1	ASM238285v1	Contig
Ascomycota	Pezizomycotina	Eurotiomycetes	Eurotiales	Aspergillaceae	Penicillium	Penicillium_ochrochloron	GCA_022985105.1	UFV_RLS11_1.0	Scaffold
Ascomycota	Pezizomycotina	Eurotiomycetes	Eurotiales	Aspergillaceae	Penicillium	Penicillium_odoratum	GCA_028828045.1	ASM2882804v1	Contig
Ascomycota	Pezizomycotina	Eurotiomycetes	Eurotiales	Aspergillaceae	Penicillium	Penicillium_olsonii	GCA_911174995.1	Pols_LCP05357	Scaffold
Ascomycota	Pezizomycotina	Eurotiomycetes	Eurotiales	Aspergillaceae	Penicillium	Penicillium_oxalicum	GCA_001723175.3	ASM172317v3	Chromosome
Ascomycota	Pezizomycotina	Eurotiomycetes	Eurotiales	Aspergillaceae	Penicillium	Penicillium_palitans	GCA_019190355.1	ASM1919035v1	Scaffold
Ascomycota	Pezizomycotina	Eurotiomycetes	Eurotiales	Aspergillaceae	Penicillium	Penicillium_paradoxum	GCA_028828445.1	ASM2882844v1	Contig
Ascomycota	Pezizomycotina	Eurotiomycetes	Eurotiales	Aspergillaceae	Penicillium	Penicillium_paxilli	GCA_000347475.1	Ppaxilli_v.1.0	Scaffold
Ascomycota	Pezizomycotina	Eurotiomycetes	Eurotiales	Aspergillaceae	Penicillium	Penicillium_polonicum	GCA_013466175.1	ASM1346617v1	Chromosome
Ascomycota	Pezizomycotina	Eurotiomycetes	Eurotiales	Aspergillaceae	Penicillium	Penicillium_psychrosexuale	GCA_028828465.1	ASM2882846v1	Contig
Ascomycota	Pezizomycotina	Eurotiomycetes	Eurotiales	Aspergillaceae	Penicillium	Penicillium_pulvis	GCA_028828015.1	ASM2882801v1	Contig
Ascomycota	Pezizomycotina	Eurotiomycetes	Eurotiales	Aspergillaceae	Penicillium	Penicillium_riverlandense	GCA_028828495.1	ASM2882849v1	Contig
Ascomycota	Pezizomycotina	Eurotiomycetes	Eurotiales	Aspergillaceae	Penicillium	Penicillium_robsamsonii	GCA_028829455.1	ASM2882945v1	Contig
Ascomycota	Pezizomycotina	Eurotiomycetes	Eurotiales	Aspergillaceae	Penicillium	Penicillium_salamii	GCA_911197225.1	Psal_DTO309-F9	Scaffold
Ascomycota	Pezizomycotina	Eurotiomycetes	Eurotiales	Aspergillaceae	Penicillium	Penicillium_samsonianum	GCA_028829775.1	ASM2882977v1	Contig
Ascomycota	Pezizomycotina	Eurotiomycetes	Eurotiales	Aspergillaceae	Penicillium	Penicillium_sclerotigenum	GCA_928213465.1	Penicillium_sclerotigenum_IBT15061	Contig
Ascomycota	Pezizomycotina	Eurotiomycetes	Eurotiales	Aspergillaceae	Penicillium	Penicillium_sclerotiorum	GCA_911649655.1	wengan_M_CN111	Contig
Ascomycota	Pezizomycotina	Eurotiomycetes	Eurotiales	Aspergillaceae	Penicillium	Penicillium_silybi	GCA_027569585.1	ASM2756958v1	Contig
Ascomycota	Pezizomycotina	Eurotiomycetes	Eurotiales	Aspergillaceae	Penicillium	Penicillium_simplicissimum	GCA_024706585.1	ASM2470658v1	Contig
Ascomycota	Pezizomycotina	Eurotiomycetes	Eurotiales	Aspergillaceae	Penicillium	Penicillium_solitum	GCA_002072235.1	ASM207223v1	Scaffold
Ascomycota	Pezizomycotina	Eurotiomycetes	Eurotiales	Aspergillaceae	Penicillium	Penicillium_soppii	GCA_028829465.1	ASM2882946v1	Contig
Ascomycota	Pezizomycotina	Eurotiomycetes	Eurotiales	Aspergillaceae	Penicillium	Penicillium_steckii	GCA_018340795.1	PS_2648	Scaffold
Ascomycota	Pezizomycotina	Eurotiomycetes	Eurotiales	Aspergillaceae	Penicillium	Penicillium_subrubescens	GCA_028828155.1	ASM2882815v1	Contig
Ascomycota	Pezizomycotina	Eurotiomycetes	Eurotiales	Aspergillaceae	Penicillium	Penicillium_tannophilum	GCA_028829675.1	ASM2882967v1	Contig
Ascomycota	Pezizomycotina	Eurotiomycetes	Eurotiales	Aspergillaceae	Penicillium	Penicillium_taxi	GCA_028828555.1	ASM2882855v1	Contig
Ascomycota	Pezizomycotina	Eurotiomycetes	Eurotiales	Aspergillaceae	Penicillium	Penicillium_turbatum	GCA_028751415.1	ASM2875141v1	Contig
Ascomycota	Pezizomycotina	Eurotiomycetes	Eurotiales	Aspergillaceae	Penicillium	Penicillium_ucsense	GCA_014839625.1	UCS_PECM_1.0	Scaffold
Ascomycota	Pezizomycotina	Eurotiomycetes	Eurotiales	Aspergillaceae	Penicillium	Penicillium_verrucosum	GCA_028828655.1	ASM2882865v1	Contig
Ascomycota	Pezizomycotina	Eurotiomycetes	Eurotiales	Aspergillaceae	Penicillium	Penicillium_viridicatum	GCA_028828185.1	ASM2882818v1	Contig
Ascomycota	Pezizomycotina	Eurotiomycetes	Eurotiales	Aspergillaceae	Penicillium	Penicillium_waksmanii	GCA_028829765.1	ASM2882976v1	Contig
Ascomycota	Pezizomycotina	Eurotiomycetes	Eurotiales	Elaphomycetaceae	Elaphomyces	Elaphomyces_granulatus	GCA_002240705.1	PX439	Scaffold
Ascomycota	Pezizomycotina	Eurotiomycetes	Eurotiales	Elaphomycetaceae	Pseudotulostoma	Pseudotulostoma_volvatum	GCA_019804575.2	ASM1980457v2	Scaffold
Ascomycota	Pezizomycotina	Eurotiomycetes	Eurotiales	Thermoascaceae	Byssochlamys	Byssochlamys_nivea	GCA_003116535.1	Cornell orchards no. 7 (strain)	Scaffold
Ascomycota	Pezizomycotina	Eurotiomycetes	Eurotiales	Thermoascaceae	Byssochlamys	Byssochlamys_spectabilis	GCA_004022145.1	CBS 101075	Contig
Ascomycota	Pezizomycotina	Eurotiomycetes	Eurotiales	Trichocomaceae	Talaromyces	Talaromyces_adpressus	GCA_002775195.1	ASM277519v1	Scaffold
Ascomycota	Pezizomycotina	Eurotiomycetes	Eurotiales	Trichocomaceae	Talaromyces	Talaromyces_albobiverticillius	GCA_023721895.2	ASM2372189v2	Contig
Ascomycota	Pezizomycotina	Eurotiomycetes	Eurotiales	Trichocomaceae	Talaromyces	Talaromyces_amestolkiae	GCA_001896365.1	ASM189636v1	Scaffold
Ascomycota	Pezizomycotina	Eurotiomycetes	Eurotiales	Trichocomaceae	Talaromyces	Talaromyces_funiculosus	GCA_004299765.1	ASM429976v1	Complete Genome
Ascomycota	Pezizomycotina	Eurotiomycetes	Eurotiales	Trichocomaceae	Talaromyces	Talaromyces_leycettanus	GCA_000787455.1	CBS 398.68	Contig
Ascomycota	Pezizomycotina	Eurotiomycetes	Eurotiales	Trichocomaceae	Talaromyces	Talaromyces_marneffei	GCA_000001985.1	JCVI-PMFA1-2.0	Scaffold
Ascomycota	Pezizomycotina	Eurotiomycetes	Eurotiales	Trichocomaceae	Talaromyces	Talaromyces_piceae	GCA_001657655.1	ASM165765v1	Scaffold
Ascomycota	Pezizomycotina	Eurotiomycetes	Eurotiales	Trichocomaceae	Talaromyces	Talaromyces_pinophilus	GCA_001571465.2	ASM157146v2	Complete Genome
Ascomycota	Pezizomycotina	Eurotiomycetes	Eurotiales	Trichocomaceae	Talaromyces	Talaromyces_proteolyticus	GCA_021365285.1	Talpro1	Contig
Ascomycota	Pezizomycotina	Eurotiomycetes	Eurotiales	Trichocomaceae	Talaromyces	Talaromyces_purpureogenus	GCA_019022425.1	ASM1902242v1	Contig
Ascomycota	Pezizomycotina	Eurotiomycetes	Eurotiales	Trichocomaceae	Talaromyces	Talaromyces_ruber	GCA_022813215.1	ASM2281321v1	Scaffold
Ascomycota	Pezizomycotina	Eurotiomycetes	Eurotiales	Trichocomaceae	Talaromyces	Talaromyces_rugulosus	GCA_013368755.1	ASM1336875v1	Complete Genome
Ascomycota	Pezizomycotina	Eurotiomycetes	Eurotiales	Trichocomaceae	Talaromyces	Talaromyces_stipitatus	GCA_000003125.1	JCVI-TSTA1-3.0	Scaffold
Ascomycota	Pezizomycotina	Eurotiomycetes	Eurotiales	Trichocomaceae	Talaromyces	Talaromyces_thailandensis	GCA_019828575.1	ASM1982857v1	Scaffold
Ascomycota	Pezizomycotina	Eurotiomycetes	Eurotiales	Trichocomaceae	Talaromyces	Talaromyces_trachyspermus	GCA_020137715.1	BUMICRO_TalaroTrachy_1.1	Contig
Ascomycota	Pezizomycotina	Eurotiomycetes	Eurotiales	Trichocomaceae	Talaromyces	Talaromyces_verruculosus	GCA_001305275.1	ASM130527v1	Scaffold
Ascomycota	Pezizomycotina	Eurotiomycetes	Eurotiales	Trichocomaceae	Talaromyces	Talaromyces_wortmannii	GCA_001939245.1	ASM193924v1	Scaffold
Ascomycota	Pezizomycotina	Eurotiomycetes	Onygenales	Ajellomycetaceae	Blastomyces	Blastomyces_dermatitidis	GCA_000003525.2	BD_ER3_V1	Scaffold
Ascomycota	Pezizomycotina	Eurotiomycetes	Onygenales	Ajellomycetaceae	Blastomyces	Blastomyces_emzantsi	GCA_003206725.1	ASM320672v1	Scaffold
Ascomycota	Pezizomycotina	Eurotiomycetes	Onygenales	Ajellomycetaceae	Blastomyces	Blastomyces_gilchristii	GCA_000003855.2	BD_SLH14081_V1	Scaffold
Ascomycota	Pezizomycotina	Eurotiomycetes	Onygenales	Ajellomycetaceae	Blastomyces	Blastomyces_percursus	GCA_018296065.1	ASM1829606v1	Scaffold
Ascomycota	Pezizomycotina	Eurotiomycetes	Onygenales	Ajellomycetaceae	Emergomyces	Emergomyces_orientalis	GCA_002110485.1	ASM211048v1	Contig
Ascomycota	Pezizomycotina	Eurotiomycetes	Onygenales	Ajellomycetaceae	Histoplasma	Ajellomyces_capsulatus	GCA_000149585.1	ASM14958v1	Scaffold
Ascomycota	Pezizomycotina	Eurotiomycetes	Onygenales	Ajellomycetaceae	Histoplasma	Histoplasma_ohiense	GCA_017607445.1	ASM1760744v1	Contig
Ascomycota	Pezizomycotina	Eurotiomycetes	Onygenales	Arthrodermataceae	Arthroderma	Arthroderma_uncinatum	GCA_011692745.1	ASM1169274v1	Contig
Ascomycota	Pezizomycotina	Eurotiomycetes	Onygenales	Arthrodermataceae	Microsporum	Microsporum_audouinii	GCA_022344085.1	ASM2234408v1	Scaffold
Ascomycota	Pezizomycotina	Eurotiomycetes	Onygenales	Arthrodermataceae	Microsporum	Microsporum_canis	GCA_000151145.1	ASM15114v1	Scaffold
Ascomycota	Pezizomycotina	Eurotiomycetes	Onygenales	Arthrodermataceae	Nannizzia	Nannizzia_gypsea	GCA_000150975.2	MS_CBS118893	Scaffold
Ascomycota	Pezizomycotina	Eurotiomycetes	Onygenales	Arthrodermataceae	Trichophyton	Trichophyton_benhamiae	GCA_000151125.2	ASM15112v2	Contig
Ascomycota	Pezizomycotina	Eurotiomycetes	Onygenales	Arthrodermataceae	Trichophyton	Trichophyton_equinum	GCA_000151175.1	ASM15117v1	Scaffold
Ascomycota	Pezizomycotina	Eurotiomycetes	Onygenales	Arthrodermataceae	Trichophyton	Trichophyton_indotineae	GCA_023065905.1	ASM2306590v1	Scaffold
Ascomycota	Pezizomycotina	Eurotiomycetes	Onygenales	Arthrodermataceae	Trichophyton	Trichophyton_interdigitale	GCA_019359935.1	ASM1935993v1	Scaffold
Ascomycota	Pezizomycotina	Eurotiomycetes	Onygenales	Arthrodermataceae	Trichophyton	Trichophyton_mentagrophytes	GCA_003664465.1	ASM366446v1	Scaffold
Ascomycota	Pezizomycotina	Eurotiomycetes	Onygenales	Arthrodermataceae	Trichophyton	Trichophyton_schoenleinii	GCA_018357685.1	ASM1835768v1	Contig
Ascomycota	Pezizomycotina	Eurotiomycetes	Onygenales	Arthrodermataceae	Trichophyton	Trichophyton_simii	GCA_014839955.1	ASM1483995v1	Scaffold
Ascomycota	Pezizomycotina	Eurotiomycetes	Onygenales	Arthrodermataceae	Trichophyton	Trichophyton_tonsurans	GCA_000151455.1	ASM15145v1	Scaffold
Ascomycota	Pezizomycotina	Eurotiomycetes	Onygenales	Arthrodermataceae	Trichophyton	Trichophyton_verrucosum	GCA_000151505.1	ASM15150v1	Scaffold
Ascomycota	Pezizomycotina	Eurotiomycetes	Onygenales	Arthrodermataceae	Trichophyton	Trichophyton_violaceum	GCA_910591785.1	IHEM_13775	Scaffold
Ascomycota	Pezizomycotina	Eurotiomycetes	Onygenales	Ascosphaeraceae	Ascosphaera	Ascosphaera_aggregata	GCA_024244195.1	UCR_Aagg_1.0	Scaffold
Ascomycota	Pezizomycotina	Eurotiomycetes	Onygenales	Ascosphaeraceae	Ascosphaera	Ascosphaera_apis	GCA_001636715.1	AAP 1.0	Scaffold
Ascomycota	Pezizomycotina	Eurotiomycetes	Onygenales	Ascosphaeraceae	Ascosphaera	Ascosphaera_atra	GCA_024244595.1	UCR_Aatr_1.0	Contig
Ascomycota	Pezizomycotina	Eurotiomycetes	Onygenales	Ascosphaeraceae	Ascosphaera	Ascosphaera_pollenicola	GCA_024244615.1	UCR_Apol_1.0	Scaffold
Ascomycota	Pezizomycotina	Eurotiomycetes	Onygenales	Nannizziopsiaceae	Nannizziopsis	Nannizziopsis_barbatae	GCA_014964245.1	Nbarb_1.0	Contig
Ascomycota	Pezizomycotina	Eurotiomycetes	Onygenales	Onygenaceae	Amauroascus	Amauroascus_niger	GCA_001430945.1	ASM143094v1	Scaffold
Ascomycota	Pezizomycotina	Eurotiomycetes	Onygenales	Onygenaceae	Onygena	Onygena_corvina	GCA_000812245.1	ASM81224v1	Contig
Ascomycota	Pezizomycotina	Eurotiomycetes	Onygenales	Onygenaceae	Ophidiomyces	Ophidiomyces_ophidiicola	GCA_022830035.1	ASM2283003v1	Scaffold
Ascomycota	Pezizomycotina	Eurotiomycetes	Onygenales	Onygenaceae	Uncinocarpus	Uncinocarpus_reesii	GCA_000003515.2	ASM351v2	Scaffold
Ascomycota	Pezizomycotina	Eurotiomycetes	Onygenales	Onygenales_incertae_sedis	Coccidioides	Coccidioides_immitis	GCA_000149335.2	ASM14933v2	Scaffold
Ascomycota	Pezizomycotina	Eurotiomycetes	Onygenales	Onygenales_incertae_sedis	Coccidioides	Coccidioides_posadasii	GCA_000151335.1	JCVI-cpa1-1.0	Contig
Ascomycota	Pezizomycotina	Eurotiomycetes	Onygenales	Onygenales_incertae_sedis	Malbranchea	Malbranchea_cinnamomea	GCA_900128795.2	FCH_10_5	Scaffold
Ascomycota	Pezizomycotina	Eurotiomycetes	Onygenales	Onygenales_incertae_sedis	Paracoccidioides	Paracoccidioides_brasiliensis	GCA_000150735.2	Paracocci_br_Pb18_V2	Scaffold
Ascomycota	Pezizomycotina	Eurotiomycetes	Onygenales	Onygenales_incertae_sedis	Paracoccidioides	Paracoccidioides_lutzii	GCA_000150705.2	Paracocci_br_Pb01_V2	Scaffold
Ascomycota	Pezizomycotina	Eurotiomycetes	Phaeomoniellales	Phaemoniellaceae	Pseudophaeomoniella	Pseudophaeomoniella_oleicola	GCA_003868215.1	ASM386821v1	Scaffold
Ascomycota	Pezizomycotina	Eurotiomycetes	Phaeomoniellales	Phaeomoniellaceae	Phaeomoniella	Phaeomoniella_chlamydospora	GCA_001006345.1	UCRPA7V1.0	Scaffold
Ascomycota	Pezizomycotina	Eurotiomycetes	Pyrenulales	Pyrenulaceae	Pyrenula	Pyrenula_aspistea	GCA_021030945.1	ASM2103094v1	Scaffold
Ascomycota	Pezizomycotina	Eurotiomycetes	Pyrenulales	Pyrenulaceae	Pyrenula	Pyrenula_massariospora	GCA_021030905.1	ASM2103090v1	Scaffold
Ascomycota	Pezizomycotina	Eurotiomycetes	Verrucariales	Verrucariaceae	Dermatocarpon	Dermatocarpon_miniatum	GCA_023184605.1	ASM2318460v1	Scaffold
Ascomycota	Pezizomycotina	Eurotiomycetes	Verrucariales	Verrucariaceae	Endocarpon	Endocarpon_pusillum	GCA_000464535.1	EPUS	Scaffold
Ascomycota	Pezizomycotina	Geoglossomycetes	Geoglossales	Geoglossaceae	Geoglossum	Geoglossum_cookeanum	GCA_021527025.2	ASM2152702v2	Scaffold
Ascomycota	Pezizomycotina	Geoglossomycetes	Geoglossales	Geoglossaceae	Glutinoglossum	Glutinoglossum_americanum	GCA_020080175.1	ASM2008017v1	Scaffold
Ascomycota	Pezizomycotina	Geoglossomycetes	Geoglossales	Geoglossaceae	Sabuloglossum	Sabuloglossum_arenarium	GCA_022345705.2	ASM2234570v2	Scaffold
Ascomycota	Pezizomycotina	Geoglossomycetes	Geoglossomycetes_incertae_sedis	Geoglossomycetes_incertae_sedis	Nothomitra	Nothomitra_cinnamomea	GCA_022345685.2	ASM2234568v2	Scaffold
Ascomycota	Pezizomycotina	Laboulbeniomycetes	Herpomycetales	Herpomycetaceae	Herpomyces	Herpomyces_periplanetae	GCA_009733715.1	ASM973371v1	Scaffold
Ascomycota	Pezizomycotina	Lecanoromycetes	Acarosporales	Acarosporaceae	Acarospora	Acarospora_aff_strigata	GCA_022814355.1	ASM2281435v1	Scaffold
Ascomycota	Pezizomycotina	Lecanoromycetes	Acarosporales	Acarosporaceae	Acarospora	Acarospora_socialis	GCA_025617375.1	glAcaSoci1	Scaffold
Ascomycota	Pezizomycotina	Lecanoromycetes	Lecanorales	Cladoniaceae	Cladonia	Cladonia_borealis	GCA_018257855.1	ASM1825785v1	Contig
Ascomycota	Pezizomycotina	Lecanoromycetes	Lecanorales	Cladoniaceae	Cladonia	Cladonia_rangiferina	GCA_023065455.1	Crangiferina-SA24	Contig
Ascomycota	Pezizomycotina	Lecanoromycetes	Lecanorales	Cladoniaceae	Cladonia	Cladonia_squamosa	GCA_947623385.1	glClaSqua9.1	Chromosome
Ascomycota	Pezizomycotina	Lecanoromycetes	Lecanorales	Cladoniaceae	Cladonia	Cladonia_uncialis	GCA_002927785.1	ASM292778v1	Scaffold
Ascomycota	Pezizomycotina	Lecanoromycetes	Lecanorales	Lecanorineae	Alectoria	Alectoria_fallacina	GCA_905337325.1	GTX0161_lecanoromycete	Scaffold
Ascomycota	Pezizomycotina	Lecanoromycetes	Lecanorales	Lecanorineae	Alectoria	Alectoria_sarmentosa	GCA_009733775.1	ASM973377v1	Scaffold
Ascomycota	Pezizomycotina	Lecanoromycetes	Lecanorales	Lecanorineae	Bacidia	Bacidia_gigantensis	GCA_019456465.1	ASM1945646v1	Contig
Ascomycota	Pezizomycotina	Lecanoromycetes	Lecanorales	Mycoblastaceae	Mycoblastus	Mycoblastus_sanguinarius	GCA_022814195.1	ASM2281419v1	Scaffold
Ascomycota	Pezizomycotina	Lecanoromycetes	Lecanorales	Parmeliaceae	Evernia	Evernia_prunastri	GCA_003184365.1	ASM318436v1	Scaffold
Ascomycota	Pezizomycotina	Lecanoromycetes	Lecanorales	Parmeliaceae	Letharia	Letharia_columbiana	GCA_014066305.1	Lecol_v1.0	Contig
Ascomycota	Pezizomycotina	Lecanoromycetes	Lecanorales	Parmeliaceae	Usnea	Usnea_hakonensis	GCA_013423325.1	Uhk_1.0	Scaffold
Ascomycota	Pezizomycotina	Lecanoromycetes	Lecanorales	Ramalinaceae	Niebla	Niebla_homalea	GCA_019925105.1	ASM1992510v1	Contig
Ascomycota	Pezizomycotina	Lecanoromycetes	Lecanorales	Ramalinaceae	Ramalina	Ramalina_intermedia	GCA_003073195.1	RamPxa02_v1.0	Scaffold
Ascomycota	Pezizomycotina	Lecanoromycetes	Lecanorales	Stereocaulaceae	Stereocaulon	Stereocaulon_alpinum	GCA_018257865.1	ASM1825786v1	Scaffold
Ascomycota	Pezizomycotina	Lecanoromycetes	Ostropales	Gomphilloideae	Gomphillus	Gomphillus_americanus	GCA_905337335.1	GTX0158_lecanoromycete	Scaffold
Ascomycota	Pezizomycotina	Lecanoromycetes	Ostropales	Graphidaceae	Diploschistes	Diploschistes_diacapsis	GCA_023645945.1	KEW_Ddia	Contig
Ascomycota	Pezizomycotina	Lecanoromycetes	Ostropales	Graphidaceae	Thelotrema	Thelotrema_lepadinum	GCA_022813995.1	ASM2281399v1	Scaffold
Ascomycota	Pezizomycotina	Lecanoromycetes	Ostropales	Stictidaceae	Cyanodermella	Cyanodermella_asteris	GCA_900618795.1	Astra	Scaffold
Ascomycota	Pezizomycotina	Lecanoromycetes	Ostropales	Stictidaceae	Stictis	Stictis_urceolata	GCA_022814025.1	ASM2281402v1	Contig
Ascomycota	Pezizomycotina	Lecanoromycetes	Peltigreales	Peltigerineae	Lobaria	Lobaria_immixta	GCA_022814215.1	ASM2281421v1	Scaffold
Ascomycota	Pezizomycotina	Lecanoromycetes	Pertusariales	Pertusariaceae	Agyrium	Agyrium_rufum	GCA_022814335.1	ASM2281433v1	Scaffold
Ascomycota	Pezizomycotina	Lecanoromycetes	Rhizocarpales	Sporastatiaceae	Toensbergia	Toensbergia_leucococca	GCA_022813965.1	ASM2281396v1	Scaffold
Ascomycota	Pezizomycotina	Lecanoromycetes	Teloschistales	Letrouitiaceae	Letrouitia	Letrouitia_transgressa	GCA_023646045.1	KEW_Ltra1	Contig
Ascomycota	Pezizomycotina	Lecanoromycetes	Teloschistales	Teleschistaceae	Caloplaca	Caloplaca_aegaea	GCA_023646655.1	KEW_Caeg	Contig
Ascomycota	Pezizomycotina	Lecanoromycetes	Teloschistales	Teleschistaceae	Caloplaca	Caloplaca_aetnensis	GCA_023646255.1	KEW_Caet	Contig
Ascomycota	Pezizomycotina	Lecanoromycetes	Teloschistales	Teloschistaceae	Niorma	Niorma_chrysophthalma	GCA_023646055.1	KEW_Tchr	Contig
Ascomycota	Pezizomycotina	Lecanoromycetes	Teloschistales	Teloschistaceae	Teloschistes	Teloschistes_peruensis	GCA_023645835.1	KEW_Tper	Contig
Ascomycota	Pezizomycotina	Lecanoromycetes	Teloschistales	Teloschistaceae	Usnochroma	Usnochroma_carphineum	GCA_023645975.1	KEW_Ucar	Contig
Ascomycota	Pezizomycotina	Lecanoromycetes	Teloschistales	Teloschistaceae	Variospora	Variospora_aurantia	GCA_023645955.1	KEW_Vaur	Contig
Ascomycota	Pezizomycotina	Lecanoromycetes	Teloschistales	Teloschistaceae	Xanthomendoza	Xanthomendoza_cf_fulva	GCA_023646365.1	KEW_Xful	Contig
Ascomycota	Pezizomycotina	Lecanoromycetes	Teloschistales	Teloschistaceae	Xanthoria	Xanthoria_mediterranea	GCA_023645845.1	KEW_Xmed	Contig
Ascomycota	Pezizomycotina	Lecanoromycetes	Teloschistales	Teloschistaceae	Xanthoria	Xanthoria_steineri	GCA_023646075.1	KEW_Xste	Contig
Ascomycota	Pezizomycotina	Lecanoromycetes	Teloschistales	Xanthorioideae	Rusavskia	Rusavskia_elegans	GCA_011316305.1	ASM1131630v1	Contig
Ascomycota	Pezizomycotina	Lecanoromycetes	Trapeliales	Trapeliaceae	Trapelia	Trapelia_coarctata	GCA_022813945.1	ASM2281394v1	Scaffold
Ascomycota	Pezizomycotina	Lecanoromycetes	Trapeliales	Trapeliaceae	Xylographa	Xylographa_carneopallida	GCA_022813885.1	ASM2281388v1	Scaffold
Ascomycota	Pezizomycotina	Lecanoromycetes	Trapeliales	Trapeliaceae	Xylographa	Xylographa_pallens	GCA_022813845.1	ASM2281384v1	Scaffold
Ascomycota	Pezizomycotina	Lecanoromycetes	Trapeliales	Trapeliaceae	Xylographa	Xylographa_parallela	GCA_022813825.1	ASM2281382v1	Contig
Ascomycota	Pezizomycotina	Lecanoromycetes	Trapeliales	Trapeliaceae	Xylographa	Xylographa_soralifera	GCA_022813805.1	ASM2281380v1	Scaffold
Ascomycota	Pezizomycotina	Lecanoromycetes	Trapeliales	Trapeliaceae	Xylographa	Xylographa_trunciseda	GCA_022813785.1	ASM2281378v1	Scaffold
Ascomycota	Pezizomycotina	Lecanoromycetes	Trapeliales	Trapeliaceae	Xylographa	Xylographa_vitiligo	GCA_022813765.1	ASM2281376v1	Scaffold
Ascomycota	Pezizomycotina	Lecanoromycetes	Umbilicariales	Ophioparmaceae	Hypocenomyce	Hypocenomyce_scalaris	GCA_003708185.2	ASM370818v2	Scaffold
Ascomycota	Pezizomycotina	Lecanoromycetes	Umbilicariales	Umbilicariaceae	Lasallia	Lasallia_hispanica	GCA_023184715.1	ASM2318471v1	Scaffold
Ascomycota	Pezizomycotina	Lecanoromycetes	Umbilicariales	Umbilicariaceae	Lasallia	Lasallia_pustulata	GCA_023184575.1	ASM2318457v1	Scaffold
Ascomycota	Pezizomycotina	Lecanoromycetes	Umbilicariales	Umbilicariaceae	Umbilicaria	Umbilicaria_deusta	GCA_023184635.1	ASM2318463v1	Scaffold
Ascomycota	Pezizomycotina	Lecanoromycetes	Umbilicariales	Umbilicariaceae	Umbilicaria	Umbilicaria_freyi	GCA_023184675.1	ASM2318467v1	Scaffold
Ascomycota	Pezizomycotina	Lecanoromycetes	Umbilicariales	Umbilicariaceae	Umbilicaria	Umbilicaria_grisea	GCA_023184595.1	ASM2318459v1	Scaffold
Ascomycota	Pezizomycotina	Lecanoromycetes	Umbilicariales	Umbilicariaceae	Umbilicaria	Umbilicaria_muehlenbergii	GCA_000611775.1	Umbmu1.0	Scaffold
Ascomycota	Pezizomycotina	Lecanoromycetes	Umbilicariales	Umbilicariaceae	Umbilicaria	Umbilicaria_phaea	GCA_023184695.1	ASM2318469v1	Scaffold
Ascomycota	Pezizomycotina	Lecanoromycetes	Umbilicariales	Umbilicariaceae	Umbilicaria	Umbilicaria_spodochroa	GCA_023184705.1	ASM2318470v1	Scaffold
Ascomycota	Pezizomycotina	Lecanoromycetes	Umbilicariales	Umbilicariaceae	Umbilicaria	Umbilicaria_subpolyphylla	GCA_023184615.1	ASM2318461v1	Scaffold
Ascomycota	Pezizomycotina	Lecanoromycetes	Umbilicariales	Umbilicariaceae	Umbilicaria	Umbilicaria_vellea	GCA_023645895.1	KEW_Uvel	Contig
Ascomycota	Pezizomycotina	Leotiomycetes	Erysiphales	Erysiphaceae	Blumeria	Blumeria_graminis	GCA_905067625.1	Bgtriticale_THUN12_genome_v1_2	Chromosome
Ascomycota	Pezizomycotina	Leotiomycetes	Erysiphales	Erysiphaceae	Erysiphe	Erysiphe_pisi	GCA_000208805.1	ASM20880v1	Contig
Ascomycota	Pezizomycotina	Leotiomycetes	Erysiphales	Erysiphaceae	Erysiphe	Erysiphe_pulchra	GCA_002918395.1	ASM291839v1	Scaffold
Ascomycota	Pezizomycotina	Leotiomycetes	Erysiphales	Erysiphaceae	Golovinomyces	Golovinomyces_cichoracearum	GCA_003611235.1	ASM361123v1	Scaffold
Ascomycota	Pezizomycotina	Leotiomycetes	Erysiphales	Erysiphaceae	Golovinomyces	Golovinomyces_magnicellulatus	GCA_006912115.1	ASM691211v1	Scaffold
Ascomycota	Pezizomycotina	Leotiomycetes	Erysiphales	Erysiphaceae	Phyllactinia	Phyllactinia_moricola	GCA_019455665.1	ASM1945566v1	Scaffold
Ascomycota	Pezizomycotina	Leotiomycetes	Erysiphales	Erysiphaceae	Pleochaeta	Pleochaeta_shiraiana	GCA_019455505.1	ASM1945550v1	Scaffold
Ascomycota	Pezizomycotina	Leotiomycetes	Erysiphales	Erysiphaceae	Podosphaera	Podosphaera_aphanis	GCA_022627015.2	ASM2262701v2	Scaffold
Ascomycota	Pezizomycotina	Leotiomycetes	Erysiphales	Erysiphaceae	Podosphaera	Podosphaera_cerasi	GCA_018398735.1	WSU_PS_Poc_1.0	Scaffold
Ascomycota	Pezizomycotina	Leotiomycetes	Erysiphales	Erysiphaceae	Podosphaera	Podosphaera_xanthii	GCA_028751805.1	YZU_CsPM_1.2	Contig
Ascomycota	Pezizomycotina	Leotiomycetes	Helotiales	Arachnopezizaceae	Arachnopeziza	Arachnopeziza_araneosa	GCA_003988855.1	ASM398885v1	Scaffold
Ascomycota	Pezizomycotina	Leotiomycetes	Helotiales	Cenangiaceae	Chlorencoelia	Chlorencoelia_torta	GCA_003988815.1	ASM398881v1	Scaffold
Ascomycota	Pezizomycotina	Leotiomycetes	Helotiales	Chlorociboriaceae	Chlorociboria	Chlorociboria_aeruginascens	GCA_002276475.2	Chloro_aeru_v2	Scaffold
Ascomycota	Pezizomycotina	Leotiomycetes	Helotiales	Dermateaceae	Coleophoma	Coleophoma_eucalyptorum	GCA_026120035.1	ASM2612003v1	Scaffold
Ascomycota	Pezizomycotina	Leotiomycetes	Helotiales	Dermateaceae	Marssonina	Marssonina_brunnea	GCF_000298775.1
Ascomycota	Pezizomycotina	Leotiomycetes	Helotiales	Dermateaceae	Marssonina	Marssonina_rosae	GCA_032760415.1	R4	Contig
Ascomycota	Pezizomycotina	Leotiomycetes	Helotiales	Dermateaceae	Pezicula	Pezicula_carpinea	GCA_026119845.1	ASM2611984v1	Scaffold
Ascomycota	Pezizomycotina	Leotiomycetes	Helotiales	Dermateaceae	Pezicula	Pezicula_neosporulosa	GCA_009805495.1	ASM980549v1	Scaffold
Ascomycota	Pezizomycotina	Leotiomycetes	Helotiales	Dermateaceae	Pezicula	Pezicula_rhizophila	GCA_022190145.1	ASM2219014v1	Scaffold
Ascomycota	Pezizomycotina	Leotiomycetes	Helotiales	Discinellaceae	Articulospora	Articulospora_tetracladia	GCA_003415645.1	ASM341564v1	Scaffold
Ascomycota	Pezizomycotina	Leotiomycetes	Helotiales	Discinellaceae	Margaritispora	Margaritispora_aquatica	GCA_007644065.1	ASM764406v1	Scaffold
Ascomycota	Pezizomycotina	Leotiomycetes	Helotiales	Drepanopezizaceae	Blumeriella	Blumeriella_jaapii	GCA_009599575.1	MSU_Bj_1.1	Contig
Ascomycota	Pezizomycotina	Leotiomycetes	Helotiales	Drepanopezizaceae	Diplocarpon	Diplocarpon_rosae	GCA_011750715.2	ASM1175071v2	Scaffold
Ascomycota	Pezizomycotina	Leotiomycetes	Helotiales	Drepanopezizaceae	Drepanopeziza	Drepanopeziza_brunnea	GCA_000298775.1	ASM29877v1	Scaffold
Ascomycota	Pezizomycotina	Leotiomycetes	Helotiales	Galatinodiscaceae	Neobulgaria	Neobulgaria_alba	GCA_003988965.1	ASM398896v1	Scaffold
Ascomycota	Pezizomycotina	Leotiomycetes	Helotiales	Gelatinodiscaceae	Ascocoryne	Ascocoryne_sarcoides	GCA_000328965.1	ASM32896v1	Scaffold
Ascomycota	Pezizomycotina	Leotiomycetes	Helotiales	Helotiaceae	Cairneyella	Cairneyella_variabilis	GCA_001625345.1	ASM162534v1	Contig
Ascomycota	Pezizomycotina	Leotiomycetes	Helotiales	Helotiaceae	Cudoniella	Cudoniella_acicularis	GCA_013054445.1	ASM1305444v1	Scaffold
Ascomycota	Pezizomycotina	Leotiomycetes	Helotiales	Helotiaceae	Glarea	Glarea_lozoyensis	GCA_000409485.1	GLAREA	Scaffold
Ascomycota	Pezizomycotina	Leotiomycetes	Helotiales	Helotiaceae	Hymenoscyphus	Hymenoscyphus_albidus	GCA_911693285.1	Hyemnoscyphus_albidus_111_1_4	Scaffold
Ascomycota	Pezizomycotina	Leotiomycetes	Helotiales	Helotiaceae	Hymenoscyphus	Hymenoscyphus_fraxineus	GCA_900184765.1	v2	Scaffold
Ascomycota	Pezizomycotina	Leotiomycetes	Helotiales	Helotiaceae	Hymenoscyphus	Hymenoscyphus_fructigenus	GCA_001414455.1	H_fructigenus_v1	Contig
Ascomycota	Pezizomycotina	Leotiomycetes	Helotiales	Helotiaceae	Hymenoscyphus	Hymenoscyphus_herbarum	GCA_001414485.1	H_herbarum_v1	Contig
Ascomycota	Pezizomycotina	Leotiomycetes	Helotiales	Helotiaceae	Hymenoscyphus	Hymenoscyphus_infarciens	GCA_001414345.1	H_infarciens_v1	Contig
Ascomycota	Pezizomycotina	Leotiomycetes	Helotiales	Helotiaceae	Hymenoscyphus	Hymenoscyphus_koreanus	GCA_902652825.1	HkoreanusF52847-1.2	Scaffold
Ascomycota	Pezizomycotina	Leotiomycetes	Helotiales	Helotiaceae	Hymenoscyphus	Hymenoscyphus_laetus	GCA_001414375.1	H_laetus_v1	Contig
Ascomycota	Pezizomycotina	Leotiomycetes	Helotiales	Helotiaceae	Hymenoscyphus	Hymenoscyphus_linearis	GCA_900536425.1	HlinChi01v1	Scaffold
Ascomycota	Pezizomycotina	Leotiomycetes	Helotiales	Helotiaceae	Hymenoscyphus	Hymenoscyphus_occultus	GCA_900536445.1	Hymenoscyphus occultus	Scaffold
Ascomycota	Pezizomycotina	Leotiomycetes	Helotiales	Helotiaceae	Hymenoscyphus	Hymenoscyphus_repandus	GCA_001414415.1	H_repandus	Contig
Ascomycota	Pezizomycotina	Leotiomycetes	Helotiales	Helotiaceae	Hymenoscyphus	Hymenoscyphus_salicellus	GCA_001414355.1	ASM141435v1	Contig
Ascomycota	Pezizomycotina	Leotiomycetes	Helotiales	Helotiaceae	Hymenoscyphus	Hymenoscyphus_scutula	GCA_001399465.1	H_scutula_V1	Contig
Ascomycota	Pezizomycotina	Leotiomycetes	Helotiales	Helotiaceae	Hymenoscyphus	Hymenoscyphus_varicosporioides	GCA_021365295.1	Hymvar1	Contig
Ascomycota	Pezizomycotina	Leotiomycetes	Helotiales	Helotiales_incertae_sedis	Amylocarpus	Amylocarpus_encephaloides	GCA_019669835.1	Amyenc1	Scaffold
Ascomycota	Pezizomycotina	Leotiomycetes	Helotiales	Helotiales_incertae_sedis	Cadophora	Cadophora_luteo-olivacea	GCA_026120085.1	ASM2612008v1	Scaffold
Ascomycota	Pezizomycotina	Leotiomycetes	Helotiales	Helotiales_incertae_sedis	Cadophora	Cadophora_malorum	GCA_017365405.1	ASM1736540v1	Contig
Ascomycota	Pezizomycotina	Leotiomycetes	Helotiales	Helotiales_incertae_sedis	Chalara	Chalara_longipes	GCA_003988945.1	ASM398894v1	Scaffold
Ascomycota	Pezizomycotina	Leotiomycetes	Helotiales	Helotiales_incertae_sedis	Gamarada	Gamarada_debralockiae	GCA_002803225.1	ASM280322v1	Contig
Ascomycota	Pezizomycotina	Leotiomycetes	Helotiales	Hyaloscyphaceae	Hyaloscypha	Hyaloscypha_finlandica	GCA_021399475.1	Hyafin1	Contig
Ascomycota	Pezizomycotina	Leotiomycetes	Helotiales	Hyaloscyphaceae	Hyphodiscus	Hyphodiscus_hymeniophilus	GCA_016508695.1	ASM1650869v1	Contig
Ascomycota	Pezizomycotina	Leotiomycetes	Helotiales	Hyaloscyphaceae	Proliferodiscus	Proliferodiscus_dingleyae	GCA_003988795.1	ASM398879v1	Scaffold
Ascomycota	Pezizomycotina	Leotiomycetes	Helotiales	Lachnaceae	Lachnellula	Lachnellula_arida	GCA_007821475.1	CFIA_Lari_EG2017	Contig
Ascomycota	Pezizomycotina	Leotiomycetes	Helotiales	Lachnaceae	Lachnellula	Lachnellula_hyalina	GCA_007821495.1	CFIA_Lhya_EG2017	Contig
Ascomycota	Pezizomycotina	Leotiomycetes	Helotiales	Lachnaceae	Lachnellula	Lachnellula_occidentalis	GCA_007821535.1	CFIA_Locc_EG2017	Contig
Ascomycota	Pezizomycotina	Leotiomycetes	Helotiales	Lachnaceae	Lachnellula	Lachnellula_subtilissima	GCA_007821545.1	CFIA_Lsub_EG2017	Contig
Ascomycota	Pezizomycotina	Leotiomycetes	Helotiales	Lachnaceae	Lachnellula	Lachnellula_suecica	GCA_007825345.1	CFIA_Lsue_EG2017	Contig
Ascomycota	Pezizomycotina	Leotiomycetes	Helotiales	Lachnaceae	Lachnellula	Lachnellula_willkommii	GCA_007825375.1	CFIA_Lawi_EG2017	Contig
Ascomycota	Pezizomycotina	Leotiomycetes	Helotiales	Lachnaceae	Lachnum	Lachnum_nothofagi	GCA_003988875.1	ASM398887v1	Scaffold
Ascomycota	Pezizomycotina	Leotiomycetes	Helotiales	Pezizellaceae	Calycina	Calycina_marina	GCA_019669825.1	Calmar1	Scaffold
Ascomycota	Pezizomycotina	Leotiomycetes	Helotiales	Rutstroemiaceae	Clarireedia	Clarireedia_hainanense	GCA_026225975.1	ASM2622597v1	Scaffold
Ascomycota	Pezizomycotina	Leotiomycetes	Helotiales	Rutstroemiaceae	Clarireedia	Clarireedia_homoeocarpa	GCA_001465935.1	ASM146593v1	Scaffold
Ascomycota	Pezizomycotina	Leotiomycetes	Helotiales	Rutstroemiaceae	Clarireedia	Clarireedia_monteithiana	GCA_026226035.1	ASM2622603v1	Scaffold
Ascomycota	Pezizomycotina	Leotiomycetes	Helotiales	Rutstroemiaceae	Clarireedia	Clarireedia_paspali	GCA_026225955.1	ASM2622595v1	Scaffold
Ascomycota	Pezizomycotina	Leotiomycetes	Helotiales	Rutstroemiaceae	Rutstroemia	Rutstroemia_sydowiana	GCA_000812895.1	ASM81289v1	Contig
Ascomycota	Pezizomycotina	Leotiomycetes	Helotiales	Scleoriniaceae	Botryotinia	Botryotinia_squamosa	GCA_014898485.2	BOTSQU_2	Contig
Ascomycota	Pezizomycotina	Leotiomycetes	Helotiales	Scleoriniaceae	Botrytis	Botrytis_aclada	GCA_014898285.1	ASM1489828v1	Contig
Ascomycota	Pezizomycotina	Leotiomycetes	Helotiales	Scleoriniaceae	Botrytis	Botrytis_byssoidea	GCA_014898295.1	ASM1489829v1	Contig
Ascomycota	Pezizomycotina	Leotiomycetes	Helotiales	Scleoriniaceae	Botrytis	Botrytis_cinerea	GCA_000143535.4	ASM14353v4	Complete Genome
Ascomycota	Pezizomycotina	Leotiomycetes	Helotiales	Scleoriniaceae	Botrytis	Botrytis_deweyae	GCA_014898535.1	ASM1489853v1	Contig
Ascomycota	Pezizomycotina	Leotiomycetes	Helotiales	Scleoriniaceae	Botrytis	Botrytis_elliptica	GCA_024478385.1	BOTELL_9401_1	Contig
Ascomycota	Pezizomycotina	Leotiomycetes	Helotiales	Scleoriniaceae	Botrytis	Botrytis_fabae	GCA_015147945.1	ASM1514794v1	Contig
Ascomycota	Pezizomycotina	Leotiomycetes	Helotiales	Scleoriniaceae	Botrytis	Botrytis_fragariae	GCA_013461495.1	Bfra_R1V1	Contig
Ascomycota	Pezizomycotina	Leotiomycetes	Helotiales	Scleoriniaceae	Botrytis	Botrytis_galanthina	GCA_004916875.1	ASM491687v1	Scaffold
Ascomycota	Pezizomycotina	Leotiomycetes	Helotiales	Scleoriniaceae	Botrytis	Botrytis_hyacinthi	GCA_004786245.1	ASM478624v1	Scaffold
Ascomycota	Pezizomycotina	Leotiomycetes	Helotiales	Scleoriniaceae	Botrytis	Botrytis_medusae	GCA_019395255.1	ASM1939525v1	Contig
Ascomycota	Pezizomycotina	Leotiomycetes	Helotiales	Scleoriniaceae	Botrytis	Botrytis_paeoniae	GCA_004786145.1	ASM478614v1	Scaffold
Ascomycota	Pezizomycotina	Leotiomycetes	Helotiales	Scleoriniaceae	Botrytis	Botrytis_porri	GCA_014898465.1	ASM1489846v1	Contig
Ascomycota	Pezizomycotina	Leotiomycetes	Helotiales	Scleoriniaceae	Botrytis	Botrytis_pseudocinerea	GCA_019395245.1	ASM1939524v1	Contig
Ascomycota	Pezizomycotina	Leotiomycetes	Helotiales	Scleoriniaceae	Botrytis	Botrytis_sinoallii	GCA_014898435.1	ASM1489843v1	Contig
Ascomycota	Pezizomycotina	Leotiomycetes	Helotiales	Scleoriniaceae	Botrytis	Botrytis_tulipae	GCA_004786125.1	ASM478612v1	Scaffold
Ascomycota	Pezizomycotina	Leotiomycetes	Helotiales	Scleoriniaceae	Ciboria	Ciboria_shiraiana	GCA_008122225.1	ASM812222v1	Contig
Ascomycota	Pezizomycotina	Leotiomycetes	Helotiales	Scleoriniaceae	Ciborinia	Ciborinia_camelliae	GCA_025890175.1	ASM2589017v1	Scaffold
Ascomycota	Pezizomycotina	Leotiomycetes	Helotiales	Scleoriniaceae	Sclerotium	Sclerotium_cepivorum	GCA_014898415.1	ASM1489841v1	Contig
Ascomycota	Pezizomycotina	Leotiomycetes	Helotiales	Scleortiniaceae	Botryotinia	Botryotinia_calthae	GCA_004379285.1	ASM437928v1	Scaffold
Ascomycota	Pezizomycotina	Leotiomycetes	Helotiales	Scleortiniaceae	Botryotinia	Botryotinia_convoluta	GCA_004786275.1	ASM478627v1	Scaffold
Ascomycota	Pezizomycotina	Leotiomycetes	Helotiales	Sclerotiniaceae	Hymenotorrendiella	Hymenotorrendiella_dingleyae	GCA_003988905.1	ASM398890v1	Scaffold
Ascomycota	Pezizomycotina	Leotiomycetes	Helotiales	Sclerotiniaceae	Monilinia	Monilinia_aucupariae	GCA_002162555.1	ASM216255v1	Scaffold
Ascomycota	Pezizomycotina	Leotiomycetes	Helotiales	Sclerotiniaceae	Monilinia	Monilinia_fructigena	GCA_003260565.1	ASM326056v1	Contig
Ascomycota	Pezizomycotina	Leotiomycetes	Helotiales	Sclerotiniaceae	Monilinia	Monilinia_laxa	GCA_009299455.1	ASM929945v1	Contig
Ascomycota	Pezizomycotina	Leotiomycetes	Helotiales	Sclerotiniaceae	Monilinia	Monilinia_polystroma	GCA_002909645.1	ASM290964v1	Scaffold
Ascomycota	Pezizomycotina	Leotiomycetes	Helotiales	Sclerotiniaceae	Monilinia	Monilinia_vaccinii-corymbosi	GCA_017357885.1	ASM1735788v1	Chromosome
Ascomycota	Pezizomycotina	Leotiomycetes	Helotiales	Sclerotiniaceae	Myriosclerotinia	Myriosclerotinia_curreyana	GCA_002162495.1	ASM216249v1	Scaffold
Ascomycota	Pezizomycotina	Leotiomycetes	Helotiales	Sclerotiniaceae	Scleromitrula	Scleromitrula_shiraiana	GCA_028455995.1	ASM2845599v1	Contig
Ascomycota	Pezizomycotina	Leotiomycetes	Helotiales	Sclerotiniaceae	Sclerotinia	Sclerotinia_borealis	GCA_000503235.1	SBOR_1	Scaffold
Ascomycota	Pezizomycotina	Leotiomycetes	Helotiales	Sclerotiniaceae	Sclerotinia	Sclerotinia_minor	GCA_025389075.1	ASM2538907v1	Contig
Ascomycota	Pezizomycotina	Leotiomycetes	Helotiales	Sclerotiniaceae	Sclerotinia	Sclerotinia_sclerotiorum	GCA_000146945.2	ASM14694v2	Scaffold
Ascomycota	Pezizomycotina	Leotiomycetes	Helotiales	Sclerotiniaceae	Sclerotinia	Sclerotinia_subarctica	GCA_025389085.1	ASM2538908v1	Contig
Ascomycota	Pezizomycotina	Leotiomycetes	Helotiales	Sclerotiniaceae	Sclerotinia	Sclerotinia_trifoliorum	GCA_905066765.1	Sctrf_SwB9_genome	Contig
Ascomycota	Pezizomycotina	Leotiomycetes	Helotiales	Tricladiaceae	Halenospora	Halenospora_varia	GCA_020726485.1	Zalva1	Contig
Ascomycota	Pezizomycotina	Leotiomycetes	Leotiales	Tympanidaceae	Aotearoamyces	Aotearoamyces_nothofagi	GCA_015345905.1	ASM1534590v1	Scaffold
Ascomycota	Pezizomycotina	Leotiomycetes	Leotiomycetes_incertae_sedis	Leotiomycetes_incertae_sedis	Scytalidium	Scytalidium_lignicola	GCA_002812745.2	ASM281274v2	Contig
Ascomycota	Pezizomycotina	Leotiomycetes	Leotiomycetes_incertae_sedis	Myxotrichaceae	Amorphotheca	Amorphotheca_resinae	GCA_003019875.1	Amore1	Scaffold
Ascomycota	Pezizomycotina	Leotiomycetes	Leotiomycetes_incertae_sedis	Myxotrichaceae	Oidiodendron	Oidiodendron_maius	GCA_000827325.1	Oidiodendron maius Zn v1.0	Scaffold
Ascomycota	Pezizomycotina	Leotiomycetes	Leotiomycetes_incertae_sedis	Pseudoperisporiaceae	Pseudogymnoascus	Pseudogymnoascus_destructans	GCA_001641265.1	ASM164126v1	Scaffold
Ascomycota	Pezizomycotina	Leotiomycetes	Phacidiales	Phacidiaceae	Allantophomopsis	Allantophomopsis_cytisporea	GCA_024752435.1	ASM2475243v1	Complete Genome
Ascomycota	Pezizomycotina	Leotiomycetes	Phacidiales	Phacidiaceae	Xenosphaeropsis	Xenosphaeropsis_pyriputrescens	GCA_022609375.1	ASM2260937v1	Scaffold
Ascomycota	Pezizomycotina	Leotiomycetes	Thelebolales	Thelebolaceae	Antarctomyces	Antarctomyces_pellizariae	GCA_010623925.1	ASM1062392v1	Contig
Ascomycota	Pezizomycotina	Lichinomycetes	Lichinales	Lichinaceae	Watsoniomyces	Watsoniomyces_obsoletus	GCA_026025055.1	ASM2602505v1	Scaffold
Ascomycota	Pezizomycotina	Orbiliomycetes	Orbiliales	Orbiliaceae	Arthrobotrys	Arthrobotrys_entomopaga	GCA_012184315.1	ASM1218431v1	Scaffold
Ascomycota	Pezizomycotina	Orbiliomycetes	Orbiliales	Orbiliaceae	Arthrobotrys	Arthrobotrys_flagrans	GCA_004000055.1	DF_1.0	Contig
Ascomycota	Pezizomycotina	Orbiliomycetes	Orbiliales	Orbiliaceae	Dactylella	Dactylella_cylindrospora	GCA_012184295.1	ASM1218429v1	Scaffold
Ascomycota	Pezizomycotina	Orbiliomycetes	Orbiliales	Orbiliaceae	Drechslerella	Drechslerella_dactyloides	GCA_020064725.1	ASM2006472v1	Contig
Ascomycota	Pezizomycotina	Orbiliomycetes	Orbiliales	Orbiliaceae	Drechslerella	Drechslerella_stenobrocha	GCA_000525045.1	DREv1	Scaffold
Ascomycota	Pezizomycotina	Pezizomycetes	Pezizales	Ascodesmidaceae	Ascodesmis	Ascodesmis_sphaerospora	GCA_027569015.1	ASM2756901v1	Contig
Ascomycota	Pezizomycotina	Pezizomycetes	Pezizales	Morchellaceae	Morchella	Morchella_importuna	GCA_003444635.2	ASM344463v2	Scaffold
Ascomycota	Pezizomycotina	Pezizomycetes	Pezizales	Morchellaceae	Morchella	Morchella_rufobrunnea	GCA_024713595.1	ASM2471359v1	Scaffold
Ascomycota	Pezizomycotina	Pezizomycetes	Pezizales	Morchellaceae	Morchella	Morchella_sextelata	GCA_020137385.1	ASM2013738v1	Contig
Ascomycota	Pezizomycotina	Pezizomycetes	Pezizales	Morchellaceae	Morchella	Morchella_snyderi	GCA_024521645.1	Morsny1	Contig
Ascomycota	Pezizomycotina	Pezizomycetes	Pezizales	Morchellaceae	Verpa	Verpa_bohemica	GCA_024713585.1	ASM2471358v1	Contig
Ascomycota	Pezizomycotina	Pezizomycetes	Pezizales	Pezizaceae	Peziza	Peziza_echinospora	GCA_024516245.1	Pezech1	Contig
Ascomycota	Pezizomycotina	Pezizomycetes	Pezizales	Pezizaceae	Terfezia	Terfezia_claveryi	GCA_015179025.1	Tercla1	Contig
Ascomycota	Pezizomycotina	Pezizomycetes	Pezizales	Pyronemataceae	Geopyxis	Geopyxis_carbonaria	GCA_024516215.1	Geocar1	Contig
Ascomycota	Pezizomycotina	Pezizomycetes	Pezizales	Pyronemataceae	Pyronema	Pyronema_domesticum	GCA_024516145.1	Pyrdom1	Contig
Ascomycota	Pezizomycotina	Pezizomycetes	Pezizales	Pyronemataceae	Pyronema	Pyronema_omphalodes	GCA_024516155.1	Pyrom1	Contig
Ascomycota	Pezizomycotina	Pezizomycetes	Pezizales	Pyronemataceae	Sphaerosporella	Sphaerosporella_brunnea	GCA_008704415.1	Sphbr2	Contig
Ascomycota	Pezizomycotina	Pezizomycetes	Pezizales	Pyronemataceae	Tricharina	Tricharina_praecox	GCA_024521635.1	Tripra1	Contig
Ascomycota	Pezizomycotina	Pezizomycetes	Pezizales	Pyronemataceae	Trichophaea	Trichophaea_hybrida	GCA_015178995.1	Trihyb1	Contig
Ascomycota	Pezizomycotina	Pezizomycetes	Pezizales	Tuberaceae	Tuber	Tuber_borchii	GCA_003070745.1	Tubbor1	Contig
Ascomycota	Pezizomycotina	Pezizomycetes	Pezizales	Tuberaceae	Tuber	Tuber_indicum	GCA_006112555.1	ASM611255v1	Contig
Ascomycota	Pezizomycotina	Pezizomycetes	Pezizales	Tuberaceae	Tuber	Tuber_melanosporum	GCA_000151645.1	ASM15164v1	Scaffold
Ascomycota	Pezizomycotina	Pezizomycetes	Pezizales	Tuberaceae	Tuber	Tuber_umbilicatum	GCA_003313605.1	ASM331360v1	Scaffold
Ascomycota	Pezizomycotina	Sareomycetes	Sareales	Zythiaceae	Sarea	Sarea_resinae	GCA_026026165.1	ASM2602616v1	Contig
Ascomycota	Pezizomycotina	Sordariomycetes	Chaetosphaeriales	Chaetosphaeriaceae	Chloridium	Chloridium_humicola	GCA_027569505.1	ASM2756950v1	Contig
Ascomycota	Pezizomycotina	Sordariomycetes	Coniochaetales	Coniochaetaceae	Coniochaeta	Coniochaeta_hoffmannii	GCA_002798055.1	ASM279805v1	Scaffold
Ascomycota	Pezizomycotina	Sordariomycetes	Coniochaetales	Coniochaetaceae	Coniochaeta	Coniochaeta_prunicola	GCA_007388105.1	STR0027789	Scaffold
Ascomycota	Pezizomycotina	Sordariomycetes	Coniochaetales	Coniochaetaceae	Coniochaeta	Coniochaeta_pulveracea	GCA_003635345.1	ASM363534v1	Scaffold
Ascomycota	Pezizomycotina	Sordariomycetes	Coronophorales	Scortechiniaceae	Scortechinia	Scortechinia_acanthostroma	GCA_011319215.2	ASM1131921v2	Scaffold
Ascomycota	Pezizomycotina	Sordariomycetes	Coronophorales	Scortechiniaceae	Tympanopsis	Tympanopsis_confertula	GCA_026745395.1	ASM2674539v1	Scaffold
Ascomycota	Pezizomycotina	Sordariomycetes	Diaporthales	Cryphonectriaceae	Aurifilum	Aurifilum_marmelostoma	GCA_027559495.1	ASM2755949v1	Contig
Ascomycota	Pezizomycotina	Sordariomycetes	Diaporthales	Cryphonectriaceae	Cryphonectria	Cryphonectria_carpinicola	GCA_014849955.1	ASM1484995v1	Scaffold
Ascomycota	Pezizomycotina	Sordariomycetes	Diaporthales	Cryphonectriaceae	Cryphonectria	Cryphonectria_japonica	GCA_014851275.1	ASM1485127v1	Scaffold
Ascomycota	Pezizomycotina	Sordariomycetes	Diaporthales	Cryphonectriaceae	Cryphonectria	Cryphonectria_macrospora	GCA_004802535.1	ASM480253v1	Scaffold
Ascomycota	Pezizomycotina	Sordariomycetes	Diaporthales	Cryphonectriaceae	Cryphonectria	Cryphonectria_naterciae	GCA_014850475.1	ASM1485047v1	Scaffold
Ascomycota	Pezizomycotina	Sordariomycetes	Diaporthales	Cryphonectriaceae	Cryphonectria	Cryphonectria_radicalis	GCA_014849355.1	ASM1484935v1	Scaffold
Ascomycota	Pezizomycotina	Sordariomycetes	Diaporthales	Cryphonectriaceae	Endothia	Endothia_cerciana	GCA_026119935.1	ASM2611993v1	Scaffold
Ascomycota	Pezizomycotina	Sordariomycetes	Diaporthales	Diaporthaceae	Diaporthe	Diaporthe_ampelina	GCA_023522825.1	DampeI2T2	Contig
Ascomycota	Pezizomycotina	Sordariomycetes	Diaporthales	Diaporthaceae	Diaporthe	Diaporthe_amygdali	GCA_026229845.1	ASM2622984v1	Scaffold
Ascomycota	Pezizomycotina	Sordariomycetes	Diaporthales	Diaporthaceae	Diaporthe	Diaporthe_citriasiana	GCA_014872975.1	ASM1487297v1	Contig
Ascomycota	Pezizomycotina	Sordariomycetes	Diaporthales	Diaporthaceae	Diaporthe	Diaporthe_citrichinensis	GCA_014872995.1	ASM1487299v1	Contig
Ascomycota	Pezizomycotina	Sordariomycetes	Diaporthales	Diaporthaceae	Diaporthe	Diaporthe_eres	GCA_022225955.2	ASM2222595v2	Contig
Ascomycota	Pezizomycotina	Sordariomycetes	Diaporthales	Diaporthaceae	Diaporthe	Diaporthe_ilicicola	GCA_023242295.1	ASM2324229v1	Scaffold
Ascomycota	Pezizomycotina	Sordariomycetes	Diaporthales	Diaporthaceae	Diaporthe	Diaporthe_longicolla	GCA_000800745.1	ASM80074v1	Scaffold
Ascomycota	Pezizomycotina	Sordariomycetes	Diaporthales	Diaporthaceae	Stenocarpella	Stenocarpella_maydis	GCA_002270565.1	ASM227056v1	Scaffold
Ascomycota	Pezizomycotina	Sordariomycetes	Diaporthales	Erythrogloeaceae	Dendrostoma	Dendrostoma_leiphaemia	GCA_026120015.1	ASM2612001v1	Scaffold
Ascomycota	Pezizomycotina	Sordariomycetes	Diaporthales	Gnomoniaceae	Gnomoniopsis	Gnomoniopsis_castaneae	GCA_029001885.1	ASM2900188v1	Contig
Ascomycota	Pezizomycotina	Sordariomycetes	Diaporthales	Gnomoniaceae	Ophiognomonia	Ophiognomonia_clavigignenti-juglandacearum	GCA_003671545.1	ASM367154v1	Scaffold
Ascomycota	Pezizomycotina	Sordariomycetes	Diaporthales	Juglanconidaceae	Juglanconis	Juglanconis_juglandina	GCA_003012975.1	ASM301297v1	Contig
Ascomycota	Pezizomycotina	Sordariomycetes	Diaporthales	Juglanconidaceae	Juglanconis	Juglanconis_oblonga	GCA_003012965.1	ASM301296v1	Contig
Ascomycota	Pezizomycotina	Sordariomycetes	Diaporthales	Valsaceae	Cytospora	Cytospora_mali	GCA_023079475.1	ASM2307947v1	Contig
Ascomycota	Pezizomycotina	Sordariomycetes	Diaporthales	Valsaceae	Cytospora	Cytospora_paraplurivora	GCA_021272945.1	ASM2127294v1	Contig
Ascomycota	Pezizomycotina	Sordariomycetes	Diaporthales	Valsaceae	Cytospora	Cytospora_piceae	GCA_016508685.1	ASM1650868v1	Contig
Ascomycota	Pezizomycotina	Sordariomycetes	Diaporthales	Valsaceae	Valsa	Valsa_friesii	GCA_023375675.1	ASM2337567v1	Scaffold
Ascomycota	Pezizomycotina	Sordariomycetes	Diaporthales	Valsaceae	Valsa	Valsa_sordida	GCA_016808195.1	ASM1680819v1	Scaffold
Ascomycota	Pezizomycotina	Sordariomycetes	Glomerellales	Glomerellaceae	Colletotrichum	Colletotrichum_acutatum	GCA_001593745.1	ASM159374v1	Contig
Ascomycota	Pezizomycotina	Sordariomycetes	Glomerellales	Glomerellaceae	Colletotrichum	Colletotrichum_australisinense	GCA_014706365.1	ASM1470636v1	Contig
Ascomycota	Pezizomycotina	Sordariomycetes	Glomerellales	Glomerellaceae	Colletotrichum	Colletotrichum_cliviicola	GCA_026119605.1	ASM2611960v1	Contig
Ascomycota	Pezizomycotina	Sordariomycetes	Glomerellales	Glomerellaceae	Colletotrichum	Colletotrichum_coccodes	GCA_002249775.1	ASM224977v1	Scaffold
Ascomycota	Pezizomycotina	Sordariomycetes	Glomerellales	Glomerellaceae	Colletotrichum	Colletotrichum_echinochloae	GCA_016618095.1	ASM1661809v1	Contig
Ascomycota	Pezizomycotina	Sordariomycetes	Glomerellales	Glomerellaceae	Colletotrichum	Colletotrichum_falcatum	GCA_019425465.1	ASM1942546v1	Contig
Ascomycota	Pezizomycotina	Sordariomycetes	Glomerellales	Glomerellaceae	Colletotrichum	Colletotrichum_filicis	GCA_023376865.1	CSPX01	Scaffold
Ascomycota	Pezizomycotina	Sordariomycetes	Glomerellales	Glomerellaceae	Colletotrichum	Colletotrichum_fructicola	GCA_009771025.1	ASM977102v1	Contig
Ascomycota	Pezizomycotina	Sordariomycetes	Glomerellales	Glomerellaceae	Colletotrichum	Colletotrichum_gigasporum	GCA_024584535.1	ASM2458453v1	Complete Genome
Ascomycota	Pezizomycotina	Sordariomycetes	Glomerellales	Glomerellaceae	Colletotrichum	Colletotrichum_graminicola	GCA_000149035.1	C_graminicola_M1_001_V1	Scaffold
Ascomycota	Pezizomycotina	Sordariomycetes	Glomerellales	Glomerellaceae	Colletotrichum	Colletotrichum_higginsianum	GCA_001672515.1	ASM167251v1	Chromosome
Ascomycota	Pezizomycotina	Sordariomycetes	Glomerellales	Glomerellaceae	Colletotrichum	Colletotrichum_incanum	GCA_001625285.1	Ci238704v1	Scaffold
Ascomycota	Pezizomycotina	Sordariomycetes	Glomerellales	Glomerellaceae	Colletotrichum	Colletotrichum_liaoningense	GCA_027406045.1	ASM2740604v1	Contig
Ascomycota	Pezizomycotina	Sordariomycetes	Glomerellales	Glomerellaceae	Colletotrichum	Colletotrichum_lindemuthianum	GCA_001693025.2	ASM169302v2	Scaffold
Ascomycota	Pezizomycotina	Sordariomycetes	Glomerellales	Glomerellaceae	Colletotrichum	Colletotrichum_liriopes	GCA_022179045.1	Cspa_1.0	Contig
Ascomycota	Pezizomycotina	Sordariomycetes	Glomerellales	Glomerellaceae	Colletotrichum	Colletotrichum_magnum	GCA_022457145.1	ASM2245714v1	Scaffold
Ascomycota	Pezizomycotina	Sordariomycetes	Glomerellales	Glomerellaceae	Colletotrichum	Colletotrichum_musae	GCA_027406025.1	GZ23	Contig
Ascomycota	Pezizomycotina	Sordariomycetes	Glomerellales	Glomerellaceae	Colletotrichum	Colletotrichum_nupharicola	GCA_026319135.1	ASM2631913v1	Contig
Ascomycota	Pezizomycotina	Sordariomycetes	Glomerellales	Glomerellaceae	Colletotrichum	Colletotrichum_orbiculare	GCA_000350065.2	KSG_Corb_v2	Scaffold
Ascomycota	Pezizomycotina	Sordariomycetes	Glomerellales	Glomerellaceae	Colletotrichum	Colletotrichum_orchidophilum	GCA_001831195.1	CORC01	Scaffold
Ascomycota	Pezizomycotina	Sordariomycetes	Glomerellales	Glomerellaceae	Colletotrichum	Colletotrichum_sansevieriae	GCA_026260285.1	Colsa1.clean.fa	Scaffold
Ascomycota	Pezizomycotina	Sordariomycetes	Glomerellales	Glomerellaceae	Colletotrichum	Colletotrichum_shisoi	GCA_006783085.1	ASM678308v1	Scaffold
Ascomycota	Pezizomycotina	Sordariomycetes	Glomerellales	Glomerellaceae	Colletotrichum	Colletotrichum_sidae	GCA_004367935.1	ASM436793v1	Scaffold
Ascomycota	Pezizomycotina	Sordariomycetes	Glomerellales	Glomerellaceae	Colletotrichum	Colletotrichum_spaethianum	GCA_022836535.1	Clir_2.0	Contig
Ascomycota	Pezizomycotina	Sordariomycetes	Glomerellales	Glomerellaceae	Colletotrichum	Colletotrichum_spinosum	GCA_004366825.1	ASM436682v1	Scaffold
Ascomycota	Pezizomycotina	Sordariomycetes	Glomerellales	Glomerellaceae	Colletotrichum	Colletotrichum_sublineola	GCA_020631755.1	DDPSC_Csu_GS1001_v1	Contig
Ascomycota	Pezizomycotina	Sordariomycetes	Glomerellales	Glomerellaceae	Colletotrichum	Colletotrichum_tofieldiae	GCA_022836555.1	Ctol_6.0	Contig
Ascomycota	Pezizomycotina	Sordariomycetes	Glomerellales	Glomerellaceae	Colletotrichum	Colletotrichum_trifolii	GCA_004367215.1	KSG_Cotri_v1	Scaffold
Ascomycota	Pezizomycotina	Sordariomycetes	Glomerellales	Glomerellaceae	Colletotrichum	Colletotrichum_tropicale	GCA_027406125.1	ASM2740612v1	Contig
Ascomycota	Pezizomycotina	Sordariomycetes	Glomerellales	Glomerellaceae	Colletotrichum	Colletotrichum_viniferum	GCA_020226115.1	ASM2022611v1	Contig
Ascomycota	Pezizomycotina	Sordariomycetes	Glomerellales	Plectosphaerellaceae	Plectosphaerella	Plectosphaerella_plurivora	GCA_020726575.1	Plecucu1	Contig
Ascomycota	Pezizomycotina	Sordariomycetes	Glomerellales	Plectosphaerellaceae	Verticillium	Verticillium_isaacii	GCA_002851775.1	ASM285177v1	Scaffold
Ascomycota	Pezizomycotina	Sordariomycetes	Glomerellales	Plectosphaerellaceae	Verticillium	Verticillium_nonalfalfae	GCA_003724135.2	ASM372413v2	Scaffold
Ascomycota	Pezizomycotina	Sordariomycetes	Glomerellales	Plectosphaerellaceae	Verticillium	Verticillium_nubilum	GCA_002851675.1	ASM285167v1	Scaffold
Ascomycota	Pezizomycotina	Sordariomycetes	Glomerellales	Plectosphaerellaceae	Verticillium	Verticillium_tricorpus	GCA_000732205.1	ASM73220v1	Scaffold
Ascomycota	Pezizomycotina	Sordariomycetes	Glomerellales	Reticulascaceae	Reticulascus	Reticulascus_tulasneorum	GCA_001557505.1	ASM155750v1	Contig
Ascomycota	Pezizomycotina	Sordariomycetes	Hypocreales	Bionectriaceae	Clonostachys	Clonostachys_rosea	GCA_026958235.1	ASM2695823v1	Complete Genome
Ascomycota	Pezizomycotina	Sordariomycetes	Hypocreales	Bionectriaceae	Clonostachys	Clonostachys_solani	GCA_902141235.2	C_solani_1703	Contig
Ascomycota	Pezizomycotina	Sordariomycetes	Hypocreales	Bionectriaceae	Geosmithia	Geosmithia_flava	GCA_900188565.1	Geosmithia-flava	Scaffold
Ascomycota	Pezizomycotina	Sordariomycetes	Hypocreales	Bionectriaceae	Geosmithia	Geosmithia_putterillii	GCA_900188575.1	Geosmithia-putterillii	Scaffold
Ascomycota	Pezizomycotina	Sordariomycetes	Hypocreales	Bionectriaceae	Waltergasmia	Acremonium_citrinum	GCA_022814615.1	ASM2281461v1	Scaffold
Ascomycota	Pezizomycotina	Sordariomycetes	Hypocreales	Clavicipitaceae	Aciculosporium	Aciculosporium_take	GCA_000222935.2	AciTa_1.0	Contig
Ascomycota	Pezizomycotina	Sordariomycetes	Hypocreales	Clavicipitaceae	Atkinsonella	Atkinsonella_hypoxylon	GCA_000729835.1	AhypB4728v1	Contig
Ascomycota	Pezizomycotina	Sordariomycetes	Hypocreales	Clavicipitaceae	Balansia	Balansia_obtecta	GCA_000709145.1	BobtB249_1	Contig
Ascomycota	Pezizomycotina	Sordariomycetes	Hypocreales	Clavicipitaceae	Claviceps	Claviceps_aff_humidiphila	GCA_018360325.1	CSU_LM81_v1	Contig
Ascomycota	Pezizomycotina	Sordariomycetes	Hypocreales	Clavicipitaceae	Claviceps	Claviceps_aff_purpurea	GCA_018361025.1	Clav52	Contig
Ascomycota	Pezizomycotina	Sordariomycetes	Hypocreales	Clavicipitaceae	Claviceps	Claviceps_africana	GCA_018360145.1	CSU_CCC489_v1	Contig
Ascomycota	Pezizomycotina	Sordariomycetes	Hypocreales	Clavicipitaceae	Claviceps	Claviceps_arundinis	GCA_018360175.1	CSU_CCC1102_v1	Contig
Ascomycota	Pezizomycotina	Sordariomycetes	Hypocreales	Clavicipitaceae	Claviceps	Claviceps_capensis	GCA_018360045.1	CSU_CCC1504_v1	Contig
Ascomycota	Pezizomycotina	Sordariomycetes	Hypocreales	Clavicipitaceae	Claviceps	Claviceps_citrina	GCA_018360365.1	CSU_CCC265_v1	Contig
Ascomycota	Pezizomycotina	Sordariomycetes	Hypocreales	Clavicipitaceae	Claviceps	Claviceps_cyperi	GCA_018360075.1	CSU_CCC1219_v1	Contig
Ascomycota	Pezizomycotina	Sordariomycetes	Hypocreales	Clavicipitaceae	Claviceps	Claviceps_fusiformis	GCA_000223055.1	ClFusi_1.0	Contig
Ascomycota	Pezizomycotina	Sordariomycetes	Hypocreales	Clavicipitaceae	Claviceps	Claviceps_humidiphila	GCA_018360465.1	CSU_LM576_v1	Contig
Ascomycota	Pezizomycotina	Sordariomycetes	Hypocreales	Clavicipitaceae	Claviceps	Claviceps_lovelessii	GCA_018360185.1	CSU_CCC647_v1	Contig
Ascomycota	Pezizomycotina	Sordariomycetes	Hypocreales	Clavicipitaceae	Claviceps	Claviceps_maximensis	GCA_018360255.1	CSU_CCC398_v1	Contig
Ascomycota	Pezizomycotina	Sordariomycetes	Hypocreales	Clavicipitaceae	Claviceps	Claviceps_monticola	GCA_018360055.1	CSU_CCC1483_v1	Contig
Ascomycota	Pezizomycotina	Sordariomycetes	Hypocreales	Clavicipitaceae	Claviceps	Claviceps_occidentalis	GCA_004016105.1	ASM401610v1	Contig
Ascomycota	Pezizomycotina	Sordariomycetes	Hypocreales	Clavicipitaceae	Claviceps	Claviceps_paspali	GCA_013435705.1	ASM1343570v1	Scaffold
Ascomycota	Pezizomycotina	Sordariomycetes	Hypocreales	Clavicipitaceae	Claviceps	Claviceps_pazoutovae	GCA_018360065.1	CSU_CCC1485_v1	Contig
Ascomycota	Pezizomycotina	Sordariomycetes	Hypocreales	Clavicipitaceae	Claviceps	Claviceps_perihumidiphila	GCA_004016475.1	ASM401647v1	Contig
Ascomycota	Pezizomycotina	Sordariomycetes	Hypocreales	Clavicipitaceae	Claviceps	Claviceps_pusilla	GCA_018360225.1	CSU_CCC602_v1	Contig
Ascomycota	Pezizomycotina	Sordariomycetes	Hypocreales	Clavicipitaceae	Claviceps	Claviceps_ripicola	GCA_004016175.1	ASM401617v1	Contig
Ascomycota	Pezizomycotina	Sordariomycetes	Hypocreales	Clavicipitaceae	Claviceps	Claviceps_sp_Clav32	GCA_018360355.1	Clav32	Contig
Ascomycota	Pezizomycotina	Sordariomycetes	Hypocreales	Clavicipitaceae	Claviceps	Claviceps_sp_Clav50	GCA_018360525.1	Clav50	Contig
Ascomycota	Pezizomycotina	Sordariomycetes	Hypocreales	Clavicipitaceae	Claviceps	Claviceps_sp_LM218	GCA_018360435.1	LM218	Contig
Ascomycota	Pezizomycotina	Sordariomycetes	Hypocreales	Clavicipitaceae	Claviceps	Claviceps_sp_LM219	GCA_018360595.1	LM219	Contig
Ascomycota	Pezizomycotina	Sordariomycetes	Hypocreales	Clavicipitaceae	Claviceps	Claviceps_sp_LM220	GCA_018360445.1	LM220	Contig
Ascomycota	Pezizomycotina	Sordariomycetes	Hypocreales	Clavicipitaceae	Claviceps	Claviceps_sp_LM454	GCA_018360575.1	LM454	Contig
Ascomycota	Pezizomycotina	Sordariomycetes	Hypocreales	Clavicipitaceae	Claviceps	Claviceps_sp_LM458	GCA_018360275.1	LM458	Contig
Ascomycota	Pezizomycotina	Sordariomycetes	Hypocreales	Clavicipitaceae	Claviceps	Claviceps_sp_LM77	GCA_018360375.1	LM77	Contig
Ascomycota	Pezizomycotina	Sordariomycetes	Hypocreales	Clavicipitaceae	Claviceps	Claviceps_sp_LM78	GCA_018360385.1	LM78	Contig
Ascomycota	Pezizomycotina	Sordariomycetes	Hypocreales	Clavicipitaceae	Claviceps	Claviceps_sp_LM84	GCA_018360345.1	LM84	Contig
Ascomycota	Pezizomycotina	Sordariomycetes	Hypocreales	Clavicipitaceae	Epichloe	Epichloe_amarillans	GCA_024072835.1	ASM2407283v1	Complete Genome
Ascomycota	Pezizomycotina	Sordariomycetes	Hypocreales	Clavicipitaceae	Epichloe	Epichloe_aotearoae	GCA_000729855.1	ASM72985v1	Contig
Ascomycota	Pezizomycotina	Sordariomycetes	Hypocreales	Clavicipitaceae	Epichloe	Epichloe_baconii	GCA_023650635.1	ASM2365063v1	Complete Genome
Ascomycota	Pezizomycotina	Sordariomycetes	Hypocreales	Clavicipitaceae	Epichloe	Epichloe_coenophiala	GCA_018801565.1	E_coen_e19_1	Contig
Ascomycota	Pezizomycotina	Sordariomycetes	Hypocreales	Clavicipitaceae	Epichloe	Epichloe_elymi	GCA_023658475.1	ASM2365847v1	Complete Genome
Ascomycota	Pezizomycotina	Sordariomycetes	Hypocreales	Clavicipitaceae	Epichloe	Epichloe_gansuensis	GCA_023658505.1	ASM2365850v1	Complete Genome
Ascomycota	Pezizomycotina	Sordariomycetes	Hypocreales	Clavicipitaceae	Epichloe	Epichloe_glyceriae	GCA_023658535.1	ASM2365853v1	Complete Genome
Ascomycota	Pezizomycotina	Sordariomycetes	Hypocreales	Clavicipitaceae	Epichloe	Epichloe_hybrida	GCA_019022495.1	ASM1902249v1	Scaffold
Ascomycota	Pezizomycotina	Sordariomycetes	Hypocreales	Clavicipitaceae	Epichloe	Epichloe_sylvatica	GCA_001008265.1	ASM100826v1	Contig
Ascomycota	Pezizomycotina	Sordariomycetes	Hypocreales	Clavicipitaceae	Epichloe	Epichloe_uncinata	GCA_001043855.1	ASM104385v1	Scaffold
Ascomycota	Pezizomycotina	Sordariomycetes	Hypocreales	Clavicipitaceae	Hypocrella	Hypocrella_siamensis	GCA_000731825.1	ASM73182v1	Contig
Ascomycota	Pezizomycotina	Sordariomycetes	Hypocreales	Clavicipitaceae	Keithomyces	Keithomyces_neogunnii	GCA_020975405.1	ASM2097540v1	Contig
Ascomycota	Pezizomycotina	Sordariomycetes	Hypocreales	Clavicipitaceae	Metarhizium	Metarhizium_album	GCA_000804445.1	MAM 1.0 for version 1 of the Metarhizium album genome	Scaffold
Ascomycota	Pezizomycotina	Sordariomycetes	Hypocreales	Clavicipitaceae	Metarhizium	Metarhizium_anisopliae	GCA_013305495.1	ASM1330549v1	Contig
Ascomycota	Pezizomycotina	Sordariomycetes	Hypocreales	Clavicipitaceae	Metarhizium	Metarhizium_brunneum	GCA_000814965.1	MBR_1.0	Scaffold
Ascomycota	Pezizomycotina	Sordariomycetes	Hypocreales	Clavicipitaceae	Metarhizium	Metarhizium_rileyi	GCA_001636745.1	NOR 1.0	Scaffold
Ascomycota	Pezizomycotina	Sordariomycetes	Hypocreales	Clavicipitaceae	Moelleriella	Moelleriella_libera	GCA_001636675.1	AAL 1.0	Scaffold
Ascomycota	Pezizomycotina	Sordariomycetes	Hypocreales	Clavicipitaceae	Periglandula	Periglandula_ipomoeae	GCA_000222875.2	PerIpo_1.0	Contig
Ascomycota	Pezizomycotina	Sordariomycetes	Hypocreales	Cordycipitaceae	Akanthomyces	Akanthomyces_muscarius	GCA_028009165.1	ASM2800916v1	Chromosome
Ascomycota	Pezizomycotina	Sordariomycetes	Hypocreales	Cordycipitaceae	Beauveria	Beauveria_brongniartii	GCA_001636735.1	BBO 1.0	Scaffold
Ascomycota	Pezizomycotina	Sordariomycetes	Hypocreales	Cordycipitaceae	Beauveria	Beauveria_felina	GCA_016490725.1	ASM1649072v1	Scaffold
Ascomycota	Pezizomycotina	Sordariomycetes	Hypocreales	Cordycipitaceae	Beauveria	Beauveria_pseudobassiana	GCA_003267905.1
Ascomycota	Pezizomycotina	Sordariomycetes	Hypocreales	Cordycipitaceae	Cordyceps	Cordyceps_cicadae	GCA_002968875.1	CC02	Scaffold
Ascomycota	Pezizomycotina	Sordariomycetes	Hypocreales	Cordycipitaceae	Cordyceps	Cordyceps_farinosa	GCA_000733625.1	Isaria farinosa MTCC 4114	Contig
Ascomycota	Pezizomycotina	Sordariomycetes	Hypocreales	Cordycipitaceae	Cordyceps	Cordyceps_pruinosa	GCA_003025255.1	ASM302525v1	Scaffold
Ascomycota	Pezizomycotina	Sordariomycetes	Hypocreales	Cordycipitaceae	Cordyceps	Cordyceps_tenuipes	GCA_025583755.1	ASM2558375v1	Scaffold
Ascomycota	Pezizomycotina	Sordariomycetes	Hypocreales	Cordycipitaceae	Gamszarea	Gamszarea_kalimantanensis	GCA_022813335.1	ASM2281333v1	Scaffold
Ascomycota	Pezizomycotina	Sordariomycetes	Hypocreales	Cordycipitaceae	Lecanicillium	Lecanicillium_psalliotae	GCA_002796755.1	ASM279675v1	Scaffold
Ascomycota	Pezizomycotina	Sordariomycetes	Hypocreales	Cordycipitaceae	Lecanicillium	Lecanicillium_saksenae	GCA_027627215.1	Lecanicillium_saksenae_reassembly	Contig
Ascomycota	Pezizomycotina	Sordariomycetes	Hypocreales	Cordycipitaceae	Niveomyces	Niveomyces_coronatus	GCA_018831755.1	ASM1883175v1	Scaffold
Ascomycota	Pezizomycotina	Sordariomycetes	Hypocreales	Hypocreaceae	Cladobotryum	Cladobotryum_protrusum	GCA_004303015.1	ASM430301v1	Contig
Ascomycota	Pezizomycotina	Sordariomycetes	Hypocreales	Hypocreaceae	Escovopsis	Escovopsis_weberi	GCA_003055145.1	ASM305514v1	Scaffold
Ascomycota	Pezizomycotina	Sordariomycetes	Hypocreales	Hypocreaceae	Mycogone	Mycogone_perniciosa	GCA_025331125.1	ASM2533112v1	Contig
Ascomycota	Pezizomycotina	Sordariomycetes	Hypocreales	Hypocreaceae	Sphaerostilbella	Sphaerostilbella_broomeana	GCA_930272545.1	Sphaerostilbella broomeana TFC201724	Scaffold
Ascomycota	Pezizomycotina	Sordariomycetes	Hypocreales	Hypocreaceae	Trichoderma	Trichoderma_afroharzianum	GCA_020736905.1	ASM2073690v1	Scaffold
Ascomycota	Pezizomycotina	Sordariomycetes	Hypocreales	Hypocreaceae	Trichoderma	Trichoderma_arundinaceum	GCA_025919625.1	ULE_TARUN_TP19.13	Scaffold
Ascomycota	Pezizomycotina	Sordariomycetes	Hypocreales	Hypocreaceae	Trichoderma	Trichoderma_breve	GCA_028502605.1	ASM2850260v1	Chromosome
Ascomycota	Pezizomycotina	Sordariomycetes	Hypocreales	Hypocreaceae	Trichoderma	Trichoderma_brevicompactum	GCA_003012085.1	Trichoderma_brevicompactum_IBT40841_contigs	Scaffold
Ascomycota	Pezizomycotina	Sordariomycetes	Hypocreales	Hypocreaceae	Trichoderma	Trichoderma_erinaceum	GCA_026401215.1	ASM2640121v1	Contig
Ascomycota	Pezizomycotina	Sordariomycetes	Hypocreales	Hypocreaceae	Trichoderma	Trichoderma_hamatum	GCA_000331835.2	GD12v2	Scaffold
Ascomycota	Pezizomycotina	Sordariomycetes	Hypocreales	Hypocreaceae	Trichoderma	Trichoderma_koningiopsis	GCA_022985005.1	ASM2298500v1	Contig
Ascomycota	Pezizomycotina	Sordariomycetes	Hypocreales	Hypocreaceae	Trichoderma	Trichoderma_lixii	GCA_014468695.1	ASM1446869v1	Scaffold
Ascomycota	Pezizomycotina	Sordariomycetes	Hypocreales	Hypocreaceae	Trichoderma	Trichoderma_longibrachiatum	GCA_026259275.1	ASM2625927v1	Contig
Ascomycota	Pezizomycotina	Sordariomycetes	Hypocreales	Hypocreaceae	Trichoderma	Trichoderma_parareesei	GCA_001050175.1	Tpara_v1.0	Scaffold
Ascomycota	Pezizomycotina	Sordariomycetes	Hypocreales	Hypocreaceae	Trichoderma	Trichoderma_pleuroti	GCA_001721665.1	ASM172166v1	Contig
Ascomycota	Pezizomycotina	Sordariomycetes	Hypocreales	Hypocreaceae	Trichoderma	Trichoderma_reesei	GCA_000167675.2	v2.0	Scaffold
Ascomycota	Pezizomycotina	Sordariomycetes	Hypocreales	Hypocreaceae	Trichoderma	Trichoderma_semiorbis	GCA_020045945.2	ASM2004594v2	Chromosome
Ascomycota	Pezizomycotina	Sordariomycetes	Hypocreales	Hypocreaceae	Trichoderma	Trichoderma_virens	GCA_000170995.2	TRIVI v2.0	Scaffold
Ascomycota	Pezizomycotina	Sordariomycetes	Hypocreales	Hypocreales_incertae_sedis	Aphanocladium	Aphanocladium_album	GCA_029218145.1	ASM2921814v1	Scaffold
Ascomycota	Pezizomycotina	Sordariomycetes	Hypocreales	Hypocreales_incertae_sedis	Calcarisporium	Calcarisporium_arbuscula	GCA_009828645.1	ASM982864v1	Contig
Ascomycota	Pezizomycotina	Sordariomycetes	Hypocreales	Hypocreales_incertae_sedis	Emericellopsis	Emericellopsis_cladophorae	GCA_019669845.1	AcreTS7_1	Scaffold
Ascomycota	Pezizomycotina	Sordariomycetes	Hypocreales	Hypocreales_incertae_sedis	Emericellopsis	Emericellopsis_sp_TS7	GCA_022114955.2	ASM2211495v2	Scaffold
Ascomycota	Pezizomycotina	Sordariomycetes	Hypocreales	Hypocreales_incertae_sedis	Emericellopsis	Emericellopsis_terricola	GCA_027569275.1	ASM2756927v1	Contig
Ascomycota	Pezizomycotina	Sordariomycetes	Hypocreales	Hypocreales_incertae_sedis	Trichothecium	Trichothecium_ovalisporum	GCA_003012195.1	Spicellum_ovalisporum_DAOM186447_SOVAL_contigs	Scaffold
Ascomycota	Pezizomycotina	Sordariomycetes	Hypocreales	Hypocreales_incertae_sedis	Trichothecium	Trichothecium_roseum	GCA_022701375.1	ASM2270137v1	Chromosome
Ascomycota	Pezizomycotina	Sordariomycetes	Hypocreales	Nectriaceae	Aquanectria	Aquanectria_penicillioides	GCA_003415625.1	ASM341562v1	Scaffold
Ascomycota	Pezizomycotina	Sordariomycetes	Hypocreales	Nectriaceae	Calonectria	Calonectria_aciculata	GCA_013406995.1	ASM1340699v1	Scaffold
Ascomycota	Pezizomycotina	Sordariomycetes	Hypocreales	Nectriaceae	Calonectria	Calonectria_crousiana	GCA_013406985.1	ASM1340698v1	Scaffold
Ascomycota	Pezizomycotina	Sordariomycetes	Hypocreales	Nectriaceae	Calonectria	Calonectria_fujianensis	GCA_013406965.1	ASM1340696v1	Scaffold
Ascomycota	Pezizomycotina	Sordariomycetes	Hypocreales	Nectriaceae	Calonectria	Calonectria_hawksworthii	GCA_020975415.1	ASM2097541v1	Scaffold
Ascomycota	Pezizomycotina	Sordariomycetes	Hypocreales	Nectriaceae	Calonectria	Calonectria_henricotiae	GCA_020623695.1	ASM2062369v1	Scaffold
Ascomycota	Pezizomycotina	Sordariomycetes	Hypocreales	Nectriaceae	Calonectria	Calonectria_honghensis	GCA_013403855.1	ASM1340385v1	Scaffold
Ascomycota	Pezizomycotina	Sordariomycetes	Hypocreales	Nectriaceae	Calonectria	Calonectria_hongkongensis	GCA_017140755.1	ASM1714075v1	Scaffold
Ascomycota	Pezizomycotina	Sordariomycetes	Hypocreales	Nectriaceae	Calonectria	Calonectria_ilicicola	GCA_020809705.1	ASM2080970v1	Complete Genome
Ascomycota	Pezizomycotina	Sordariomycetes	Hypocreales	Nectriaceae	Calonectria	Calonectria_leucothoes	GCA_002179835.1	ASM217983v1	Scaffold
Ascomycota	Pezizomycotina	Sordariomycetes	Hypocreales	Nectriaceae	Calonectria	Calonectria_multiphialidica	GCA_020623665.1	ASM2062366v1	Scaffold
Ascomycota	Pezizomycotina	Sordariomycetes	Hypocreales	Nectriaceae	Calonectria	Calonectria_naviculata	GCA_003031705.1	ASM303170v1	Scaffold
Ascomycota	Pezizomycotina	Sordariomycetes	Hypocreales	Nectriaceae	Calonectria	Calonectria_pauciramosa	GCA_017140785.1	ASM1714078v1	Scaffold
Ascomycota	Pezizomycotina	Sordariomycetes	Hypocreales	Nectriaceae	Calonectria	Calonectria_pseudoreteaudii	GCA_001879505.1	ASM187950v1	Scaffold
Ascomycota	Pezizomycotina	Sordariomycetes	Hypocreales	Nectriaceae	Calonectria	Calonectria_pseudoturangicola	GCA_013403825.1	ASM1340382v1	Scaffold
Ascomycota	Pezizomycotina	Sordariomycetes	Hypocreales	Nectriaceae	Calonectria	Calonectria_pteridis	GCA_022837005.1	ASM2283700v1	Scaffold
Ascomycota	Pezizomycotina	Sordariomycetes	Hypocreales	Nectriaceae	Coccinonectria	Coccinonectria_pachysandricola	GCA_003693555.1	ASM369355v1	Scaffold
Ascomycota	Pezizomycotina	Sordariomycetes	Hypocreales	Nectriaceae	Corinectria	Corinectria_fuckeliana	GCA_019137255.1	ASM1913725v1	Scaffold
Ascomycota	Pezizomycotina	Sordariomycetes	Hypocreales	Nectriaceae	Cylindrocarpon	Cylindrocarpon_cylindroides	GCA_013756995.1	ASM1375699v1	Scaffold
Ascomycota	Pezizomycotina	Sordariomycetes	Hypocreales	Nectriaceae	Cylindrodendrum	Cylindrodendrum_hubeiense	GCA_014621425.1	ASM1462142v1	Scaffold
Ascomycota	Pezizomycotina	Sordariomycetes	Hypocreales	Nectriaceae	Dactylonectria	Dactylonectria_estremocensis	GCA_020744375.1	Daces1	Contig
Ascomycota	Pezizomycotina	Sordariomycetes	Hypocreales	Nectriaceae	Dactylonectria	Dactylonectria_macrodidyma	GCA_020744425.1	Dacma1	Contig
Ascomycota	Pezizomycotina	Sordariomycetes	Hypocreales	Nectriaceae	Dactylonectria	Dactylonectria_torresensis	GCA_011426275.1	ASM1142627v1	Contig
Ascomycota	Pezizomycotina	Sordariomycetes	Hypocreales	Nectriaceae	Fusarium	Fusarium_abutilonis	GCA_021655885.1	ASM2165588v1	Scaffold
Ascomycota	Pezizomycotina	Sordariomycetes	Hypocreales	Nectriaceae	Fusarium	Fusarium_acuminatum	GCA_027247665.1	ASM2724766v1	Contig
Ascomycota	Pezizomycotina	Sordariomycetes	Hypocreales	Nectriaceae	Fusarium	Fusarium_acutatum	GCA_012932015.1	ASM1293201v1	Scaffold
Ascomycota	Pezizomycotina	Sordariomycetes	Hypocreales	Nectriaceae	Fusarium	Fusarium_aethiopicum	GCA_017657045.1	ASM1765704v1	Scaffold
Ascomycota	Pezizomycotina	Sordariomycetes	Hypocreales	Nectriaceae	Fusarium	Fusarium_agapanthi	GCA_001654545.1	ASM165454v1	Scaffold
Ascomycota	Pezizomycotina	Sordariomycetes	Hypocreales	Nectriaceae	Fusarium	Fusarium_albidum	GCA_013618265.1	ASM1361826v1	Scaffold
Ascomycota	Pezizomycotina	Sordariomycetes	Hypocreales	Nectriaceae	Fusarium	Fusarium_albosuccineum	GCA_012931995.1	ASM1293199v1	Scaffold
Ascomycota	Pezizomycotina	Sordariomycetes	Hypocreales	Nectriaceae	Fusarium	Fusarium_algeriense	GCA_002982035.1	ASM298203v1	Scaffold
Ascomycota	Pezizomycotina	Sordariomycetes	Hypocreales	Nectriaceae	Fusarium	Fusarium_anguioides	GCA_012977745.1	ASM1297774v1	Scaffold
Ascomycota	Pezizomycotina	Sordariomycetes	Hypocreales	Nectriaceae	Fusarium	Fusarium_annulatum	GCA_019189775.1	ASM1918977v1	Scaffold
Ascomycota	Pezizomycotina	Sordariomycetes	Hypocreales	Nectriaceae	Fusarium	Fusarium_anthophilum	GCA_013364935.1	ASM1336493v1	Scaffold
Ascomycota	Pezizomycotina	Sordariomycetes	Hypocreales	Nectriaceae	Fusarium	Fusarium_armeniacum	GCA_013618295.1	ASM1361829v1	Scaffold
Ascomycota	Pezizomycotina	Sordariomycetes	Hypocreales	Nectriaceae	Fusarium	Fusarium_asiaticum	GCA_025258505.1	ASM2525850v1	Complete Genome
Ascomycota	Pezizomycotina	Sordariomycetes	Hypocreales	Nectriaceae	Fusarium	Fusarium_austroafricanum	GCA_012932025.1	ASM1293202v1	Scaffold
Ascomycota	Pezizomycotina	Sordariomycetes	Hypocreales	Nectriaceae	Fusarium	Fusarium_avenaceum	GCA_025948275.1	ASM2594827v1	Complete Genome
Ascomycota	Pezizomycotina	Sordariomycetes	Hypocreales	Nectriaceae	Fusarium	Fusarium_aywerte	GCA_013186375.1	ASM1318637v1	Scaffold
Ascomycota	Pezizomycotina	Sordariomycetes	Hypocreales	Nectriaceae	Fusarium	Fusarium_azukicola	GCA_001680625.1	ASM168062v1	Contig
Ascomycota	Pezizomycotina	Sordariomycetes	Hypocreales	Nectriaceae	Fusarium	Fusarium_babinda	GCA_012977765.1	ASM1297776v1	Scaffold
Ascomycota	Pezizomycotina	Sordariomycetes	Hypocreales	Nectriaceae	Fusarium	Fusarium_begoniae	GCA_013186755.1	ASM1318675v1	Scaffold
Ascomycota	Pezizomycotina	Sordariomycetes	Hypocreales	Nectriaceae	Fusarium	Fusarium_beomiforme	GCA_002980475.2	ASM298047v2	Scaffold
Ascomycota	Pezizomycotina	Sordariomycetes	Hypocreales	Nectriaceae	Fusarium	Fusarium_boothii	GCA_017656985.1	ASM1765698v1	Scaffold
Ascomycota	Pezizomycotina	Sordariomycetes	Hypocreales	Nectriaceae	Fusarium	Fusarium_brevicatenulatum	GCA_013363135.1	ASM1336313v1	Scaffold
Ascomycota	Pezizomycotina	Sordariomycetes	Hypocreales	Nectriaceae	Fusarium	Fusarium_buharicum	GCA_014822075.1	ASM1482207v1	Scaffold
Ascomycota	Pezizomycotina	Sordariomycetes	Hypocreales	Nectriaceae	Fusarium	Fusarium_bulbicola	GCA_013758895.1	ASM1375889v1	Scaffold
Ascomycota	Pezizomycotina	Sordariomycetes	Hypocreales	Nectriaceae	Fusarium	Fusarium_buxicola	GCA_014899095.1	ASM1489909v1	Scaffold
Ascomycota	Pezizomycotina	Sordariomycetes	Hypocreales	Nectriaceae	Fusarium	Fusarium_caatingaense	GCA_013624355.1	ASM1362435v1	Scaffold
Ascomycota	Pezizomycotina	Sordariomycetes	Hypocreales	Nectriaceae	Fusarium	Fusarium_camptoceras	GCA_004367475.1	Fusarium_camptoceras_NRRL_13381	Scaffold
Ascomycota	Pezizomycotina	Sordariomycetes	Hypocreales	Nectriaceae	Fusarium	Fusarium_cerealis	GCA_019055205.1	ASM1905520v1	Contig
Ascomycota	Pezizomycotina	Sordariomycetes	Hypocreales	Nectriaceae	Fusarium	Fusarium_cf_aywerte	GCA_011034095.1	ASM1103409v1	Scaffold
Ascomycota	Pezizomycotina	Sordariomycetes	Hypocreales	Nectriaceae	Fusarium	Fusarium_cf_solani	GCA_011033385.1	ASM1103338v1	Scaffold
Ascomycota	Pezizomycotina	Sordariomycetes	Hypocreales	Nectriaceae	Fusarium	Fusarium_chaquense	GCA_020137375.1	ASM2013737v1	Scaffold
Ascomycota	Pezizomycotina	Sordariomycetes	Hypocreales	Nectriaceae	Fusarium	Fusarium_chlamydosporum	GCA_014898915.1	ASM1489891v1	Scaffold
Ascomycota	Pezizomycotina	Sordariomycetes	Hypocreales	Nectriaceae	Fusarium	Fusarium_cicatricum	GCA_021730345.1	ASM2173034v1	Scaffold
Ascomycota	Pezizomycotina	Sordariomycetes	Hypocreales	Nectriaceae	Fusarium	Fusarium_citri	GCA_004367485.1	FIESC_29_NRRL_66334_ITEM_10392	Scaffold
Ascomycota	Pezizomycotina	Sordariomycetes	Hypocreales	Nectriaceae	Fusarium	Fusarium_clavum	GCA_004367155.1	FIESC_5_NRRL_66337_ITEM_11348	Scaffold
Ascomycota	Pezizomycotina	Sordariomycetes	Hypocreales	Nectriaceae	Fusarium	Fusarium_coffeatum	GCA_003316985.1	ASM331698v1	Contig
Ascomycota	Pezizomycotina	Sordariomycetes	Hypocreales	Nectriaceae	Fusarium	Fusarium_coicis	GCA_013781345.1	ASM1378134v1	Scaffold
Ascomycota	Pezizomycotina	Sordariomycetes	Hypocreales	Nectriaceae	Fusarium	Fusarium_concentricum	GCA_014824425.1	ASM1482442v1	Scaffold
Ascomycota	Pezizomycotina	Sordariomycetes	Hypocreales	Nectriaceae	Fusarium	Fusarium_concolor	GCA_013184415.1	ASM1318441v1	Scaffold
Ascomycota	Pezizomycotina	Sordariomycetes	Hypocreales	Nectriaceae	Fusarium	Fusarium_continuum	GCA_013184455.1	ASM1318445v1	Scaffold
Ascomycota	Pezizomycotina	Sordariomycetes	Hypocreales	Nectriaceae	Fusarium	Fusarium_cortaderiae	GCA_017656915.1	ASM1765691v1	Scaffold
Ascomycota	Pezizomycotina	Sordariomycetes	Hypocreales	Nectriaceae	Fusarium	Fusarium_culmorum	GCA_016952355.1	ASM1695235v1	Complete Genome
Ascomycota	Pezizomycotina	Sordariomycetes	Hypocreales	Nectriaceae	Fusarium	Fusarium_cyanostomum	GCA_014824385.1	ASM1482438v1	Scaffold
Ascomycota	Pezizomycotina	Sordariomycetes	Hypocreales	Nectriaceae	Fusarium	Fusarium_decemcellulare	GCA_013266205.1	ASM1326620v1	Scaffold
Ascomycota	Pezizomycotina	Sordariomycetes	Hypocreales	Nectriaceae	Fusarium	Fusarium_denticulatum	GCA_013396175.1	ASM1339617v1	Scaffold
Ascomycota	Pezizomycotina	Sordariomycetes	Hypocreales	Nectriaceae	Fusarium	Fusarium_dimerum	GCA_013623525.1	ASM1362352v1	Scaffold
Ascomycota	Pezizomycotina	Sordariomycetes	Hypocreales	Nectriaceae	Fusarium	Fusarium_dlaminii	GCA_013186775.1	ASM1318677v1	Contig
Ascomycota	Pezizomycotina	Sordariomycetes	Hypocreales	Nectriaceae	Fusarium	Fusarium_domesticum	GCA_013618395.1	ASM1361839v1	Scaffold
Ascomycota	Pezizomycotina	Sordariomycetes	Hypocreales	Nectriaceae	Fusarium	Fusarium_drepaniforme	GCA_012978555.1	ASM1297855v1	Scaffold
Ascomycota	Pezizomycotina	Sordariomycetes	Hypocreales	Nectriaceae	Fusarium	Fusarium_euwallaceae	GCA_002168265.2	ASM216826v2	Scaffold
Ascomycota	Pezizomycotina	Sordariomycetes	Hypocreales	Nectriaceae	Fusarium	Fusarium_falciforme	GCA_026873545.1	ASM2687354v1	Complete Genome
Ascomycota	Pezizomycotina	Sordariomycetes	Hypocreales	Nectriaceae	Fusarium	Fusarium_flagelliforme	GCA_020744385.1	Fuseq1	Contig
Ascomycota	Pezizomycotina	Sordariomycetes	Hypocreales	Nectriaceae	Fusarium	Fusarium_foetens	GCA_013623845.1	ASM1362384v1	Scaffold
Ascomycota	Pezizomycotina	Sordariomycetes	Hypocreales	Nectriaceae	Fusarium	Fusarium_fujikuroi	GCA_900079805.1	Fusarium_fujikuroi_IMI58289_V2	Chromosome
Ascomycota	Pezizomycotina	Sordariomycetes	Hypocreales	Nectriaceae	Fusarium	Fusarium_gaditjirri	GCA_013266175.1	ASM1326617v1	Scaffold
Ascomycota	Pezizomycotina	Sordariomycetes	Hypocreales	Nectriaceae	Fusarium	Fusarium_globosum	GCA_013396165.1	ASM1339616v1	Scaffold
Ascomycota	Pezizomycotina	Sordariomycetes	Hypocreales	Nectriaceae	Fusarium	Fusarium_goolgardi	GCA_014899075.1	ASM1489907v1	Scaffold
Ascomycota	Pezizomycotina	Sordariomycetes	Hypocreales	Nectriaceae	Fusarium	Fusarium_graminearum	GCA_000240135.3	ASM24013v3	Chromosome
Ascomycota	Pezizomycotina	Sordariomycetes	Hypocreales	Nectriaceae	Fusarium	Fusarium_graminum	GCA_013266165.1	ASM1326616v1	Scaffold
Ascomycota	Pezizomycotina	Sordariomycetes	Hypocreales	Nectriaceae	Fusarium	Fusarium_guadeloupense	GCA_021655865.1	ASM2165586v1	Scaffold
Ascomycota	Pezizomycotina	Sordariomycetes	Hypocreales	Nectriaceae	Fusarium	Fusarium_guttiforme	GCA_013186795.1	ASM1318679v1	Scaffold
Ascomycota	Pezizomycotina	Sordariomycetes	Hypocreales	Nectriaceae	Fusarium	Fusarium_hainanense	GCA_013618405.1	ASM1361840v1	Scaffold
Ascomycota	Pezizomycotina	Sordariomycetes	Hypocreales	Nectriaceae	Fusarium	Fusarium_heterosporum	GCA_013396295.1	ASM1339629v1	Scaffold
Ascomycota	Pezizomycotina	Sordariomycetes	Hypocreales	Nectriaceae	Fusarium	Fusarium_hostae	GCA_002234235.1	Hy9	Scaffold
Ascomycota	Pezizomycotina	Sordariomycetes	Hypocreales	Nectriaceae	Fusarium	Fusarium_humuli	GCA_004366955.1	ASM436695v1	Scaffold
Ascomycota	Pezizomycotina	Sordariomycetes	Hypocreales	Nectriaceae	Fusarium	Fusarium_illudens	GCA_013623515.1	ASM1362351v1	Scaffold
Ascomycota	Pezizomycotina	Sordariomycetes	Hypocreales	Nectriaceae	Fusarium	Fusarium_incarnatum	GCA_004367075.1	FIESC_23_NRRL_66325_ITEM_7155	Scaffold
Ascomycota	Pezizomycotina	Sordariomycetes	Hypocreales	Nectriaceae	Fusarium	Fusarium_irregulare	GCA_027945245.1	F_irr_CF00143	Scaffold
Ascomycota	Pezizomycotina	Sordariomycetes	Hypocreales	Nectriaceae	Fusarium	Fusarium_keratoplasticum	GCA_025433545.1	ASM2543354v1	Chromosome
Ascomycota	Pezizomycotina	Sordariomycetes	Hypocreales	Nectriaceae	Fusarium	Fusarium_kuroshium	GCA_003698175.1	Fus_sp_AF-12_v1.0	Scaffold
Ascomycota	Pezizomycotina	Sordariomycetes	Hypocreales	Nectriaceae	Fusarium	Fusarium_kyushuense	GCA_013184315.1	ASM1318431v1	Scaffold
Ascomycota	Pezizomycotina	Sordariomycetes	Hypocreales	Nectriaceae	Fusarium	Fusarium_langsethiae	GCA_018104275.1	ASM1810427v1	Contig
Ascomycota	Pezizomycotina	Sordariomycetes	Hypocreales	Nectriaceae	Fusarium	Fusarium_lateritium	GCA_014898835.1	ASM1489883v1	Scaffold
Ascomycota	Pezizomycotina	Sordariomycetes	Hypocreales	Nectriaceae	Fusarium	Fusarium_liriodendri	GCA_023509735.1	ASM2350973v1	Scaffold
Ascomycota	Pezizomycotina	Sordariomycetes	Hypocreales	Nectriaceae	Fusarium	Fusarium_longipes	GCA_013618495.1	ASM1361849v1	Scaffold
Ascomycota	Pezizomycotina	Sordariomycetes	Hypocreales	Nectriaceae	Fusarium	Fusarium_louisianense	GCA_017656775.1	ASM1765677v1	Scaffold
Ascomycota	Pezizomycotina	Sordariomycetes	Hypocreales	Nectriaceae	Fusarium	Fusarium_luffae	GCA_013184325.1	ASM1318432v1	Scaffold
Ascomycota	Pezizomycotina	Sordariomycetes	Hypocreales	Nectriaceae	Fusarium	Fusarium_marasasianum	GCA_022833035.1	ASM2283303v1	Scaffold
Ascomycota	Pezizomycotina	Sordariomycetes	Hypocreales	Nectriaceae	Fusarium	Fusarium_mesoamericanum	GCA_017656745.1	ASM1765674v1	Scaffold
Ascomycota	Pezizomycotina	Sordariomycetes	Hypocreales	Nectriaceae	Fusarium	Fusarium_mexicanum	GCA_013396015.1	ASM1339601v1	Scaffold
Ascomycota	Pezizomycotina	Sordariomycetes	Hypocreales	Nectriaceae	Fusarium	Fusarium_miscanthi	GCA_014898875.1	ASM1489887v1	Scaffold
Ascomycota	Pezizomycotina	Sordariomycetes	Hypocreales	Nectriaceae	Fusarium	Fusarium_multiceps	GCA_028416715.1	ASM2841671v1	Contig
Ascomycota	Pezizomycotina	Sordariomycetes	Hypocreales	Nectriaceae	Fusarium	Fusarium_mundagurra	GCA_013396205.1	ASM1339620v1	Scaffold
Ascomycota	Pezizomycotina	Sordariomycetes	Hypocreales	Nectriaceae	Fusarium	Fusarium_musae	GCA_019915245.1	ASM1991524v1	Chromosome
Ascomycota	Pezizomycotina	Sordariomycetes	Hypocreales	Nectriaceae	Fusarium	Fusarium_nanum	GCA_004367095.1	FIESC_25_NRRL_66324_ITEM_6748	Scaffold
Ascomycota	Pezizomycotina	Sordariomycetes	Hypocreales	Nectriaceae	Fusarium	Fusarium_napiforme	GCA_013396005.1	ASM1339600v1	Scaffold
Ascomycota	Pezizomycotina	Sordariomycetes	Hypocreales	Nectriaceae	Fusarium	Fusarium_nelsonii	GCA_014898925.1	ASM1489892v1	Scaffold
Ascomycota	Pezizomycotina	Sordariomycetes	Hypocreales	Nectriaceae	Fusarium	Fusarium_nematophilum	GCA_013623595.1	ASM1362359v1	Scaffold
Ascomycota	Pezizomycotina	Sordariomycetes	Hypocreales	Nectriaceae	Fusarium	Fusarium_neocosmosporiellum	GCA_006518225.1	ASM651822v1	Scaffold
Ascomycota	Pezizomycotina	Sordariomycetes	Hypocreales	Nectriaceae	Fusarium	Fusarium_newnesense	GCA_013184375.1	ASM1318437v1	Scaffold
Ascomycota	Pezizomycotina	Sordariomycetes	Hypocreales	Nectriaceae	Fusarium	Fusarium_nisikadoi	GCA_013623555.1	ASM1362355v1	Scaffold
Ascomycota	Pezizomycotina	Sordariomycetes	Hypocreales	Nectriaceae	Fusarium	Fusarium_nodosum	GCA_014898975.1	ASM1489897v1	Scaffold
Ascomycota	Pezizomycotina	Sordariomycetes	Hypocreales	Nectriaceae	Fusarium	Fusarium_nurragi	GCA_012977755.1	ASM1297775v1	Scaffold
Ascomycota	Pezizomycotina	Sordariomycetes	Hypocreales	Nectriaceae	Fusarium	Fusarium_nygamai	GCA_001262555.1	ASM126255v1	Scaffold
Ascomycota	Pezizomycotina	Sordariomycetes	Hypocreales	Nectriaceae	Fusarium	Fusarium_palustre	GCA_014899045.1	ASM1489904v1	Scaffold
Ascomycota	Pezizomycotina	Sordariomycetes	Hypocreales	Nectriaceae	Fusarium	Fusarium_papillatum	GCA_013186395.1	ASM1318639v1	Scaffold
Ascomycota	Pezizomycotina	Sordariomycetes	Hypocreales	Nectriaceae	Fusarium	Fusarium_paranaense	GCA_027886155.1	ASM2788615v1	Scaffold
Ascomycota	Pezizomycotina	Sordariomycetes	Hypocreales	Nectriaceae	Fusarium	Fusarium_penzigii	GCA_013623535.1	ASM1362353v1	Scaffold
Ascomycota	Pezizomycotina	Sordariomycetes	Hypocreales	Nectriaceae	Fusarium	Fusarium_phaseoli	GCA_001680515.1	ASM168051v1	Contig
Ascomycota	Pezizomycotina	Sordariomycetes	Hypocreales	Nectriaceae	Fusarium	Fusarium_phyllophilum	GCA_013396025.1	ASM1339602v1	Scaffold
Ascomycota	Pezizomycotina	Sordariomycetes	Hypocreales	Nectriaceae	Fusarium	Fusarium_pilosicola	GCA_020615335.1	ASM2061533v1	Contig
Ascomycota	Pezizomycotina	Sordariomycetes	Hypocreales	Nectriaceae	Fusarium	Fusarium_pininemorale	GCA_002165215.1	FUSPIN1.0	Scaffold
Ascomycota	Pezizomycotina	Sordariomycetes	Hypocreales	Nectriaceae	Fusarium	Fusarium_piperis	GCA_027886205.1	ASM2788620v1	Scaffold
Ascomycota	Pezizomycotina	Sordariomycetes	Hypocreales	Nectriaceae	Fusarium	Fusarium_poae	GCA_019609905.1	ASM1960990v1	Chromosome
Ascomycota	Pezizomycotina	Sordariomycetes	Hypocreales	Nectriaceae	Fusarium	Fusarium_praegraminearum	GCA_002093855.1	ASM209385v1	Scaffold
Ascomycota	Pezizomycotina	Sordariomycetes	Hypocreales	Nectriaceae	Fusarium	Fusarium_protoensiforme	GCA_011320165.1	ASM1132016v1	Scaffold
Ascomycota	Pezizomycotina	Sordariomycetes	Hypocreales	Nectriaceae	Fusarium	Fusarium_pseudocircinatum	GCA_013396035.1	ASM1339603v1	Scaffold
Ascomycota	Pezizomycotina	Sordariomycetes	Hypocreales	Nectriaceae	Fusarium	Fusarium_pseudonygamai	GCA_013186785.1	ASM1318678v1	Scaffold
Ascomycota	Pezizomycotina	Sordariomycetes	Hypocreales	Nectriaceae	Fusarium	Fusarium_ramigenum	GCA_013186855.1	ASM1318685v1	Scaffold
Ascomycota	Pezizomycotina	Sordariomycetes	Hypocreales	Nectriaceae	Fusarium	Fusarium_redolens	GCA_020744475.1	Fusre1	Contig
Ascomycota	Pezizomycotina	Sordariomycetes	Hypocreales	Nectriaceae	Fusarium	Fusarium_rusci	GCA_013623725.1	ASM1362372v1	Scaffold
Ascomycota	Pezizomycotina	Sordariomycetes	Hypocreales	Nectriaceae	Fusarium	Fusarium_sacchari	GCA_017165645.1	ASM1716564v1	Contig
Ascomycota	Pezizomycotina	Sordariomycetes	Hypocreales	Nectriaceae	Fusarium	Fusarium_sambucinum	GCA_001567575.1	Fsamv1.0	Contig
Ascomycota	Pezizomycotina	Sordariomycetes	Hypocreales	Nectriaceae	Fusarium	Fusarium_sarcochroum	GCA_013266185.1	ASM1326618v1	Scaffold
Ascomycota	Pezizomycotina	Sordariomycetes	Hypocreales	Nectriaceae	Fusarium	Fusarium_scirpi	GCA_004367495.1	Fusarium_scirpi_NRRL_66328	Scaffold
Ascomycota	Pezizomycotina	Sordariomycetes	Hypocreales	Nectriaceae	Fusarium	Fusarium_secorum	GCA_013363185.1	ASM1336318v1	Scaffold
Ascomycota	Pezizomycotina	Sordariomycetes	Hypocreales	Nectriaceae	Fusarium	Fusarium_setosum	GCA_013623625.1	ASM1362362v1	Scaffold
Ascomycota	Pezizomycotina	Sordariomycetes	Hypocreales	Nectriaceae	Fusarium	Fusarium_sibiricum	GCA_014898995.1	ASM1489899v1	Scaffold
Ascomycota	Pezizomycotina	Sordariomycetes	Hypocreales	Nectriaceae	Fusarium	Fusarium_siculi	GCA_019843635.1	ASM1984363v1	Scaffold
Ascomycota	Pezizomycotina	Sordariomycetes	Hypocreales	Nectriaceae	Fusarium	Fusarium_solani	GCA_020744495.1	Fusso1	Contig
Ascomycota	Pezizomycotina	Sordariomycetes	Hypocreales	Nectriaceae	Fusarium	Fusarium_sororula	GCA_017579625.1	FCC 5425	Scaffold
Ascomycota	Pezizomycotina	Sordariomycetes	Hypocreales	Nectriaceae	Fusarium	Fusarium_sp_flavolapis	GCA_014885045.1	MK7	Contig
Ascomycota	Pezizomycotina	Sordariomycetes	Hypocreales	Nectriaceae	Fusarium	Fusarium_sporotrichioides	GCA_019054645.1	ASM1905464v1	Scaffold
Ascomycota	Pezizomycotina	Sordariomycetes	Hypocreales	Nectriaceae	Fusarium	Fusarium_sterilihyphosum	GCA_013186845.1	ASM1318684v1	Scaffold
Ascomycota	Pezizomycotina	Sordariomycetes	Hypocreales	Nectriaceae	Fusarium	Fusarium_stilboides	GCA_014822085.1	ASM1482208v1	Scaffold
Ascomycota	Pezizomycotina	Sordariomycetes	Hypocreales	Nectriaceae	Fusarium	Fusarium_sublunatum	GCA_013623665.1	ASM1362366v1	Scaffold
Ascomycota	Pezizomycotina	Sordariomycetes	Hypocreales	Nectriaceae	Fusarium	Fusarium_tanahbumbuense	GCA_012977735.1	ASM1297773v1	Scaffold
Ascomycota	Pezizomycotina	Sordariomycetes	Hypocreales	Nectriaceae	Fusarium	Fusarium_temperatum	GCA_001513835.1	ASM151383v1	Scaffold
Ascomycota	Pezizomycotina	Sordariomycetes	Hypocreales	Nectriaceae	Fusarium	Fusarium_torreyae	GCA_027945595.1	F_torr_CF00136	Scaffold
Ascomycota	Pezizomycotina	Sordariomycetes	Hypocreales	Nectriaceae	Fusarium	Fusarium_transvaalense	GCA_013623685.1	ASM1362368v1	Scaffold
Ascomycota	Pezizomycotina	Sordariomycetes	Hypocreales	Nectriaceae	Fusarium	Fusarium_tricinctum	GCA_020744515.1	Fustr1	Contig
Ascomycota	Pezizomycotina	Sordariomycetes	Hypocreales	Nectriaceae	Fusarium	Fusarium_tuaranense	GCA_013363205.1	ASM1336320v1	Scaffold
Ascomycota	Pezizomycotina	Sordariomycetes	Hypocreales	Nectriaceae	Fusarium	Fusarium_tucumaniae	GCA_021730365.1	ASM2173036v1	Scaffold
Ascomycota	Pezizomycotina	Sordariomycetes	Hypocreales	Nectriaceae	Fusarium	Fusarium_tupiense	GCA_013364945.1	ASM1336494v1	Scaffold
Ascomycota	Pezizomycotina	Sordariomycetes	Hypocreales	Nectriaceae	Fusarium	Fusarium_udum	GCA_013186905.1	ASM1318690v1	Scaffold
Ascomycota	Pezizomycotina	Sordariomycetes	Hypocreales	Nectriaceae	Fusarium	Fusarium_venenatum	GCA_900007375.1	ASM90000737v1	Chromosome
Ascomycota	Pezizomycotina	Sordariomycetes	Hypocreales	Nectriaceae	Fusarium	Fusarium_ventricosum	GCA_023522795.1	SB1	Contig
Ascomycota	Pezizomycotina	Sordariomycetes	Hypocreales	Nectriaceae	Fusarium	Fusarium_verrucosum	GCA_013623715.1	ASM1362371v1	Scaffold
Ascomycota	Pezizomycotina	Sordariomycetes	Hypocreales	Nectriaceae	Fusarium	Fusarium_verticillioides	GCA_000149555.1	ASM14955v1	Chromosome
Ascomycota	Pezizomycotina	Sordariomycetes	Hypocreales	Nectriaceae	Fusarium	Fusarium_veterinarium	GCA_019191175.1	ASM1919117v1	Scaffold
Ascomycota	Pezizomycotina	Sordariomycetes	Hypocreales	Nectriaceae	Fusarium	Fusarium_virguliforme	GCA_020883615.1	ASM2088361v1	Contig
Ascomycota	Pezizomycotina	Sordariomycetes	Hypocreales	Nectriaceae	Fusarium	Fusarium_xylarioides	GCA_013183765.1	ASM1318376v1	Scaffold
Ascomycota	Pezizomycotina	Sordariomycetes	Hypocreales	Nectriaceae	Fusarium	Fusarium_xyrophilum	GCA_008711595.1	ASM871159v1	Scaffold
Ascomycota	Pezizomycotina	Sordariomycetes	Hypocreales	Nectriaceae	Fusarium	Fusarium_zanthoxyli	GCA_025919635.1	ASM2591963v1	Contig
Ascomycota	Pezizomycotina	Sordariomycetes	Hypocreales	Nectriaceae	Fusarium	Fusarium_zealandicum	GCA_013266195.1	ASM1326619v1	Scaffold
Ascomycota	Pezizomycotina	Sordariomycetes	Hypocreales	Nectriaceae	Ilyonectria	Ilyonectria_mors-panacis	GCA_002991585.1	ASM299158v1	Contig
Ascomycota	Pezizomycotina	Sordariomycetes	Hypocreales	Nectriaceae	Ilyonectria	Ilyonectria_robusta	GCA_021365365.1	Ilyrob1	Contig
Ascomycota	Pezizomycotina	Sordariomycetes	Hypocreales	Nectriaceae	Mariannaea	Mariannaea_elegans	GCA_930272665.1	Mariannaea elegans NBRC102301 genome	Scaffold
Ascomycota	Pezizomycotina	Sordariomycetes	Hypocreales	Nectriaceae	Microcera	Microcera_coccophila	GCA_024112705.1	ASM2411270v1	Scaffold
Ascomycota	Pezizomycotina	Sordariomycetes	Hypocreales	Nectriaceae	Neonectria	Neonectria_coccinea	GCA_019137265.1	ASM1913726v1	Scaffold
Ascomycota	Pezizomycotina	Sordariomycetes	Hypocreales	Nectriaceae	Neonectria	Neonectria_faginata	GCA_019137275.1	ASM1913727v1	Scaffold
Ascomycota	Pezizomycotina	Sordariomycetes	Hypocreales	Nectriaceae	Neonectria	Neonectria_galligena	GCA_013759035.1	ASM1375903v1	Scaffold
Ascomycota	Pezizomycotina	Sordariomycetes	Hypocreales	Nectriaceae	Neonectria	Neonectria_hederae	GCA_003385265.1	ASM338526v1	Scaffold
Ascomycota	Pezizomycotina	Sordariomycetes	Hypocreales	Nectriaceae	Neonectria	Neonectria_punicea	GCA_003385315.1	ASM338531v1	Scaffold
Ascomycota	Pezizomycotina	Sordariomycetes	Hypocreales	Nectriaceae	Pseudonectria	Pseudonectria_buxi	GCA_003693545.1	ASM369354v1	Scaffold
Ascomycota	Pezizomycotina	Sordariomycetes	Hypocreales	Nectriaceae	Pseudonectria	Pseudonectria_foliicola	GCA_003693505.1	ASM369350v1	Scaffold
Ascomycota	Pezizomycotina	Sordariomycetes	Hypocreales	Nectriaceae	Rugonectria	Rugonectria_rugulosa	GCA_023509875.1	ASM2350987v1	Scaffold
Ascomycota	Pezizomycotina	Sordariomycetes	Hypocreales	Nectriaceae	Stylonectria	Stylonectria_norvegica	GCA_014621405.1	ASM1462140v1	Scaffold
Ascomycota	Pezizomycotina	Sordariomycetes	Hypocreales	Nectriaceae	Thelonectria	Thelonectria_discophora	GCA_911649645.1	wengan_M_CN63	Contig
Ascomycota	Pezizomycotina	Sordariomycetes	Hypocreales	Nectriaceae	Thelonectria	Thelonectria_olida	GCA_020736575.1	Cylol1	Contig
Ascomycota	Pezizomycotina	Sordariomycetes	Hypocreales	Nectriaceae	Thelonectria	Thelonectria_rubi	GCA_013420875.1	ASM1342087v1	Scaffold
Ascomycota	Pezizomycotina	Sordariomycetes	Hypocreales	Nectriaceae	Xenoacremonium	Xenoacremonium_recifei	GCA_012184525.1	ASM1218452v1	Scaffold
Ascomycota	Pezizomycotina	Sordariomycetes	Hypocreales	Ophiocordycipitaceae	Hirsutella	Hirsutella_minnesotensis	GCA_000956045.1	ASM95604v1	Scaffold
Ascomycota	Pezizomycotina	Sordariomycetes	Hypocreales	Ophiocordycipitaceae	Hirsutella	Hirsutella_thompsonii	GCA_000472125.2	Hirsutella thompsonii MTCC6686	Contig
Ascomycota	Pezizomycotina	Sordariomycetes	Hypocreales	Ophiocordycipitaceae	Ophiocordyceps	Ophiocordyceps_australis	GCA_002591415.1	OphauB2	Scaffold
Ascomycota	Pezizomycotina	Sordariomycetes	Hypocreales	Ophiocordycipitaceae	Ophiocordyceps	Ophiocordyceps_camponoti-floridani	GCA_012980515.1	Ophcf2	Contig
Ascomycota	Pezizomycotina	Sordariomycetes	Hypocreales	Ophiocordycipitaceae	Ophiocordyceps	Ophiocordyceps_camponoti-leonardi	GCA_003339455.1	ASM333945v1	Scaffold
Ascomycota	Pezizomycotina	Sordariomycetes	Hypocreales	Ophiocordycipitaceae	Ophiocordyceps	Ophiocordyceps_camponoti-rufipedis	GCA_002591395.1	Ophun1	Scaffold
Ascomycota	Pezizomycotina	Sordariomycetes	Hypocreales	Ophiocordycipitaceae	Ophiocordyceps	Ophiocordyceps_camponoti-saundersi	GCA_003339415.1	ASM333941v1	Scaffold
Ascomycota	Pezizomycotina	Sordariomycetes	Hypocreales	Ophiocordycipitaceae	Ophiocordyceps	Ophiocordyceps_polyrhachis-furcata	GCA_001633055.2	OPF BCC54312 improved	Scaffold
Ascomycota	Pezizomycotina	Sordariomycetes	Hypocreales	Ophiocordycipitaceae	Ophiocordyceps	Ophiocordyceps_robertsii	GCA_027405785.1	UoM4 assembly	Contig
Ascomycota	Pezizomycotina	Sordariomycetes	Hypocreales	Ophiocordycipitaceae	Ophiocordyceps	Ophiocordyceps_sinensis	GCA_012934285.1	ASM1293428v1	Contig
Ascomycota	Pezizomycotina	Sordariomycetes	Hypocreales	Ophiocordycipitaceae	Ophiocordyceps	Ophiocordyceps_unilateralis	GCA_001272575.2	ASM127257v2	Scaffold
Ascomycota	Pezizomycotina	Sordariomycetes	Hypocreales	Ophiocordycipitaceae	Purpureocillium	Purpureocillium_lavendulum	GCA_029168975.1	ASM2916897v1	Contig
Ascomycota	Pezizomycotina	Sordariomycetes	Hypocreales	Ophiocordycipitaceae	Purpureocillium	Purpureocillium_takamizusanense	GCA_022605165.1	ASM2260516v1	Complete Genome
Ascomycota	Pezizomycotina	Sordariomycetes	Hypocreales	Ophiocordycipitaceae	Tolypocladium	Tolypocladium_album	GCA_024341135.1	ASM2434113v1	Scaffold
Ascomycota	Pezizomycotina	Sordariomycetes	Hypocreales	Ophiocordycipitaceae	Tolypocladium	Tolypocladium_amazonense	GCA_024340795.1	ASM2434079v1	Scaffold
Ascomycota	Pezizomycotina	Sordariomycetes	Hypocreales	Ophiocordycipitaceae	Tolypocladium	Tolypocladium_capitatum	GCA_002901185.1	ASM290118v1	Scaffold
Ascomycota	Pezizomycotina	Sordariomycetes	Hypocreales	Ophiocordycipitaceae	Tolypocladium	Tolypocladium_cylindrosporum	GCA_024340765.1	ASM2434076v1	Scaffold
Ascomycota	Pezizomycotina	Sordariomycetes	Hypocreales	Ophiocordycipitaceae	Tolypocladium	Tolypocladium_endophyticum	GCA_024339985.1	ASM2433998v1	Scaffold
Ascomycota	Pezizomycotina	Sordariomycetes	Hypocreales	Ophiocordycipitaceae	Tolypocladium	Tolypocladium_geodes	GCA_024340515.1	ASM2434051v1	Scaffold
Ascomycota	Pezizomycotina	Sordariomycetes	Hypocreales	Ophiocordycipitaceae	Tolypocladium	Tolypocladium_guangdongense	GCA_022114105.1	ASM2211410v1	Scaffold
Ascomycota	Pezizomycotina	Sordariomycetes	Hypocreales	Ophiocordycipitaceae	Tolypocladium	Tolypocladium_nubicola	GCA_024340505.1	ASM2434050v1	Scaffold
Ascomycota	Pezizomycotina	Sordariomycetes	Hypocreales	Ophiocordycipitaceae	Tolypocladium	Tolypocladium_ovalisporum	GCA_024340015.1	ASM2434001v1	Scaffold
Ascomycota	Pezizomycotina	Sordariomycetes	Hypocreales	Ophiocordycipitaceae	Tolypocladium	Tolypocladium_paradoxum	GCA_002916505.1	ASM291650v1	Scaffold
Ascomycota	Pezizomycotina	Sordariomycetes	Hypocreales	Ophiocordycipitaceae	Tolypocladium	Tolypocladium_pustulatum	GCA_024340155.1	ASM2434015v1	Scaffold
Ascomycota	Pezizomycotina	Sordariomycetes	Hypocreales	Ophiocordycipitaceae	Tolypocladium	Tolypocladium_sp_Salcha	GCA_000750145.2	ASM75014v2	Contig
Ascomycota	Pezizomycotina	Sordariomycetes	Hypocreales	Ophiocordycipitaceae	Tolypocladium	Tolypocladium_sp_Sup5	GCA_000750105.3	ASM75010v3	Scaffold
Ascomycota	Pezizomycotina	Sordariomycetes	Hypocreales	Ophiocordycipitaceae	Tolypocladium	Tolypocladium_tundrense	GCA_024340025.1	ASM2434002v1	Scaffold
Ascomycota	Pezizomycotina	Sordariomycetes	Hypocreales	Paecilomyces	Paecilomyces	Paecilomyces_penicillatus	GCA_005765155.1	ASM576515v1	Contig
Ascomycota	Pezizomycotina	Sordariomycetes	Hypocreales	Sarocladiaceae	Sarocladium	Sarocladium_brachiariae	GCA_008271525.1	CATAS_Sbra_1.0	Contig
Ascomycota	Pezizomycotina	Sordariomycetes	Hypocreales	Stachybotryaceae	Paramyrothecium	Paramyrothecium_foliicola	GCA_023375755.1	ASM2337575v1	Contig
Ascomycota	Pezizomycotina	Sordariomycetes	Hypocreales	Stachybotryaceae	Paramyrothecium	Paramyrothecium_roridum	GCA_003012165.1	Myrothecium_roridum_NRRL2183_MRORI_contigs	Scaffold
Ascomycota	Pezizomycotina	Sordariomycetes	Hypocreales	Stachybotryaceae	Stachybotrys	Stachybotrys_chlorohalonata	GCA_000732775.1	S40285v1	Scaffold
Ascomycota	Pezizomycotina	Sordariomycetes	Hypocreales	Stachybotryaceae	Stachybotrys	Stachybotrys_microspora	GCA_020085135.1	ASM2008513v1	Contig
Ascomycota	Pezizomycotina	Sordariomycetes	Lulworthiales	Lulworhiaceae	Zalerion	Zalerion_maritima	GCA_022664585.2	ASM2266458v2	Scaffold
Ascomycota	Pezizomycotina	Sordariomycetes	Magnaporthales	Magnaporthaceae	Magnaporthe	Magnaporthe_poae	GCA_000193285.1	Mag_poae_ATCC_64411_V1	Scaffold
Ascomycota	Pezizomycotina	Sordariomycetes	Magnaporthales	Magnaporthaceae	Magnaporthiopsis	Magnaporthiopsis_rhizophila	GCA_003049465.1	ASM304946v1	Scaffold
Ascomycota	Pezizomycotina	Sordariomycetes	Magnaporthales	Ophiocordycipitaceae	Ophioceras	Ophioceras_dolichostomum	GCA_003049485.1	ASM304948v1	Scaffold
Ascomycota	Pezizomycotina	Sordariomycetes	Microascales	Ceratocystidaceae	Berkeleyomyces	Berkeleyomyces_rouxiae	GCA_026151695.1	PM34_polca_canu	Contig
Ascomycota	Pezizomycotina	Sordariomycetes	Microascales	Ceratocystidaceae	Ceratocystis	Ceratocystis_adiposa	GCA_001640685.1	ASM164068v1	Scaffold
Ascomycota	Pezizomycotina	Sordariomycetes	Microascales	Ceratocystidaceae	Ceratocystis	Ceratocystis_albifundus	GCA_002742255.2	ASM274225v2	Scaffold
Ascomycota	Pezizomycotina	Sordariomycetes	Microascales	Ceratocystidaceae	Ceratocystis	Ceratocystis_cacaofunesta	GCA_002776505.1	ASM277650v1	Scaffold
Ascomycota	Pezizomycotina	Sordariomycetes	Microascales	Ceratocystidaceae	Ceratocystis	Ceratocystis_colombiana	GCA_026419805.1	ASM2641980v1	Scaffold
Ascomycota	Pezizomycotina	Sordariomycetes	Microascales	Ceratocystidaceae	Ceratocystis	Ceratocystis_eucalypticola	GCA_001513815.1	ASM151381v1	Scaffold
Ascomycota	Pezizomycotina	Sordariomycetes	Microascales	Ceratocystidaceae	Ceratocystis	Ceratocystis_fimbriata	GCA_009914735.1	ASM991473v1	Scaffold
Ascomycota	Pezizomycotina	Sordariomycetes	Microascales	Ceratocystidaceae	Ceratocystis	Ceratocystis_harringtonii	GCA_002018265.1	ASM201826v1	Scaffold
Ascomycota	Pezizomycotina	Sordariomycetes	Microascales	Ceratocystidaceae	Ceratocystis	Ceratocystis_lukuohia	GCA_023509845.1	ASM2350984v1	Contig
Ascomycota	Pezizomycotina	Sordariomycetes	Microascales	Ceratocystidaceae	Ceratocystis	Ceratocystis_manginecans	GCA_006408425.1	ASM640842v1	Scaffold
Ascomycota	Pezizomycotina	Sordariomycetes	Microascales	Ceratocystidaceae	Ceratocystis	Ceratocystis_platani	GCA_000978885.1	ASM97888v1	Contig
Ascomycota	Pezizomycotina	Sordariomycetes	Microascales	Ceratocystidaceae	Ceratocystis	Ceratocystis_smalleyi	GCA_003449175.1	ASM344917v1	Scaffold
Ascomycota	Pezizomycotina	Sordariomycetes	Microascales	Ceratocystidaceae	Chalaropsis	Chalaropsis_populi	GCA_009732865.1	Chalo1	Scaffold
Ascomycota	Pezizomycotina	Sordariomycetes	Microascales	Ceratocystidaceae	Davidsoniella	Davidsoniella_australis	GCA_009806335.1	ASM980633v1	Contig
Ascomycota	Pezizomycotina	Sordariomycetes	Microascales	Ceratocystidaceae	Davidsoniella	Davidsoniella_eucalypti	GCA_004009845.1	ASM400984v1	Scaffold
Ascomycota	Pezizomycotina	Sordariomycetes	Microascales	Ceratocystidaceae	Davidsoniella	Davidsoniella_neocaledoniae	GCA_009806295.1	ASM980629v1	Contig
Ascomycota	Pezizomycotina	Sordariomycetes	Microascales	Ceratocystidaceae	Davidsoniella	Davidsoniella_virescens	GCA_001513805.1	ASM151380v1	Scaffold
Ascomycota	Pezizomycotina	Sordariomycetes	Microascales	Ceratocystidaceae	Endoconidiophora	Endoconidiophora_laricicola	GCA_001640655.1	ASM164065v1	Scaffold
Ascomycota	Pezizomycotina	Sordariomycetes	Microascales	Ceratocystidaceae	Endoconidiophora	Endoconidiophora_polonica	GCA_001856765.1	ASM185676v1	Scaffold
Ascomycota	Pezizomycotina	Sordariomycetes	Microascales	Ceratocystidaceae	Huntiella	Huntiella_abstrusa	GCA_025685495.1	FABI_Habs_1	Scaffold
Ascomycota	Pezizomycotina	Sordariomycetes	Microascales	Ceratocystidaceae	Huntiella	Huntiella_bhutanensis	GCA_002018275.1	ASM201827v1	Scaffold
Ascomycota	Pezizomycotina	Sordariomycetes	Microascales	Ceratocystidaceae	Huntiella	Huntiella_decipiens	GCA_003032515.1	ASM303251v1	Scaffold
Ascomycota	Pezizomycotina	Sordariomycetes	Microascales	Ceratocystidaceae	Huntiella	Huntiella_moniliformis	GCA_000712465.1	CMo_1.0	Scaffold
Ascomycota	Pezizomycotina	Sordariomycetes	Microascales	Ceratocystidaceae	Huntiella	Huntiella_omanensis	GCA_000833645.1	ASM83364v1	Scaffold
Ascomycota	Pezizomycotina	Sordariomycetes	Microascales	Ceratocystidaceae	Huntiella	Huntiella_savannae	GCA_001483325.1	ASM148332v1	Scaffold
Ascomycota	Pezizomycotina	Sordariomycetes	Microascales	Ceratocystidaceae	Meredithiella	Meredithiella_fracta	GCA_023677585.1	FABI_Cmer_v1	Contig
Ascomycota	Pezizomycotina	Sordariomycetes	Microascales	Ceratocystidaceae	Thielaviopsis	Thielaviopsis_cerberus	GCA_016859225.1	ASM1685922v1	Scaffold
Ascomycota	Pezizomycotina	Sordariomycetes	Microascales	Ceratocystidaceae	Thielaviopsis	Thielaviopsis_punctulata	GCA_000968615.1	ASM96861v1	Scaffold
Ascomycota	Pezizomycotina	Sordariomycetes	Microascales	Ceratomycetidae	Ambrosiella	Ambrosiella_cleistominuta	GCA_017139545.1	ASM1713954v1	Scaffold
Ascomycota	Pezizomycotina	Sordariomycetes	Microascales	Ceratomycetidae	Ambrosiella	Ambrosiella_xylebori	GCA_002778035.1	ASM277803v1	Scaffold
Ascomycota	Pezizomycotina	Sordariomycetes	Microascales	Gondwanamycetaceae	Knoxdaviesia	Knoxdaviesia_proteae	GCA_001510565.1	ASM151056v1	Scaffold
Ascomycota	Pezizomycotina	Sordariomycetes	Microascales	Microascaceae	Lomentospora	Lomentospora_prolificans	GCA_002276285.1	Lprolificans_pilon	Contig
Ascomycota	Pezizomycotina	Sordariomycetes	Microascales	Microascaceae	Parascedosporium	Parascedosporium_putredinis	GCA_938049765.1	NO1_Genome	Contig
Ascomycota	Pezizomycotina	Sordariomycetes	Microascales	Microascaceae	Scedosporium	Scedosporium_apiospermum	GCA_000732125.1	ScApio1.0	Scaffold
Ascomycota	Pezizomycotina	Sordariomycetes	Microascales	Microascaceae	Scedosporium	Scedosporium_aurantiacum	GCA_000812075.1	ASM81207v1	Scaffold
Ascomycota	Pezizomycotina	Sordariomycetes	Microascales	Microascaceae	Scedosporium	Scedosporium_boydii	GCA_002221725.1	ScBoyd1.0	Contig
Ascomycota	Pezizomycotina	Sordariomycetes	Microascales	Microascaceae	Scedosporium	Scedosporium_dehoogii	GCA_002812735.1	ASM281273v1	Contig
Ascomycota	Pezizomycotina	Sordariomycetes	Microascales	Microascaceae	Scopulariopsis	Scopulariopsis_brevicaulis	GCA_017657125.1	ASM1765712v1	Contig
Ascomycota	Pezizomycotina	Sordariomycetes	Ophiostomatales	Ophiostomataceae	Ceratocystiopsis	Ceratocystiopsis_brevicomis	GCA_002778105.1	ASM277810v1	Scaffold
Ascomycota	Pezizomycotina	Sordariomycetes	Ophiostomatales	Ophiostomataceae	Ceratocystiopsis	Ceratocystiopsis_minuta	GCA_001676865.1	ASM167686v1	Scaffold
Ascomycota	Pezizomycotina	Sordariomycetes	Ophiostomatales	Ophiostomataceae	Esteya	Esteya_vermicola	GCA_002778215.1	ASM277821v1	Contig
Ascomycota	Pezizomycotina	Sordariomycetes	Ophiostomatales	Ophiostomataceae	Fragosphaeria	Fragosphaeria_purpurea	GCA_002778095.1	ASM277809v1	Contig
Ascomycota	Pezizomycotina	Sordariomycetes	Ophiostomatales	Ophiostomataceae	Graphilbum	Graphilbum_cf_rectangulosporium	GCA_019925645.1	ASM1992564v1	Scaffold
Ascomycota	Pezizomycotina	Sordariomycetes	Ophiostomatales	Ophiostomataceae	Graphilbum	Graphilbum_fragrans	GCA_001513895.1	CLC Genomic Workbench	Scaffold
Ascomycota	Pezizomycotina	Sordariomycetes	Ophiostomatales	Ophiostomataceae	Graphilbum	Graphilbum_ipis-grandicollis	GCA_019925625.1	ASM1992562v1	Scaffold
Ascomycota	Pezizomycotina	Sordariomycetes	Ophiostomatales	Ophiostomataceae	Grosmannia	Grosmannia_clavigera	GCA_000143105.2	Sanger-454-IlluminaPA_2.0	Scaffold
Ascomycota	Pezizomycotina	Sordariomycetes	Ophiostomatales	Ophiostomataceae	Grosmannia	Grosmannia_galeiformis	GCA_004028395.1	GGAL	Scaffold
Ascomycota	Pezizomycotina	Sordariomycetes	Ophiostomatales	Ophiostomataceae	Grosmannia	Grosmannia_huntii	GCA_019925595.1	ASM1992559v1	Scaffold
Ascomycota	Pezizomycotina	Sordariomycetes	Ophiostomatales	Ophiostomataceae	Grosmannia	Grosmannia_penicillata	GCA_002778075.1	ASM277807v1	Contig
Ascomycota	Pezizomycotina	Sordariomycetes	Ophiostomatales	Ophiostomataceae	Grosmannia	Grosmannia_serpens	GCA_029299595.1	LepSer_1.0	Scaffold
Ascomycota	Pezizomycotina	Sordariomycetes	Ophiostomatales	Ophiostomataceae	Hawksworthiomyces	Hawksworthiomyces_lignivorus	GCA_002917075.1	HLIG_V1.0	Scaffold
Ascomycota	Pezizomycotina	Sordariomycetes	Ophiostomatales	Ophiostomataceae	Intubia	Intubia_oerlemansii	GCA_020002355.1	ASM2000235v1	Scaffold
Ascomycota	Pezizomycotina	Sordariomycetes	Ophiostomatales	Ophiostomataceae	Leptographium	Leptographium_lundbergii	GCA_001455505.1	ASM145550v1	Scaffold
Ascomycota	Pezizomycotina	Sordariomycetes	Ophiostomatales	Ophiostomataceae	Leptographium	Leptographium_wageneri	GCA_029299265.1	LepWag_1.0	Contig
Ascomycota	Pezizomycotina	Sordariomycetes	Ophiostomatales	Ophiostomataceae	Leptographium	Leptographium_wingfieldii	GCA_029299245.1	LepWin_1.0	Scaffold
Ascomycota	Pezizomycotina	Sordariomycetes	Ophiostomatales	Ophiostomataceae	Ophiostoma	Ophiostoma_angusticollis	GCA_019925545.1	ASM1992554v1	Scaffold
Ascomycota	Pezizomycotina	Sordariomycetes	Ophiostomatales	Ophiostomataceae	Ophiostoma	Ophiostoma_cf_undulatum	GCA_022392935.1	ASM2239293v1	Scaffold
Ascomycota	Pezizomycotina	Sordariomycetes	Ophiostomatales	Ophiostomataceae	Ophiostoma	Ophiostoma_fasciatum	GCA_019925495.1	ASM1992549v1	Scaffold
Ascomycota	Pezizomycotina	Sordariomycetes	Ophiostomatales	Ophiostomataceae	Ophiostoma	Ophiostoma_himal-ulmi	GCA_029299165.1	OphHim_1.0	Contig
Ascomycota	Pezizomycotina	Sordariomycetes	Ophiostomatales	Ophiostomataceae	Ophiostoma	Ophiostoma_ips	GCA_019925475.1	ASM1992547v1	Scaffold
Ascomycota	Pezizomycotina	Sordariomycetes	Ophiostomatales	Ophiostomataceae	Ophiostoma	Ophiostoma_montium	GCA_029299015.1	OphMon_1.0	Scaffold
Ascomycota	Pezizomycotina	Sordariomycetes	Ophiostomatales	Ophiostomataceae	Ophiostoma	Ophiostoma_novo-ulmi_subsp_americana	GCA_029298975.1	OphNovH234D_1.0	Contig
Ascomycota	Pezizomycotina	Sordariomycetes	Ophiostomatales	Ophiostomataceae	Ophiostoma	Ophiostoma_pallidulum	GCA_019925425.1	ASM1992542v1	Scaffold
Ascomycota	Pezizomycotina	Sordariomycetes	Ophiostomatales	Ophiostomataceae	Ophiostoma	Ophiostoma_perfectum	GCA_029298845.1	OphPer_1.0	Scaffold
Ascomycota	Pezizomycotina	Sordariomycetes	Ophiostomatales	Ophiostomataceae	Ophiostoma	Ophiostoma_quercus	GCA_029298825.1	OphQue15807_1.0	Contig
Ascomycota	Pezizomycotina	Sordariomycetes	Ophiostomatales	Ophiostomataceae	Ophiostoma	Ophiostoma_tasmaniense	GCA_022392925.1	ASM2239292v1	Scaffold
Ascomycota	Pezizomycotina	Sordariomycetes	Ophiostomatales	Ophiostomataceae	Ophiostoma	Ophiostoma_triangulosporum	GCA_029298705.1	OphTri_1.0	Contig
Ascomycota	Pezizomycotina	Sordariomycetes	Ophiostomatales	Ophiostomataceae	Raffaelea	Raffaelea_ambrosiae	GCA_002778195.1	ASM277819v1	Scaffold
Ascomycota	Pezizomycotina	Sordariomycetes	Ophiostomatales	Ophiostomataceae	Raffaelea	Raffaelea_arxii	GCA_002778165.1	ASM277816v1	Scaffold
Ascomycota	Pezizomycotina	Sordariomycetes	Ophiostomatales	Ophiostomataceae	Raffaelea	Raffaelea_deltoideospora	GCA_019925385.1	ASM1992538v1	Scaffold
Ascomycota	Pezizomycotina	Sordariomycetes	Ophiostomatales	Ophiostomataceae	Raffaelea	Raffaelea_lauricola	GCA_014183025.1	ASM1418302v1	Scaffold
Ascomycota	Pezizomycotina	Sordariomycetes	Ophiostomatales	Ophiostomataceae	Raffaelea	Raffaelea_quercivora	GCA_002778125.1	ASM277812v1	Contig
Ascomycota	Pezizomycotina	Sordariomycetes	Ophiostomatales	Ophiostomataceae	Raffaelea	Raffaelea_sulphurea	GCA_002778055.1	ASM277805v1	Scaffold
Ascomycota	Pezizomycotina	Sordariomycetes	Ophiostomatales	Ophiostomataceae	Sporothrix	Sporothrix_brasiliensis	GCA_000820605.1	S_brasiliensis_5110_v1	Contig
Ascomycota	Pezizomycotina	Sordariomycetes	Ophiostomatales	Ophiostomataceae	Sporothrix	Sporothrix_brunneoviolacea	GCA_021396205.1	ASM2139620v1	Scaffold
Ascomycota	Pezizomycotina	Sordariomycetes	Ophiostomatales	Ophiostomataceae	Sporothrix	Sporothrix_cf_nigrograna	GCA_019925305.1	ASM1992530v1	Scaffold
Ascomycota	Pezizomycotina	Sordariomycetes	Ophiostomatales	Ophiostomataceae	Sporothrix	Sporothrix_curviconia	GCA_016097085.2	SCUR_v1.1	Contig
Ascomycota	Pezizomycotina	Sordariomycetes	Ophiostomatales	Ophiostomataceae	Sporothrix	Sporothrix_dimorphospora	GCA_021397985.1	ASM2139798v1	Scaffold
Ascomycota	Pezizomycotina	Sordariomycetes	Ophiostomatales	Ophiostomataceae	Sporothrix	Sporothrix_euskadiensis	GCA_019925375.1	ASM1992537v1	Scaffold
Ascomycota	Pezizomycotina	Sordariomycetes	Ophiostomatales	Ophiostomataceae	Sporothrix	Sporothrix_inflata	GCA_021396225.1	ASM2139622v1	Scaffold
Ascomycota	Pezizomycotina	Sordariomycetes	Ophiostomatales	Ophiostomataceae	Sporothrix	Sporothrix_insectorum	GCA_001636815.1	SPI 1.0	Scaffold
Ascomycota	Pezizomycotina	Sordariomycetes	Ophiostomatales	Ophiostomataceae	Sporothrix	Sporothrix_mexicana	GCA_021396375.1	ASM2139637v1	Scaffold
Ascomycota	Pezizomycotina	Sordariomycetes	Ophiostomatales	Ophiostomataceae	Sporothrix	Sporothrix_pallida	GCA_021396235.1	ASM2139623v1	Scaffold
Ascomycota	Pezizomycotina	Sordariomycetes	Ophiostomatales	Ophiostomataceae	Sporothrix	Sporothrix_phasma	GCA_016097075.2	SPHA_v1.1	Contig
Ascomycota	Pezizomycotina	Sordariomycetes	Ophiostomatales	Ophiostomataceae	Sporothrix	Sporothrix_protearum	GCA_016097115.2	SPRO_v1.1	Contig
Ascomycota	Pezizomycotina	Sordariomycetes	Ophiostomatales	Ophiostomataceae	Sporothrix	Sporothrix_pseudoabietina	GCA_019925295.1	ASM1992529v1	Scaffold
Ascomycota	Pezizomycotina	Sordariomycetes	Ophiostomatales	Ophiostomataceae	Sporothrix	Sporothrix_schenckii	GCA_000961545.1	S_schenckii_v1	Contig
Ascomycota	Pezizomycotina	Sordariomycetes	Phyllachorales	Phyllachoraceae	Phyllachora	Phyllachora_maydis	GCA_011801745.1	ASM1180174v1	Scaffold
Ascomycota	Pezizomycotina	Sordariomycetes	Sordariales	Chaetomiaceae	Amesia	Amesia_nigricolor	GCA_004802645.1	ASM480264v1	Contig
Ascomycota	Pezizomycotina	Sordariomycetes	Sordariales	Chaetomiaceae	Chaetomium	Chaetomium_cochliodes	GCA_023383405.1	ASM2338340v1	Contig
Ascomycota	Pezizomycotina	Sordariomycetes	Sordariales	Chaetomiaceae	Chaetomium	Chaetomium_globosum	GCA_000143365.1	ASM14336v1	Scaffold
Ascomycota	Pezizomycotina	Sordariomycetes	Sordariales	Chaetomiaceae	Chaetomium	Chaetomium_thermophilum_var_thermophilum	GCF_000221225.1
Ascomycota	Pezizomycotina	Sordariomycetes	Sordariales	Chaetomiaceae	Podospora	Podospora_comata	GCA_017354895.1	ASM1735489v1	Complete Genome
Ascomycota	Pezizomycotina	Sordariomycetes	Sordariales	Chaetomiaceae	Thermochaetoides	Thermochaetoides_dissita	GCA_011800035.1	IMB_SAS_Cthedis_SODCAT_2020	Contig
Ascomycota	Pezizomycotina	Sordariomycetes	Sordariales	Chaetomiaceae	Thermothelomyces	Myceliophthora_thermophila	GCA_000226095.1	ATCC 42464	Complete Genome
Ascomycota	Pezizomycotina	Sordariomycetes	Sordariales	Chaetomiaceae	Thermothelomyces	Thermothelomyces_thermophilus	GCA_000221225.1	CTHT_3.0	Scaffold
Ascomycota	Pezizomycotina	Sordariomycetes	Sordariales	Helminthosphaeriaceae	Echinosphaeria	Echinosphaeria_canescens	GCA_028566015.1	ASM2856601v1	Scaffold
Ascomycota	Pezizomycotina	Sordariomycetes	Sordariales	Schizotheciaceae	Schizothecium	Schizothecium_tetrasporum	GCA_027943155.1	CBS815.71-sp3	Contig
Ascomycota	Pezizomycotina	Sordariomycetes	Sordariales	Sordariaceae	Neurospora	Neurospora_cerealis	GCA_009806085.1	ASM980608v1	Scaffold
Ascomycota	Pezizomycotina	Sordariomycetes	Sordariales	Sordariaceae	Neurospora	Neurospora_discreta	GCA_009805215.1	ASM980521v1	Scaffold
Ascomycota	Pezizomycotina	Sordariomycetes	Sordariales	Sordariaceae	Neurospora	Neurospora_pannonica	GCA_009805235.1	ASM980523v1	Scaffold
Ascomycota	Pezizomycotina	Sordariomycetes	Sordariales	Sordariaceae	Neurospora	Neurospora_terricola	GCA_009805285.1	ASM980528v1	Scaffold
Ascomycota	Pezizomycotina	Sordariomycetes	Sordariales	Sordariaceae	Sordaria	Sordaria_macrospora	GCA_000182805.2	ASM18280v2	Scaffold
Ascomycota	Pezizomycotina	Sordariomycetes	Sordariomycetidae_incertae_sedis	Barbatosphaeriaceae	Barbatosphaeria	Barbatosphaeria_neglecta	GCA_022813145.1	ASM2281314v1	Scaffold
Ascomycota	Pezizomycotina	Sordariomycetes	Sordariomycetidae_incertae_sedis	Thyridiaceae	Thyridium	Thyridium_curvatum	GCA_004353045.1	ASM435304v1	Contig
Ascomycota	Pezizomycotina	Sordariomycetes	Togniniales	Togniniaceae	Phaeoacremonium	Phaeoacremonium_minimum	GCA_000392275.1	UCRPA7V03	Scaffold
Ascomycota	Pezizomycotina	Sordariomycetes	Trichosphaeriales	Trichosphaeriaceae	Nigrospora	Nigrospora_oryzae	GCA_016758845.1	ASM1675884v1	Contig
Ascomycota	Pezizomycotina	Sordariomycetes	Trichosphaeriales	Trichosphaeriaceae	Nigrospora	Nigrospora_sphaerica	GCA_018287875.1	ASM1828787v1	Contig
Ascomycota	Pezizomycotina	Sordariomycetes	Xylariales	Apiosporaceae	Apiospora	Apiospora_pterosperma	GCA_019976485.1	ASM1997648v1	Contig
Ascomycota	Pezizomycotina	Sordariomycetes	Xylariales	Diatrypaceae	Diatrype	Diatrype_stigma	GCA_022225965.1	ASM2222596v1	Scaffold
Ascomycota	Pezizomycotina	Sordariomycetes	Xylariales	Hypoxylaceae	Annulohypoxylon	Annulohypoxylon_bovei_var_microspora	GCA_022836615.1	Annbov1	Scaffold
Ascomycota	Pezizomycotina	Sordariomycetes	Xylariales	Hypoxylaceae	Annulohypoxylon	Annulohypoxylon_minutellum	GCA_022578535.1	Annmin1	Scaffold
Ascomycota	Pezizomycotina	Sordariomycetes	Xylariales	Hypoxylaceae	Annulohypoxylon	Annulohypoxylon_nitens	GCA_022496965.1	Annnit1	Scaffold
Ascomycota	Pezizomycotina	Sordariomycetes	Xylariales	Hypoxylaceae	Annulohypoxylon	Annulohypoxylon_stygium	GCA_003314315.1	ASM331431v1	Scaffold
Ascomycota	Pezizomycotina	Sordariomycetes	Xylariales	Hypoxylaceae	Annulohypoxylon	Annulohypoxylon_truncatum	GCA_022578515.1	Anntru1	Scaffold
Ascomycota	Pezizomycotina	Sordariomycetes	Xylariales	Hypoxylaceae	Daldinia	Daldinia_bambusicola	GCA_022478815.1	Dalba1	Scaffold
Ascomycota	Pezizomycotina	Sordariomycetes	Xylariales	Hypoxylaceae	Daldinia	Daldinia_caldariorum	GCA_022478825.1	Dalcal1	Scaffold
Ascomycota	Pezizomycotina	Sordariomycetes	Xylariales	Hypoxylaceae	Daldinia	Daldinia_childiae	GCA_008694065.1	Dalch_JS-1345	Scaffold
Ascomycota	Pezizomycotina	Sordariomycetes	Xylariales	Hypoxylaceae	Daldinia	Daldinia_concentrica	GCA_902805455.1	DC	Contig
Ascomycota	Pezizomycotina	Sordariomycetes	Xylariales	Hypoxylaceae	Daldinia	Daldinia_decipiens	GCA_022478715.1	Daldec1	Scaffold
Ascomycota	Pezizomycotina	Sordariomycetes	Xylariales	Hypoxylaceae	Daldinia	Daldinia_eschscholtzii	GCA_022478725.1	Dales1	Scaffold
Ascomycota	Pezizomycotina	Sordariomycetes	Xylariales	Hypoxylaceae	Daldinia	Daldinia_vernicosa	GCA_022497035.1	Dalver1	Scaffold
Ascomycota	Pezizomycotina	Sordariomycetes	Xylariales	Hypoxylaceae	Hypoxylon	Hypoxylon_argillaceum	GCA_022495175.1	Hyparg1	Scaffold
Ascomycota	Pezizomycotina	Sordariomycetes	Xylariales	Hypoxylaceae	Hypoxylon	Hypoxylon_cercidicola	GCA_022578845.1	Hypcer1	Scaffold
Ascomycota	Pezizomycotina	Sordariomycetes	Xylariales	Hypoxylaceae	Hypoxylon	Hypoxylon_crocopeplum	GCA_022578875.1	Hypcro1	Scaffold
Ascomycota	Pezizomycotina	Sordariomycetes	Xylariales	Hypoxylaceae	Hypoxylon	Hypoxylon_fragiforme	GCA_022984875.1	Hypfra2	Contig
Ascomycota	Pezizomycotina	Sordariomycetes	Xylariales	Hypoxylaceae	Hypoxylon	Hypoxylon_fuscum	GCA_022578945.1	Hypfus1	Scaffold
Ascomycota	Pezizomycotina	Sordariomycetes	Xylariales	Hypoxylaceae	Hypoxylon	Hypoxylon_intermedium	GCA_028566675.1	ASM2856667v1	Scaffold
Ascomycota	Pezizomycotina	Sordariomycetes	Xylariales	Hypoxylaceae	Hypoxylon	Hypoxylon_lenormandii	GCA_028565235.1	ASM2856523v1	Scaffold
Ascomycota	Pezizomycotina	Sordariomycetes	Xylariales	Hypoxylaceae	Hypoxylon	Hypoxylon_lienhwacheense	GCA_902806505.1	Hl	Contig
Ascomycota	Pezizomycotina	Sordariomycetes	Xylariales	Hypoxylaceae	Hypoxylon	Hypoxylon_pulicicidum	GCA_902806525.1	HP	Contig
Ascomycota	Pezizomycotina	Sordariomycetes	Xylariales	Hypoxylaceae	Hypoxylon	Hypoxylon_subgilvum	GCA_028566595.1	ASM2856659v1	Scaffold
Ascomycota	Pezizomycotina	Sordariomycetes	Xylariales	Iodosphaeriaceae	Iodosphaeria	Iodosphaeria_phyllophila	GCA_025802455.1	ASM2580245v1	Scaffold
Ascomycota	Pezizomycotina	Sordariomycetes	Xylariales	Microdochiaceae	Microdochium	Microdochium_nivale	GCA_026745475.1	ASM2674547v1	Contig
Ascomycota	Pezizomycotina	Sordariomycetes	Xylariales	Microdochiaceae	Microdochium	Microdochium_trichocladiopsis	GCA_020744255.1	Mictri1	Contig
Ascomycota	Pezizomycotina	Sordariomycetes	Xylariales	Sporocadaceae	Neopestalotiopsis	Neopestalotiopsis_clavispora	GCA_014621435.1	ASM1462143v1	Scaffold
Ascomycota	Pezizomycotina	Sordariomycetes	Xylariales	Sporocadaceae	Truncatella	Truncatella_angustata	GCA_020726525.1	Truan1	Contig
Ascomycota	Pezizomycotina	Sordariomycetes	Xylariales	Xylariaceae	Astrocystis	Astrocystis_sublimbata	GCA_022453515.1	Astsub1	Contig
Ascomycota	Pezizomycotina	Sordariomycetes	Xylariales	Xylariaceae	Camillea	Camillea_tinctor	GCA_022578605.1	CtCBS203_1	Scaffold
Ascomycota	Pezizomycotina	Sordariomycetes	Xylariales	Xylariaceae	Durotheca	Durotheca_rogersii	GCA_024521655.1	Durrog2	Contig
Ascomycota	Pezizomycotina	Sordariomycetes	Xylariales	Xylariaceae	Kretzschmaria	Kretzschmaria_deusta	GCA_002081935.3
Ascomycota	Pezizomycotina	Sordariomycetes	Xylariales	Xylariaceae	Nemania	Nemania_abortiva	GCA_022578505.1	Nemabo1	Scaffold
Ascomycota	Pezizomycotina	Sordariomycetes	Xylariales	Xylariaceae	Nemania	Nemania_diffusa	GCA_022578665.1	Nemdif1	Scaffold
Ascomycota	Pezizomycotina	Sordariomycetes	Xylariales	Xylariaceae	Poronia	Poronia_punctata	GCA_022579005.1	Porpun1	Scaffold
Ascomycota	Pezizomycotina	Sordariomycetes	Xylariales	Xylariaceae	Rosellinia	Rosellinia_necatrix	GCA_021209875.1	ASM2120987v1	Contig
Ascomycota	Pezizomycotina	Sordariomycetes	Xylariales	Xylariaceae	Ustulina	Ustulina_deusta	GCA_023159155.1	Kredeu1	Contig
Ascomycota	Pezizomycotina	Sordariomycetes	Xylariales	Xylariaceae	Xylaria	Xylaria_acuta	GCA_022495125.1	Xylacu1	Scaffold
Ascomycota	Pezizomycotina	Sordariomycetes	Xylariales	Xylariaceae	Xylaria	Xylaria_arbuscula	GCA_022385695.1	Xylarb124340_1	Scaffold
Ascomycota	Pezizomycotina	Sordariomycetes	Xylariales	Xylariaceae	Xylaria	Xylaria_castorea	GCA_022495115.1	Xylcas124033_1	Scaffold
Ascomycota	Pezizomycotina	Sordariomycetes	Xylariales	Xylariaceae	Xylaria	Xylaria_cf_heliscus	GCA_022539335.1	Xylhel2	Contig
Ascomycota	Pezizomycotina	Sordariomycetes	Xylariales	Xylariaceae	Xylaria	Xylaria_digitata	GCA_022495195.1	Xyldig1	Scaffold
Ascomycota	Pezizomycotina	Sordariomycetes	Xylariales	Xylariaceae	Xylaria	Xylaria_hypoxylon	GCA_902806585.1	XH	Contig
Ascomycota	Pezizomycotina	Sordariomycetes	Xylariales	Xylariaceae	Xylaria	Xylaria_intraflava	GCA_022385655.1	Xylint1	Scaffold
Ascomycota	Pezizomycotina	Sordariomycetes	Xylariales	Xylariaceae	Xylaria	Xylaria_longipes	GCA_025201785.1	Xyllon1	Scaffold
Ascomycota	Pezizomycotina	Sordariomycetes	Xylariales	Xylariaceae	Xylaria	Xylaria_multiplex	GCA_011057905.1	ASM1105790v1	Contig
Ascomycota	Pezizomycotina	Sordariomycetes	Xylariales	Xylariaceae	Xylaria	Xylaria_palmicola	GCA_022385595.1	Xylpal124036_1	Scaffold
Ascomycota	Pezizomycotina	Sordariomycetes	Xylariales	Xylariaceae	Xylaria	Xylaria_polymorpha	GCA_003426235.1	ASM342623v1	Scaffold
Ascomycota	Pezizomycotina	Sordariomycetes	Xylariales	Xylariaceae	Xylaria	Xylaria_telfairii	GCA_022495065.1	Xyltel121673_1	Scaffold
Ascomycota	Pezizomycotina	Sordariomycetes	Xylariales	Xylariaceae	Xylaria	Xylaria_venustula	GCA_022578775.1	Xylven1	Scaffold
Ascomycota	Pezizomycotina	Sordariomycetes	Xylariales	Xylariales_incertae_sedis	Monosporascus	Monosporascus_cannonballus	GCA_004154925.1	ASM415492v1	Scaffold
Ascomycota	Pezizomycotina	Sordariomycetes	Xylariales	Xylariales_incertae_sedis	Monosporascus	Monosporascus_ibericus	GCA_004154915.1	ASM415491v1	Scaffold
Ascomycota	Pezizomycotina	Sordariomycetes	Xylariales	Xylariales_incertae_sedis	Phialemoniopsis	Phialemoniopsis_curvata	GCF_004353045.1
Ascomycota	Saccharomycotina	Saccharomycetes	Saccharomycetales	Cephaloascaceae	Cephaloascus	Cephaloascus_albidus	GCA_003706495.1	ASM370649v1	Scaffold
Ascomycota	Saccharomycotina	Saccharomycetes	Saccharomycetales	Cephaloascaceae	Cephaloascus	Cephaloascus_fragrans	GCA_003707825.2	ASM370782v2	Scaffold
Ascomycota	Saccharomycotina	Saccharomycetes	Saccharomycetales	Debaryomycetaceae	Candida	Candida_albicans	GCA_000182965.3	ASM18296v3	Chromosome
Ascomycota	Saccharomycotina	Saccharomycetes	Saccharomycetales	Debaryomycetaceae	Candida	Candida_anglica	GCA_019775655.1	ASM1977565v1	Scaffold
Ascomycota	Saccharomycotina	Saccharomycetes	Saccharomycetales	Debaryomycetaceae	Candida	Candida_ascalaphidarum	GCA_003708745.2	ASM370874v2	Scaffold
Ascomycota	Saccharomycotina	Saccharomycetes	Saccharomycetales	Debaryomycetaceae	Candida	Candida_auris	GCA_002775015.1	Cand_auris_B11221_V1	Scaffold
Ascomycota	Saccharomycotina	Saccharomycetes	Saccharomycetales	Debaryomycetaceae	Candida	Candida_blankii	GCA_024734315.1	ASM2473431v1	Contig
Ascomycota	Saccharomycotina	Saccharomycetes	Saccharomycetales	Debaryomycetaceae	Candida	Candida_blattae	GCA_003706955.2	ASM370695v2	Scaffold
Ascomycota	Saccharomycotina	Saccharomycetes	Saccharomycetales	Debaryomycetaceae	Candida	Candida_californica	GCA_016584195.1	ASM1658419v1	Scaffold
Ascomycota	Saccharomycotina	Saccharomycetes	Saccharomycetales	Debaryomycetaceae	Candida	Candida_castellii	GCA_001046935.1	ASM104693v1	Contig
Ascomycota	Saccharomycotina	Saccharomycetes	Saccharomycetales	Debaryomycetaceae	Candida	Candida_chilensis	GCA_018343875.1	ASM1834387v1	Scaffold
Ascomycota	Saccharomycotina	Saccharomycetes	Saccharomycetales	Debaryomycetaceae	Candida	Candida_corydali	GCA_003706475.2	ASM370647v2	Scaffold
Ascomycota	Saccharomycotina	Saccharomycetes	Saccharomycetales	Debaryomycetaceae	Candida	Candida_dubliniensis	GCA_000026945.1	ASM2694v1	Complete Genome
Ascomycota	Saccharomycotina	Saccharomycetes	Saccharomycetales	Debaryomycetaceae	Candida	Candida_duobushaemulonis	GCA_002926085.1	CanDuoHae_v1.0	Contig
Ascomycota	Saccharomycotina	Saccharomycetes	Saccharomycetales	Debaryomycetaceae	Candida	Candida_ethanolica	GCA_001649435.1	CEM2dn	Contig
Ascomycota	Saccharomycotina	Saccharomycetes	Saccharomycetales	Debaryomycetaceae	Candida	Candida_fragi	GCA_003706895.1	ASM370689v1	Scaffold
Ascomycota	Saccharomycotina	Saccharomycetes	Saccharomycetales	Debaryomycetaceae	Candida	Candida_freyschussii	GCA_003707735.1	ASM370773v1	Scaffold
Ascomycota	Saccharomycotina	Saccharomycetes	Saccharomycetales	Debaryomycetaceae	Candida	Candida_glabrata	GCF_000002545.3
Ascomycota	Saccharomycotina	Saccharomycetes	Saccharomycetales	Debaryomycetaceae	Candida	Candida_golubevii	GCA_003708755.1	ASM370875v1	Scaffold
Ascomycota	Saccharomycotina	Saccharomycetes	Saccharomycetales	Debaryomycetaceae	Candida	Candida_gorgasii	GCA_003708985.2	ASM370898v2	Scaffold
Ascomycota	Saccharomycotina	Saccharomycetes	Saccharomycetales	Debaryomycetaceae	Candida	Candida_gotoi	GCA_003708205.1	ASM370820v1	Scaffold
Ascomycota	Saccharomycotina	Saccharomycetes	Saccharomycetales	Debaryomycetaceae	Candida	Candida_haemuloni	GCA_002926055.1	CanHae_1.0	Contig
Ascomycota	Saccharomycotina	Saccharomycetes	Saccharomycetales	Debaryomycetaceae	Candida	Candida_hawaiiana	GCA_002893645.1	ASM289364v1	Scaffold
Ascomycota	Saccharomycotina	Saccharomycetes	Saccharomycetales	Debaryomycetaceae	Candida	Candida_heveicola	GCA_003708405.1	ASM370840v1	Scaffold
Ascomycota	Saccharomycotina	Saccharomycetes	Saccharomycetales	Debaryomycetaceae	Candida	Candida_hispaniensis	GCA_900535975.1	OLHI0	Chromosome
Ascomycota	Saccharomycotina	Saccharomycetes	Saccharomycetales	Debaryomycetaceae	Candida	Candida_incommunis	GCA_003706695.2	ASM370669v2	Scaffold
Ascomycota	Saccharomycotina	Saccharomycetes	Saccharomycetales	Debaryomycetaceae	Candida	Candida_inconspicua	GCA_004931855.1	ASM493185v1	Scaffold
Ascomycota	Saccharomycotina	Saccharomycetes	Saccharomycetales	Debaryomycetaceae	Candida	Candida_jaroonii	GCA_943733655.1	CLIB1444v1	Scaffold
Ascomycota	Saccharomycotina	Saccharomycetes	Saccharomycetales	Debaryomycetaceae	Candida	Candida_jiufengensis	GCA_024610255.1	ASM2461025v1	Scaffold
Ascomycota	Saccharomycotina	Saccharomycetes	Saccharomycetales	Debaryomycetaceae	Candida	Candida_margitis	GCA_024628925.1	ASM2462892v1	Scaffold
Ascomycota	Saccharomycotina	Saccharomycetes	Saccharomycetales	Debaryomycetaceae	Candida	Candida_membranifaciens_subs_flavinogenes	GCA_022457055.1	Cmemb_IST626	Scaffold
Ascomycota	Saccharomycotina	Saccharomycetes	Saccharomycetales	Debaryomycetaceae	Candida	Candida_mesenterica	GCA_015708695.1	ASM1570869v1	Scaffold
Ascomycota	Saccharomycotina	Saccharomycetes	Saccharomycetales	Debaryomycetaceae	Candida	Candida_metapsilosis	GCA_017655625.1	BP57	Scaffold
Ascomycota	Saccharomycotina	Saccharomycetes	Saccharomycetales	Debaryomycetaceae	Candida	Candida_montana	GCA_003706615.2	ASM370661v2	Scaffold
Ascomycota	Saccharomycotina	Saccharomycetes	Saccharomycetales	Debaryomycetaceae	Candida	Candida_mycetangii	GCA_003708295.2	ASM370829v2	Scaffold
Ascomycota	Saccharomycotina	Saccharomycetes	Saccharomycetales	Debaryomycetaceae	Candida	Candida_nivariensis	GCA_017309295.1	JHU_Cniv_v1	Contig
Ascomycota	Saccharomycotina	Saccharomycetes	Saccharomycetales	Debaryomycetaceae	Candida	Candida_oceani	GCA_020281285.1	ASM2028128v1	Contig
Ascomycota	Saccharomycotina	Saccharomycetes	Saccharomycetales	Debaryomycetaceae	Candida	Candida_orba	GCA_003708145.2	ASM370814v2	Scaffold
Ascomycota	Saccharomycotina	Saccharomycetes	Saccharomycetales	Debaryomycetaceae	Candida	Candida_oregonensis	GCA_003707785.2	ASM370778v2	Scaffold
Ascomycota	Saccharomycotina	Saccharomycetes	Saccharomycetales	Debaryomycetaceae	Candida	Candida_orthopsilosis	GCA_000315875.1	ASM31587v1	Chromosome
Ascomycota	Saccharomycotina	Saccharomycetes	Saccharomycetales	Debaryomycetaceae	Candida	Candida_oxycetoniae	GCA_023343755.1	ASM2334375v1	Scaffold
Ascomycota	Saccharomycotina	Saccharomycetes	Saccharomycetales	Debaryomycetaceae	Candida	Candida_palmioleophila	GCA_025602875.1	ASM2560287v1	Scaffold
Ascomycota	Saccharomycotina	Saccharomycetes	Saccharomycetales	Debaryomycetaceae	Candida	Candida_parapsilosis	GCA_000182765.2	ASM18276v2	Contig
Ascomycota	Saccharomycotina	Saccharomycetes	Saccharomycetales	Debaryomycetaceae	Candida	Candida_ponderosae	GCA_003706755.2	ASM370675v2	Scaffold
Ascomycota	Saccharomycotina	Saccharomycetes	Saccharomycetales	Debaryomycetaceae	Candida	Candida_pseudohaemulonii	GCA_003013735.1	Cand_pseudohaemulonii_B12108	Scaffold
Ascomycota	Saccharomycotina	Saccharomycetes	Saccharomycetales	Debaryomycetaceae	Candida	Candida_pseudojiufengensis	GCA_024610245.1	ASM2461024v1	Scaffold
Ascomycota	Saccharomycotina	Saccharomycetes	Saccharomycetales	Debaryomycetaceae	Candida	Candida_psychrophila	GCA_900186205.1	CANPSY1	Contig
Ascomycota	Saccharomycotina	Saccharomycetes	Saccharomycetales	Debaryomycetaceae	Candida	Candida_railenensis	GCA_935541525.1	CLIB1423v1	Scaffold
Ascomycota	Saccharomycotina	Saccharomycetes	Saccharomycetales	Debaryomycetaceae	Candida	Candida_restingae	GCA_003707425.2	ASM370742v2	Scaffold
Ascomycota	Saccharomycotina	Saccharomycetes	Saccharomycetales	Debaryomycetaceae	Candida	Candida_rhagii	GCA_003708185.3	NRRL Y-2594	Scaffold
Ascomycota	Saccharomycotina	Saccharomycetes	Saccharomycetales	Debaryomycetaceae	Candida	Candida_sake	GCA_003243815.1	ASM324381v1	Contig
Ascomycota	Saccharomycotina	Saccharomycetes	Saccharomycetales	Debaryomycetaceae	Candida	Candida_sanyaensis	GCA_911254575.1	Wolfe_Cansan	Contig
Ascomycota	Saccharomycotina	Saccharomycetes	Saccharomycetales	Debaryomycetaceae	Candida	Candida_schatavii	GCA_003707405.1	ASM370740v1	Scaffold
Ascomycota	Saccharomycotina	Saccharomycetes	Saccharomycetales	Debaryomycetaceae	Candida	Candida_silvatica	GCA_018344475.1	NRRL Y-7777	Scaffold
Ascomycota	Saccharomycotina	Saccharomycetes	Saccharomycetales	Debaryomycetaceae	Candida	Candida_sojae	GCA_013177575.1	ASM1317757v1	Contig
Ascomycota	Saccharomycotina	Saccharomycetes	Saccharomycetales	Debaryomycetaceae	Candida	Candida_stellimalicola	GCA_003707265.1	ASM370726v1	Scaffold
Ascomycota	Saccharomycotina	Saccharomycetes	Saccharomycetales	Debaryomycetaceae	Candida	Candida_subhashii	GCA_019202705.1	ASM1920270v1	Scaffold
Ascomycota	Saccharomycotina	Saccharomycetes	Saccharomycetales	Debaryomycetaceae	Candida	Candida_succiphila	GCA_001599255.1	JCM_9445_assembly_v001	Scaffold
Ascomycota	Saccharomycotina	Saccharomycetes	Saccharomycetales	Debaryomycetaceae	Candida	Candida_tammaniensis	GCA_003708705.1	ASM370870v1	Scaffold
Ascomycota	Saccharomycotina	Saccharomycetes	Saccharomycetales	Debaryomycetaceae	Candida	Candida_thailandica	GCA_022023595.1	ASM2202359v1	Contig
Ascomycota	Saccharomycotina	Saccharomycetes	Saccharomycetales	Debaryomycetaceae	Candida	Candida_theae	GCA_024610275.1	ASM2461027v1	Scaffold
Ascomycota	Saccharomycotina	Saccharomycetes	Saccharomycetales	Debaryomycetaceae	Candida	Candida_torresii	GCA_002893725.1	ASM289372v1	Scaffold
Ascomycota	Saccharomycotina	Saccharomycetes	Saccharomycetales	Debaryomycetaceae	Candida	Candida_tropicalis	GCA_000006335.3	ASM633v3	Scaffold
Ascomycota	Saccharomycotina	Saccharomycetes	Saccharomycetales	Debaryomycetaceae	Candida	Candida_vartiovaarae	GCA_900465365.1	CvDDNA1.1	Scaffold
Ascomycota	Saccharomycotina	Saccharomycetes	Saccharomycetales	Debaryomycetaceae	Candida	Candida_verbasci	GCA_947670415.1	canVerA	Contig
Ascomycota	Saccharomycotina	Saccharomycetes	Saccharomycetales	Debaryomycetaceae	Candida	Candida_vulturna	GCA_026585945.1	CBS14366_v1	Chromosome
Ascomycota	Saccharomycotina	Saccharomycetes	Saccharomycetales	Debaryomycetaceae	Candida	Candida_wancherniae	GCA_003708715.2	ASM370871v2	Contig
Ascomycota	Saccharomycotina	Saccharomycetes	Saccharomycetales	Debaryomycetaceae	Danielozyma	Danielozyma_ontarioensis	GCA_003706395.1	ASM370639v1	Contig
Ascomycota	Saccharomycotina	Saccharomycetes	Saccharomycetales	Debaryomycetaceae	Debaryomyces	Debaryomyces_maramus	GCA_003708605.2	ASM370860v2	Contig
Ascomycota	Saccharomycotina	Saccharomycetes	Saccharomycetales	Debaryomycetaceae	Debaryomyces	Debaryomyces_nepalensis	GCA_003708585.1	ASM370858v1	Scaffold
Ascomycota	Saccharomycotina	Saccharomycetes	Saccharomycetales	Debaryomycetaceae	Debaryomyces	Debaryomyces_prosopidis	GCA_003708935.1	ASM370893v1	Scaffold
Ascomycota	Saccharomycotina	Saccharomycetes	Saccharomycetales	Debaryomycetaceae	Debaryomyces	Debaryomyces_subglobosus	GCA_003708965.1	ASM370896v1	Scaffold
Ascomycota	Saccharomycotina	Saccharomycetes	Saccharomycetales	Debaryomycetaceae	Debaryomycetaceae_unidentified	Debaryomycetaceae_sp_Limtongozyma	GCA_018343905.1	ASM1834390v1	Scaffold
Ascomycota	Saccharomycotina	Saccharomycetes	Saccharomycetales	Debaryomycetaceae	Hyphopichia	Hyphopichia_heimii	GCA_003706925.2	ASM370692v2	Scaffold
Ascomycota	Saccharomycotina	Saccharomycetes	Saccharomycetales	Debaryomycetaceae	Hyphopichia	Hyphopichia_pseudoburtonii	GCA_003856775.1	ASM385677v1	Complete Genome
Ascomycota	Saccharomycotina	Saccharomycetes	Saccharomycetales	Debaryomycetaceae	Kodamaea	Kodamaea_anthophila	GCA_015708815.1	ASM1570881v1	Scaffold
Ascomycota	Saccharomycotina	Saccharomycetes	Saccharomycetales	Debaryomycetaceae	Kodamaea	Kodamaea_laetipori	GCA_003705675.1	ASM370567v1	Contig
Ascomycota	Saccharomycotina	Saccharomycetes	Saccharomycetales	Debaryomycetaceae	Kodamaea	Kodamaea_ohmeri	GCA_004919595.1	Kodohm_148	Contig
Ascomycota	Saccharomycotina	Saccharomycetes	Saccharomycetales	Debaryomycetaceae	Kurtzmaniella	Kurtzmaniella_cleridarum	GCA_003707135.1	ASM370713v1	Scaffold
Ascomycota	Saccharomycotina	Saccharomycetes	Saccharomycetales	Debaryomycetaceae	Kurtzmaniella	Kurtzmaniella_quercitrusa_var_comoensis	GCA_020280125.1	ASM2028012v1	Contig
Ascomycota	Saccharomycotina	Saccharomycetes	Saccharomycetales	Debaryomycetaceae	Kurtzmaniella	Kurtzmaniella_quercitrusa_var_filamentosus	GCA_020280135.1	ASM2028013v1	Contig
Ascomycota	Saccharomycotina	Saccharomycetes	Saccharomycetales	Debaryomycetaceae	Lodderomyces	Lodderomyces_elongisporus	GCA_000149685.1	ASM14968v1	Scaffold
Ascomycota	Saccharomycotina	Saccharomycetes	Saccharomycetales	Debaryomycetaceae	Meyerozyma	Meyerozyma_athensensis	GCA_003705555.1	ASM370555v1	Contig
Ascomycota	Saccharomycotina	Saccharomycetes	Saccharomycetales	Debaryomycetaceae	Meyerozyma	Meyerozyma_caribbica	GCA_000755205.1	ASM75520v1	Contig
Ascomycota	Saccharomycotina	Saccharomycetes	Saccharomycetales	Debaryomycetaceae	Meyerozyma	Meyerozyma_guilliermondii	GCA_000149425.1	ASM14942v1	Scaffold
Ascomycota	Saccharomycotina	Saccharomycetes	Saccharomycetales	Debaryomycetaceae	Millerozyma	Millerozyma_farinosa	GCA_002196765.1	ASM219676v1	Contig
Ascomycota	Saccharomycotina	Saccharomycetes	Saccharomycetales	Debaryomycetaceae	Peterozyma	Peterozyma_toletana	GCA_003706045.1	ASM370604v1	Scaffold
Ascomycota	Saccharomycotina	Saccharomycetes	Saccharomycetales	Debaryomycetaceae	Peterozyma	Peterozyma_xylosa	GCA_003706035.1	ASM370603v1	Scaffold
Ascomycota	Saccharomycotina	Saccharomycetes	Saccharomycetales	Debaryomycetaceae	Priceomyces	Priceomyces_carsonii	GCA_003709225.2	ASM370922v2	Scaffold
Ascomycota	Saccharomycotina	Saccharomycetes	Saccharomycetales	Debaryomycetaceae	Priceomyces	Priceomyces_castillae	GCA_003706855.2	ASM370685v2	Scaffold
Ascomycota	Saccharomycotina	Saccharomycetes	Saccharomycetales	Debaryomycetaceae	Priceomyces	Priceomyces_medius	GCA_003705335.1	ASM370533v1	Scaffold
Ascomycota	Saccharomycotina	Saccharomycetes	Saccharomycetales	Debaryomycetaceae	Scheffersomyces	Scheffersomyces_segobiensis	GCA_018489445.1	ASM1848944v1	Scaffold
Ascomycota	Saccharomycotina	Saccharomycetes	Saccharomycetales	Debaryomycetaceae	Scheffersomyces	Scheffersomyces_shehatae	GCA_002118035.1	SsheATY839_1.0	Scaffold
Ascomycota	Saccharomycotina	Saccharomycetes	Saccharomycetales	Debaryomycetaceae	Scheffersomyces	Scheffersomyces_spartinae	GCA_019049425.1	ASM1904942v1	Contig
Ascomycota	Saccharomycotina	Saccharomycetes	Saccharomycetales	Debaryomycetaceae	Scheffersomyces	Scheffersomyces_stambukii	GCA_002245345.1	ASM224534v1	Contig
Ascomycota	Saccharomycotina	Saccharomycetes	Saccharomycetales	Debaryomycetaceae	Scheffersomyces	Scheffersomyces_stipitis	GCA_000209165.1	ASM20916v1	Chromosome
Ascomycota	Saccharomycotina	Saccharomycetes	Saccharomycetales	Debaryomycetaceae	Spathaspora	Spathaspora_arborariae	GCA_000497715.1	SpaArb1.0	Scaffold
Ascomycota	Saccharomycotina	Saccharomycetes	Saccharomycetales	Debaryomycetaceae	Spathaspora	Spathaspora_boniae	GCA_002094185.1	ASM209418v1	Contig
Ascomycota	Saccharomycotina	Saccharomycetes	Saccharomycetales	Debaryomycetaceae	Spathaspora	Spathaspora_girioi	GCA_001657455.1	ASM165745v1	Scaffold
Ascomycota	Saccharomycotina	Saccharomycetes	Saccharomycetales	Debaryomycetaceae	Spathaspora	Spathaspora_passalidarum	GCA_000223485.1	Spathaspora passalidarum v2.0	Scaffold
Ascomycota	Saccharomycotina	Saccharomycetes	Saccharomycetales	Debaryomycetaceae	Spathaspora	Spathaspora_xylofermentans	GCA_002105455.1	ASM210545v1	Scaffold
Ascomycota	Saccharomycotina	Saccharomycetes	Saccharomycetales	Debaryomycetaceae	Suhomyces	Suhomyces_canberraensis	GCA_003706525.1	ASM370652v1	Scaffold
Ascomycota	Saccharomycotina	Saccharomycetes	Saccharomycetales	Debaryomycetaceae	Suhomyces	Suhomyces_emberorum	GCA_003707835.2	ASM370783v2	Scaffold
Ascomycota	Saccharomycotina	Saccharomycetes	Saccharomycetales	Debaryomycetaceae	Suhomyces	Suhomyces_pyralidae	GCA_003706505.2	ASM370650v2	Scaffold
Ascomycota	Saccharomycotina	Saccharomycetes	Saccharomycetales	Debaryomycetaceae	Teunomyces	Teunomyces_cretensis	GCA_003706575.1	ASM370657v1	Scaffold
Ascomycota	Saccharomycotina	Saccharomycetes	Saccharomycetales	Debaryomycetaceae	Teunomyces	Teunomyces_gatunensis	GCA_003706565.2	ASM370656v2	Contig
Ascomycota	Saccharomycotina	Saccharomycetes	Saccharomycetales	Debaryomycetaceae	Teunomyces	Teunomyces_kruisii	GCA_003706535.1	ASM370653v1	Scaffold
Ascomycota	Saccharomycotina	Saccharomycetes	Saccharomycetales	Debaryomycetaceae	Yamadazyma	Yamadazyma_laniorum	GCA_002109505.1	ASM210950v1	Scaffold
Ascomycota	Saccharomycotina	Saccharomycetes	Saccharomycetales	Debaryomycetaceae	Yamadazyma	Yamadazyma_nakazawae	GCA_003706715.1	ASM370671v1	Contig
Ascomycota	Saccharomycotina	Saccharomycetes	Saccharomycetales	Debaryomycetaceae	Yamadazyma	Yamadazyma_philogaea	GCA_003706995.2	ASM370699v2	Contig
Ascomycota	Saccharomycotina	Saccharomycetes	Saccharomycetales	Debaryomycetaceae	Yamadazyma	Yamadazyma_scolyti	GCA_003707025.1	ASM370702v1	Scaffold
Ascomycota	Saccharomycotina	Saccharomycetes	Saccharomycetales	Dipodascaceae	Dipodascus	Dipodascus_albidus	GCA_003707475.1	ASM370747v1	Scaffold
Ascomycota	Saccharomycotina	Saccharomycetes	Saccharomycetales	Dipodascaceae	Dipodascus	Dipodascus_geniculatus	GCA_003708655.1	ASM370865v1	Scaffold
Ascomycota	Saccharomycotina	Saccharomycetes	Saccharomycetales	Dipodascaceae	Dipodascus	Dipodascus_ghanensis	GCA_022023575.1	ASM2202357v1	Contig
Ascomycota	Saccharomycotina	Saccharomycetes	Saccharomycetales	Dipodascaceae	Galactomyces	Galactomyces_reessii	GCA_013305925.1	ASM1330592v1	Scaffold
Ascomycota	Saccharomycotina	Saccharomycetes	Saccharomycetales	Dipodascaceae	Geotrichum	Geotrichum_bryndzae	GCA_025605225.1	LMA-1146_V2	Scaffold
Ascomycota	Saccharomycotina	Saccharomycetes	Saccharomycetales	Dipodascaceae	Geotrichum	Geotrichum_candidum	GCA_013365045.1	LMA-244_clib	Scaffold
Ascomycota	Saccharomycotina	Saccharomycetes	Saccharomycetales	Dipodascaceae	Magnusiomyces	Magnusiomyces_capitatus	GCA_000817185.1	Sc12647	Scaffold
Ascomycota	Saccharomycotina	Saccharomycetes	Saccharomycetales	Dipodascaceae	Magnusiomyces	Magnusiomyces_ingens	GCA_900497715.1	magIngA	Contig
Ascomycota	Saccharomycotina	Saccharomycetes	Saccharomycetales	Dipodascaceae	Magnusiomyces	Magnusiomyces_tetraspermus	GCA_003708635.2	ASM370863v2	Scaffold
Ascomycota	Saccharomycotina	Saccharomycetes	Saccharomycetales	Dipodascaceae	Saprochaete	Saprochaete_fungicola	GCA_900654225.1	sapFunA	Contig
Ascomycota	Saccharomycotina	Saccharomycetes	Saccharomycetales	Dipodascaceae	Saprochaete	Saprochaete_ingens	GCA_902498895.1	sapIngB	Contig
Ascomycota	Saccharomycotina	Saccharomycetes	Saccharomycetales	Dipodascaceae	Saprochaete	Saprochaete_suaveolens	GCA_900642975.1	sapSuaA	Contig
Ascomycota	Saccharomycotina	Saccharomycetes	Saccharomycetales	Dipodascaceae	Sporopachydermia	Sporopachydermia_lactativora	GCA_003705295.1	ASM370529v1	Scaffold
Ascomycota	Saccharomycotina	Saccharomycetes	Saccharomycetales	Dipodascaceae	Yarrowia	Yarrowia_deformans	GCA_900519085.1	YADE0	Scaffold
Ascomycota	Saccharomycotina	Saccharomycetes	Saccharomycetales	Lipomycetaceae	Kockiozyma	Kockiozyma_suomiensis	GCA_003705835.2	ASM370583v2	Scaffold
Ascomycota	Saccharomycotina	Saccharomycetes	Saccharomycetales	Lipomycetaceae	Lipomyces	Lipomyces_arxii	GCA_003707585.2	ASM370758v2	Scaffold
Ascomycota	Saccharomycotina	Saccharomycetes	Saccharomycetales	Lipomycetaceae	Lipomyces	Lipomyces_doorenjongii	GCA_003705865.1	ASM370586v1	Scaffold
Ascomycota	Saccharomycotina	Saccharomycetes	Saccharomycetales	Lipomycetaceae	Lipomyces	Lipomyces_japonicus	GCA_003705895.1	ASM370589v1	Scaffold
Ascomycota	Saccharomycotina	Saccharomycetes	Saccharomycetales	Lipomycetaceae	Lipomyces	Lipomyces_kononenkoae	GCA_003705905.1
Ascomycota	Saccharomycotina	Saccharomycetes	Saccharomycetales	Lipomycetaceae	Lipomyces	Lipomyces_lipofer	GCA_003705915.1	ASM370591v1	Scaffold
Ascomycota	Saccharomycotina	Saccharomycetes	Saccharomycetales	Lipomycetaceae	Lipomyces	Lipomyces_mesembrius	GCA_003705845.2	ASM370584v2	Scaffold
Ascomycota	Saccharomycotina	Saccharomycetes	Saccharomycetales	Lipomycetaceae	Lipomyces	Lipomyces_oligophaga	GCA_003707545.2	ASM370754v2	Contig
Ascomycota	Saccharomycotina	Saccharomycetes	Saccharomycetales	Lipomycetaceae	Lipomyces	Lipomyces_starkeyi	GCA_018804115.1	ASM1880411v1	Contig
Ascomycota	Saccharomycotina	Saccharomycetes	Saccharomycetales	Lipomycetaceae	Lipomyces	Lipomyces_suomiensis	GCA_003705835.2
Ascomycota	Saccharomycotina	Saccharomycetes	Saccharomycetales	Metschnikowiaceae	Clavispora	Clavispora_fructus	GCA_003707795.1	ASM370779v1	Scaffold
Ascomycota	Saccharomycotina	Saccharomycetes	Saccharomycetales	Metschnikowiaceae	Clavispora	Clavispora_lusitaniae	GCA_000003835.1	ASM383v1	Scaffold
Ascomycota	Saccharomycotina	Saccharomycetes	Saccharomycetales	Metschnikowiaceae	Clavispora	Clavispora_santaluciae	GCA_022577645.1	ASM2257764v1	Contig
Ascomycota	Saccharomycotina	Saccharomycetes	Saccharomycetales	Metschnikowiaceae	Metschnikowia	Metschnikowia_aff_pulcherrima	GCA_004217705.1	ASM421770v1	Complete Genome
Ascomycota	Saccharomycotina	Saccharomycetes	Saccharomycetales	Metschnikowiaceae	Metschnikowia	Metschnikowia_agaves	GCA_008065255.1	ASM806525v1	Scaffold
Ascomycota	Saccharomycotina	Saccharomycetes	Saccharomycetales	Metschnikowiaceae	Metschnikowia	Metschnikowia_amazonensis	GCA_008065195.1	ASM806519v1	Scaffold
Ascomycota	Saccharomycotina	Saccharomycetes	Saccharomycetales	Metschnikowiaceae	Metschnikowia	Metschnikowia_arizonensis	GCA_002370875.1	ASM237087v1	Scaffold
Ascomycota	Saccharomycotina	Saccharomycetes	Saccharomycetales	Metschnikowiaceae	Metschnikowia	Metschnikowia_australis	GCA_019285895.1	ASM1928589v1	Scaffold
Ascomycota	Saccharomycotina	Saccharomycetes	Saccharomycetales	Metschnikowiaceae	Metschnikowia	Metschnikowia_bicuspidata_var_bicuspidata	GCA_001664035.1	Metbi1	Scaffold
Ascomycota	Saccharomycotina	Saccharomycetes	Saccharomycetales	Metschnikowiaceae	Metschnikowia	Metschnikowia_cerradonensis	GCA_002370635.1	ASM237063v1	Scaffold
Ascomycota	Saccharomycotina	Saccharomycetes	Saccharomycetales	Metschnikowiaceae	Metschnikowia	Metschnikowia_citriensis	GCA_009746055.1	ASM974605v1	Contig
Ascomycota	Saccharomycotina	Saccharomycetes	Saccharomycetales	Metschnikowiaceae	Metschnikowia	Metschnikowia_dekortorum	GCA_009756545.1	ASM975654v1	Scaffold
Ascomycota	Saccharomycotina	Saccharomycetes	Saccharomycetales	Metschnikowiaceae	Metschnikowia	Metschnikowia_fructicola	GCA_000317355.2	ASM31735v2	Contig
Ascomycota	Saccharomycotina	Saccharomycetes	Saccharomycetales	Metschnikowiaceae	Metschnikowia	Metschnikowia_lochheadii	GCA_002370915.1	ASM237091v1	Scaffold
Ascomycota	Saccharomycotina	Saccharomycetes	Saccharomycetales	Metschnikowiaceae	Metschnikowia	Metschnikowia_mauinuiana	GCA_002374555.1	ASM237455v1	Scaffold
Ascomycota	Saccharomycotina	Saccharomycetes	Saccharomycetales	Metschnikowiaceae	Metschnikowia	Metschnikowia_persimmonesis	GCA_014905795.1	ASM1490579v1	Contig
Ascomycota	Saccharomycotina	Saccharomycetes	Saccharomycetales	Metschnikowiaceae	Metschnikowia	Metschnikowia_reukaufii	GCA_003401635.1	MR1_a14_ref	Chromosome
Ascomycota	Saccharomycotina	Saccharomycetes	Saccharomycetales	Metschnikowiaceae	Metschnikowia	Metschnikowia_santaceciliae	GCA_002374485.1	ASM237448v1	Scaffold
Ascomycota	Saccharomycotina	Saccharomycetes	Saccharomycetales	Metschnikowiaceae	Metschnikowia	Metschnikowia_similis	GCA_002370765.1	ASM237076v1	Scaffold
Ascomycota	Saccharomycotina	Saccharomycetes	Saccharomycetales	Metschnikowiaceae	Metschnikowia	Metschnikowia_zobellii	GCA_939531405.1	gsMetZobe1.1	Chromosome
Ascomycota	Saccharomycotina	Saccharomycetes	Saccharomycetales	Phaffomycetaceae	Barnettozyma	Barnettozyma_botsteinii	GCA_020280145.1	ASM2028014v1	Scaffold
Ascomycota	Saccharomycotina	Saccharomycetes	Saccharomycetales	Phaffomycetaceae	Barnettozyma	Barnettozyma_californica	GCA_023627795.1	ASM2362779v1	Scaffold
Ascomycota	Saccharomycotina	Saccharomycetes	Saccharomycetales	Phaffomycetaceae	Barnettozyma	Barnettozyma_hawaiiensis	GCA_003706665.1	ASM370666v1	Scaffold
Ascomycota	Saccharomycotina	Saccharomycetes	Saccharomycetales	Phaffomycetaceae	Barnettozyma	Barnettozyma_salicaria	GCA_003707885.1	ASM370788v1	Scaffold
Ascomycota	Saccharomycotina	Saccharomycetes	Saccharomycetales	Phaffomycetaceae	Cyberlindnera	Cyberlindnera_americana	GCA_003708795.2	ASM370879v2	Scaffold
Ascomycota	Saccharomycotina	Saccharomycetes	Saccharomycetales	Phaffomycetaceae	Cyberlindnera	Cyberlindnera_fabianii	GCA_022641835.1	ASM2264183v1	Complete Genome
Ascomycota	Saccharomycotina	Saccharomycetes	Saccharomycetales	Phaffomycetaceae	Cyberlindnera	Cyberlindnera_misumaiensis	GCA_003707745.1	ASM370774v1	Scaffold
Ascomycota	Saccharomycotina	Saccharomycetes	Saccharomycetales	Phaffomycetaceae	Cyberlindnera	Cyberlindnera_mrakii	GCA_003706445.2	ASM370644v2	Scaffold
Ascomycota	Saccharomycotina	Saccharomycetes	Saccharomycetales	Phaffomycetaceae	Cyberlindnera	Cyberlindnera_sargentensis	GCA_020995425.1	ASM2099542v1	Chromosome
Ascomycota	Saccharomycotina	Saccharomycetes	Saccharomycetales	Phaffomycetaceae	Cyberlindnera	Cyberlindnera_saturnus	GCA_003709245.2	ASM370924v2	Scaffold
Ascomycota	Saccharomycotina	Saccharomycetes	Saccharomycetales	Phaffomycetaceae	Cyberlindnera	Cyberlindnera_suaveolens	GCA_003708225.2	ASM370822v2	Scaffold
Ascomycota	Saccharomycotina	Saccharomycetes	Saccharomycetales	Phaffomycetaceae	Cyberlindnera	Cyberlindnera_subsufficiens	GCA_017948575.1	ASM1794857v1	Scaffold
Ascomycota	Saccharomycotina	Saccharomycetes	Saccharomycetales	Phaffomycetaceae	Cyberlindnera	Cyberlindnera_xylosilytica	GCA_003708285.1	ASM370828v1	Scaffold
Ascomycota	Saccharomycotina	Saccharomycetes	Saccharomycetales	Phaffomycetaceae	Komagataella	Komagataella_kurtzmanii	GCA_023212975.1	ASM2321297v1	Contig
Ascomycota	Saccharomycotina	Saccharomycetes	Saccharomycetales	Phaffomycetaceae	Komagataella	Komagataella_mondaviorum	GCA_023213015.1	ASM2321301v1	Contig
Ascomycota	Saccharomycotina	Saccharomycetes	Saccharomycetales	Phaffomycetaceae	Komagataella	Komagataella_pastoris	GCA_001708105.1	ASM170810v1	Chromosome
Ascomycota	Saccharomycotina	Saccharomycetes	Saccharomycetales	Phaffomycetaceae	Komagataella	Komagataella_populi	GCA_023212995.1	ASM2321299v1	Contig
Ascomycota	Saccharomycotina	Saccharomycetes	Saccharomycetales	Phaffomycetaceae	Komagataella	Komagataella_ulmi	GCA_023213065.1	ASM2321306v1	Contig
Ascomycota	Saccharomycotina	Saccharomycetes	Saccharomycetales	Phaffomycetaceae	Phaffomyces	Phaffomyces_thermotolerans	GCA_003707215.1	ASM370721v1	Scaffold
Ascomycota	Saccharomycotina	Saccharomycetes	Saccharomycetales	Phaffomycetaceae	Starmera	Starmera_amethionina	GCA_003708085.1	ASM370808v1	Scaffold
Ascomycota	Saccharomycotina	Saccharomycetes	Saccharomycetales	Phaffomycetaceae	Wickerhamomyces	Wickerhamomyces_alni	GCA_003707985.2	ASM370798v2	Scaffold
Ascomycota	Saccharomycotina	Saccharomycetes	Saccharomycetales	Phaffomycetaceae	Wickerhamomyces	Wickerhamomyces_anomalus	GCA_019321765.1		contig
Ascomycota	Saccharomycotina	Saccharomycetes	Saccharomycetales	Phaffomycetaceae	Wickerhamomyces	Wickerhamomyces_bisporus	GCA_024271855.1	ASM2427185v1	Scaffold
Ascomycota	Saccharomycotina	Saccharomycetes	Saccharomycetales	Phaffomycetaceae	Wickerhamomyces	Wickerhamomyces_bovis	GCA_003707945.2	ASM370794v2	Scaffold
Ascomycota	Saccharomycotina	Saccharomycetes	Saccharomycetales	Phaffomycetaceae	Wickerhamomyces	Wickerhamomyces_canadensis	GCA_003707015.2	ASM370701v2	Scaffold
Ascomycota	Saccharomycotina	Saccharomycetes	Saccharomycetales	Phaffomycetaceae	Wickerhamomyces	Wickerhamomyces_hampshirensis	GCA_003706765.2	ASM370676v2	Scaffold
Ascomycota	Saccharomycotina	Saccharomycetes	Saccharomycetales	Phaffomycetaceae	Wickerhamomyces	Wickerhamomyces_pijperi	GCA_020536225.1	ASM2053622v1	Scaffold
Ascomycota	Saccharomycotina	Saccharomycetes	Saccharomycetales	Pichiaceae	Brettanomyces	Brettanomyces_anomalus	GCA_001754015.1	ASM175401v1	Scaffold
Ascomycota	Saccharomycotina	Saccharomycetes	Saccharomycetales	Pichiaceae	Brettanomyces	Brettanomyces_bruxellensis	GCA_011074885.2	ASM1107488v2	Complete Genome
Ascomycota	Saccharomycotina	Saccharomycetes	Saccharomycetales	Pichiaceae	Brettanomyces	Brettanomyces_custersianus	GCA_012295335.1	ASM1229533v1	Scaffold
Ascomycota	Saccharomycotina	Saccharomycetes	Saccharomycetales	Pichiaceae	Brettanomyces	Brettanomyces_nanus	GCA_011074865.2	ASM1107486v2	Complete Genome
Ascomycota	Saccharomycotina	Saccharomycetes	Saccharomycetales	Pichiaceae	Kregervanrija	Kregervanrija_delftensis	GCA_019155655.1	ASM1915565v1	Contig
Ascomycota	Saccharomycotina	Saccharomycetes	Saccharomycetales	Pichiaceae	Kregervanrija	Kregervanrija_fluxuum	GCA_003707275.2	ASM370727v2	Scaffold
Ascomycota	Saccharomycotina	Saccharomycetes	Saccharomycetales	Pichiaceae	Martiniozyma	Martiniozyma_abiesophila	GCA_003705535.2	ASM370553v2	Scaffold
Ascomycota	Saccharomycotina	Saccharomycetes	Saccharomycetales	Pichiaceae	Nakazawaea	Nakazawaea_ambrosiae	GCA_024271865.1	ASM2427186v1	Scaffold
Ascomycota	Saccharomycotina	Saccharomycetes	Saccharomycetales	Pichiaceae	Nakazawaea	Nakazawaea_holstii	GCA_003706265.1	ASM370626v1	Scaffold
Ascomycota	Saccharomycotina	Saccharomycetes	Saccharomycetales	Pichiaceae	Nakazawaea	Nakazawaea_ishiwadae	GCA_022817945.1	ASM2281794v1	Contig
Ascomycota	Saccharomycotina	Saccharomycetes	Saccharomycetales	Pichiaceae	Nakazawaea	Nakazawaea_wickerhamii	GCA_003243035.1	ASM324303v1	Scaffold
Ascomycota	Saccharomycotina	Saccharomycetes	Saccharomycetales	Pichiaceae	Ogataea	Ogataea_angusta	GCA_019207475.1	ASM1920747v1	Contig
Ascomycota	Saccharomycotina	Saccharomycetes	Saccharomycetales	Pichiaceae	Ogataea	Ogataea_degrootiae	GCA_019232045.1	Wolfe_Odeg_UCD465	Scaffold
Ascomycota	Saccharomycotina	Saccharomycetes	Saccharomycetales	Pichiaceae	Ogataea	Ogataea_glucozyma	GCA_003706155.1	ASM370615v1	Scaffold
Ascomycota	Saccharomycotina	Saccharomycetes	Saccharomycetales	Pichiaceae	Ogataea	Ogataea_haglerorum	GCA_019207285.1	ASM1920728v1	Scaffold
Ascomycota	Saccharomycotina	Saccharomycetes	Saccharomycetales	Pichiaceae	Ogataea	Ogataea_henricii	GCA_003705115.1	ASM370511v1	Scaffold
Ascomycota	Saccharomycotina	Saccharomycetes	Saccharomycetales	Pichiaceae	Ogataea	Ogataea_kodamae	GCA_003706165.3	NRRL Y-17234	Contig
Ascomycota	Saccharomycotina	Saccharomycetes	Saccharomycetales	Pichiaceae	Ogataea	Ogataea_methylovora	GCA_003706205.1	ASM370620v1	Scaffold
Ascomycota	Saccharomycotina	Saccharomycetes	Saccharomycetales	Pichiaceae	Ogataea	Ogataea_minuta	GCA_003706195.1	ASM370619v1	Contig
Ascomycota	Saccharomycotina	Saccharomycetes	Saccharomycetales	Pichiaceae	Ogataea	Ogataea_naganishii	GCA_003706235.1	ASM370623v1	Scaffold
Ascomycota	Saccharomycotina	Saccharomycetes	Saccharomycetales	Pichiaceae	Ogataea	Ogataea_nitratoaversa	GCA_003705625.1	ASM370562v1	Scaffold
Ascomycota	Saccharomycotina	Saccharomycetes	Saccharomycetales	Pichiaceae	Ogataea	Ogataea_nonfermentans	GCA_003706255.1	ASM370625v1	Scaffold
Ascomycota	Saccharomycotina	Saccharomycetes	Saccharomycetales	Pichiaceae	Ogataea	Ogataea_parapolymorpha	GCA_000187245.3	Hansenula_2	Chromosome
Ascomycota	Saccharomycotina	Saccharomycetes	Saccharomycetales	Pichiaceae	Ogataea	Ogataea_philodendri	GCA_020536065.1	ASM2053606v1	Scaffold
Ascomycota	Saccharomycotina	Saccharomycetes	Saccharomycetales	Pichiaceae	Ogataea	Ogataea_pilisensis	GCA_003707685.1	ASM370768v1	Scaffold
Ascomycota	Saccharomycotina	Saccharomycetes	Saccharomycetales	Pichiaceae	Ogataea	Ogataea_pini	GCA_003707665.1	ASM370766v1	Scaffold
Ascomycota	Saccharomycotina	Saccharomycetes	Saccharomycetales	Pichiaceae	Ogataea	Ogataea_polymorpha	GCA_001664045.1	Hanpo2	Contig
Ascomycota	Saccharomycotina	Saccharomycetes	Saccharomycetales	Pichiaceae	Ogataea	Ogataea_populi-albae	GCA_003707375.2	ASM370737v2	Scaffold
Ascomycota	Saccharomycotina	Saccharomycetes	Saccharomycetales	Pichiaceae	Ogataea	Ogataea_ramenticola	GCA_024271885.1	ASM2427188v1	Scaffold
Ascomycota	Saccharomycotina	Saccharomycetes	Saccharomycetales	Pichiaceae	Ogataea	Ogataea_trehaloabstinens	GCA_003706095.1	ASM370609v1	Scaffold
Ascomycota	Saccharomycotina	Saccharomycetes	Saccharomycetales	Pichiaceae	Ogataea	Ogataea_trehalophila	GCA_003707645.1	ASM370764v1	Scaffold
Ascomycota	Saccharomycotina	Saccharomycetes	Saccharomycetales	Pichiaceae	Ogataea	Ogataea_zsoltii	GCA_003709205.2	ASM370920v2	Scaffold
Ascomycota	Saccharomycotina	Saccharomycetes	Saccharomycetales	Pichiaceae	Pichia	Pichia_exigua	GCA_003707355.1	ASM370735v1	Scaffold
Ascomycota	Saccharomycotina	Saccharomycetes	Saccharomycetales	Pichiaceae	Pichia	Pichia_kluyveri	GCA_019096115.1	ASM1909611v1	Scaffold
Ascomycota	Saccharomycotina	Saccharomycetes	Saccharomycetales	Pichiaceae	Pichia	Pichia_kudriavzevii	GCA_003054445.1	ASM305444v1	Complete Genome
Ascomycota	Saccharomycotina	Saccharomycetes	Saccharomycetales	Pichiaceae	Pichia	Pichia_manshurica	GCA_005406165.1	YM63_assembly1	Contig
Ascomycota	Saccharomycotina	Saccharomycetes	Saccharomycetales	Pichiaceae	Pichia	Pichia_nakasei	GCA_003705495.1	ASM370549v1	Scaffold
Ascomycota	Saccharomycotina	Saccharomycetes	Saccharomycetales	Pichiaceae	Pichia	Pichia_norvegensis	GCA_003705465.1	ASM370546v1	Scaffold
Ascomycota	Saccharomycotina	Saccharomycetes	Saccharomycetales	Pichiaceae	Pichia	Pichia_occidentalis	GCA_003705455.2	ASM370545v2	Scaffold
Ascomycota	Saccharomycotina	Saccharomycetes	Saccharomycetales	Pichiaceae	Pichia	Pichia_terricola	GCA_003706875.2	ASM370687v2	Scaffold
Ascomycota	Saccharomycotina	Saccharomycetes	Saccharomycetales	Pichiaceae	Saturnispora	Saturnispora_dispora	GCA_003708095.2	ASM370809v2	Scaffold
Ascomycota	Saccharomycotina	Saccharomycetes	Saccharomycetales	Pichiaceae	Saturnispora	Saturnispora_hagleri	GCA_003707255.1	ASM370725v1	Scaffold
Ascomycota	Saccharomycotina	Saccharomycetes	Saccharomycetales	Pichiaceae	Saturnispora	Saturnispora_mendoncae	GCA_003705365.1	ASM370536v1	Scaffold
Ascomycota	Saccharomycotina	Saccharomycetes	Saccharomycetales	Pichiaceae	Saturnispora	Saturnispora_saitoi	GCA_003707305.1	ASM370730v1	Scaffold
Ascomycota	Saccharomycotina	Saccharomycetes	Saccharomycetales	Pichiaceae	Saturnispora	Saturnispora_serradocipensis	GCA_003705415.1	ASM370541v1	Scaffold
Ascomycota	Saccharomycotina	Saccharomycetes	Saccharomycetales	Pichiaceae	Saturnispora	Saturnispora_silvae	GCA_003707315.2	ASM370731v2	Contig
Ascomycota	Saccharomycotina	Saccharomycetes	Saccharomycetales	Saccharomycetaceae	Citeromyces	Citeromyces_hawaiiensis	GCA_003706345.1	ASM370634v1	Scaffold
Ascomycota	Saccharomycotina	Saccharomycetes	Saccharomycetales	Saccharomycetaceae	Eremothecium	Eremothecium_cymbalariae	GCA_000235365.1	ASM23536v1	Chromosome
Ascomycota	Saccharomycotina	Saccharomycetes	Saccharomycetales	Saccharomycetaceae	Eremothecium	Eremothecium_gossypii	GCA_000091025.4	ASM9102v4	Complete Genome
Ascomycota	Saccharomycotina	Saccharomycetes	Saccharomycetales	Saccharomycetaceae	Grigorovia	Grigorovia_transvaalensis	GCA_003708445.2	ASM370844v2	Scaffold
Ascomycota	Saccharomycotina	Saccharomycetes	Saccharomycetales	Saccharomycetaceae	Kazachstania	Kazachstania_africana	GCA_000304475.1	Ka_CBS2517	Chromosome
Ascomycota	Saccharomycotina	Saccharomycetes	Saccharomycetales	Saccharomycetaceae	Kazachstania	Kazachstania_barnettii	GCA_903064755.1	KABA2	Scaffold
Ascomycota	Saccharomycotina	Saccharomycetes	Saccharomycetales	Saccharomycetaceae	Kazachstania	Kazachstania_bromeliacearum	GCA_003708535.2	ASM370853v2	Scaffold
Ascomycota	Saccharomycotina	Saccharomycetes	Saccharomycetales	Saccharomycetaceae	Kazachstania	Kazachstania_bulderi	GCA_933962305.1	KABU0_CLIB596v1	Contig
Ascomycota	Saccharomycotina	Saccharomycetes	Saccharomycetales	Saccharomycetaceae	Kazachstania	Kazachstania_exigua	GCA_016584175.1	ASM1658417v1	Scaffold
Ascomycota	Saccharomycotina	Saccharomycetes	Saccharomycetales	Saccharomycetaceae	Kazachstania	Kazachstania_humilis	GCA_020313495.2	ASM2031349v2	Contig
Ascomycota	Saccharomycotina	Saccharomycetes	Saccharomycetales	Saccharomycetaceae	Kazachstania	Kazachstania_intestinalis	GCA_003708845.2	ASM370884v2	Scaffold
Ascomycota	Saccharomycotina	Saccharomycetes	Saccharomycetales	Saccharomycetaceae	Kazachstania	Kazachstania_naganishii	GCA_000348985.1	ASM34898v1	Chromosome
Ascomycota	Saccharomycotina	Saccharomycetes	Saccharomycetales	Saccharomycetaceae	Kazachstania	Kazachstania_saulgeensis	GCA_900180425.1	ASM90018042v1	Scaffold
Ascomycota	Saccharomycotina	Saccharomycetes	Saccharomycetales	Saccharomycetaceae	Kazachstania	Kazachstania_servazzii	GCA_028408395.1	UA_PF_9_W20_2021	Scaffold
Ascomycota	Saccharomycotina	Saccharomycetes	Saccharomycetales	Saccharomycetaceae	Kazachstania	Kazachstania_siamensis	GCA_003708905.2	ASM370890v2	Scaffold
Ascomycota	Saccharomycotina	Saccharomycetes	Saccharomycetales	Saccharomycetaceae	Kazachstania	Kazachstania_slooffiae	GCA_017347545.2	ASM1734754v2	Contig
Ascomycota	Saccharomycotina	Saccharomycetes	Saccharomycetales	Saccharomycetaceae	Kazachstania	Kazachstania_telluris	GCA_009394695.1	ASM939469v1	Scaffold
Ascomycota	Saccharomycotina	Saccharomycetes	Saccharomycetales	Saccharomycetaceae	Kazachstania	Kazachstania_transvaalensis	GCA_003708445.3	NRRL Y-17245	Scaffold
Ascomycota	Saccharomycotina	Saccharomycetes	Saccharomycetales	Saccharomycetaceae	Kazachstania	Kazachstania_unispora	GCA_003708525.2	ASM370852v2	Scaffold
Ascomycota	Saccharomycotina	Saccharomycetes	Saccharomycetales	Saccharomycetaceae	Kluyveromyces	Kluyveromyces_aestuarii	GCA_003707555.1	ASM370755v1	Scaffold
Ascomycota	Saccharomycotina	Saccharomycetes	Saccharomycetales	Saccharomycetaceae	Kluyveromyces	Kluyveromyces_dobzhanskii	GCA_003705805.2	ASM370580v2	Scaffold
Ascomycota	Saccharomycotina	Saccharomycetes	Saccharomycetales	Saccharomycetaceae	Kluyveromyces	Kluyveromyces_marxianus	GCA_001417885.1	Kmar_1.0	Complete Genome
Ascomycota	Saccharomycotina	Saccharomycetes	Saccharomycetales	Saccharomycetaceae	Kluyveromyces	Kluyveromyces_nonfermentans	GCA_003670155.1	ASM367015v1	Scaffold
Ascomycota	Saccharomycotina	Saccharomycetes	Saccharomycetales	Saccharomycetaceae	Kluyveromyces	Kluyveromyces_sp_TMB_2019a	GCA_008973615.1	ASM897361v1	Contig
Ascomycota	Saccharomycotina	Saccharomycetes	Saccharomycetales	Saccharomycetaceae	Kluyveromyces	Kluyveromyces_wickerhamii	GCA_000179415.1	ASM17941v1	Contig
Ascomycota	Saccharomycotina	Saccharomycetes	Saccharomycetales	Saccharomycetaceae	Lachancea	Lachancea_dasiensis	GCA_900074725.1	LADA0	Chromosome
Ascomycota	Saccharomycotina	Saccharomycetes	Saccharomycetales	Saccharomycetaceae	Lachancea	Lachancea_fermentati	GCA_900074765.1	LAFE0	Chromosome
Ascomycota	Saccharomycotina	Saccharomycetes	Saccharomycetales	Saccharomycetaceae	Lachancea	Lachancea_lanzarotensis	GCA_000938715.1	LALA0	Scaffold
Ascomycota	Saccharomycotina	Saccharomycetes	Saccharomycetales	Saccharomycetaceae	Lachancea	Lachancea_meyersii	GCA_900074715.1	LAME0	Chromosome
Ascomycota	Saccharomycotina	Saccharomycetes	Saccharomycetales	Saccharomycetaceae	Lachancea	Lachancea_mirantina	GCA_900074745.1	LAMI0	Chromosome
Ascomycota	Saccharomycotina	Saccharomycetes	Saccharomycetales	Saccharomycetaceae	Lachancea	Lachancea_nothofagi	GCA_900074755.1	LANO0	Chromosome
Ascomycota	Saccharomycotina	Saccharomycetes	Saccharomycetales	Saccharomycetaceae	Lachancea	Lachancea_quebecensis	GCA_002900925.1	ASM290092v1	Scaffold
Ascomycota	Saccharomycotina	Saccharomycetes	Saccharomycetales	Saccharomycetaceae	Lachancea	Lachancea_thermotolerans	GCA_000142805.1	ASM14280v1	Chromosome
Ascomycota	Saccharomycotina	Saccharomycetes	Saccharomycetales	Saccharomycetaceae	Lachancea	Lachancea_waltii	GCA_000167115.1	ASM16711v1	Contig
Ascomycota	Saccharomycotina	Saccharomycetes	Saccharomycetales	Saccharomycetaceae	Nakaseomyces	Nakaseomyces_delphensis	GCA_001039675.1	AGH_PRJEB150_V1	Contig
Ascomycota	Saccharomycotina	Saccharomycetes	Saccharomycetales	Saccharomycetaceae	Naumovozyma	Naumovozyma_castellii	GCA_000237345.1	ASM23734v1	Chromosome
Ascomycota	Saccharomycotina	Saccharomycetes	Saccharomycetales	Saccharomycetaceae	Naumovozyma	Naumovozyma_dairenensis	GCA_000227115.2	ASM22711v2	Chromosome
Ascomycota	Saccharomycotina	Saccharomycetes	Saccharomycetales	Saccharomycetaceae	Saccharomyces	Saccharomyces_cerevisiae	GCA_000146045.2	R64	Complete Genome
Ascomycota	Saccharomycotina	Saccharomycetes	Saccharomycetales	Saccharomycetaceae	Saccharomyces	Saccharomyces_jurei	GCA_900290405.1	SacJureiUoM1	Complete Genome
Ascomycota	Saccharomycotina	Saccharomycetes	Saccharomycetales	Saccharomycetaceae	Saccharomyces	Saccharomyces_kluyveri	GCA_000149225.2	ASM14922v2	Chromosome
Ascomycota	Saccharomycotina	Saccharomycetes	Saccharomycetales	Saccharomycetaceae	Saccharomyces	Saccharomyces_kudriavzevii	GCA_947243785.1	Skud-ZP591	Complete Genome
Ascomycota	Saccharomycotina	Saccharomycetes	Saccharomycetales	Saccharomycetaceae	Saccharomyces	Saccharomyces_mikatae	GCA_947241705.1	Smik-IFO1815	Complete Genome
Ascomycota	Saccharomycotina	Saccharomycetes	Saccharomycetales	Saccharomycetaceae	Saccharomyces	Saccharomyces_pastorianus	GCA_011022315.1	ASM1102231v1	Chromosome
Ascomycota	Saccharomycotina	Saccharomycetes	Saccharomycetales	Saccharomycetaceae	Saccharomyces	Saccharomyces_sp_boulardii	GCA_026225675.1	ASM2622567v1	Contig
Ascomycota	Saccharomycotina	Saccharomycetes	Saccharomycetales	Saccharomycetaceae	Saccharomycetaceae_spp	Saccharomycetaceae_sp_Ashbya	GCA_000412225.2	ASM41222v2	Complete Genome
Ascomycota	Saccharomycotina	Saccharomycetes	Saccharomycetales	Saccharomycetaceae	Saccharomycodes	Saccharomycodes_ludwigii	GCA_020623625.1	UHD_SCDLUD_16	Chromosome
Ascomycota	Saccharomycotina	Saccharomycetes	Saccharomycetales	Saccharomycetaceae	Saccharomycopsis	Saccharomycopsis_capsularis	GCA_003705375.1	ASM370537v1	Scaffold
Ascomycota	Saccharomycotina	Saccharomycetes	Saccharomycetales	Saccharomycetaceae	Saccharomycopsis	Saccharomycopsis_fermentans	GCA_002564245.1	ASM256424v1	Scaffold
Ascomycota	Saccharomycotina	Saccharomycetes	Saccharomycetales	Saccharomycetaceae	Saccharomycopsis	Saccharomycopsis_fibuligera	GCA_001936155.1	KPH12	Complete Genome
Ascomycota	Saccharomycotina	Saccharomycetes	Saccharomycetales	Saccharomycetaceae	Saccharomycopsis	Saccharomycopsis_fodiens	GCA_002564235.1	ASM256423v1	Scaffold
Ascomycota	Saccharomycotina	Saccharomycetes	Saccharomycetales	Saccharomycetaceae	Saccharomycopsis	Saccharomycopsis_malanga	GCA_004014935.1	ASM401493v1	Complete Genome
Ascomycota	Saccharomycotina	Saccharomycetes	Saccharomycetales	Saccharomycetaceae	Saccharomycopsis	Saccharomycopsis_schoenii	GCA_010994365.1	ASM1099436v1	Scaffold
Ascomycota	Saccharomycotina	Saccharomycetes	Saccharomycetales	Saccharomycetaceae	Tetrapisispora	Tetrapisispora_blattae	GCA_000315915.1	ASM31591v1	Chromosome
Ascomycota	Saccharomycotina	Saccharomycetes	Saccharomycetales	Saccharomycetaceae	Tetrapisispora	Tetrapisispora_fleetii	GCA_003707605.1	ASM370760v1	Scaffold
Ascomycota	Saccharomycotina	Saccharomycetes	Saccharomycetales	Saccharomycetaceae	Tetrapisispora	Tetrapisispora_iriomotensis	GCA_003705975.1	ASM370597v1	Scaffold
Ascomycota	Saccharomycotina	Saccharomycetes	Saccharomycetales	Saccharomycetaceae	Tetrapisispora	Tetrapisispora_namnaoensis	GCA_003705985.1	ASM370598v1	Scaffold
Ascomycota	Saccharomycotina	Saccharomycetes	Saccharomycetales	Saccharomycetaceae	Tetrapisispora	Tetrapisispora_phaffii	GCA_000236905.1	ASM23690v1	Chromosome
Ascomycota	Saccharomycotina	Saccharomycetes	Saccharomycetales	Saccharomycetaceae	Torulaspora	Torulaspora_delbrueckii	GCA_000243375.1	ASM24337v1	Chromosome
Ascomycota	Saccharomycotina	Saccharomycetes	Saccharomycetales	Saccharomycetaceae	Torulaspora	Torulaspora_franciscae	GCA_003705175.2	ASM370517v2	Scaffold
Ascomycota	Saccharomycotina	Saccharomycetes	Saccharomycetales	Saccharomycetaceae	Torulaspora	Torulaspora_globosa	GCA_014133895.1	ASM1413389v1	Complete Genome
Ascomycota	Saccharomycotina	Saccharomycetes	Saccharomycetales	Saccharomycetaceae	Torulaspora	Torulaspora_indica	GCA_931305995.1	CBS12408	Contig
Ascomycota	Saccharomycotina	Saccharomycetes	Saccharomycetales	Saccharomycetaceae	Torulaspora	Torulaspora_maleeae	GCA_003708055.2	ASM370805v2	Scaffold
Ascomycota	Saccharomycotina	Saccharomycetes	Saccharomycetales	Saccharomycetaceae	Torulaspora	Torulaspora_microellipsoides	GCA_900186055.1	TOMI	Scaffold
Ascomycota	Saccharomycotina	Saccharomycetes	Saccharomycetales	Saccharomycetaceae	Torulaspora	Torulaspora_quercuum	GCA_946403475.1	Wolfe_Tque_UCD657	Complete Genome
Ascomycota	Saccharomycotina	Saccharomycetes	Saccharomycetales	Saccharomycetaceae	Vanderwaltozyma	Vanderwaltozyma_polyspora	GCA_000150035.1	ASM15003v1	Scaffold
Ascomycota	Saccharomycotina	Saccharomycetes	Saccharomycetales	Saccharomycetaceae	Yueomyces	Yueomyces_sinensis	GCA_003707995.1	ASM370799v1	Scaffold
Ascomycota	Saccharomycotina	Saccharomycetes	Saccharomycetales	Saccharomycetaceae	Zygosaccharomyces	Zygosaccharomyces_bisporus	GCA_003707595.1	ASM370759v1	Scaffold
Ascomycota	Saccharomycotina	Saccharomycetes	Saccharomycetales	Saccharomycetaceae	Zygosaccharomyces	Zygosaccharomyces_kombuchaensis	GCA_003705955.1	ASM370595v1	Scaffold
Ascomycota	Saccharomycotina	Saccharomycetes	Saccharomycetales	Saccharomycetaceae	Zygosaccharomyces	Zygosaccharomyces_mellis	GCA_007556495.1	ASM755649v1	Contig
Ascomycota	Saccharomycotina	Saccharomycetes	Saccharomycetales	Saccharomycetaceae	Zygosaccharomyces	Zygosaccharomyces_parabailii	GCA_001984395.2	ASM198439v2	Complete Genome
Ascomycota	Saccharomycotina	Saccharomycetes	Saccharomycetales	Saccharomycetaceae	Zygosaccharomyces	Zygosaccharomyces_pseudobailii	GCA_900408955.1	Zpse1	Scaffold
Ascomycota	Saccharomycotina	Saccharomycetes	Saccharomycetales	Saccharomycetaceae	Zygosaccharomyces	Zygosaccharomyces_rouxii	GCA_000026365.1	ASM2636v1	Chromosome
Ascomycota	Saccharomycotina	Saccharomycetes	Saccharomycetales	Saccharomycetaceae	Zygosaccharomyces	Zygosaccharomyces_sapae	GCA_900465325.1	ABT301	Contig
Ascomycota	Saccharomycotina	Saccharomycetes	Saccharomycetales	Saccharomycetaceae	Zygotorulaspora	Zygotorulaspora_florentina	GCA_003671575.2	ASM367157v2	Scaffold
Ascomycota	Saccharomycotina	Saccharomycetes	Saccharomycetales	Saccharomycetaceae	Zygotorulaspora	Zygotorulaspora_mrakii	GCA_013402915.1	ASM1340291v1	Complete Genome
Ascomycota	Saccharomycotina	Saccharomycetes	Saccharomycetales	Saccharomycetaceae	Zymoseptoria	Zymoseptoria_crescenta	GCA_026122155.1	ASM2612215v1	Scaffold
Ascomycota	Saccharomycotina	Saccharomycetes	Saccharomycetales	Saccharomycetaceae	Zymoseptoria	Zymoseptoria_tritici	GCA_000219625.1	MYCGR v2.0	Chromosome
Ascomycota	Saccharomycotina	Saccharomycetes	Saccharomycetales	Saccharomycetales_incertae_sedis	Ambrosiozyma	Ambrosiozyma_ambrosiae	GCA_003705185.1	ASM370518v1	Scaffold
Ascomycota	Saccharomycotina	Saccharomycetes	Saccharomycetales	Saccharomycetales_incertae_sedis	Ambrosiozyma	Ambrosiozyma_maleeae	GCA_003706635.1	ASM370663v1	Contig
Ascomycota	Saccharomycotina	Saccharomycetes	Saccharomycetales	Saccharomycetales_incertae_sedis	Ambrosiozyma	Ambrosiozyma_oregonensis	GCA_003706315.2	ASM370631v2	Scaffold
Ascomycota	Saccharomycotina	Saccharomycetes	Saccharomycetales	Saccharomycetales_incertae_sedis	Ambrosiozyma	Ambrosiozyma_philentoma	GCA_003707675.2	ASM370767v2	Scaffold
Ascomycota	Saccharomycotina	Saccharomycetes	Saccharomycetales	Saccharomycetales_incertae_sedis	Ambrosiozyma	Ambrosiozyma_pseudovanderkliftii	GCA_003707895.2	ASM370789v2	Scaffold
Ascomycota	Saccharomycotina	Saccharomycetes	Saccharomycetales	Saccharomycetales_incertae_sedis	Ambrosiozyma	Ambrosiozyma_vanderkliftii	GCA_003705225.1	ASM370522v1	Scaffold
Ascomycota	Saccharomycotina	Saccharomycetes	Saccharomycetales	Saccharomycetales_incertae_sedis	Diutina	Diutina_catenulata	GCA_003285555.1	ASM328555v1	Contig
Ascomycota	Saccharomycotina	Saccharomycetes	Saccharomycetales	Saccharomycetales_incertae_sedis	Diutina	Diutina_rugosa	GCA_008704595.1	ASM870459v1	Scaffold
Ascomycota	Saccharomycotina	Saccharomycetes	Saccharomycetales	Saccharomycetales_incertae_sedis	Kuraishia	Kuraishia_capsulata	GCA_000576695.1	AUH_PRJEB4427_v1	Scaffold
Ascomycota	Saccharomycotina	Saccharomycetes	Saccharomycetales	Saccharomycetales_incertae_sedis	Kuraishia	Kuraishia_molischiana	GCA_024271875.1	ASM2427187v1	Scaffold
Ascomycota	Saccharomycotina	Saccharomycetes	Saccharomycetales	Saccharomycetales_incertae_sedis	Kuraishia	Kuraishia_ogatae	GCA_003706285.2	ASM370628v2	Scaffold
Ascomycota	Saccharomycotina	Saccharomycetes	Saccharomycetales	Saccharomycetales_incertae_sedis	Middelhovenomyces	Middelhovenomyces_tepae	GCA_003708105.2	ASM370810v2	Scaffold
Ascomycota	Saccharomycotina	Saccharomycetes	Saccharomycetales	Saccharomycetales_incertae_sedis	Nadsonia	Nadsonia_starkeyi-henricii	GCA_003123035.1	ASM312303v1	Scaffold
Ascomycota	Saccharomycotina	Saccharomycetes	Saccharomycetales	Saccharomycetales_incertae_sedis	Starmerella	Starmerella_apicola	GCA_001005415.1	ASM100541v1	Scaffold
Ascomycota	Saccharomycotina	Saccharomycetes	Saccharomycetales	Saccharomycetales_incertae_sedis	Starmerella	Starmerella_bacillaris	GCA_002270425.1	ASM227042v1	Scaffold
Ascomycota	Saccharomycotina	Saccharomycetes	Saccharomycetales	Saccharomycetales_incertae_sedis	Starmerella	Starmerella_davenportii	GCA_004124985.1	ASM412498v1	Scaffold
Ascomycota	Saccharomycotina	Saccharomycetes	Saccharomycetales	Saccharomycetales_incertae_sedis	Starmerella	Starmerella_geochares	GCA_004125165.1	ASM412516v1	Scaffold
Ascomycota	Saccharomycotina	Saccharomycetes	Saccharomycetales	Saccharomycetales_incertae_sedis	Starmerella	Starmerella_gropengiesseri	GCA_004125075.1	ASM412507v1	Scaffold
Ascomycota	Saccharomycotina	Saccharomycetes	Saccharomycetales	Saccharomycetales_incertae_sedis	Starmerella	Starmerella_kuoi	GCA_004124915.1	ASM412491v1	Scaffold
Ascomycota	Saccharomycotina	Saccharomycetes	Saccharomycetales	Saccharomycetales_incertae_sedis	Starmerella	Starmerella_ratchasimensis	GCA_004124975.1	ASM412497v1	Contig
Ascomycota	Saccharomycotina	Saccharomycetes	Saccharomycetales	Saccharomycetales_incertae_sedis	Starmerella	Starmerella_riodocensis	GCA_004124955.1	ASM412495v1	Scaffold
Ascomycota	Saccharomycotina	Saccharomycetes	Saccharomycetales	Saccharomycetales_incertae_sedis	Starmerella	Starmerella_sorbosivorans	GCA_004125005.1	ASM412500v1	Scaffold
Ascomycota	Saccharomycotina	Saccharomycetes	Saccharomycetales	Saccharomycetales_incertae_sedis	Starmerella	Starmerella_tilneyi	GCA_004125055.1	ASM412505v1	Scaffold
Ascomycota	Saccharomycotina	Saccharomycetes	Saccharomycetales	Saccharomycetales_incertae_sedis	Starmerella	Starmerella_vaccinii	GCA_004125185.1	ASM412518v1	Scaffold
Ascomycota	Saccharomycotina	Saccharomycetes	Saccharomycetales	Saccharomycodaceae	Hanseniaspora	Hanseniaspora_clermontiae	GCA_003706385.1	ASM370638v1	Scaffold
Ascomycota	Saccharomycotina	Saccharomycetes	Saccharomycetales	Saccharomycodaceae	Hanseniaspora	Hanseniaspora_gamundiae	GCA_003020785.1	Hgam_CRUB1928T_v1	Scaffold
Ascomycota	Saccharomycotina	Saccharomycetes	Saccharomycetales	Saccharomycodaceae	Hanseniaspora	Hanseniaspora_guilliermondii	GCA_004919775.1	ASM491977v1	Scaffold
Ascomycota	Saccharomycotina	Saccharomycetes	Saccharomycetales	Saccharomycodaceae	Hanseniaspora	Hanseniaspora_lachancei	GCA_004919765.1	ASM491976v1	Scaffold
Ascomycota	Saccharomycotina	Saccharomycetes	Saccharomycetales	Saccharomycodaceae	Hanseniaspora	Hanseniaspora_lindneri	GCA_019649525.1	ASM1964952v1	Scaffold
Ascomycota	Saccharomycotina	Saccharomycetes	Saccharomycetales	Saccharomycodaceae	Hanseniaspora	Hanseniaspora_mollemarum	GCA_019649515.1	ASM1964951v1	Scaffold
Ascomycota	Saccharomycotina	Saccharomycetes	Saccharomycetales	Saccharomycodaceae	Hanseniaspora	Hanseniaspora_nectarophila	GCA_004919845.1	ASM491984v1	Scaffold
Ascomycota	Saccharomycotina	Saccharomycetes	Saccharomycetales	Saccharomycodaceae	Hanseniaspora	Hanseniaspora_occidentalis_var_citrica	GCA_004919885.1	ASM491988v1	Scaffold
Ascomycota	Saccharomycotina	Saccharomycetes	Saccharomycetales	Saccharomycodaceae	Hanseniaspora	Hanseniaspora_opuntiae	GCA_001749795.1	ASM174979v1	Scaffold
Ascomycota	Saccharomycotina	Saccharomycetes	Saccharomycetales	Saccharomycodaceae	Hanseniaspora	Hanseniaspora_osmophila	GCA_001747045.1	ASM174704v1	Scaffold
Ascomycota	Saccharomycotina	Saccharomycetes	Saccharomycetales	Saccharomycodaceae	Hanseniaspora	Hanseniaspora_pseudoguilliermondii	GCA_003708335.1	ASM370833v1	Scaffold
Ascomycota	Saccharomycotina	Saccharomycetes	Saccharomycetales	Saccharomycodaceae	Hanseniaspora	Hanseniaspora_thailandica	GCA_004919915.1	ASM491991v1	Scaffold
Ascomycota	Saccharomycotina	Saccharomycetes	Saccharomycetales	Saccharomycodaceae	Hanseniaspora	Hanseniaspora_uvarum	GCA_003243715.1	ASM324371v1	Contig
Ascomycota	Saccharomycotina	Saccharomycetes	Saccharomycetales	Saccharomycodaceae	Hanseniaspora	Hanseniaspora_valbyensis	GCA_001664025.1	Hanva1_1	Scaffold
Ascomycota	Saccharomycotina	Saccharomycetes	Saccharomycetales	Saccharomycodaceae	Hanseniaspora	Hanseniaspora_vineae	GCA_000585475.3	FQ_Hvineae_v3	Scaffold
Ascomycota	Saccharomycotina	Saccharomycetes	Saccharomycetales	Trichomonascaceae	Blastobotrys	Blastobotrys_adeninivorans	GCA_016162255.1	ASM1616225v1	Scaffold
Ascomycota	Saccharomycotina	Saccharomycetes	Saccharomycetales	Trichomonascaceae	Blastobotrys	Blastobotrys_americana	GCA_003705795.2	ASM370579v2	Scaffold
Ascomycota	Saccharomycotina	Saccharomycetes	Saccharomycetales	Trichomonascaceae	Blastobotrys	Blastobotrys_aristata	GCA_946409495.1	Wolfe_Bari_UCD613	Complete Genome
Ascomycota	Saccharomycotina	Saccharomycetes	Saccharomycetales	Trichomonascaceae	Blastobotrys	Blastobotrys_mokoenaii	GCA_003705765.2	ASM370576v2	Scaffold
Ascomycota	Saccharomycotina	Saccharomycetes	Saccharomycetales	Trichomonascaceae	Blastobotrys	Blastobotrys_muscicola	GCA_003705745.2	ASM370574v2	Scaffold
Ascomycota	Saccharomycotina	Saccharomycetes	Saccharomycetales	Trichomonascaceae	Blastobotrys	Blastobotrys_peoriensis	GCA_003705735.2	ASM370573v2	Scaffold
Ascomycota	Saccharomycotina	Saccharomycetes	Saccharomycetales	Trichomonascaceae	Blastobotrys	Blastobotrys_proliferans	GCA_003707485.2	ASM370748v2	Scaffold
Ascomycota	Saccharomycotina	Saccharomycetes	Saccharomycetales	Trichomonascaceae	Blastobotrys	Blastobotrys_raffinosifermentans	GCA_003705705.1	ASM370570v1	Scaffold
Ascomycota	Saccharomycotina	Saccharomycetes	Saccharomycetales	Trichomonascaceae	Blastobotrys	Blastobotrys_serpentis	GCA_003705695.1	ASM370569v1	Scaffold
Ascomycota	Saccharomycotina	Saccharomycetes	Saccharomycetales	Trichomonascaceae	Diddensiella	Diddensiella_caesifluorescens	GCA_003705635.1	ASM370563v1	Scaffold
Ascomycota	Saccharomycotina	Saccharomycetes	Saccharomycetales	Trichomonascaceae	Groenewaldozyma	Groenewaldozyma_salmanticensis	GCA_003708315.2	ASM370831v2	Scaffold
Ascomycota	Saccharomycotina	Saccharomycetes	Saccharomycetales	Trichomonascaceae	Spencermartinsiella	Spencermartinsiella_europaea	GCA_003705305.2	ASM370530v2	Scaffold
Ascomycota	Saccharomycotina	Saccharomycetes	Saccharomycetales	Trichomonascaceae	Sugiyamaella	Sugiyamaella_lignohabitans	GCA_001640025.2	ASM164002v2	Complete Genome
Ascomycota	Saccharomycotina	Saccharomycetes	Saccharomycetales	Trichomonascaceae	Sugiyamaella	Sugiyamaella_xylanicola	GCA_001939105.2	Sxyl_2.0	Contig
Ascomycota	Saccharomycotina	Saccharomycetes	Saccharomycetales	Trichomonascaceae	Wickerhamiella	Wickerhamiella_alocasiicola	GCA_022577715.1	ASM2257771v1	Contig
Ascomycota	Saccharomycotina	Saccharomycetes	Saccharomycetales	Trichomonascaceae	Wickerhamiella	Wickerhamiella_azyma	GCA_022577855.1	ASM2257785v1	Contig
Ascomycota	Saccharomycotina	Saccharomycetes	Saccharomycetales	Trichomonascaceae	Wickerhamiella	Wickerhamiella_cacticola	GCA_003705615.1	ASM370561v1	Scaffold
Ascomycota	Saccharomycotina	Saccharomycetes	Saccharomycetales	Trichomonascaceae	Wickerhamiella	Wickerhamiella_domercqiae	GCA_001599275.1	JCM_9478_assembly_v001	Scaffold
Ascomycota	Saccharomycotina	Saccharomycetes	Saccharomycetales	Trichomonascaceae	Wickerhamiella	Wickerhamiella_hasegawae	GCA_004125105.1	ASM412510v1	Scaffold
Ascomycota	Saccharomycotina	Saccharomycetes	Saccharomycetales	Trichomonascaceae	Wickerhamiella	Wickerhamiella_infanticola	GCA_004125145.1	ASM412514v1	Contig
Ascomycota	Saccharomycotina	Saccharomycetes	Saccharomycetales	Trichomonascaceae	Wickerhamiella	Wickerhamiella_kurtzmanii	GCA_022577765.1	ASM2257776v1	Contig
Ascomycota	Saccharomycotina	Saccharomycetes	Saccharomycetales	Trichomonascaceae	Wickerhamiella	Wickerhamiella_nectarea	GCA_022577815.1	ASM2257781v1	Contig
Ascomycota	Saccharomycotina	Saccharomycetes	Saccharomycetales	Trichomonascaceae	Wickerhamiella	Wickerhamiella_pararugosa	GCA_023628975.1	ASM2362897v1	Scaffold
Ascomycota	Saccharomycotina	Saccharomycetes	Saccharomycetales	Trichomonascaceae	Wickerhamiella	Wickerhamiella_parazyma	GCA_022577825.1	ASM2257782v1	Contig
Ascomycota	Saccharomycotina	Saccharomycetes	Saccharomycetales	Trichomonascaceae	Wickerhamiella	Wickerhamiella_sorbophila	GCA_002251995.2	ASM225199v2	Contig
Ascomycota	Saccharomycotina	Saccharomycetes	Saccharomycetales	Trichomonascaceae	Wickerhamiella	Wickerhamiella_vanderwaltii	GCA_022577775.1	ASM2257777v1	Contig
Ascomycota	Saccharomycotina	Saccharomycetes	Saccharomycetales	Trichomonascaceae	Zygoascus	Zygoascus_meyerae	GCA_003707935.2	ASM370793v2	Scaffold
Ascomycota	Saccharomycotina	Saccharomycetes	Saccharomycetales	Trichomonascaceae	Zygoascus	Zygoascus_ofunaensis	GCA_003707925.2	ASM370792v2	Scaffold
Ascomycota	Saccharomycotina	Saccharomycetes	Saccharomycetales	Trigonopsidaceae	Botryozyma	Botryozyma_nematodophila	GCA_003707445.1	ASM370744v1	Scaffold
Ascomycota	Saccharomycotina	Saccharomycetes	Saccharomycetales	Trigonopsidaceae	Tortispora	Tortispora_ganteri	GCA_003707115.1	ASM370711v1	Scaffold
Ascomycota	Saccharomycotina	Saccharomycetes	Saccharomycetales	Trigonopsidaceae	Tortispora	Tortispora_sangerardonensis	GCA_011751505.1	ASM1175150v1	Scaffold
Ascomycota	Saccharomycotina	Saccharomycetes	Saccharomycetales	Trigonopsidaceae	Tortispora	Tortispora_starmeri	GCA_003706775.2	ASM370677v2	Scaffold
Ascomycota	Saccharomycotina	Saccharomycetes	Saccharomycetales	Trigonopsidaceae	Trigonopsis	Trigonopsis_variabilis	GCA_003707065.2	ASM370706v2	Scaffold
Ascomycota	Saccharomycotina	Saccharomycetes	Saccharomycetales	Trigonopsidaceae	Trigonopsis	Trigonopsis_vinaria	GCA_003706805.2	ASM370680v2	Scaffold
Ascomycota	Taphrinomycotina	Neolectomycetes	Neolectales	Neolectaceae	Neolecta	Neolecta_irregularis	GCA_001929475.1	NeoIirr1.0	Scaffold
Ascomycota	Taphrinomycotina	Pneumocystidomycetes	Pneumocystidales	Pneumocystidaceae	Pneumocystis	Pneumocystis_canis	GCA_017311265.1	ASM1731126v1	Scaffold
Ascomycota	Taphrinomycotina	Pneumocystidomycetes	Pneumocystidales	Pneumocystidaceae	Pneumocystis	Pneumocystis_carinii	GCA_001477545.1	Pneu_cari_B80_V3	Contig
Ascomycota	Taphrinomycotina	Pneumocystidomycetes	Pneumocystidales	Pneumocystidaceae	Pneumocystis	Pneumocystis_jirovecii	GCA_001477535.1	Pneu_jiro_RU7_V2	Contig
Ascomycota	Taphrinomycotina	Pneumocystidomycetes	Pneumocystidales	Pneumocystidaceae	Pneumocystis	Pneumocystis_murina	GCA_000349005.2	Pneumo_murina_B123_V4	Contig
Ascomycota	Taphrinomycotina	Pneumocystidomycetes	Pneumocystidales	Pneumocystidaceae	Pneumocystis	Pneumocystis_oryctolagi	GCA_017311285.1	Pneumocystis_oryctolagi_MERGE_1.1	Scaffold
Ascomycota	Taphrinomycotina	Pneumocystidomycetes	Pneumocystidales	Pneumocystidaceae	Pneumocystis	Pneumocystis_sp_macacae	GCA_018127085.1	P2C.v1.0	Chromosome
Ascomycota	Taphrinomycotina	Pneumocystidomycetes	Pneumocystidales	Pneumocystidaceae	Pneumocystis	Pneumocystis_wakefieldiae	GCA_017301755.1	ASM1730175v1	Complete Genome
Ascomycota	Taphrinomycotina	Schizosaccharomycetes	Schizosaccharomycetales	Schizosaccharmicetaceae	Schizosaccharomyces	Schizosaccharomyces_japonicus	GCA_000149845.2	SJ5	Scaffold
Ascomycota	Taphrinomycotina	Schizosaccharomycetes	Schizosaccharomycetales	Schizosaccharmicetaceae	Schizosaccharomyces	Schizosaccharomyces_octosporus	GCA_000150505.2	SO6	Scaffold
Ascomycota	Taphrinomycotina	Schizosaccharomycetes	Schizosaccharomycetales	Schizosaccharmicetaceae	Schizosaccharomyces	Schizosaccharomyces_osmophilus	GCA_027921745.1	ASM2792174v1	Complete Genome
Ascomycota	Taphrinomycotina	Schizosaccharomycetes	Schizosaccharomycetales	Schizosaccharmicetaceae	Schizosaccharomyces	Schizosaccharomyces_pombe	GCA_000002945.2	ASM294v2	Chromosome
Ascomycota	Taphrinomycotina	Taphrinomycetes	Taphrinales	Protomycetaceae	Protomyces	Protomyces_gravidus	GCA_003717255.1	ASM371725v1	Contig
Ascomycota	Taphrinomycotina	Taphrinomycetes	Taphrinales	Protomycetaceae	Protomyces	Protomyces_inundatus	GCA_003717165.1	ASM371716v1	Contig
Ascomycota	Taphrinomycotina	Taphrinomycetes	Taphrinales	Protomycetaceae	Protomyces	Protomyces_lactucae-debilis	GCA_002105105.1	Prola1	Contig
Ascomycota	Taphrinomycotina	Taphrinomycetes	Taphrinales	Protomycetaceae	Protomyces	Protomyces_macrosporus	GCA_003717175.1	ASM371717v1	Contig
Ascomycota	Taphrinomycotina	Taphrinomycetes	Taphrinales	Protomycetaceae	Protomyces	Protomyces_pachydermus	GCA_003717275.1	ASM371727v1	Contig
Ascomycota	Taphrinomycotina	Taphrinomycetes	Taphrinales	Protomycetaceae	Protomyces	Protomyces_sp_C29	GCA_003568695.1	C29	Contig
Ascomycota	Taphrinomycotina	Taphrinomycetes	Taphrinales	Taphrinaceae	Taphrina	Taphrina_betulina	GCA_008802775.1	ASM880277v1	Scaffold
Ascomycota	Taphrinomycotina	Taphrinomycetes	Taphrinales	Taphrinaceae	Taphrina	Taphrina_communis	GCA_005281525.1	ASM528152v1	Scaffold
Ascomycota	Taphrinomycotina	Taphrinomycetes	Taphrinales	Taphrinaceae	Taphrina	Taphrina_deformans	GCA_005281575.1	ASM528157v1	Scaffold
Ascomycota	Taphrinomycotina	Taphrinomycetes	Taphrinales	Taphrinaceae	Taphrina	Taphrina_flavorubra	GCA_000836175.1	Tf_assembly v1.1	Scaffold
Ascomycota	Taphrinomycotina	Taphrinomycetes	Taphrinales	Taphrinaceae	Taphrina	Taphrina_populina	GCA_000836195.1	Tp_assembly v1.1	Scaffold
Ascomycota	Taphrinomycotina	Taphrinomycetes	Taphrinales	Taphrinaceae	Taphrina	Taphrina_pruni	GCA_005281585.1	ASM528158v1	Scaffold
Ascomycota	Taphrinomycotina	Taphrinomycetes	Taphrinales	Taphrinaceae	Taphrina	Taphrina_wiesneri	GCA_005281515.1	ASM528151v1	Scaffold
Ascomycota	Taphrinomycotina	Taphrinomycotina_incertae_sedis	Taphrinomycotina_incertae_sedis	Taphrinomycotina_incertae_sedis	Novakomyces	Novakomyces_olei	GCA_016906335.1	ASM1690633v1	Contig

## Sheet: FId_only_species
Phylum	Subphylum	Class	Order	Family	Genus	Species
Ascomycota	Pezizomycotina	Dothideomycetes	Mycosphaerellales	Mycosphaerellaceae	Cercospora	Cercospora_apii;Cercospora_citrullina;Cercospora_nicotianae
Ascomycota	Pezizomycotina	Sordariomycetes	Xylariales	Xylariaceae	Xylariaceae_spp	Ustulina_deusta;Kretzschmaria_deusta
Ascomycota	Pezizomycotina	Dothideomycetes	Pleosporales	Didymellaceae	Didymella	Botrytis_cinerea;Botrytis_fabae;Botrytis_pseudocinerea
Ascomycota	Pezizomycotina	Sordariomycetes	Sordariomycetes_spp	Sordariomycetes_spp	Sordariomycetes_spp	Amesia_nigricolor;Chloridium_humicola
Ascomycota	Pezizomycotina	Eurotiomycetes	Eurotiales	Aspergillaceae	Aspergillus	Aspergillus_latus;Aspergillus_spinulosporus
Ascomycota	Pezizomycotina	Sordariomycetes	Hypocreales	Clavicipitaceae	Claviceps	Claviceps_sp_LM77;Claviceps_sp_LM84
Ascomycota	Pezizomycotina	Eurotiomycetes	Eurotiales	Aspergillaceae	Aspergillus	Aspergillus_flavus;Aspergillus_oryzae;Aspergillus_parasiticus;Aspergillus_texensis
Ascomycota	Pezizomycotina	Dothideomycetes	Dothideales	Saccotheciaceae	Aureobasidium	Aureobasidium_zeae;Kabatiella_zeae
Ascomycota	Pezizomycotina	Dothideomycetes	Pleosporales	Pleosporales_spp	Pleosporales_spp	Curvularia_kusanoi;Epicoccum_sorghinum
Ascomycota	Pezizomycotina	Sordariomycetes	Hypocreales	Nectriaceae	Fusarium	Fusarium_annulatum;Fusarium_fujikuroi;Fusarium_globosum;Fusarium_sp_flavolapis
Ascomycota	Pezizomycotina	Sordariomycetes	Hypocreales	Nectriaceae	Fusarium	Fusarium_coffeatum;Fusarium_citri;Fusarium_nanum
Ascomycota	Pezizomycotina	Sordariomycetes	Hypocreales	Nectriaceae	Fusarium	Fusarium_goolgardi;Fusarium_nodosum
Ascomycota	Pezizomycotina	Sordariomycetes	Hypocreales	Nectriaceae	Fusarium	Fusarium_nisikadoi;Fusarium_miscanthi
Ascomycota	Pezizomycotina	Sordariomycetes	Ophiostomatales	Ophiostomataceae	Ophiostomataceae_spp	Grosmannia_serpens;Ophiostoma_himal_ulmi
Ascomycota	Pezizomycotina	Eurotiomycetes	Eurotiales	Aspergillaceae	Penicillium	Penicillium_pulvis;Penicillium_glabrum;Penicillium_tannophilum
Ascomycota	Pezizomycotina	Dothideomycetes	Pleosporales	Pleosporaceae	Alternaria	Alternaria_ethzedia;Alternaria_hordeiaustralica;Alternaria_triticimaculans;Alternaria_viburni
Ascomycota	Pezizomycotina	Eurotiomycetes	Eurotiales	Aspergillaceae	Aspergillus	Aspergillus_croceus;Aspergillus_unguis
Ascomycota	Pezizomycotina	Eurotiomycetes	Eurotiales	Aspergillaceae	Aspergillus	Aspergillus_tritici;Aspergillus_neotritici
Ascomycota	Pezizomycotina	Pezizomycotina_spp	Pezizomycotina_spp	Pezizomycotina_spp	Pezizomycotina_spp	Aulographum_hederae;Erysiphe_pulchra
Ascomycota	Pezizomycotina	Sordariomycetes	Hypocreales	Clavicipitaceae	Claviceps	Claviceps_arundinis;Claviceps_humidiphila
Ascomycota	Pezizomycotina	Sordariomycetes	Hypocreales	Nectriaceae	Fusarium	Fusarium_armeniacum;Fusarium_chaquense
Ascomycota	Pezizomycotina	Sordariomycetes	Hypocreales	Nectriaceae	Fusarium	Fusarium_falciforme;Fusarium_paranaense
Ascomycota	Pezizomycotina	Sordariomycetes	Hypocreales	Nectriaceae	Fusarium	Fusarium_hainanense;Fusarium_irregulare;Fusarium_luffae;Fusarium_tanahbumbuense
Ascomycota	Pezizomycotina	Sordariomycetes	Hypocreales	Nectriaceae	Fusarium	Fusarium_pilosicola;Fusarium_sacchari
Ascomycota	Pezizomycotina	Sordariomycetes	Hypocreales	Nectriaceae	Fusarium	Fusarium_tricinctum;Fusarium_acuminatum
Ascomycota	Ascomycota_spp	Ascomycota_spp	Ascomycota_spp	Ascomycota_spp	Ascomycota_spp	Geotrichum_candidum;Penicillium_crystallinum;Saccharomyces_sp_boulardii
Ascomycota	Pezizomycotina	Eurotiomycetes	Eurotiales	Aspergillaceae	Penicillium	Penicillium_lividum;Penicillium_odoratum
Ascomycota	Pezizomycotina	Eurotiomycetes	Eurotiales	Aspergillaceae	Aspergillus	Aspergillus_brunneus;Aspergillus_pseudoglaucus
Ascomycota	Pezizomycotina	Sordariomycetes	Hypocreales	Nectriaceae	Fusarium	Fusarium_aethiopicum;Fusarium_asiaticum;Fusarium_boothii;Fusarium_cortaderiae;Fusarium_culmorum;Fusarium_graminearum;Fusarium_louisianense;Fusarium_mesoamericanum
Ascomycota	Pezizomycotina	Sordariomycetes	Hypocreales	Nectriaceae	Fusarium	Fusarium_euwallaceae;Fusarium_kuroshium
Ascomycota	Pezizomycotina	Sordariomycetes	Hypocreales	Nectriaceae	Fusarium	Fusarium_langsethiae;Fusarium_sibiricum
Ascomycota	Pezizomycotina	Sordariomycetes	Hypocreales	Nectriaceae	Fusarium	Fusarium_liriodendri;Fusarium_phaseoli
Ascomycota	Pezizomycotina	Dothideomycetes	Pleosporales	Pleosporaceae	Alternaria	Alternaria_incomplexa;Alternaria_arbusti
Ascomycota	Pezizomycotina	Leotiomycetes	Helotiales	Scleortiniaceae	Scleortiniaceae_spp	Botryotinia_convoluta;Botrytis_byssoidea;Botrytis_deweyae;Botrytis_elliptica;Botrytis_fragariae;Botrytis_tulipae
Ascomycota	Pezizomycotina	Dothideomycetes	Pleosporales	Pleosporaceae	Curvularia	Curvularia_geniculata;Curvularia_lunata
Ascomycota	Pezizomycotina	Leotiomycetes	Helotiales	Helotiales_spp	Helotiales_spp	Drepanopeziza_brunnea;Marssonina_brunnea
Ascomycota	Pezizomycotina	Sordariomycetes	Hypocreales	Nectriaceae	Fusarium	Fusarium_caatingaense;Fusarium_camptoceras;Fusarium_incarnatum
Ascomycota	Pezizomycotina	Sordariomycetes	Hypocreales	Nectriaceae	Fusarium	Fusarium_denticulatum;Fusarium_guttiforme;Fusarium_marasasianum;Fusarium_mexicanum;Fusarium_napiforme;Fusarium_pseudonygamai;Fusarium_temperatum;Fusarium_musae;Fusarium_pseudocircinatum;Fusarium_sororula;Fusarium_verticillioides
Ascomycota	Pezizomycotina	Sordariomycetes	Xylariales	Xylariales_spp	Xylariales_spp	Hypoxylon_argillaceum;Nemania_diffusa
Ascomycota	Saccharomycotina	Saccharomycetes	Saccharomycetales	Lipomycetaceae	Lipomycetaceae_spp	Kockiozyma_suomiensis;Lipomyces_suomiensis
Ascomycota	Ascomycota_spp	Ascomycota_spp	Ascomycota_spp	Ascomycota_spp	Ascomycota_spp	Ochroconis_constricta;Scolecobasidium_constrictum
Ascomycota	Pezizomycotina	Eurotiomycetes	Eurotiales	Aspergillaceae	Penicillium	Penicillium_canescens;Penicillium_arizonense
Ascomycota	Pezizomycotina	Dothideomycetes	Pleosporales	Pleosporaceae	Alternaria	Alternaria_arborescens;Alternaria_burnsii
Ascomycota	Pezizomycotina	Eurotiomycetes	Eurotiales	Aspergillaceae	Aspergillus	Aspergillus_chevalieri;Aspergillus_amstelodami;Aspergillus_cristatus
Ascomycota	Pezizomycotina	Eurotiomycetes	Eurotiales	Aspergillaceae	Aspergillus	Aspergillus_protuberus;Aspergillus_fructus
Ascomycota	Pezizomycotina	Sordariomycetes	Hypocreales	Nectriaceae	Calonectria	Calonectria_honghensis;Calonectria_aciculata
Ascomycota	Pezizomycotina	Sordariomycetes	Glomerellales	Glomerellaceae	Colletotrichum	Colletotrichum_incanum;Colletotrichum_spaethianum
Ascomycota	Pezizomycotina	Dothideomycetes	Pleosporales	Didymellaceae	Didymella	Didymella_arachidicola;Didymella_lethalis;Didymella_pinodes
Ascomycota	Pezizomycotina	Sordariomycetes	Hypocreales	Nectriaceae	Fusarium	Fusarium_flagelliforme;Fusarium_humuli;Fusarium_scirpi
Ascomycota	Pezizomycotina	Leotiomycetes	Helotiales	Helotiaceae	Hymenoscyphus	Hymenoscyphus_koreanus;Hymenoscyphus_occultus
Ascomycota	Pezizomycotina	Eurotiomycetes	Eurotiales	Aspergillaceae	Penicillium	Penicillium_majusculum;Penicillium_solitum
Ascomycota	Pezizomycotina	Eurotiomycetes	Eurotiales	Aspergillaceae	Penicillium	Penicillium_verrucosum;Penicillium_nordicum
Ascomycota	Pezizomycotina	Sordariomycetes	Hypocreales	Hypocreaceae	Trichoderma	Trichoderma_parareesei;Trichoderma_reesei
Ascomycota	Pezizomycotina	Pezizomycotina_spp	Pezizomycotina_spp	Pezizomycotina_spp	Pezizomycotina_spp	Alternaria_altroemeriae;Alternaria_angustiovoidea;Alternaria_postmessia;Metarhizium_brunneum
Ascomycota	Pezizomycotina	Eurotiomycetes	Eurotiales	Aspergillaceae	Aspergillus	Aspergillus_floridensis;Aspergillus_aculeatus
Ascomycota	Pezizomycotina	Eurotiomycetes	Eurotiales	Aspergillaceae	Aspergillus	Aspergillus_tubingensis;Aspergillus_luchuensis
Ascomycota	Pezizomycotina	Dothideomycetes	Botryosphaeriales	Botryosphaeriaceae	Botryosphaeria	Botryosphaeria_dothidea;Botryosphaeria_kuwatsukai
Ascomycota	Saccharomycotina	Saccharomycetes	Saccharomycetales	Debaryomycetaceae	Debaryomyces	Debaryomyces_prosopidis;Debaryomyces_subglobosus
Ascomycota	Pezizomycotina	Sordariomycetes	Hypocreales	Stachybotryaceae	Paramyrothecium	Paramyrothecium_roridum;Paramyrothecium_foliicola
Ascomycota	Pezizomycotina	Eurotiomycetes	Eurotiales	Aspergillaceae	Penicillium	Penicillium_caseifulvum;Penicillium_palitans
Ascomycota	Pezizomycotina	Sordariomycetes	Sordariomycetes_spp	Sordariomycetes_spp	Sordariomycetes_spp	Phialemoniopsis_curvata;Thyridium_curvatum
Ascomycota	Pezizomycotina	Eurotiomycetes	Eurotiales	Trichocomaceae	Talaromyces	Talaromyces_funiculosus;Talaromyces_verruculosus
Ascomycota	Pezizomycotina	Sordariomycetes	Hypocreales	Ophiocordycipitaceae	Tolypocladium	Tolypocladium_tundrense;Tolypocladium_cylindrosporum
Ascomycota	Pezizomycotina	Eurotiomycetes	Onygenales	Arthrodermataceae	Trichophyton	Trichophyton_indotineae;Trichophyton_interdigitale
Ascomycota	Pezizomycotina	Eurotiomycetes	Eurotiales	Aspergillaceae	Aspergillus	Aspergillus_cvjetkovicii;Aspergillus_jensenii
Ascomycota	Pezizomycotina	Eurotiomycetes	Eurotiales	Aspergillaceae	Aspergillus	Aspergillus_sclerotiorum;Aspergillus_persii
Ascomycota	Pezizomycotina	Dothideomycetes	Dothideomycetes_spp	Dothideomycetes_spp	Dothideomycetes_spp	Cladosporium_cucumerinum;Cladosporium_velox;Graphiopsis_chlorocephala;Pseudocercospora_eumusae
Ascomycota	Pezizomycotina	Pezizomycotina_spp	Pezizomycotina_spp	Pezizomycotina_spp	Pezizomycotina_spp	Ilyonectria_mors_panacis;Cladosporium_tenuissimum
Ascomycota	Pezizomycotina	Eurotiomycetes	Eurotiales	Aspergillaceae	Penicillium	Penicillium_concentricum;Penicillium_coprophilum;Penicillium_robsamsonii
Ascomycota	Pezizomycotina	Pezizomycotina_spp	Pezizomycotina_spp	Pezizomycotina_spp	Pezizomycotina_spp	Aureobasidium_leucospermi;Aureobasidium_lini;Podosphaera_cerasi
Ascomycota	Pezizomycotina	Dothideomycetes	Dothideomycetes_spp	Dothideomycetes_spp	Dothideomycetes_spp	Cladosporium_endophyticum;Septoriella_neoarundinis
Ascomycota	Pezizomycotina	Pezizomycotina_spp	Pezizomycotina_spp	Pezizomycotina_spp	Pezizomycotina_spp	Claviceps_aff_humidiphila;Penicillium_viridicatum
Ascomycota	Pezizomycotina	Pezizomycotina_spp	Pezizomycotina_spp	Pezizomycotina_spp	Pezizomycotina_spp	Colletotrichum_sublineola;Metarhizium_rileyi;Penicillium_citrinum;Penicillium_hetheringtonii;Penicillium_steckii
Ascomycota	Saccharomycotina	Saccharomycetes	Saccharomycetales	Saccharomycetaceae	Saccharomycetaceae_spp	Grigorovia_transvaalensis;Kazachstania_transvaalensis
Ascomycota	Ascomycota_spp	Ascomycota_spp	Ascomycota_spp	Ascomycota_spp	Ascomycota_spp	Lodderomyces_elongisporus;Parastagonospora_nodorum
Ascomycota	Pezizomycotina	Eurotiomycetes	Eurotiales	Aspergillaceae	Penicillium	Penicillium_dipodomyicola;Penicillium_glycyrrhizacola;Penicillium_griseoroseum
Ascomycota	Pezizomycotina	Sordariomycetes	Sordariales	Chaetomiaceae	Chaetomiaceae_spp	Myceliophthora_thermophila;Thermothelomyces_thermophilus
Ascomycota	Pezizomycotina	Eurotiomycetes	Eurotiales	Aspergillaceae	Penicillium	Penicillium_cf_griseofulvum;Penicillium_griseofulvum
Ascomycota	Pezizomycotina	Dothideomycetes	Dothideomycetes_spp	Dothideomycetes_spp	Dothideomycetes_spp	Cladosporium_cladosporioides;Cladosporium_colombiae;Pseudopyrenochaeta_terrestris;Venturia_nashicola
