# Supplementary material for: Fungal Identifier (FId): An Updated Polymerase Chain Reaction–Restriction Fragment Length Polymorphism Approach to Ease Ascomycetous Yeast Isolates’ Identification in Ecological Studies
Source: J Fungi (Basel). 2024 Aug 23;10(9):595. doi: 10.3390/jof10090595 (PMC11433625; doi:10.3390/jof10090595)
Supplement: Supplementary file 1 [file jof-10-00595-s001.zip › Table_S2.xlsx]

## Sheet: Sheet1
species	ITS1-5.8S-ITS2 length (bp)
Aaosphaeria_pasadenensis	532
Aciculosporium_take	511
Acidiella_bohemica	524
Acremonium_citrinum	515
Agyrium_rufum	524
Akanthomyces_muscarius	552
Alectoria_sarmentosa	545
Alternaria_arborescens;Alternaria_burnsii	280
Alternaria_brassicicola	546
Alternaria_conjuncta	563
Alternaria_consortialis	571
Alternaria_infectoria	564
Alternaria_novae-zelandiae	563
Alternaria_rosae	487
Alternaria_solani	545
Alternaria_triticina	562
Alternaria_ventricosa	563
Alternaria_ethzedia;Alternaria_hordeiaustralica;Alternaria_triticimaculans;Alternaria_viburni	564
Amauroascus_niger	1018
Ambrosiella_cleistominuta	553
Ambrosiozyma_ambrosiae	698
Ambrosiozyma_maleeae	690
Ambrosiozyma_oregonensis	690
Ambrosiozyma_pseudovanderkliftii	679
Amylocarpus_encephaloides	517
Annulohypoxylon_nitens	968
Annulohypoxylon_stygium	850
Aotearoamyces_nothofagi	521
Aphanocladium_album	559
Apiospora_pterosperma	597
Aquanectria_penicillioides	522
Arachnopeziza_araneosa	531
Articulospora_tetracladia	515
Ascochyta_fabae	506
Ascochyta_rabiei	505
Ascochyta_viciae-villosae	506
Ascocoryne_sarcoides	563
Ascodesmis_sphaerospora	532
Aspergillus_baeticus	541
Aspergillus_bertholletius	746
Aspergillus_biplanus	530
Aspergillus_bombycis	560
Aspergillus_cavernicola	531
Aspergillus_clavatus	564
Aspergillus_diversus	549
Aspergillus_fumigatiaffinis	557
Aspergillus_funiculosus	573
Aspergillus_lentulus	557
Aspergillus_nanangensis	566
Aspergillus_novofumigatus	552
Aspergillus_ochraceoroseus	536
Aspergillus_oerlinghausenensis	559
Aspergillus_olivimuriae	563
Aspergillus_ostianus	552
Aspergillus_puulaauensis	531
Aspergillus_quadrilineatus	530
Aspergillus_sclerotialis	591
Aspergillus_sclerotioniger	562
Aspergillus_sparsus	533
Aspergillus_steynii	565
Aspergillus_tanneri	565
Aspergillus_terreus	573
Aspergillus_flavus;Aspergillus_oryzae;Aspergillus_parasiticus;Aspergillus_texensis	559
Aspergillus_thermomutatus	564
Aspergillus_turcosus	568
Aspergillus_udagawae	561
Aspergillus_croceus;Aspergillus_unguis	533
Astrothelium_macrocarpum	764
Aureobasidium_sp_AWRI4233	544
Aureobasidium_sp_AWRI4620	545
Aureobasidium_sp_AWRI4619	543
Aurifilum_marmelostoma	598
Bacidia_gigantensis	525
Balansia_obtecta	575
Barbatosphaeria_neglecta	587
Barnettozyma_californica	545
Barnettozyma_hawaiiensis	599
Barnettozyma_salicaria	582
Beauveria_felina	545
Beauveria_pseudobassiana	533
Berkeleyomyces_rouxiae	520
Bipolaris_victoriae	542
Blastobotrys_americana	581
Blastobotrys_aristata	491
Blastobotrys_mokoenaii	532
Blastobotrys_muscicola	482
Blastobotrys_peoriensis	485
Blastobotrys_proliferans	483
Blastobotrys_raffinosifermentans	516
Blastobotrys_serpentis	520
Blastomyces_gilchristii	606
Boeremia_exigua	505
UNVERIFIED_ORG:_Boeremia	554
Botryotinia_squamosa	503
Botryozyma_nematodophila	588
Botrytis_aclada	503
Botrytis_galanthina	503
Botrytis_medusae	503
Botrytis_paeoniae	503
Botrytis_sinoallii	503
Botryotinia_convoluta;Botrytis_byssoidea;Botrytis_deweyae;Botrytis_elliptica;Botrytis_fragariae;Botrytis_tulipae	503
Brettanomyces_anomalus	489
Brettanomyces_bruxellensis	430
Brettanomyces_custersianus	415
Brettanomyces_nanus	433
Cadophora_malorum	575
Cairneyella_variabilis	498
Calcarisporium_arbuscula	531
Calonectria_crousiana	514
Calonectria_pseudoturangicola	519
Candelina_submexicana	531
Candida_albicans	500
Candida_anglica	587
Candida_auris	365
Candida_blattae	769
Candida_castellii	652
Candida_corydali	492
Candida_dubliniensis	505
Candida_duobushaemulonis	352
Candida_freyschussii	515
Candida_gorgasii	606
Candida_gotoi	376
Candida_heveicola	356
Candida_hispaniensis	346
Candida_inconspicua	419
Candida_jiufengensis	479
Candida_margitis	476
Candida_montana	469
Candida_mycetangii	579
Candida_ponderosae	592
Candida_psychrophila	604
Candida_railenensis	591
Candida_restingae	356
Candida_rhagii	385
Candida_sanyaensis	497
Candida_sojae	498
Candida_silvatica	399
Candida_subhashii	530
Candida_succiphila	691
Candida_tropicalis	489
Candida_vartiovaarae	585
Candida_verbasci	465
Candida_vulturna	356
Capronia_epimyces	464
Ceratocystiopsis_minuta	623
Ceratocystis_cacaofunesta	600
Ceratocystis_eucalypticola	585
Ceratocystis_fimbriata	586
Ceratocystis_harringtonii	627
Ceratocystis_lukuohia	585
Cercospora_kikuchii	500
Cercospora_sojina	500
Chaetomium_globosum	544
Chaetomium_thermophilum_var_thermophilum	558
Chalara_longipes	522
Chalaropsis_populi	512
Ciboria_shiraiana	494
Ciborinia_camelliae	503
Citeromyces_hawaiiensis	798
Cladobotryum_protrusum	564
Cladonia_squamosa	840
Cladosporium_austrohemisphaericum	512
Cladosporium_phlei	514
Cladosporium_sphaerospermum	521
Clarireedia_hainanense	548
Clarireedia_homoeocarpa	550
Clavariopsis_aquatica	493
Claviceps_arundinis;Claviceps_humidiphila	564
Claviceps_citrina	530
Claviceps_cyperi	656
Claviceps_fusiformis	396
Claviceps_lovelessii	575
Claviceps_occidentalis	646
Claviceps_perihumidiphila	564
Claviceps_pusilla	580
Claviceps_sp_Clav32	448
Claviceps_ripicola	564
Aspergillus_protuberus;Aspergillus_fructus	363
Clavispora_santaluciae	358
Clonostachys_solani	533
Coccidioides_immitis	595
Coccinonectria_pachysandricola	522
Coleophoma_eucalyptorum	517
Colletotrichum_coccodes	540
Colletotrichum_echinochloae	537
Colletotrichum_falcatum	542
Colletotrichum_filicis	548
Colletotrichum_fructicola	539
Colletotrichum_lindemuthianum	529
Colletotrichum_musae	373
Colletotrichum_orchidophilum	543
Colletotrichum_shisoi	549
Colletotrichum_incanum;Colletotrichum_spaethianum	541
Colletotrichum_spinosum	533
Colletotrichum_tofieldiae	541
Colletotrichum_tropicale	539
Colletotrichum_viniferum	539
Coniochaeta_hoffmannii	552
Coniochaeta_prunicola	540
Coniothyrium_glycines	498
Cordyceps_farinosa	553
Cordyceps_pruinosa	547
Cordyceps_tenuipes	551
Corynespora_cassiicola	523
Cryphonectria_carpinicola	644
Cryphonectria_japonica	632
Cryphonectria_macrospora	633
Cryphonectria_naterciae	638
Cryphonectria_radicalis	642
Curvularia_clavata	553
Curvularia_eragrostidis	552
Curvularia_geniculata;Curvularia_lunata	531
Curvularia_kusanoi;Epicoccum_sorghinum	498
Cyanodermella_asteris	554
Cyberlindnera_fabianii	586
Cyberlindnera_mrakii	574
Cyberlindnera_sargentensis	585
Cyberlindnera_subsufficiens	571
Cytospora_paraplurivora	577
Cytospora_piceae	578
Dactylonectria_macrodidyma	509
Daldinia_childiae	549
Daldinia_decipiens	555
Daldinia_vernicosa	549
Davidsoniella_australis	521
Davidsoniella_neocaledoniae	517
Davidsoniella_virescens	528
Debaryomyces_prosopidis;Debaryomyces_subglobosus	603
Delphinella_strobiligena	553
Dendrostoma_leiphaemia	580
Diaporthe_amygdali	553
Diaporthe_citriasiana	542
Diaporthe_citrichinensis	553
Diaporthe_eres	542
Diaporthe_ilicicola	549
Diatrype_stigma	556
Diddensiella_caesifluorescens	517
Didymella_arachidicola;Didymella_lethalis;Didymella_pinodes	504
Didymella_keratinophila	504
Didymella_segeticola	505
Diplodia_seriata	672
Diploschistes_diacapsis	535
Dipodascus_albidus	503
Diutina_rugosa	522
Dothidotthia_symphoricarpi	513
Drechslerella_stenobrocha	549
Elaphomyces_granulatus	642
Emergomyces_orientalis	585
Emericellopsis_sp_TS7	543
Emericellopsis_terricola	542
Endoconidiophora_laricicola	529
Endoconidiophora_polonica	530
Endothia_cerciana	573
Epichloe_baconii	559
Epichloe_coenophiala	561
Epichloe_glyceriae	560
Epichloe_hybrida	555
Eremothecium_cymbalariae	628
Erysiphe_pisi	608
Escovopsis_weberi	601
Esteya_vermicola	645
Talaromyces_leycettanus	564
Evernia_prunastri	918
Exserohilum_turcica	544
Floridaphiala_radiotolerans	559
Fonsecaea_erecta	599
Fonsecaea_monophora	608
Fonsecaea_nubica	607
Fonsecaea_pugnacius	611
Fragosphaeria_purpurea	613
Friedmanniomyces_simplex	509
Fulvia_fulva	498
Fusarium_abutilonis	525
Fusarium_acutatum	523
Fusarium_agapanthi	510
Fusarium_algeriense	522
Fusarium_anthophilum	510
Fusarium_austroafricanum	509
Fusarium_azukicola	535
Fusarium_babinda	521
Fusarium_begoniae	510
Fusarium_brevicatenulatum	510
Fusarium_buharicum	525
Fusarium_caatingaense;Fusarium_camptoceras;Fusarium_incarnatum	509
Fusarium_cf_aywerte	510
Fusarium_cicatricum	524
Fusarium_concolor	510
Fusarium_continuum	530
Fusarium_decemcellulare	527
Fusarium_dimerum	528
Fusarium_drepaniforme	529
Fusarium_euwallaceae;Fusarium_kuroshium	530
Fusarium_falciforme;Fusarium_paranaense	532
Fusarium_foetens	508
Fusarium_gaditjirri	508
Fusarium_goolgardi;Fusarium_nodosum	512
Fusarium_hostae	523
Fusarium_illudens	533
Fusarium_kyushuense	508
Fusarium_langsethiae;Fusarium_sibiricum	510
Fusarium_longipes	518
Fusarium_aethiopicum;Fusarium_asiaticum;Fusarium_boothii;Fusarium_cortaderiae;Fusarium_culmorum;Fusarium_graminearum;Fusarium_louisianense;Fusarium_mesoamericanum	509
Fusarium_mundagurra	522
Fusarium_nelsonii	526
Fusarium_nematophilum	531
Fusarium_newnesense	510
Fusarium_nisikadoi;Fusarium_miscanthi	507
Fusarium_nurragi	528
Fusarium_palustre	510
Fusarium_papillatum	530
Fusarium_penzigii	525
Fusarium_phyllophilum	522
Fusarium_piperis	531
Fusarium_secorum	521
Fusarium_solani	533
Fusarium_sterilihyphosum	510
Fusarium_stilboides	522
Fusarium_sublunatum	530
Fusarium_tricinctum;Fusarium_acuminatum	527
Fusarium_verrucosum	523
Fusarium_veterinarium	508
Fusarium_virguliforme	529
Gamarada_debralockiae	526
Geoglossum_cookeanum	536
Geotrichum_bryndzae	335
Geotrichum_candidum;Penicillium_crystallinum;Saccharomyces_sp_boulardii	813
Glarea_lozoyensis	516
Glonium_stellatum	494
Golovinomyces_magnicellulatus	538
Graphilbum_fragrans	582
Groenewaldozyma_salmanticensis	387
Grosmannia_huntii	632
Grosmannia_penicillata	580
Grosmannia_serpens;Ophiostoma_himal_ulmi	626
Hanseniaspora_clermontiae	710
Hanseniaspora_guilliermondii	713
Hanseniaspora_lachancei	712
Hanseniaspora_mollemarum	702
Hanseniaspora_nectarophila	714
Hanseniaspora_occidentalis_var_citrica	716
Hanseniaspora_opuntiae	711
Hanseniaspora_osmophila	703
Hanseniaspora_thailandica	713
Hanseniaspora_uvarum	710
Hanseniaspora_valbyensis	713
Huntiella_decipiens	511
Huntiella_savannae	512
Hyaloscypha_finlandica	517
Hymenoscyphus_albidus	516
Hymenoscyphus_herbarum	513
Hymenoscyphus_koreanus;Hymenoscyphus_occultus	516
Hymenoscyphus_laetus	549
Hymenoscyphus_repandus	514
Hymenoscyphus_varicosporioides	521
Hypoxylon_argillaceum;Nemania_diffusa	544
Hypoxylon_fragiforme	592
Hypoxylon_intermedium	565
Hypoxylon_lenormandii	588
Hypoxylon_lienhwacheense	735
Hypoxylon_pulicicidum	698
Hypoxylon_subgilvum	593
Ilyonectria_robusta	509
Incumbomyces_delicatus	604
Incumbomyces_lentus	612
Iodosphaeria_phyllophila	485
Annulohypoxylon_minutellum	567
Juglanconis_juglandina	565
Juglanconis_oblonga	567
Kazachstania_africana	729
Kazachstania_barnettii	644
Kazachstania_bromeliacearum	800
Kazachstania_bulderi	690
Kazachstania_humilis	615
Kazachstania_intestinalis	730
Kazachstania_naganishii	652
Kazachstania_saulgeensis	647
Kazachstania_siamensis	800
Kazachstania_unispora	704
Kluyveromyces_aestuarii	688
Kluyveromyces_nonfermentans	688
Kluyveromyces_sp_TMB_2019a	679
Kluyveromyces_wickerhamii	687
Komagataella_kurtzmanii	318
Kodamaea_ohmeri	373
Komagataella_pastoris	323
Komagataella_populi	331
Komagataella_ulmi	338
Kuraishia_capsulata	599
Kuraishia_molischiana	598
Kuraishia_ogatae	631
Kurtzmaniella_quercitrusa_var_comoensis	577
Lachancea_fermentati	633
Saccharomyces_kluyveri	648
Lachancea_quebecensis	640
Lachancea_waltii	640
Lachnellula_arida	516
Lachnellula_occidentalis	514
Lachnellula_suecica	506
Lachnellula_willkommii	518
Lasallia_hispanica	539
Lasallia_pustulata	540
Lasiodiplodia_theobromae	506
Lecanicillium_psalliotae	555
Leptographium_wageneri	638
Leptographium_wingfieldii	635
Letharia_columbiana	547
Lineolata_rhizophorae	558
Lipomyces_arxii	494
Lipomyces_doorenjongii	516
Lipomyces_kononenkoae	497
Lipomyces_lipofer	502
Lipomyces_mesembrius	490
Lipomyces_oligophaga	422
Lobaria_immixta	510
Lophium_mytilinum	533
Macrophomina_phaseolina	547
Macrophomina_pseudophaseolina	550
Macrophomina_tecta	542
Magnusiomyces_capitatus	418
Magnusiomyces_ingens	350
Meredithiella_fracta	517
Metarhizium_album	517
Metarhizium_anisopliae	522
Metschnikowia_aff_pulcherrima	341
Metschnikowia_bicuspidata_var_bicuspidata	358
Alternaria_altroemeriae;Alternaria_angustiovoidea;Alternaria_postmessia;Metarhizium_brunneum	534
Metschnikowia_cerradonensis	360
Metschnikowia_citriensis	342
Metschnikowia_fructicola	343
Metschnikowia_lochheadii	331
Metschnikowia_zobellii	389
Meyerozyma_caribbica	571
Microsporum_audouinii	693
Microsporum_canis	701
Moelleriella_libera	580
Phialocephala_scopiformis	532
Monascus_purpureus	539
Monilinia_aucupariae	502
Monilinia_vaccinii-corymbosi	499
Monosporascus_cannonballus	565
Monosporascus_ibericus	544
Mycoblastus_sanguinarius	570
Myriosclerotinia_curreyana	500
Nadsonia_starkeyi-henricii	535
Nannizzia_gypsea	630
Naumovozyma_castellii	735
Naumovozyma_dairenensis	747
Nemania_abortiva	569
Neocucurbitaria_cava	505
Neofusicoccum_ribis	544
Neohortaea_acidophila	507
Neolecta_irregularis	650
Neonectria_coccinea	510
Neonectria_faginata	510
Neonectria_hederae	517
Neoscytalidium_dimidiatum	543
Neurospora_discreta	552
Nigrospora_sphaerica	519
Nilaparvata_lugens	667
Niveomyces_coronatus	564
Nothomitra_cinnamomea	499
Novakomyces_olei	512
Ochroconis_constricta;Scolecobasidium_constrictum	683
Ogataea_haglerorum	702
Ogataea_henricii	705
Ogataea_kodamae	681
Ogataea_minuta	698
Ogataea_naganishii	691
Ogataea_nonfermentans	697
Ogataea_polymorpha	705
Ogataea_populi-albae	714
Ogataea_trehaloabstinens	729
Ogataea_trehalophila	744
Ophiocordyceps_australis	509
Ophiocordyceps_camponoti-floridani	536
Ophiocordyceps_camponoti-saundersi	543
Ophiocordyceps_robertsii	561
Ophiocordyceps_sinensis	542
Ophiocordyceps_unilateralis	535
Ophiognomonia_clavigignenti-juglandacearum	563
Ophiostoma_angusticollis	608
Ophiostoma_ips	638
Ophiostoma_pallidulum	586
Ophiostoma_triangulosporum	621
Byssochlamys_nivea	522
Paecilomyces_penicillatus	537
Byssochlamys_spectabilis	563
Paracoccidioides_lutzii	614
Paracoccidioides_brasiliensis	624
Paradendryphiella_salina	544
Parafenestella_ontariensis	511
Paramyrothecium_roridum;Paramyrothecium_foliicola	562
Paraphaeosphaeria_minitans	560
Paraphoma_chrysanthemicola	522
Parastagonospora_avenae	550
Passalora_fulva	500
Passalora_sequoiae	504
Penicillium_antarcticum	548
Penicillium_atrosanguineum	548
Penicillium_brasilianum	554
Penicillium_canescens;Penicillium_arizonense	546
Penicillium_cataractarum	551
Penicillium_corylophilum	548
Penicillium_diatomitis	555
Penicillium_dipodomyicola;Penicillium_glycyrrhizacola;Penicillium_griseoroseum	549
Penicillium_cf_griseofulvum;Penicillium_griseofulvum	549
Penicillium_janthinellum	575
Penicillium_lagena	552
Penicillium_longicatenatum	539
Penicillium_macrosclerotiorum	549
Penicillium_majusculum;Penicillium_solitum	550
Penicillium_malachiteum	551
Penicillium_mononematosum	551
Penicillium_nalgiovense	549
Penicillium_nucicola	547
Penicillium_lividum;Penicillium_odoratum	545
Penicillium_olsonii	545
Penicillium_paradoxum	548
Penicillium_paxilli	548
Penicillium_polonicum	549
Penicillium_salamii	544
Penicillium_sclerotigenum	549
Penicillium_sclerotiorum	543
Penicillium_silybi	547
Penicillium_pulvis;Penicillium_glabrum;Penicillium_tannophilum	542
Penicillium_ucsense	556
Peterozyma_xylosa	641
Pezicula_neosporulosa	524
Phaeoacremonium_minimum	558
Phaeomoniella_chlamydospora	454
Phialocephala_fluminis	587
Phialocephala_subalpina	527
Phialophora_americana	586
Phialophora_macrospora	586
Phialophora_tarda	588
Phyllachora_maydis	432
Phyllactinia_moricola	615
Phyllosticta_citriasiana	611
Pichia_exigua	406
Pichia_kudriavzevii	473
Pichia_norvegensis	457
Pichia_occidentalis	415
Pichia_terricola	383
Phaffomyces_thermotolerans	802
Plectosphaerella_plurivora	519
Pneumocystis_jirovecii	539
Pneumocystis_murina	569
Pneumocystis_wakefieldiae	569
Podosphaera_xanthii	482
Podospora_comata	519
Poronia_punctata	594
Priceomyces_carsonii	599
Priceomyces_castillae	595
Protomyces_sp_C29	517
Protomyces_macrosporus	518
Pseudocercospora_cruenta	507
Pseudocercospora_fijiensis	498
Pseudocercospora_macadamiae	502
Pseudocercospora_musae	516
Pseudocercospora_ulei	514
Pseudogymnoascus_destructans	528
Pseudonectria_buxi	536
Pseudonectria_foliicola	537
Pseudotulostoma_volvatum	575
Pseudovirgaria_hyperparasitica	496
Pyrenophora_seminiperda	569
Pyrenula_aspistea	558
Pyronema_domesticum	552
Pyronema_omphalodes	552
Raffaelea_ambrosiae	721
Raffaelea_lauricola	585
Raffaelea_quercivora	598
Raffaelea_sulphurea	566
Ramalina_intermedia	747
Ramularia_coccinea	494
Reticulascus_tulasneorum	513
Rosellinia_necatrix	552
Rugonectria_rugulosa	520
Rutstroemia_sydowiana	536
Sabuloglossum_arenarium	511
Saccharomyces_cerevisiae	845
Rhodotorula_mucilaginosa	580
Cordyceps_cicadae	539
Camillea_tinctor	730
Echinosphaeria_canescens	745
Saccharomyces_mikatae	695
Saccharomycodes_ludwigii	709
Saprochaete_fungicola	356
Saprochaete_ingens	350
Saprochaete_suaveolens	355
Sarea_resinae	536
Sarocladium_brachiariae	549
Saturnispora_hagleri	407
Saturnispora_mendoncae	383
Saturnispora_saitoi	408
Saturnispora_serradocipensis	423
Saturnispora_silvae	408
Scedosporium_apiospermum	578
Scedosporium_aurantiacum	587
Scedosporium_boydii	578
Scedosporium_dehoogii	566
Scheffersomyces_shehatae	598
Scheffersomyces_spartinae	564
Scheffersomyces_stambukii	563
Schizosaccharomyces_pombe	931
Sclerotinia_sclerotiorum	504
Sclerotinia_subarctica	504
Scopulariopsis_brevicaulis	593
Septoria_linicola	500
Septoria_petroselini	501
Sordaria_macrospora	548
Spathaspora_arborariae	512
Spathaspora_girioi	325
Spathaspora_passalidarum	491
Spathaspora_xylofermentans	511
Sphaerosporella_brunnea	554
Sphaerostilbella_broomeana	601
Sphaerulina_musiva	510
Mycosphaerella_populicola	509
Sphaerulina_vaccinii	501
Sporothrix_brunneoviolacea	578
Sporothrix_dimorphospora	579
Sporothrix_mexicana	786
Sporothrix_pallida	579
Sporothrix_pseudoabietina	585
Sporothrix_schenckii	587
Stachybotrys_chlorohalonata	274
Stachybotrys_microspora	545
Starmera_amethionina	435
Starmerella_bacillaris	428
Starmerella_geochares	277
Starmerella_ratchasimensis	461
Starmerella_riodocensis	426
Starmerella_tilneyi	399
Starmerella_vaccinii	384
Stemphylium_beticola	546
Stemphylium_vesicarium	544
Stenocarpella_maydis	545
Stictis_urceolata	559
Stylonectria_norvegica	536
Sugiyamaella_xylanicola	512
Talaromyces_albobiverticillius	549
Talaromyces_funiculosus;Talaromyces_verruculosus	545
Talaromyces_piceae	548
Talaromyces_proteolyticus	566
Talaromyces_purpureogenus	545
Talaromyces_ruber	545
Talaromyces_rugulosus	564
Talaromyces_stipitatus	544
Talaromyces_trachyspermus	554
Taphrina_betulina	583
Taphrina_communis	600
Taphrina_flavorubra	600
Taphrina_populina	631
Taphrina_wiesneri	593
Teloschistes_peruensis	638
Teratosphaeria_destructans	503
Teratosphaeria_epicoccoides	636
Terfezia_claveryi	600
Tetrapisispora_blattae	490
Tetrapisispora_iriomotensis	547
Tetrapisispora_namnaoensis	571
Tetrapisispora_phaffii	527
Teunomyces_cretensis	388
Teunomyces_gatunensis	405
Teunomyces_kruisii	382
Thelonectria_discophora	557
Thelonectria_rubi	563
Myceliophthora_thermophila;Thermothelomyces_thermophilus	538
Thielaviopsis_cerberus	508
Thielaviopsis_punctulata	526
Tolypocladium_album	540
Tolypocladium_capitatum	521
Tolypocladium_endophyticum	543
Tolypocladium_geodes	522
Tolypocladium_nubicola	526
Tolypocladium_sp_Salcha	522
Tortispora_ganteri	498
Tortispora_starmeri	282
Torulaspora_franciscae	763
Torulaspora_indica	783
Torulaspora_microellipsoides	805
Toxicocladosporium_irritans	519
Trapelia_coarctata	534
Trichoderma_arundinaceum	578
Trichoderma_breve	582
Trichoderma_brevicompactum	578
Trichoderma_erinaceum	571
Trichoderma_lixii	586
Trichoderma_parareesei;Trichoderma_reesei	598
Trichophaea_hybrida	561
Trichophyton_equinum	651
Trichophyton_indotineae;Trichophyton_interdigitale	647
Trichophyton_mentagrophytes	647
Trichophyton_schoenleinii	649
Trichophyton_simii	650
Trichophyton_tonsurans	651
Trichophyton_violaceum	658
Trigonopsis_variabilis	516
Trigonopsis_vinaria	504
Truncatella_angustata	556
Tuber_borchii	532
Tuber_melanosporum	603
Tympanopsis_confertula	540
Umbilicaria_freyi	539
Umbilicaria_grisea	538
Umbilicaria_spodochroa	536
Umbilicaria_subpolyphylla	537
Umbilicaria_vellea	708
Uncinocarpus_reesii	586
Usnea_hakonensis	546
Usnochroma_carphineum	794
Ustulina_deusta;Kretzschmaria_deusta	609
Valsa_friesii	578
Valsa_sordida	579
Venturia_carpophila	513
Venturia_effusa	511
Verpa_bohemica	829
Verticillium_isaacii	504
Wickerhamiella_alocasiicola	383
Wickerhamiella_azyma	402
Wickerhamiella_domercqiae	458
Wickerhamiella_hasegawae	374
Wickerhamiella_nectarea	399
Wickerhamiella_pararugosa	377
Wickerhamiella_vanderwaltii	419
Wickerhamomyces_bovis	592
Wickerhamomyces_canadensis	545
Wickerhamomyces_pijperi	551
Xanthoria_mediterranea	748
Xylaria_acuta	548
Xylaria_arbuscula	549
Xylaria_cf_heliscus	988
Xylaria_hypoxylon	547
Xylaria_intraflava	521
Xylaria_multiplex	554
Xylaria_palmicola	562
Xylaria_polymorpha	557
Xylaria_telfairii	671
Xylaria_venustula	567
Xylographa_trunciseda	539
Xylographa_vitiligo	535
Yamadazyma_laniorum	600
Yamadazyma_nakazawae	591
Yamadazyma_philogaea	592
Yamadazyma_scolyti	590
Yarrowia_deformans	322
Yueomyces_sinensis	675
Zalaria_obscura	560
Zygoascus_meyerae	575
Zygoascus_ofunaensis	493
Zygosaccharomyces_bisporus	729
Zygosaccharomyces_mellis	825
Zygotorulaspora_florentina	547
Zymoseptoria_crescenta	511
Zymoseptoria_tritici	512
Acarospora_aff_strigata	532
Acarospora_socialis	533
Acidomyces_richmondensis	512
Alectoria_fallacina	548
Allantophomopsis_cytisporea	517
Alternaria_incomplexa;Alternaria_arbusti	563
Alternaria_atra	531
Alternaria_brassicae	533
Alternaria_dauci	808
Alternaria_metachromatica	563
Alternaria_panax	532
Ambrosiella_xylebori	539
Ambrosiozyma_philentoma	696
Ambrosiozyma_vanderkliftii	679
Amorphotheca_resinae	512
Annulohypoxylon_bovei_var_microspora	605
Annulohypoxylon_truncatum	589
Antarctomyces_pellizariae	518
Arthrobotrys_entomopaga	564
Arthrobotrys_flagrans	605
Arthrocladium_fulminans	580
Arthroderma_uncinatum	622
Ascochyta_clinopodiicola	505
Ascochyta_pisi	506
Ascosphaera_aggregata	618
Ascosphaera_apis	582
Ascosphaera_atra	571
Ascosphaera_pollenicola	580
Saccharomycetaceae_sp_Ashbya	629
Aspergillus_floridensis;Aspergillus_aculeatus	539
Aspergillus_amoenus	531
Aspergillus_chevalieri;Aspergillus_amstelodami;Aspergillus_cristatus	518
Aspergillus_awamori	560
Aspergillus_bridgeri	533
Aspergillus_calidoustus	535
Aspergillus_campestris	556
Aspergillus_carbonarius	812
Aspergillus_cejpii	559
Aspergillus_creber	531
Aspergillus_eucalypticola	561
Aspergillus_felis	561
Aspergillus_fructus	531
Aspergillus_fumigatus	561
Aspergillus_haitiensis	533
Aspergillus_heteromorphus	555
Aspergillus_hiratsukae	568
Aspergillus_incahuasiensis	528
Aspergillus_intermedius	518
Aspergillus_cvjetkovicii;Aspergillus_jensenii	531
Aspergillus_kassunensis	524
Aspergillus_tubingensis;Aspergillus_luchuensis	563
Aspergillus_montevidensis	517
Aspergillus_neoniger	437
Aspergillus_tritici;Aspergillus_neotritici	557
Aspergillus_niger	563
Aspergillus_panamensis	538
Aspergillus_sclerotiorum;Aspergillus_persii	573
Aspergillus_brunneus;Aspergillus_pseudoglaucus	518
Aspergillus_rambellii	537
Aspergillus_latus;Aspergillus_spinulosporus	532
Astrocystis_sublimbata	508
Atkinsonella_hypoxylon	581
Aureobasidium_mangrovei	555
Barnettozyma_botsteinii	569
Bathelium_albidoporum	496
Bathelium_mastoideum	502
Baudoinia_panamericana	511
Beauveria_brongniartii	533
Bipolaris_cookei	550
Bipolaris_maydis	293
Bipolaris_sorokiniana	550
Blastobotrys_adeninivorans	516
Blastomyces_dermatitidis	606
Blastomyces_emzantsi	602
Blastomyces_percursus	606
Blumeria_graminis	535
Blumeriella_jaapii	564
Boeremia_lycopersici	505
Botryosphaeria_agaves	552
Botryosphaeria_dothidea;Botryosphaeria_kuwatsukai	546
Botryotinia_calthae	503
Botrytis_cinerea;Botrytis_fabae;Botrytis_pseudocinerea	503
Botrytis_hyacinthi	503
Botrytis_porri	504
Cadophora_luteo-olivacea	597
Calonectria_honghensis;Calonectria_aciculata	512
Calonectria_fujianensis	512
Calonectria_hawksworthii	513
Calonectria_henricotiae	517
Calonectria_hongkongensis	520
Calonectria_ilicicola	522
Calonectria_leucothoes	512
Calonectria_multiphialidica	518
Calonectria_naviculata	520
Calonectria_pauciramosa	511
Calonectria_pseudoreteaudii	621
Calonectria_pteridis	513
Caloplaca_aegaea	512
Caloplaca_aetnensis	562
Calycina_marina	519
Candelaria_pacifica	529
Candida_ascalaphidarum	605
Candida_blankii	466
Candida_californica	404
Candida_chilensis	592
Candida_ethanolica	406
Candida_fragi	589
Candida_golubevii	321
Candida_haemuloni	338
Candida_hawaiiana	378
Candida_incommunis	366
Candida_jaroonii	600
Candida_membranifaciens_subs_flavinogenes	600
Candida_mesenterica	339
Candida_metapsilosis	495
Candida_nivariensis	723
Candida_oceani	621
Candida_oregonensis	345
Candida_orthopsilosis	476
Candida_oxycetoniae	845
Candida_palmioleophila	596
Candida_parapsilosis	484
Candida_pseudohaemulonii	349
Candida_pseudojiufengensis	478
Candida_sake	393
Candida_schatavii	595
Candida_stellimalicola	481
Candida_tammaniensis	608
Candida_thailandica	360
Candida_theae	495
Candida_torresii	335
Candida_wancherniae	398
Cenococcum_geophilum	497
Cephaloascus_albidus	601
Cephaloascus_fragrans	604
Ceratocystiopsis_brevicomis	640
Ceratocystis_adiposa	514
Ceratocystis_albifundus	709
Ceratocystis_colombiana	597
Ceratocystis_manginecans	586
Ceratocystis_platani	583
Ceratocystis_smalleyi	623
Cercospora_canescens	500
Cercospora_cf_flagellaris	500
Cercospora_apii;Cercospora_citrullina;Cercospora_nicotianae	500
Cercospora_zeae-maydis	500
Cercospora_zeina	500
Chaetomium_cochliodes	538
Chlorencoelia_torta	522
Amesia_nigricolor;Chloridium_humicola	525
Chlorociboria_aeruginascens	497
Cladonia_borealis	854
Cladonia_rangiferina	844
Cladonia_uncialis	844
Cladosporium_endophyticum;Septoriella_neoarundinis	517
Clarireedia_monteithiana	549
Clarireedia_paspali	551
Claviceps_africana	576
Claviceps_capensis	593
Pichia_nakasei	220
Candida_orba	414
Claviceps_maximensis	525
Claviceps_monticola	585
Claviceps_paspali	553
Claviceps_pazoutovae	589
Claviceps_aff_purpurea	566
Claviceps_sp_Clav50	567
Claviceps_sp_LM77;Claviceps_sp_LM84	564
Clavispora_lusitaniae	349
Clonostachys_rosea	531
Coccidioides_posadasii	594
Colletotrichum_acutatum	523
Colletotrichum_australisinense	539
Colletotrichum_cliviicola	542
Colletotrichum_gigasporum	525
Colletotrichum_graminicola	552
Colletotrichum_higginsianum	551
Colletotrichum_liaoningense	549
Colletotrichum_liriopes	541
Colletotrichum_magnum	542
Colletotrichum_nupharicola	490
Colletotrichum_orbiculare	533
Colletotrichum_sansevieriae	572
Colletotrichum_sidae	532
Colletotrichum_sublineola;Metarhizium_rileyi;Penicillium_citrinum;Penicillium_hetheringtonii;Penicillium_steckii	517
Colletotrichum_trifolii	532
Coniochaeta_pulveracea	528
Corinectria_fuckeliana	513
Corynespora_olivacea	530
Cryomyces_antarcticus	534
Cucurbitaria_berberidis	511
Cudoniella_acicularis	526
Curvularia_papendorfii	531
Cyberlindnera_americana	570
Cyberlindnera_misumaiensis	568
Cyberlindnera_saturnus	573
Cyberlindnera_suaveolens	573
Cyberlindnera_xylosilytica	591
Cylindrocarpon_cylindroides	508
Cylindrodendrum_hubeiense	506
Cytospora_mali	583
Dactylella_cylindrospora	577
Dactylonectria_estremocensis	507
Dactylonectria_torresensis	509
Daldinia_bambusicola	522
Daldinia_caldariorum	526
Daldinia_concentrica	553
Daldinia_eschscholtzii	536
Danielozyma_ontarioensis	366
Davidsoniella_eucalypti	522
Debaryomyces_maramus	603
Debaryomyces_nepalensis	604
Debaryomycetaceae_sp_Limtongozyma	515
Dendryphion_nanum	509
Dermatocarpon_miniatum	546
Diaporthe_ampelina	543
Diaporthe_longicolla	544
Didymella_glomerata	504
Didymella_heteroderae	504
Didymosphaeria_enalia	597
Didymosphaeria_variabile	571
Diplocarpon_rosae	393
Diplodia_corticola	554
Diplodia_intermedia	545
Diplodia_mutila	542
Diplodia_scrobiculata	546
Dipodascus_geniculatus	383
Dipodascus_ghanensis	365
Diutina_catenulata	366
Dothiorella_sarmentorum	526
Dothistroma_septosporum	498
Drechslerella_dactyloides	541
Drepanopeziza_brunnea;Marssonina_brunnea	541
Durotheca_rogersii	685
Elsinoe_ampelina	581
Elsinoe_arachidis	582
Elsinoe_batatas	583
Emericellopsis_cladophorae	543
Endocarpon_pusillum	541
Epichloe_amarillans	559
Epichloe_aotearoae	563
Epichloe_elymi	558
Epichloe_gansuensis	559
Epichloe_sylvatica	554
Epichloe_uncinata	554
Epicoccum_latusicollum	498
Epicoccum_nigrum	509
Eremothecium_gossypii	629
Aulographum_hederae;Erysiphe_pulchra	517
Exophiala_calicioides	578
Exophiala_lecanii-corni	613
Exserohilum_rostratum	566
Fusarium_albidum	529
Fusarium_albosuccineum	529
Fusarium_anguioides	510
Fusarium_armeniacum;Fusarium_chaquense	510
Fusarium_avenaceum	525
Fusarium_aywerte	545
Fusarium_beomiforme	518
Fusarium_bulbicola	510
Fusarium_buxicola	538
Fusarium_cerealis	509
Fusarium_cf_solani	581
Fusarium_chlamydosporum	526
Fusarium_clavum	510
Fusarium_coffeatum;Fusarium_citri;Fusarium_nanum	510
Fusarium_coicis	510
Fusarium_concentricum	522
Fusarium_cyanostomum	537
Fusarium_dlaminii	650
Fusarium_domesticum	525
Fusarium_flagelliforme;Fusarium_humuli;Fusarium_scirpi	509
Fusarium_graminum	524
Fusarium_guadeloupense	521
Fusarium_hainanense;Fusarium_irregulare;Fusarium_luffae;Fusarium_tanahbumbuense	509
Fusarium_heterosporum	523
Fusarium_keratoplasticum	537
Fusarium_lateritium	522
Fusarium_liriodendri;Fusarium_phaseoli	530
Fusarium_multiceps	571
Fusarium_neocosmosporiellum	529
Fusarium_nygamai	521
Fusarium_pilosicola;Fusarium_sacchari	509
Fusarium_pininemorale	520
Fusarium_poae	348
Fusarium_praegraminearum	506
Fusarium_protoensiforme	526
Fusarium_ramigenum	510
Fusarium_redolens	523
Fusarium_rusci	546
Fusarium_sambucinum	498
Fusarium_sarcochroum	522
Fusarium_setosum	535
Fusarium_siculi	522
Fusarium_annulatum;Fusarium_fujikuroi;Fusarium_globosum;Fusarium_sp_flavolapis	522
Fusarium_sporotrichioides	510
Fusarium_denticulatum;Fusarium_guttiforme;Fusarium_marasasianum;Fusarium_mexicanum;Fusarium_napiforme;Fusarium_pseudonygamai;Fusarium_temperatum;Fusarium_musae;Fusarium_pseudocircinatum;Fusarium_sororula;Fusarium_verticillioides	510
Fusarium_torreyae	528
Fusarium_transvaalense	519
Fusarium_tuaranense	529
Fusarium_tucumaniae	532
Fusarium_tupiense	513
Fusarium_udum	521
Fusarium_venenatum	503
Fusarium_ventricosum	532
Fusarium_xylarioides	522
Fusarium_xyrophilum	511
Fusarium_zanthoxyli	531
Fusarium_zealandicum	525
Galactomyces_reessii	339
Gamszarea_kalimantanensis	562
Geopyxis_carbonaria	562
Geosmithia_flava	560
Geosmithia_putterillii	553
Glutinoglossum_americanum	539
Gnomoniopsis_castaneae	559
Golovinomyces_cichoracearum	559
Gomphillus_americanus	653
Graphilbum_cf_rectangulosporium	596
Graphilbum_ipis-grandicollis	586
Cladosporium_cucumerinum;Cladosporium_velox;Graphiopsis_chlorocephala;Pseudocercospora_eumusae	515
Grigorovia_transvaalensis;Kazachstania_transvaalensis	817
Grosmannia_clavigera	642
Grosmannia_galeiformis	558
Halenospora_varia	522
Hanseniaspora_gamundiae	699
Hanseniaspora_lindneri	705
Hanseniaspora_pseudoguilliermondii	712
Hanseniaspora_vineae	707
Hawksworthiomyces_lignivorus	577
Herpomyces_periplanetae	660
Hirsutella_minnesotensis	554
Hirsutella_thompsonii	537
Ajellomyces_capsulatus	592
Histoplasma_ohiense	592
Hortaea_werneckii	515
Huntiella_abstrusa	510
Huntiella_bhutanensis	511
Huntiella_moniliformis	512
Huntiella_omanensis	510
Hymenoscyphus_fraxineus	515
Hymenoscyphus_fructigenus	515
Hymenoscyphus_infarciens	513
Hymenoscyphus_linearis	518
Hymenoscyphus_salicellus	513
Hymenoscyphus_scutula	513
Hymenotorrendiella_dingleyae	518
Hyphodiscus_hymeniophilus	527
Hyphopichia_heimii	381
Hyphopichia_pseudoburtonii	380
Hypocenomyce_scalaris	535
Hypocrella_siamensis	595
Hypoxylon_cercidicola	587
Hypoxylon_crocopeplum	599
Hypoxylon_fuscum	561
Hysterium_pulicare	651
Ilyonectria_mors_panacis;Cladosporium_tenuissimum	516
Intubia_oerlemansii	624
Aureobasidium_zeae;Kabatiella_zeae	561
Kazachstania_exigua	689
Kazachstania_servazzii	710
Kazachstania_slooffiae	773
Kazachstania_telluris	780
Keithomyces_neogunnii	618
Kluyveromyces_dobzhanskii	684
Kluyveromyces_marxianus	685
Knoxdaviesia_proteae	595
Knufia_petricola	589
Kockiozyma_suomiensis;Lipomyces_suomiensis	445
Kodamaea_anthophila	376
Kodamaea_laetipori	344
Komagataella_mondaviorum	324
Kregervanrija_delftensis	452
Kregervanrija_fluxuum	440
Kurtzmaniella_cleridarum	589
Kurtzmaniella_quercitrusa_var_filamentosus	578
Lachancea_dasiensis	637
Lachancea_lanzarotensis	636
Lachancea_meyersii	637
Lachancea_mirantina	636
Lachancea_nothofagi	638
Lachancea_thermotolerans	640
Lachnellula_hyalina	518
Lachnellula_subtilissima	519
Lachnum_nothofagi	518
Lasiodiplodia_citricola	506
Lasiodiplodia_pseudotheobromae	506
Lecanicillium_saksenae	559
Lecanosticta_acicola	528
Leptographium_lundbergii	632
Leptosphaeria_biglobosa_brassicae	550
Leptoxyphium_fumago	507
Letrouitia_transgressa	537
Lipomyces_japonicus	536
Lipomyces_starkeyi	492
Lizonia_empirigonia	506
Lodderomyces_elongisporus;Parastagonospora_nodorum	519
Lomentospora_prolificans	549
Macroventuria_anomochaeta	503
Magnaporthe_poae	524
Magnaporthiopsis_rhizophila	520
Magnusiomyces_tetraspermus	348
Malbranchea_cinnamomea	619
Margaritispora_aquatica	515
Mariannaea_elegans	527
Marssonina_rosae	544
Martiniozyma_abiesophila	394
Massariosphaeria_phaeospora	506
Metschnikowia_agaves	413
Metschnikowia_amazonensis	322
Metschnikowia_arizonensis	345
Metschnikowia_australis	358
Metschnikowia_dekortorum	334
Metschnikowia_mauinuiana	446
Metschnikowia_persimmonesis	340
Metschnikowia_reukaufii	351
Metschnikowia_santaceciliae	339
Metschnikowia_similis	327
Meyerozyma_athensensis	573
Meyerozyma_guilliermondii	575
Microcera_coccophila	537
Microcyclospora_pomicola	517
Microcyclosporella_mali	513
Microdochium_nivale	519
Microdochium_trichocladiopsis	524
Middelhovenomyces_tepae	526
Millerozyma_farinosa	633
Monascus_pilosus	543
Monascus_ruber	522
Monilinia_fructigena	502
Monilinia_laxa	502
Monilinia_polystroma	502
Morchella_importuna	703
Morchella_rufobrunnea	855
Morchella_sextelata	703
Morchella_snyderi	702
Mycogone_perniciosa	560
Mycosphaerelloides_madeirae	507
Nakaseomyces_delphensis	732
Candida_glabrata	843
Nakazawaea_ambrosiae	622
Nakazawaea_holstii	602
Nakazawaea_ishiwadae	606
Nakazawaea_wickerhamii	611
Nannizziopsis_barbatae	588
Neobulgaria_alba	554
Neocamarosporium_betae	547
Neocatenulostroma_microsporum	508
Neofusicoccum_kwambonambiense	543
Neofusicoccum_laricinum	543
Neonectria_galligena	509
Neonectria_punicea	510
Neopestalotiopsis_clavispora	514
Neurospora_cerealis	549
Neurospora_pannonica	550
Neurospora_terricola	549
Niebla_homalea	567
Nigrospora_oryzae	517
Niorma_chrysophthalma	562
Nothophoma_quercina	505
Ogataea_angusta	705
Ogataea_degrootiae	744
Ogataea_glucozyma	705
Ogataea_methylovora	693
Ogataea_nitratoaversa	747
Ogataea_parapolymorpha	702
Ogataea_philodendri	694
Ogataea_pilisensis	751
Ogataea_pini	704
Ogataea_ramenticola	650
Ogataea_zsoltii	704
Oidiodendron_maius	522
Onygena_corvina	672
Ophidiomyces_ophidiicola	617
Ophioceras_dolichostomum	553
Ophiocordyceps_camponoti-leonardi	536
Ophiocordyceps_camponoti-rufipedis	590
Ophiocordyceps_polyrhachis-furcata	517
Ophiosphaerella_herpotricha	530
Ophiosphaerella_narmari	530
Ophiostoma_cf_undulatum	618
Ophiostoma_fasciatum	587
Ophiostoma_montium	675
Ophiostoma_novo-ulmi_subsp_americana	627
Ophiostoma_perfectum	620
Ophiostoma_quercus	622
Ophiostoma_tasmaniense	622
Pallidocercospora_crystallina	496
Parascedosporium_putredinis	544
Pasadenomyces_melaninifex	570
Patellaria_atrata	549
Peltaster_fructicola	530
Penicillium_alfredii	559
Penicillium_argentinense	554
Penicillium_aurantiogriseum	549
Penicillium_bialowiezense	544
Penicillium_bovifimosum	548
Penicillium_brevicompactum	545
Penicillium_camemberti	553
Penicillium_canariense	552
Penicillium_capsulatum	546
Penicillium_caseifulvum;Penicillium_palitans	550
Penicillium_chrysogenum	549
Penicillium_concentricum;Penicillium_coprophilum;Penicillium_robsamsonii	547
Penicillium_cosmopolitanum	552
Penicillium_desertorum	551
Penicillium_digitatum	550
Penicillium_flavigenum	550
Penicillium_freii	549
Penicillium_griseofulvum	548
Penicillium_herquei	550
Penicillium_manginii	550
Penicillium_verrucosum;Penicillium_nordicum	549
Penicillium_occitanis	543
Penicillium_ochrochloron	549
Penicillium_oxalicum	551
Penicillium_psychrosexuale	547
Penicillium_riverlandense	552
Penicillium_samsonianum	548
Penicillium_simplicissimum	552
Penicillium_soppii	546
Penicillium_subrubescens	549
Penicillium_taxi	540
Penicillium_turbatum	548
Claviceps_aff_humidiphila;Penicillium_viridicatum	549
Penicillium_waksmanii	553
Periglandula_ipomoeae	572
Peterozyma_toletana	641
Pezicula_carpinea	523
Pezicula_rhizophila	574
Peziza_echinospora	648
Phaeophleospora_eucalypticola	540
Phialemoniopsis_curvata;Thyridium_curvatum	518
Phialophora_chinensis	588
Phialophora_expanda	585
Phyllosticta_ampelicida	614
Phyllosticta_citricarpa	610
Pichia_kluyveri	407
Pichia_manshurica	251
Pirottaea_palmicola	527
Leptosphaeria_biglobosa	550
Plenodomus_libanotidis	555
Plenodomus_lindquistii	546
Leptosphaeria_maculans	524
Pleochaeta_shiraiana	586
Pneumocystis_canis	522
Pneumocystis_carinii	557
Pneumocystis_oryctolagi	526
Pneumocystis_sp_macacae	557
Podosphaera_aphanis	528
Aureobasidium_leucospermi;Aureobasidium_lini;Podosphaera_cerasi	545
Priceomyces_medius	597
Proliferodiscus_dingleyae	526
Protomyces_gravidus	533
Protomyces_inundatus	516
Protomyces_lactucae-debilis	520
Protomyces_pachydermus	523
Pseudocercospora_fuligena	507
Pseudocercospora_vitis	505
Pseudophaeomoniella_oleicola	566
Pseudopithomyces_maydicus	557
Pseudopyrenochaeta_lycopersici	544
Purpureocillium_lavendulum	556
Purpureocillium_takamizusanense	558
Pyrenophora_graminea	552
Pyrenula_massariospora	544
Racodium_therryanum	492
Raffaelea_arxii	562
Raffaelea_deltoideospora	605
Ramichloridium_luteum	523
Rhytidhysteron_rufulum	601
Rusavskia_elegans	692
Saccharomyces_jurei	802
Saccharomyces_kudriavzevii	805
Saccharomyces_pastorianus	774
Saccharomycopsis_capsularis	613
Saccharomycopsis_fermentans	677
Saccharomycopsis_fibuligera	618
Saccharomycopsis_fodiens	640
Saccharomycopsis_malanga	762
Saccharomycopsis_schoenii	661
Saturnispora_dispora	402
Scheffersomyces_segobiensis	592
Scheffersomyces_stipitis	592
Schizosaccharomyces_japonicus	662
Schizosaccharomyces_octosporus	770
Schizosaccharomyces_osmophilus	906
Schizothecium_tetrasporum	523
Scleromitrula_shiraiana	519
Sclerotinia_borealis	503
Sclerotinia_minor	501
Sclerotinia_trifoliorum	504
Sclerotiophoma_versabilis	505
Sclerotium_cepivorum	504
Scortechinia_acanthostroma	535
Scytalidium_lignicola	532
Spathaspora_boniae	447
Spencermartinsiella_europaea	550
Sporopachydermia_lactativora	583
Sporothrix_brasiliensis	592
Sporothrix_cf_nigrograna	594
Sporothrix_curviconia	596
Sporothrix_euskadiensis	584
Sporothrix_inflata	631
Sporothrix_insectorum	614
Sporothrix_phasma	557
Sporothrix_protearum	587
Stagonosporopsis_chrysanthemi	508
Stagonosporopsis_cucurbitacearum	509
Stagonosporopsis_rhizophila	507
Starmerella_apicola	423
Starmerella_davenportii	432
Starmerella_gropengiesseri	377
Starmerella_kuoi	435
Starmerella_sorbosivorans	381
Stemphylium_lycopersici	543
Stereocaulon_alpinum	601
Sugiyamaella_lignohabitans	521
Suhomyces_canberraensis	401
Suhomyces_emberorum	411
Suhomyces_pyralidae	419
Talaromyces_adpressus	547
Talaromyces_amestolkiae	544
Talaromyces_marneffei	603
Talaromyces_pinophilus	541
Talaromyces_thailandensis	543
Talaromyces_wortmannii	564
Taphrina_deformans	598
Taphrina_pruni	598
Teratosphaeria_eucalypti	500
Teratosphaeria_gauchensis	503
Teratosphaeria_pseudoeucalypti	500
Teratosphaeria_viscida	502
Teratosphaeria_zuluensis	502
Tetrapisispora_fleetii	549
Thelonectria_olida	552
Thelotrema_lepadinum	532
Thermochaetoides_dissita	559
Toensbergia_leucococca	515
Tolypocladium_amazonense	526
Tolypocladium_tundrense;Tolypocladium_cylindrosporum	526
Tolypocladium_guangdongense	551
Tolypocladium_ovalisporum	540
Tolypocladium_paradoxum	527
Tolypocladium_pustulatum	537
Tortispora_sangerardonensis	453
Torulaspora_delbrueckii	762
Torulaspora_globosa	781
Torulaspora_maleeae	771
Torulaspora_quercuum	760
Tricharina_praecox	563
Trichoderma_afroharzianum	582
Trichoderma_hamatum	564
Trichoderma_koningiopsis	568
Trichoderma_longibrachiatum	599
Trichoderma_pleuroti	582
Trichoderma_semiorbis	587
Trichoderma_virens	578
Trichophyton_benhamiae	644
Trichophyton_verrucosum	642
Trichothecium_ovalisporum	557
Trichothecium_roseum	577
Tuber_indicum	584
Tuber_umbilicatum	577
Umbilicaria_deusta	542
Umbilicaria_muehlenbergii	541
Umbilicaria_phaea	535
Vanderwaltozyma_polyspora	722
Variospora_aurantia	512
Venturia_aucupariae	516
Venturia_inaequalis	514
Cladosporium_cladosporioides;Cladosporium_colombiae;Pseudopyrenochaeta_terrestris;Venturia_nashicola	515
Venturia_pyrina	622
Verticillium_nonalfalfae	505
Verticillium_nubilum	505
Verticillium_tricorpus	502
Watsoniomyces_obsoletus	522
Wickerhamiella_cacticola	407
Wickerhamiella_infanticola	475
Wickerhamiella_kurtzmanii	416
Wickerhamiella_parazyma	410
Wickerhamiella_sorbophila	399
Wickerhamomyces_alni	534
Wickerhamomyces_anomalus	578
Wickerhamomyces_bisporus	601
Wickerhamomyces_hampshirensis	568
Xanthomendoza_cf_fulva	576
Xanthoria_steineri	568
Xenoacremonium_recifei	528
Xenosphaeropsis_pyriputrescens	520
Xylaria_castorea	542
Xylaria_digitata	550
Xylaria_longipes	543
Xylographa_carneopallida	536
Xylographa_pallens	536
Xylographa_parallela	536
Xylographa_soralifera	537
Zalerion_maritima	556
Zasmidium_angulare	506
Zasmidium_citrigriseum	503
Zygosaccharomyces_kombuchaensis	716
Zygosaccharomyces_parabailii	730
Zygosaccharomyces_pseudobailii	760
Zygosaccharomyces_rouxii	691
Zygosaccharomyces_sapae	690
Zygotorulaspora_mrakii	588
