# Supplementary material for: Fungal Identifier (FId): An Updated Polymerase Chain Reaction–Restriction Fragment Length Polymorphism Approach to Ease Ascomycetous Yeast Isolates’ Identification in Ecological Studies
Source: J Fungi (Basel). 2024 Aug 23;10(9):595. doi: 10.3390/jof10090595 (PMC11433625; doi:10.3390/jof10090595)
Supplement: Supplementary file 1 [file jof-10-00595-s001.zip › Table_S3.xlsx]

## Sheet: README
Table S3: summary of endonuclase performance
endonuclease profiles	Endonuclease	name of the endonuclease
	restriction_site	restriction site of the enzyme. nucleotides in brackets and separated by a | (e.g. (A|C)) indicate ambiguous nucleotides; in this case, the sequence of the restriction site was searched with all the possible combinations of nucleotides.
	has_site	"yes”= if the restriction site was found in at least one of the sequences in the database
	min_n_frag	the minimal number of fragments found in the in silico digestion of the sequences of the dataset; if the restriction site was not found in at least one sequence in the dataset, the minimal number of fragments is 1.
	max_n_frag	the highest number of fragments found in the in silico digestion of the sequences of the dataset
	mean_n_frag	the average number of fragments found in the in silico digestion of the sequences of the dataset
	sd_n_frag	the standard deviation of the number of fragments found in the in silico digestion of the sequences of the dataset
	n_profiles	number of different profiles observed in the sequences composing the dataset
	%_of_profiles	The % of profiles identified over the total possible profiles (= the total number of sequences in the database).

## Sheet: endonuclease profiles
endonuclease	restriction_site	has_site	min_n_frag	max_n_frag	mean_n_frag	sd_n_frag	n_profiles	n_identif_species	perc_prof	perc_spec	rank
FaiI	(C|T)AT(A|G)	yes	2	25	6.20602	2.43617	1336	1260	0.914442	0.862423	1
SetI	A(G|C)(G|C)T	yes	3	21	9.34155	2.21368	1334	1254	0.913073	0.858316	0.993056
Fnu4HI	GC(A|T|C|G)GC	yes	1	16	4.67693	2.37185	1304	1212	0.892539	0.829569	0.986111
Cac8I	GC(A|T|C|G)(A|T|C|G)GC	yes	1	21	5.55099	2.87257	1309	1210	0.895962	0.8282	0.979167
CfoI_HhaI_HinP1I	GCGC	yes	1	15	4.0219	1.85378	1303	1210	0.891855	0.8282	0.972222
AciI	CCGC	yes	3	32	9.59206	4.37418	1308	1209	0.895277	0.827515	0.965278
AgsI	TT(G|C)AA	yes	1	15	4.37577	1.64665	1280	1173	0.876112	0.802875	0.958333
EsaBC3I_TaqI	TCGA	yes	1	10	4.0705	1.06942	1277	1162	0.874059	0.795346	0.951389
Hpy188I	TC(A|T|C|G)GA	yes	1	8	3.47502	1.42154	1267	1148	0.867214	0.785763	0.944444
HinfI	GA(A|T|C|G)TC	yes	1	9	3.7447	1.01014	1264	1141	0.865161	0.780972	0.9375
HaeIII	GGCC	yes	1	14	3.9165	2.41681	1257	1140	0.86037	0.780287	0.930556
CviRI_HpyCH4V	TGCA	yes	1	10	2.80835	0.965975	1257	1134	0.86037	0.776181	0.923611
Asi256I_BspKT6I_ChaI_DpnI	GATC	yes	1	8	4.14648	0.909107	1251	1127	0.856263	0.771389	0.916667
TseI	GC(A|T)GC	yes	1	8	2.88296	1.02869	1249	1122	0.854894	0.767967	0.909722
MseI	TTAA	yes	1	19	4.48802	2.19137	1240	1120	0.848734	0.766598	0.902778
HpaII_MspI	CCGG	yes	1	14	3.987	2.91133	1243	1115	0.850787	0.763176	0.895833
CviAII_NlaIII	CATG	yes	1	7	2.5065	0.84933	1237	1106	0.84668	0.757016	0.888889
TfiI	GA(A|T)TC	yes	1	7	3.15264	0.823026	1232	1094	0.843258	0.748802	0.881944
Nb.BsrDI	GCAATGNN	yes	1	5	2.21766	0.530433	1207	1060	0.826146	0.72553	0.875
CdiI	CATCG	yes	1	5	3.1102	0.535876	1209	1059	0.827515	0.724846	0.868056
NlaIV	GG(A|T|C|G)(A|T|C|G)CC	yes	1	14	3.73717	2.71084	1201	1054	0.82204	0.721424	0.861111
ScrFI	CC(A|T|C|G)GG	yes	1	12	3.42163	2.40295	1197	1047	0.819302	0.716632	0.854167
DdeI	CT(A|T|C|G)AG	yes	1	9	2.47159	1.12325	1198	1042	0.819986	0.71321	0.847222
ApoI	(A|G)AATT(C|T)	yes	1	12	2.42026	1.02702	1199	1035	0.820671	0.708419	0.840278
BstUI_FnuDII	CGCG	yes	1	15	2.87611	1.80232	1180	1012	0.807666	0.692676	0.833333
XhoII	(A|G)GATC(C|T)	yes	1	4	2.10198	0.364339	1178	1007	0.806297	0.689254	0.826389
Hpy8I	GT(A|T|C|G)(A|T|C|G)AC	yes	2	8	3.84394	1.1676	1142	988	0.781656	0.676249	0.819444
NspI	(A|G)CATG(C|T)	yes	1	4	2.03217	0.463377	1156	972	0.791239	0.665298	0.8125
ClaI	ATCGAT	yes	1	3	1.96509	0.258048	1157	968	0.791923	0.66256	0.805556
TauI	GC(G|C)GC	yes	1	12	2.58658	1.60954	1129	952	0.772758	0.651608	0.798611
SphI	GCATGC	yes	1	3	1.91034	0.340481	1133	933	0.775496	0.638604	0.791667
CauII	CC(G|C)GG	yes	1	14	2.98563	2.40044	1076	891	0.736482	0.609856	0.784722
SduI	G(A|T|G)GC(A|T|C)C	yes	1	9	2.24572	1.58693	1010	827	0.691307	0.566051	0.777778
EcoRI	GAATTC	yes	1	4	1.76044	0.49942	1060	819	0.72553	0.560575	0.770833
Hpy178III	TC(A|T|C|G)(A|T|C|G)GA	yes	1	7	1.86927	0.978547	956	807	0.654346	0.552361	0.763889
AvaII	GG(A|T)CC	yes	1	6	1.94593	1.01857	1019	793	0.697467	0.542779	0.756944
AluI	AGCT	yes	1	8	1.99726	1.10416	960	768	0.657084	0.525667	0.75
HpyCH4IV_MaeII_TaiI	ACGT	yes	1	6	1.86995	0.888777	936	764	0.640657	0.52293	0.743056
SmlI	CT(C|T)(A|G)AG	yes	1	5	1.78713	0.750707	975	738	0.667351	0.505133	0.736111
SimI	GGGTC	yes	1	7	1.82546	0.984292	953	722	0.652293	0.494182	0.729167
BstNI_EcoRII	CC(A|T)GG	yes	1	8	1.80493	1.04206	904	715	0.618754	0.489391	0.722222
DraII	(A|G)GG(A|T|C|G)CC(C|T)	yes	1	6	1.81999	0.979816	940	709	0.643395	0.485284	0.715278
LmnI	GCTCC(N)	yes	1	6	1.67283	0.871784	899	708	0.615332	0.4846	0.708333
BfaI_MaeI	CTAG	yes	1	7	1.7269	0.948695	857	687	0.586585	0.470226	0.701389
HgiJII	G(A|G)GC(C|T)C	yes	1	7	1.91513	1.40046	882	674	0.603696	0.461328	0.694444
CviQI_RsaI	GTAC	yes	1	7	1.73785	0.943107	874	672	0.59822	0.459959	0.6875
AcyI	G(A|G)CG(C|T)C	yes	1	6	1.69199	0.913145	881	671	0.603012	0.459274	0.680556
HaeII	(A|G)GCGC(C|T)	yes	1	7	1.65982	0.866394	869	664	0.594798	0.454483	0.673611
CfrI	(C|T)GGCC(A|G)	yes	1	7	1.74059	0.90761	876	661	0.599589	0.45243	0.666667
AvaI	C(C|T)CG(A|G)G	yes	1	6	1.71184	1.00126	871	659	0.596167	0.451061	0.659722
Cfr10I	(A|G)CCGG(C|T)	yes	1	6	1.61807	0.817146	870	657	0.595483	0.449692	0.652778
BseSI	G(T|G)GC(A|C)C	yes	1	7	1.85147	1.35201	856	654	0.5859	0.447639	0.645833
Hpy99I	CG(A|T)CG	yes	1	8	1.52704	0.79905	772	572	0.528405	0.391513	0.638889
ApaI_Bsp120I_PspOMI	GGGCCC	yes	1	6	1.59274	1.20691	699	485	0.478439	0.331964	0.631944
BbeI_Eco78I_KasI_NarI_PluTI_SfoI	GGCGCC	yes	1	6	1.39493	0.700842	697	475	0.47707	0.32512	0.625
Eco56I_NaeI_NgoMIV	GCCGGC	yes	1	5	1.38535	0.640016	704	473	0.481862	0.323751	0.618056
SmaI_XmaI	CCCGGG	yes	1	5	1.36893	0.667314	693	471	0.474333	0.322382	0.611111
PpuMI	(A|G)GG(A|T)CC(C|T)	yes	1	4	1.3436	0.546165	702	462	0.480493	0.316222	0.604167
BetI	(A|T)CCGG(A|T)	yes	1	4	1.3128	0.5662	669	448	0.457906	0.306639	0.597222
XmaIII	CGGCCG	yes	1	6	1.34702	0.673907	658	445	0.450376	0.304586	0.590278
StyI	CC(A|T)(A|T)GG	yes	1	5	1.35455	0.642311	645	440	0.441478	0.301164	0.583333
HindII	GT(C|T)(A|G)AC	yes	1	4	1.77344	0.582866	659	438	0.451061	0.299795	0.576389
AhaIII_DraI	TTTAAA	yes	1	8	1.34634	0.731274	600	418	0.410678	0.286105	0.569444
BsaAI	(C|T)ACGT(A|G)	yes	1	4	1.23956	0.453414	572	391	0.391513	0.267625	0.5625
TatI	(A|T)GTAC(A|T)	yes	1	5	1.26352	0.562252	603	389	0.412731	0.266256	0.555556
AccI	GT(A|C)(T|G)AC	yes	1	4	1.20534	0.433525	569	369	0.389459	0.252567	0.548611
BsrBI	CCGCTC	yes	1	4	1.22998	0.438496	592	354	0.405202	0.2423	0.541667
BseYI	CCCAGC	yes	1	6	1.23135	0.50328	571	354	0.390828	0.2423	0.534722
Nb.BtsI	GCAGTGNN	yes	1	3	1.19097	0.411912	551	353	0.377139	0.241615	0.527778
SnaBI	TACGTA	yes	1	2	1.19439	0.395864	534	346	0.365503	0.236824	0.520833
Nb.BsmI	GAATGCN	yes	1	3	1.16359	0.375539	539	339	0.368925	0.232033	0.513889
BsePI_BssHII	GCGCGC	yes	1	7	1.19507	0.562166	532	321	0.364134	0.219713	0.506944
SacII	CCGCGG	yes	1	4	1.17659	0.478611	535	318	0.366188	0.217659	0.5
SspI	AATATT	yes	1	4	1.17112	0.44508	489	308	0.334702	0.210815	0.493056
AseI_VspI	ATTAAT	yes	1	5	1.17317	0.448123	505	307	0.345654	0.21013	0.486111
PsiI	TTATAA	yes	1	4	1.13415	0.366122	490	294	0.335387	0.201232	0.479167
BspEI_BspMII	TCCGGA	yes	1	3	1.11704	0.340211	495	288	0.338809	0.197125	0.472222
ScaI	AGTACT	yes	1	3	1.12183	0.341545	493	281	0.33744	0.192334	0.465278
AflIII	AC(A|G)(C|T)GT	yes	1	3	1.12115	0.358418	471	280	0.322382	0.19165	0.458333
XhoI	CTCGAG	yes	1	3	1.1499	0.372121	502	269	0.3436	0.18412	0.451389
Bpu10I	CCT(A|T|C|G)AGC	yes	1	4	1.09514	0.309413	466	268	0.31896	0.183436	0.444444
BalI	TGGCCA	yes	1	3	1.09514	0.3027	463	258	0.316906	0.176591	0.4375
HindIII	AAGCTT	yes	1	4	1.09993	0.315588	459	256	0.314168	0.175222	0.430556
HpaI	GTTAAC	yes	1	3	1.09582	0.339807	440	251	0.301164	0.1718	0.423611
PspXI	(A|C|G)CTCGAG(T|C|G)	yes	1	3	1.13347	0.350121	485	250	0.331964	0.171116	0.416667
AclI	AACGTT	yes	1	3	1.10335	0.311199	463	246	0.316906	0.168378	0.409722
SgrAI	C(A|G)CCGG(C|T)G	yes	1	3	1.07461	0.27307	456	246	0.312115	0.168378	0.402778
BssSI-v2_Nb.BssSI	CACGAG	yes	1	3	1.07734	0.27975	444	246	0.303901	0.168378	0.395833
StuI	AGGCCT	yes	1	3	1.08145	0.28103	443	239	0.303217	0.163587	0.388889
SanDI	GGG(A|T)CCC	yes	1	3	1.07529	0.28153	450	238	0.308008	0.162902	0.381944
AfeI_Eco47III	AGCGCT	yes	1	3	1.07392	0.272	437	236	0.29911	0.161533	0.375
BbsI	GAAGAC	yes	1	3	1.08898	0.287207	445	234	0.304586	0.160164	0.368056
AatII_ZraI	GACGTC	yes	1	3	1.08077	0.282442	441	229	0.301848	0.156742	0.361111
PstI	CTGCAG	yes	1	3	1.08077	0.282442	440	228	0.301164	0.156057	0.354167
PshAI	GAC(A|T|C|G)(A|T|C|G)(A|T|C|G)(A|T|C|G)GTC	yes	1	3	1.07187	0.288422	424	222	0.290212	0.151951	0.347222
AflII	CTTAAG	yes	1	3	1.0705	0.269116	427	219	0.292266	0.149897	0.340278
FseI	GGCCGGCC	yes	1	3	1.0616	0.251646	433	218	0.296372	0.149213	0.333333
Sse232I	CGCCGGCG	yes	1	3	1.0527	0.235456	427	216	0.292266	0.147844	0.326389
FspI	TGCGCA	yes	1	2	1.06229	0.241757	426	216	0.291581	0.147844	0.319444
XbaI	TCTAGA	yes	1	3	1.04928	0.231806	415	211	0.284052	0.144422	0.3125
NotI	GCGGCCGC	yes	1	3	1.04928	0.222766	419	210	0.28679	0.143737	0.305556
RsrII	CGG(A|T)CCG	yes	1	3	1.04654	0.213957	417	208	0.285421	0.142368	0.298611
BstEII	GGT(A|T|C|G)ACC	yes	1	4	1.05407	0.240901	417	208	0.285421	0.142368	0.291667
NruI	TCGCGA	yes	1	3	1.05544	0.234826	416	206	0.284736	0.140999	0.284722
Nb.BbvCI_Nt.BbvCI	CCTCAGC	yes	1	2	1.04312	0.203199	407	205	0.278576	0.140315	0.277778
PasI	CCC(A|T)GGG	yes	1	3	1.04654	0.220266	412	203	0.281999	0.138946	0.270833
PfoI	TCC(A|T|C|G)GGA	yes	1	3	1.04586	0.212499	409	203	0.279945	0.138946	0.263889
MfeI	CAATTG	yes	1	4	1.06229	0.255531	414	202	0.283368	0.138261	0.256944
EcoT22I_NsiI_Ppu10I	ATGCAT	yes	1	2	1.04312	0.203199	409	202	0.279945	0.138261	0.25
Eco53kI_EcoICRI_SacI	GAGCTC	yes	1	2	1.0397	0.195318	406	201	0.277892	0.137577	0.243056
AsuII_BstBI	TTCGAA	yes	1	2	1.04244	0.201652	405	200	0.277207	0.136893	0.236111
NcoI	CCATGG	yes	1	3	1.05202	0.231207	411	198	0.281314	0.135524	0.229167
BamHI	GGATCC	yes	1	3	1.04654	0.2264	410	198	0.28063	0.135524	0.222222
SalI	GTCGAC	yes	1	3	1.03217	0.18035	402	195	0.275154	0.13347	0.215278
SpeI	ACTAGT	yes	1	2	1.03012	0.170966	396	195	0.271047	0.13347	0.208333
BspLU11I_PciI	ACATGT	yes	1	3	1.03354	0.183864	392	195	0.268309	0.13347	0.201389
BglII	AGATCT	yes	1	2	1.03765	0.190402	399	193	0.273101	0.132101	0.194444
AscI	GGCGCGCC	yes	1	3	1.03901	0.204028	404	192	0.276523	0.131417	0.1875
AceII_BmtI_NheI	GCTAGC	yes	1	3	1.03491	0.187302	392	191	0.268309	0.130732	0.180556
AgeI	ACCGGT	yes	1	2	1.03217	0.176511	398	190	0.272416	0.130048	0.173611
MluI	ACGCGT	yes	1	3	1.03422	0.185592	399	187	0.273101	0.127995	0.166667
PvuII	CAGCTG	yes	1	3	1.03491	0.187302	393	186	0.268994	0.12731	0.159722
SexAI	ACC(A|T)GGT	yes	1	2	1.03012	0.170966	397	184	0.271732	0.125941	0.152778
Acc65I_Asp718I_KpnI	GGTACC	yes	1	2	1.02259	0.148634	389	183	0.266256	0.125257	0.145833
AvrII	CCTAGG	yes	1	3	1.03285	0.206774	389	181	0.266256	0.123888	0.138889
BspHI	TCATGA	yes	1	3	1.02053	0.151214	382	179	0.261465	0.122519	0.131944
ApaLI	GTGCAC	yes	1	3	1.02327	0.155292	380	176	0.260096	0.120465	0.125
PvuI	CGATCG	yes	1	3	1.01848	0.139718	380	174	0.260096	0.119097	0.118056
NdeI	CATATG	yes	1	2	1.01848	0.134727	382	173	0.261465	0.118412	0.111111
PacI	TTAATTAA	yes	1	3	1.0219	0.151022	381	173	0.26078	0.118412	0.104167
BmgBI_BtrI_PmaCI_PmlI	CACGTC	yes	1	2	1.01711	0.129732	377	173	0.258042	0.118412	0.0972222
BsiWI	CGTACG	yes	1	2	1.01574	0.124521	379	170	0.259411	0.116359	0.0902778
Bsp1407I	TGTACA	yes	1	3	1.01916	0.142058	377	168	0.258042	0.11499	0.0833333
EcoRV	GATATC	yes	1	3	1.01437	0.124686	373	166	0.255305	0.113621	0.0763889
SrfI	GCCCGGGC	yes	1	2	1.01095	0.10411	374	165	0.255989	0.112936	0.0694444
MauBI	CGCGCGCG	yes	1	3	1.01095	0.127743	371	163	0.253936	0.111567	0.0625
SwaI	ATTTAAAT	yes	1	2	1.01164	0.107277	370	163	0.253251	0.111567	0.0555556
BclI	TGATCA	yes	1	2	1.01095	0.10411	369	162	0.252567	0.110883	0.0486111
PmeI	GTTTAAAC	yes	1	2	1.00958	0.0974533	370	160	0.253251	0.109514	0.0416667
SgrDI	CGTCGACG	yes	1	2	1.00411	0.0639743	365	156	0.249829	0.106776	0.0347222
FspAI	(A|G)TGCGCA(C|T)	yes	1	2	1.00342	0.0584203	362	154	0.247775	0.105407	0.0277778
AbsI	CCTCGAGG	yes	1	3	1.00548	0.0977703	362	154	0.247775	0.105407	0.0208333
AsiSI_SgfI	GCGATCGC	yes	1	2	1.00205	0.0452833	361	152	0.247091	0.104038	0.0138889
SbfI_Sse8387I	CCTGCAGG	yes	1	2	1.00068	0.0261622	360	151	0.246407	0.103354	0.00694444
I-CeuI	TAACTATAACGGTCCTAAGGTAGCGAA	no	1	1	1	0	NA	NA	NA	NA	NA
I-SceI	TAGGGATAACAGGGTAAT	no	1	1	1	0	NA	NA	NA	NA	NA
PI-PspI	TGGCAAACAGCTATTATGGGTATTATGGGT	no	1	1	1	0	NA	NA	NA	NA	NA
PI-SceI	ATCTATGTCGGGTGCGGAGAAAGAGGTAAT	no	1	1	1	0	NA	NA	NA	NA	NA
