# Supplementary material for: Fungal Identifier (FId): An Updated Polymerase Chain Reaction–Restriction Fragment Length Polymorphism Approach to Ease Ascomycetous Yeast Isolates’ Identification in Ecological Studies
Source: J Fungi (Basel). 2024 Aug 23;10(9):595. doi: 10.3390/jof10090595 (PMC11433625; doi:10.3390/jof10090595)
Supplement: Supplementary file 1 [file jof-10-00595-s001.zip › Table_S4.xlsx]

## Sheet: Couples_results
endonuclease1	endonuclease2	identified_species	%_identified_species
HaeIII	HaeIII	1140	78.0287
HinfI	HaeIII	1249	85.4894
CfoI_HhaI_HinP1I	HaeIII	1250	85.5578
AatII_ZraI	HaeIII	1149	78.6448
AbsI	HaeIII	1142	78.1656
Acc65I_Asp718I_KpnI	HaeIII	1141	78.0972
AccI	HaeIII	1166	79.8084
AceII_BmtI_NheI	HaeIII	1144	78.3025
AciI	HaeIII	1255	85.9001
AclI	HaeIII	1155	79.0554
AcyI	HaeIII	1177	80.5613
AfeI_Eco47III	HaeIII	1142	78.1656
AflII	HaeIII	1148	78.5763
AflIII	HaeIII	1157	79.1923
AgeI	HaeIII	1140	78.0287
AgsI	HaeIII	1253	85.7632
AhaIII_DraI	HaeIII	1203	82.3409
AluI	HaeIII	1217	83.2991
ApaI_Bsp120I_PspOMI	HaeIII	1142	78.1656
ApaLI	HaeIII	1146	78.4394
ApoI	HaeIII	1234	84.4627
AscI	HaeIII	1143	78.2341
AseI_VspI	HaeIII	1172	80.219
Asi256I_BspKT6I_ChaI_DpnI	HaeIII	1247	85.3525
AsiSI_SgfI	HaeIII	1140	78.0287
AsuII_BstBI	HaeIII	1150	78.7132
AvaI	HaeIII	1185	81.1088
AvaII	HaeIII	1182	80.9035
AvrII	HaeIII	1146	78.4394
BalI	HaeIII	1145	78.371
BamHI	HaeIII	1142	78.1656
BbeI_Eco78I_KasI_NarI_PluTI_SfoI	HaeIII	1154	78.987
BbsI	HaeIII	1150	78.7132
BclI	HaeIII	1142	78.1656
BetI	HaeIII	1156	79.1239
BfaI_MaeI	HaeIII	1216	83.2307
BglII	HaeIII	1142	78.1656
BmgBI_BtrI_PmaCI_PmlI	HaeIII	1145	78.371
Bpu10I	HaeIII	1153	78.9185
BsaAI	HaeIII	1181	80.835
BsePI_BssHII	HaeIII	1147	78.5079
BseSI	HaeIII	1161	79.4661
BseYI	HaeIII	1151	78.7817
BssSI-v2_Nb.BssSI	HaeIII	1147	78.5079
BsiWI	HaeIII	1143	78.2341
Bsp1407I	HaeIII	1145	78.371
BspEI_BspMII	HaeIII	1152	78.8501
BspHI	HaeIII	1146	78.4394
BspLU11I_PciI	HaeIII	1147	78.5079
BsrBI	HaeIII	1153	78.9185
BstEII	HaeIII	1144	78.3025
BstNI_EcoRII	HaeIII	1181	80.835
BstUI_FnuDII	HaeIII	1228	84.052
Cac8I	HaeIII	1247	85.3525
CauII	HaeIII	1195	81.7933
CdiI	HaeIII	1244	85.1472
Cfr10I	HaeIII	1173	80.2875
CfrI	HaeIII	1140	78.0287
ClaI	HaeIII	1227	83.9836
CviAII_NlaIII	HaeIII	1244	85.1472
CviQI_RsaI	HaeIII	1209	82.7515
CviRI_HpyCH4V	HaeIII	1250	85.5578
DdeI	HaeIII	1228	84.052
DraII	HaeIII	1156	79.1239
Eco53kI_EcoICRI_SacI	HaeIII	1142	78.1656
Eco56I_NaeI_NgoMIV	HaeIII	1157	79.1923
EcoRI	HaeIII	1192	81.588
EcoRV	HaeIII	1146	78.4394
EcoT22I_NsiI_Ppu10I	HaeIII	1148	78.5763
EsaBC3I_TaqI	HaeIII	1256	85.9685
FaiI	HaeIII	1285	87.9535
Fnu4HI	HaeIII	1253	85.7632
FseI	HaeIII	1140	78.0287
FspAI	HaeIII	1140	78.0287
FspI	HaeIII	1150	78.7132
HaeII	HaeIII	1160	79.3977
HgiJII	HaeIII	1169	80.0137
HindII	HaeIII	1177	80.5613
HindIII	HaeIII	1160	79.3977
HpaI	HaeIII	1155	79.0554
HpaII_MspI	HaeIII	1224	83.7782
Hpy178III	HaeIII	1232	84.3258
Hpy188I	HaeIII	1236	84.5996
Hpy8I	HaeIII	1220	83.5044
Hpy99I	HaeIII	1184	81.0404
HpyCH4IV_MaeII_TaiI	HaeIII	1227	83.9836
I-CeuI	HaeIII	1140	78.0287
I-SceI	HaeIII	1140	78.0287
LmnI	HaeIII	1207	82.6146
MauBI	HaeIII	1141	78.0972
MfeI	HaeIII	1158	79.2608
MluI	HaeIII	1142	78.1656
MseI	HaeIII	1270	86.9268
Nb.BbvCI_Nt.BbvCI	HaeIII	1144	78.3025
Nb.BsmI	HaeIII	1163	79.603
Nb.BsrDI	HaeIII	1233	84.3943
Nb.BtsI	HaeIII	1170	80.0821
NcoI	HaeIII	1153	78.9185
NdeI	HaeIII	1143	78.2341
NlaIV	HaeIII	1209	82.7515
NotI	HaeIII	1140	78.0287
NruI	HaeIII	1152	78.8501
NspI	HaeIII	1227	83.9836
PacI	HaeIII	1148	78.5763
PasI	HaeIII	1141	78.0972
PfoI	HaeIII	1147	78.5079
PI-PspI	HaeIII	1140	78.0287
PI-SceI	HaeIII	1140	78.0287
PmeI	HaeIII	1142	78.1656
PpuMI	HaeIII	1154	78.987
PshAI	HaeIII	1148	78.5763
PsiI	HaeIII	1174	80.3559
PspXI	HaeIII	1149	78.6448
PstI	HaeIII	1145	78.371
PvuI	HaeIII	1141	78.0972
PvuII	HaeIII	1144	78.3025
RsrII	HaeIII	1146	78.4394
SacII	HaeIII	1144	78.3025
SalI	HaeIII	1141	78.0972
SanDI	HaeIII	1143	78.2341
SbfI_Sse8387I	HaeIII	1140	78.0287
ScaI	HaeIII	1151	78.7817
ScrFI	HaeIII	1217	83.2991
SduI	HaeIII	1189	81.3826
SetI	HaeIII	1278	87.4743
SexAI	HaeIII	1142	78.1656
SgrAI	HaeIII	1146	78.4394
SgrDI	HaeIII	1140	78.0287
SimI	HaeIII	1184	81.0404
SmaI_XmaI	HaeIII	1161	79.4661
SmlI	HaeIII	1196	81.8617
SnaBI	HaeIII	1173	80.2875
SpeI	HaeIII	1154	78.987
SphI	HaeIII	1221	83.5729
SrfI	HaeIII	1140	78.0287
Sse232I	HaeIII	1142	78.1656
SspI	HaeIII	1172	80.219
StuI	HaeIII	1142	78.1656
StyI	HaeIII	1185	81.1088
SwaI	HaeIII	1143	78.2341
TatI	HaeIII	1170	80.0821
TauI	HaeIII	1177	80.5613
TfiI	HaeIII	1248	85.4209
TseI	HaeIII	1242	85.0103
XbaI	HaeIII	1146	78.4394
XhoI	HaeIII	1153	78.9185
XhoII	HaeIII	1231	84.2574
XmaIII	HaeIII	1142	78.1656
HaeIII	HinfI	1249	85.4894
HinfI	HinfI	1141	78.0972
CfoI_HhaI_HinP1I	HinfI	1237	84.668
AatII_ZraI	HinfI	1147	78.5079
AbsI	HinfI	1141	78.0972
Acc65I_Asp718I_KpnI	HinfI	1144	78.3025
AccI	HinfI	1157	79.1923
AceII_BmtI_NheI	HinfI	1143	78.2341
AciI	HinfI	1273	87.1321
AclI	HinfI	1148	78.5763
AcyI	HinfI	1204	82.4093
AfeI_Eco47III	HinfI	1152	78.8501
AflII	HinfI	1143	78.2341
AflIII	HinfI	1164	79.6715
AgeI	HinfI	1142	78.1656
AgsI	HinfI	1208	82.6831
AhaIII_DraI	HinfI	1176	80.4928
AluI	HinfI	1205	82.4778
ApaI_Bsp120I_PspOMI	HinfI	1185	81.1088
ApaLI	HinfI	1142	78.1656
ApoI	HinfI	1188	81.3142
AscI	HinfI	1145	78.371
AseI_VspI	HinfI	1161	79.4661
Asi256I_BspKT6I_ChaI_DpnI	HinfI	1192	81.588
AsiSI_SgfI	HinfI	1141	78.0972
AsuII_BstBI	HinfI	1147	78.5079
AvaI	HinfI	1225	83.8467
AvaII	HinfI	1211	82.8884
AvrII	HinfI	1144	78.3025
BalI	HinfI	1149	78.6448
BamHI	HinfI	1146	78.4394
BbeI_Eco78I_KasI_NarI_PluTI_SfoI	HinfI	1191	81.5195
BbsI	HinfI	1153	78.9185
BclI	HinfI	1141	78.0972
BetI	HinfI	1175	80.4244
BfaI_MaeI	HinfI	1203	82.3409
BglII	HinfI	1147	78.5079
BmgBI_BtrI_PmaCI_PmlI	HinfI	1147	78.5079
Bpu10I	HinfI	1154	78.987
BsaAI	HinfI	1158	79.2608
BsePI_BssHII	HinfI	1158	79.2608
BseSI	HinfI	1209	82.7515
BseYI	HinfI	1167	79.8768
BssSI-v2_Nb.BssSI	HinfI	1147	78.5079
BsiWI	HinfI	1148	78.5763
Bsp1407I	HinfI	1143	78.2341
BspEI_BspMII	HinfI	1152	78.8501
BspHI	HinfI	1143	78.2341
BspLU11I_PciI	HinfI	1147	78.5079
BsrBI	HinfI	1174	80.3559
BstEII	HinfI	1149	78.6448
BstNI_EcoRII	HinfI	1198	81.9986
BstUI_FnuDII	HinfI	1241	84.9418
Cac8I	HinfI	1244	85.1472
CauII	HinfI	1235	84.5311
CdiI	HinfI	1189	81.3826
Cfr10I	HinfI	1195	81.7933
CfrI	HinfI	1191	81.5195
ClaI	HinfI	1154	78.987
CviAII_NlaIII	HinfI	1208	82.6831
CviQI_RsaI	HinfI	1197	81.9302
CviRI_HpyCH4V	HinfI	1206	82.5462
DdeI	HinfI	1232	84.3258
DraII	HinfI	1201	82.204
Eco53kI_EcoICRI_SacI	HinfI	1149	78.6448
Eco56I_NaeI_NgoMIV	HinfI	1182	80.9035
EcoRI	HinfI	1151	78.7817
EcoRV	HinfI	1144	78.3025
EcoT22I_NsiI_Ppu10I	HinfI	1147	78.5079
EsaBC3I_TaqI	HinfI	1205	82.4778
FaiI	HinfI	1278	87.4743
Fnu4HI	HinfI	1236	84.5996
FseI	HinfI	1152	78.8501
FspAI	HinfI	1141	78.0972
FspI	HinfI	1146	78.4394
HaeII	HinfI	1204	82.4093
HgiJII	HinfI	1212	82.9569
HindII	HinfI	1173	80.2875
HindIII	HinfI	1148	78.5763
HpaI	HinfI	1156	79.1239
HpaII_MspI	HinfI	1249	85.4894
Hpy178III	HinfI	1212	82.9569
Hpy188I	HinfI	1225	83.8467
Hpy8I	HinfI	1209	82.7515
Hpy99I	HinfI	1182	80.9035
HpyCH4IV_MaeII_TaiI	HinfI	1199	82.0671
I-CeuI	HinfI	1141	78.0972
I-SceI	HinfI	1141	78.0972
LmnI	HinfI	1196	81.8617
MauBI	HinfI	1143	78.2341
MfeI	HinfI	1147	78.5079
MluI	HinfI	1150	78.7132
MseI	HinfI	1254	85.8316
Nb.BbvCI_Nt.BbvCI	HinfI	1145	78.371
Nb.BsmI	HinfI	1156	79.1239
Nb.BsrDI	HinfI	1181	80.835
Nb.BtsI	HinfI	1160	79.3977
NcoI	HinfI	1143	78.2341
NdeI	HinfI	1147	78.5079
NlaIV	HinfI	1246	85.2841
NotI	HinfI	1142	78.1656
NruI	HinfI	1156	79.1239
NspI	HinfI	1169	80.0137
PacI	HinfI	1145	78.371
PasI	HinfI	1147	78.5079
PfoI	HinfI	1146	78.4394
PI-PspI	HinfI	1141	78.0972
PI-SceI	HinfI	1141	78.0972
PmeI	HinfI	1144	78.3025
PpuMI	HinfI	1175	80.4244
PshAI	HinfI	1143	78.2341
PsiI	HinfI	1154	78.987
PspXI	HinfI	1160	79.3977
PstI	HinfI	1148	78.5763
PvuI	HinfI	1143	78.2341
PvuII	HinfI	1141	78.0972
RsrII	HinfI	1144	78.3025
SacII	HinfI	1167	79.8768
SalI	HinfI	1147	78.5079
SanDI	HinfI	1151	78.7817
SbfI_Sse8387I	HinfI	1141	78.0972
ScaI	HinfI	1163	79.603
ScrFI	HinfI	1247	85.3525
SduI	HinfI	1233	84.3943
SetI	HinfI	1276	87.3374
SexAI	HinfI	1141	78.0972
SgrAI	HinfI	1152	78.8501
SgrDI	HinfI	1141	78.0972
SimI	HinfI	1214	83.0938
SmaI_XmaI	HinfI	1185	81.1088
SmlI	HinfI	1186	81.1773
SnaBI	HinfI	1152	78.8501
SpeI	HinfI	1145	78.371
SphI	HinfI	1153	78.9185
SrfI	HinfI	1143	78.2341
Sse232I	HinfI	1149	78.6448
SspI	HinfI	1152	78.8501
StuI	HinfI	1156	79.1239
StyI	HinfI	1170	80.0821
SwaI	HinfI	1141	78.0972
TatI	HinfI	1175	80.4244
TauI	HinfI	1225	83.8467
TfiI	HinfI	1151	78.7817
TseI	HinfI	1192	81.588
XbaI	HinfI	1143	78.2341
XhoI	HinfI	1166	79.8084
XhoII	HinfI	1161	79.4661
XmaIII	HinfI	1176	80.4928
HaeIII	CfoI_HhaI_HinP1I	1250	85.5578
HinfI	CfoI_HhaI_HinP1I	1237	84.668
CfoI_HhaI_HinP1I	CfoI_HhaI_HinP1I	1210	82.82
AatII_ZraI	CfoI_HhaI_HinP1I	1213	83.0253
AbsI	CfoI_HhaI_HinP1I	1210	82.82
Acc65I_Asp718I_KpnI	CfoI_HhaI_HinP1I	1212	82.9569
AccI	CfoI_HhaI_HinP1I	1221	83.5729
AceII_BmtI_NheI	CfoI_HhaI_HinP1I	1213	83.0253
AciI	CfoI_HhaI_HinP1I	1279	87.5428
AclI	CfoI_HhaI_HinP1I	1215	83.1622
AcyI	CfoI_HhaI_HinP1I	1221	83.5729
AfeI_Eco47III	CfoI_HhaI_HinP1I	1215	83.1622
AflII	CfoI_HhaI_HinP1I	1212	82.9569
AflIII	CfoI_HhaI_HinP1I	1220	83.5044
AgeI	CfoI_HhaI_HinP1I	1210	82.82
AgsI	CfoI_HhaI_HinP1I	1237	84.668
AhaIII_DraI	CfoI_HhaI_HinP1I	1226	83.9151
AluI	CfoI_HhaI_HinP1I	1235	84.5311
ApaI_Bsp120I_PspOMI	CfoI_HhaI_HinP1I	1228	84.052
ApaLI	CfoI_HhaI_HinP1I	1212	82.9569
ApoI	CfoI_HhaI_HinP1I	1232	84.3258
AscI	CfoI_HhaI_HinP1I	1210	82.82
AseI_VspI	CfoI_HhaI_HinP1I	1221	83.5729
Asi256I_BspKT6I_ChaI_DpnI	CfoI_HhaI_HinP1I	1236	84.5996
AsiSI_SgfI	CfoI_HhaI_HinP1I	1210	82.82
AsuII_BstBI	CfoI_HhaI_HinP1I	1214	83.0938
AvaI	CfoI_HhaI_HinP1I	1249	85.4894
AvaII	CfoI_HhaI_HinP1I	1241	84.9418
AvrII	CfoI_HhaI_HinP1I	1215	83.1622
BalI	CfoI_HhaI_HinP1I	1212	82.9569
BamHI	CfoI_HhaI_HinP1I	1215	83.1622
BbeI_Eco78I_KasI_NarI_PluTI_SfoI	CfoI_HhaI_HinP1I	1213	83.0253
BbsI	CfoI_HhaI_HinP1I	1213	83.0253
BclI	CfoI_HhaI_HinP1I	1210	82.82
BetI	CfoI_HhaI_HinP1I	1222	83.6413
BfaI_MaeI	CfoI_HhaI_HinP1I	1242	85.0103
BglII	CfoI_HhaI_HinP1I	1211	82.8884
BmgBI_BtrI_PmaCI_PmlI	CfoI_HhaI_HinP1I	1216	83.2307
Bpu10I	CfoI_HhaI_HinP1I	1210	82.82
BsaAI	CfoI_HhaI_HinP1I	1221	83.5729
BsePI_BssHII	CfoI_HhaI_HinP1I	1210	82.82
BseSI	CfoI_HhaI_HinP1I	1239	84.8049
BseYI	CfoI_HhaI_HinP1I	1217	83.2991
BssSI-v2_Nb.BssSI	CfoI_HhaI_HinP1I	1210	82.82
BsiWI	CfoI_HhaI_HinP1I	1215	83.1622
Bsp1407I	CfoI_HhaI_HinP1I	1212	82.9569
BspEI_BspMII	CfoI_HhaI_HinP1I	1214	83.0938
BspHI	CfoI_HhaI_HinP1I	1213	83.0253
BspLU11I_PciI	CfoI_HhaI_HinP1I	1216	83.2307
BsrBI	CfoI_HhaI_HinP1I	1217	83.2991
BstEII	CfoI_HhaI_HinP1I	1212	82.9569
BstNI_EcoRII	CfoI_HhaI_HinP1I	1237	84.668
BstUI_FnuDII	CfoI_HhaI_HinP1I	1235	84.5311
Cac8I	CfoI_HhaI_HinP1I	1256	85.9685
CauII	CfoI_HhaI_HinP1I	1245	85.2156
CdiI	CfoI_HhaI_HinP1I	1234	84.4627
Cfr10I	CfoI_HhaI_HinP1I	1226	83.9151
CfrI	CfoI_HhaI_HinP1I	1218	83.3676
ClaI	CfoI_HhaI_HinP1I	1219	83.436
CviAII_NlaIII	CfoI_HhaI_HinP1I	1239	84.8049
CviQI_RsaI	CfoI_HhaI_HinP1I	1246	85.2841
CviRI_HpyCH4V	CfoI_HhaI_HinP1I	1240	84.8734
DdeI	CfoI_HhaI_HinP1I	1249	85.4894
DraII	CfoI_HhaI_HinP1I	1231	84.2574
Eco53kI_EcoICRI_SacI	CfoI_HhaI_HinP1I	1212	82.9569
Eco56I_NaeI_NgoMIV	CfoI_HhaI_HinP1I	1221	83.5729
EcoRI	CfoI_HhaI_HinP1I	1213	83.0253
EcoRV	CfoI_HhaI_HinP1I	1211	82.8884
EcoT22I_NsiI_Ppu10I	CfoI_HhaI_HinP1I	1215	83.1622
EsaBC3I_TaqI	CfoI_HhaI_HinP1I	1245	85.2156
FaiI	CfoI_HhaI_HinP1I	1291	88.3641
Fnu4HI	CfoI_HhaI_HinP1I	1245	85.2156
FseI	CfoI_HhaI_HinP1I	1213	83.0253
FspAI	CfoI_HhaI_HinP1I	1210	82.82
FspI	CfoI_HhaI_HinP1I	1210	82.82
HaeII	CfoI_HhaI_HinP1I	1210	82.82
HgiJII	CfoI_HhaI_HinP1I	1238	84.7365
HindII	CfoI_HhaI_HinP1I	1221	83.5729
HindIII	CfoI_HhaI_HinP1I	1214	83.0938
HpaI	CfoI_HhaI_HinP1I	1215	83.1622
HpaII_MspI	CfoI_HhaI_HinP1I	1260	86.2423
Hpy178III	CfoI_HhaI_HinP1I	1241	84.9418
Hpy188I	CfoI_HhaI_HinP1I	1260	86.2423
Hpy8I	CfoI_HhaI_HinP1I	1243	85.0787
Hpy99I	CfoI_HhaI_HinP1I	1222	83.6413
HpyCH4IV_MaeII_TaiI	CfoI_HhaI_HinP1I	1242	85.0103
I-CeuI	CfoI_HhaI_HinP1I	1210	82.82
I-SceI	CfoI_HhaI_HinP1I	1210	82.82
LmnI	CfoI_HhaI_HinP1I	1233	84.3943
MauBI	CfoI_HhaI_HinP1I	1210	82.82
MfeI	CfoI_HhaI_HinP1I	1214	83.0938
MluI	CfoI_HhaI_HinP1I	1212	82.9569
MseI	CfoI_HhaI_HinP1I	1268	86.7899
Nb.BbvCI_Nt.BbvCI	CfoI_HhaI_HinP1I	1210	82.82
Nb.BsmI	CfoI_HhaI_HinP1I	1216	83.2307
Nb.BsrDI	CfoI_HhaI_HinP1I	1229	84.1205
Nb.BtsI	CfoI_HhaI_HinP1I	1214	83.0938
NcoI	CfoI_HhaI_HinP1I	1213	83.0253
NdeI	CfoI_HhaI_HinP1I	1212	82.9569
NlaIV	CfoI_HhaI_HinP1I	1256	85.9685
NotI	CfoI_HhaI_HinP1I	1210	82.82
NruI	CfoI_HhaI_HinP1I	1213	83.0253
NspI	CfoI_HhaI_HinP1I	1221	83.5729
PacI	CfoI_HhaI_HinP1I	1210	82.82
PasI	CfoI_HhaI_HinP1I	1218	83.3676
PfoI	CfoI_HhaI_HinP1I	1213	83.0253
PI-PspI	CfoI_HhaI_HinP1I	1210	82.82
PI-SceI	CfoI_HhaI_HinP1I	1210	82.82
PmeI	CfoI_HhaI_HinP1I	1212	82.9569
PpuMI	CfoI_HhaI_HinP1I	1220	83.5044
PshAI	CfoI_HhaI_HinP1I	1210	82.82
PsiI	CfoI_HhaI_HinP1I	1220	83.5044
PspXI	CfoI_HhaI_HinP1I	1212	82.9569
PstI	CfoI_HhaI_HinP1I	1214	83.0938
PvuI	CfoI_HhaI_HinP1I	1210	82.82
PvuII	CfoI_HhaI_HinP1I	1211	82.8884
RsrII	CfoI_HhaI_HinP1I	1210	82.82
SacII	CfoI_HhaI_HinP1I	1217	83.2991
SalI	CfoI_HhaI_HinP1I	1210	82.82
SanDI	CfoI_HhaI_HinP1I	1212	82.9569
SbfI_Sse8387I	CfoI_HhaI_HinP1I	1210	82.82
ScaI	CfoI_HhaI_HinP1I	1218	83.3676
ScrFI	CfoI_HhaI_HinP1I	1254	85.8316
SduI	CfoI_HhaI_HinP1I	1249	85.4894
SetI	CfoI_HhaI_HinP1I	1283	87.8166
SexAI	CfoI_HhaI_HinP1I	1212	82.9569
SgrAI	CfoI_HhaI_HinP1I	1210	82.82
SgrDI	CfoI_HhaI_HinP1I	1210	82.82
SimI	CfoI_HhaI_HinP1I	1245	85.2156
SmaI_XmaI	CfoI_HhaI_HinP1I	1228	84.052
SmlI	CfoI_HhaI_HinP1I	1219	83.436
SnaBI	CfoI_HhaI_HinP1I	1215	83.1622
SpeI	CfoI_HhaI_HinP1I	1213	83.0253
SphI	CfoI_HhaI_HinP1I	1213	83.0253
SrfI	CfoI_HhaI_HinP1I	1210	82.82
Sse232I	CfoI_HhaI_HinP1I	1210	82.82
SspI	CfoI_HhaI_HinP1I	1213	83.0253
StuI	CfoI_HhaI_HinP1I	1217	83.2991
StyI	CfoI_HhaI_HinP1I	1223	83.7098
SwaI	CfoI_HhaI_HinP1I	1210	82.82
TatI	CfoI_HhaI_HinP1I	1229	84.1205
TauI	CfoI_HhaI_HinP1I	1234	84.4627
TfiI	CfoI_HhaI_HinP1I	1236	84.5996
TseI	CfoI_HhaI_HinP1I	1226	83.9151
XbaI	CfoI_HhaI_HinP1I	1210	82.82
XhoI	CfoI_HhaI_HinP1I	1214	83.0938
XhoII	CfoI_HhaI_HinP1I	1222	83.6413
XmaIII	CfoI_HhaI_HinP1I	1217	83.2991
HaeIII	AatII_ZraI	1149	78.6448
HinfI	AatII_ZraI	1147	78.5079
CfoI_HhaI_HinP1I	AatII_ZraI	1213	83.0253
AatII_ZraI	AatII_ZraI	229	15.6742
AbsI	AatII_ZraI	234	16.0164
Acc65I_Asp718I_KpnI	AatII_ZraI	261	17.8645
AccI	AatII_ZraI	427	29.2266
AceII_BmtI_NheI	AatII_ZraI	268	18.3436
AciI	AatII_ZraI	1216	83.2307
AclI	AatII_ZraI	319	21.8344
AcyI	AatII_ZraI	674	46.1328
AfeI_Eco47III	AatII_ZraI	305	20.8761
AflII	AatII_ZraI	297	20.3285
AflIII	AatII_ZraI	344	23.5455
AgeI	AatII_ZraI	263	18.0014
AgsI	AatII_ZraI	1176	80.4928
AhaIII_DraI	AatII_ZraI	483	33.0595
AluI	AatII_ZraI	802	54.8939
ApaI_Bsp120I_PspOMI	AatII_ZraI	534	36.5503
ApaLI	AatII_ZraI	253	17.3169
ApoI	AatII_ZraI	1055	72.2108
AscI	AatII_ZraI	264	18.0698
AseI_VspI	AatII_ZraI	377	25.8042
Asi256I_BspKT6I_ChaI_DpnI	AatII_ZraI	1136	77.755
AsiSI_SgfI	AatII_ZraI	231	15.8111
AsuII_BstBI	AatII_ZraI	275	18.8227
AvaI	AatII_ZraI	696	47.6386
AvaII	AatII_ZraI	830	56.8104
AvrII	AatII_ZraI	258	17.6591
BalI	AatII_ZraI	330	22.5873
BamHI	AatII_ZraI	274	18.7543
BbeI_Eco78I_KasI_NarI_PluTI_SfoI	AatII_ZraI	534	36.5503
BbsI	AatII_ZraI	309	21.1499
BclI	AatII_ZraI	239	16.3587
BetI	AatII_ZraI	500	34.2231
BfaI_MaeI	AatII_ZraI	727	49.7604
BglII	AatII_ZraI	270	18.4805
BmgBI_BtrI_PmaCI_PmlI	AatII_ZraI	248	16.9747
Bpu10I	AatII_ZraI	344	23.5455
BsaAI	AatII_ZraI	456	31.2115
BsePI_BssHII	AatII_ZraI	387	26.4887
BseSI	AatII_ZraI	694	47.5017
BseYI	AatII_ZraI	422	28.8843
BssSI-v2_Nb.BssSI	AatII_ZraI	312	21.3552
BsiWI	AatII_ZraI	248	16.9747
Bsp1407I	AatII_ZraI	247	16.9062
BspEI_BspMII	AatII_ZraI	353	24.1615
BspHI	AatII_ZraI	257	17.5907
BspLU11I_PciI	AatII_ZraI	271	18.5489
BsrBI	AatII_ZraI	417	28.5421
BstEII	AatII_ZraI	276	18.8912
BstNI_EcoRII	AatII_ZraI	750	51.3347
BstUI_FnuDII	AatII_ZraI	1037	70.9788
Cac8I	AatII_ZraI	1215	83.1622
CauII	AatII_ZraI	924	63.2444
CdiI	AatII_ZraI	1078	73.7851
Cfr10I	AatII_ZraI	699	47.8439
CfrI	AatII_ZraI	709	48.5284
ClaI	AatII_ZraI	988	67.6249
CviAII_NlaIII	AatII_ZraI	1119	76.5914
CviQI_RsaI	AatII_ZraI	716	49.0075
CviRI_HpyCH4V	AatII_ZraI	1149	78.6448
DdeI	AatII_ZraI	1068	73.1006
DraII	AatII_ZraI	757	51.8138
Eco53kI_EcoICRI_SacI	AatII_ZraI	275	18.8227
Eco56I_NaeI_NgoMIV	AatII_ZraI	529	36.2081
EcoRI	AatII_ZraI	845	57.8371
EcoRV	AatII_ZraI	243	16.6324
EcoT22I_NsiI_Ppu10I	AatII_ZraI	280	19.165
EsaBC3I_TaqI	AatII_ZraI	1166	79.8084
FaiI	AatII_ZraI	1265	86.5845
Fnu4HI	AatII_ZraI	1217	83.2991
FseI	AatII_ZraI	293	20.0548
FspAI	AatII_ZraI	233	15.948
FspI	AatII_ZraI	292	19.9863
HaeII	AatII_ZraI	704	48.1862
HgiJII	AatII_ZraI	719	49.2129
HindII	AatII_ZraI	494	33.8125
HindIII	AatII_ZraI	325	22.245
HpaI	AatII_ZraI	321	21.9713
HpaII_MspI	AatII_ZraI	1122	76.7967
Hpy178III	AatII_ZraI	831	56.8789
Hpy188I	AatII_ZraI	1156	79.1239
Hpy8I	AatII_ZraI	1006	68.8569
Hpy99I	AatII_ZraI	595	40.7255
HpyCH4IV_MaeII_TaiI	AatII_ZraI	764	52.293
I-CeuI	AatII_ZraI	229	15.6742
I-SceI	AatII_ZraI	229	15.6742
LmnI	AatII_ZraI	761	52.0876
MauBI	AatII_ZraI	242	16.564
MfeI	AatII_ZraI	277	18.9596
MluI	AatII_ZraI	263	18.0014
MseI	AatII_ZraI	1135	77.6865
Nb.BbvCI_Nt.BbvCI	AatII_ZraI	281	19.2334
Nb.BsmI	AatII_ZraI	392	26.8309
Nb.BsrDI	AatII_ZraI	1075	73.5797
Nb.BtsI	AatII_ZraI	424	29.0212
NcoI	AatII_ZraI	268	18.3436
NdeI	AatII_ZraI	250	17.1116
NlaIV	AatII_ZraI	1070	73.2375
NotI	AatII_ZraI	287	19.6441
NruI	AatII_ZraI	285	19.5072
NspI	AatII_ZraI	997	68.2409
PacI	AatII_ZraI	250	17.1116
PasI	AatII_ZraI	278	19.0281
PfoI	AatII_ZraI	276	18.8912
PI-PspI	AatII_ZraI	229	15.6742
PI-SceI	AatII_ZraI	229	15.6742
PmeI	AatII_ZraI	238	16.2902
PpuMI	AatII_ZraI	519	35.5236
PshAI	AatII_ZraI	285	19.5072
PsiI	AatII_ZraI	363	24.846
PspXI	AatII_ZraI	322	22.0397
PstI	AatII_ZraI	298	20.397
PvuI	AatII_ZraI	248	16.9747
PvuII	AatII_ZraI	263	18.0014
RsrII	AatII_ZraI	283	19.3703
SacII	AatII_ZraI	388	26.5572
SalI	AatII_ZraI	268	18.3436
SanDI	AatII_ZraI	308	21.0815
SbfI_Sse8387I	AatII_ZraI	230	15.7426
ScaI	AatII_ZraI	350	23.9562
ScrFI	AatII_ZraI	1068	73.1006
SduI	AatII_ZraI	860	58.8638
SetI	AatII_ZraI	1254	85.8316
SexAI	AatII_ZraI	255	17.4538
SgrAI	AatII_ZraI	320	21.9028
SgrDI	AatII_ZraI	230	15.7426
SimI	AatII_ZraI	759	51.9507
SmaI_XmaI	AatII_ZraI	524	35.8658
SmlI	AatII_ZraI	776	53.1143
SnaBI	AatII_ZraI	415	28.4052
SpeI	AatII_ZraI	269	18.412
SphI	AatII_ZraI	960	65.7084
SrfI	AatII_ZraI	241	16.4956
Sse232I	AatII_ZraI	291	19.9179
SspI	AatII_ZraI	378	25.8727
StuI	AatII_ZraI	309	21.1499
StyI	AatII_ZraI	483	33.0595
SwaI	AatII_ZraI	241	16.4956
TatI	AatII_ZraI	454	31.0746
TauI	AatII_ZraI	984	67.3511
TfiI	AatII_ZraI	1110	75.9754
TseI	AatII_ZraI	1130	77.3443
XbaI	AatII_ZraI	289	19.781
XhoI	AatII_ZraI	342	23.4086
XhoII	AatII_ZraI	1021	69.8836
XmaIII	AatII_ZraI	508	34.7707
HaeIII	AbsI	1142	78.1656
HinfI	AbsI	1141	78.0972
CfoI_HhaI_HinP1I	AbsI	1210	82.82
AatII_ZraI	AbsI	234	16.0164
AbsI	AbsI	154	10.5407
Acc65I_Asp718I_KpnI	AbsI	187	12.7995
AccI	AbsI	371	25.3936
AceII_BmtI_NheI	AbsI	195	13.347
AciI	AbsI	1210	82.82
AclI	AbsI	251	17.18
AcyI	AbsI	676	46.2697
AfeI_Eco47III	AbsI	240	16.4271
AflII	AbsI	224	15.332
AflIII	AbsI	282	19.3018
AgeI	AbsI	194	13.2786
AgsI	AbsI	1173	80.2875
AhaIII_DraI	AbsI	422	28.8843
AluI	AbsI	771	52.7721
ApaI_Bsp120I_PspOMI	AbsI	489	33.4702
ApaLI	AbsI	180	12.3203
ApoI	AbsI	1035	70.8419
AscI	AbsI	196	13.4155
AseI_VspI	AbsI	311	21.2868
Asi256I_BspKT6I_ChaI_DpnI	AbsI	1127	77.1389
AsiSI_SgfI	AbsI	156	10.6776
AsuII_BstBI	AbsI	202	13.8261
AvaI	AbsI	659	45.1061
AvaII	AbsI	797	54.5517
AvrII	AbsI	185	12.6626
BalI	AbsI	262	17.9329
BamHI	AbsI	202	13.8261
BbeI_Eco78I_KasI_NarI_PluTI_SfoI	AbsI	479	32.7858
BbsI	AbsI	238	16.2902
BclI	AbsI	166	11.3621
BetI	AbsI	453	31.0062
BfaI_MaeI	AbsI	689	47.1595
BglII	AbsI	198	13.5524
BmgBI_BtrI_PmaCI_PmlI	AbsI	177	12.115
Bpu10I	AbsI	272	18.6174
BsaAI	AbsI	393	26.8994
BsePI_BssHII	AbsI	326	22.3135
BseSI	AbsI	657	44.9692
BseYI	AbsI	358	24.5038
BssSI-v2_Nb.BssSI	AbsI	251	17.18
BsiWI	AbsI	174	11.9097
Bsp1407I	AbsI	172	11.7728
BspEI_BspMII	AbsI	293	20.0548
BspHI	AbsI	183	12.5257
BspLU11I_PciI	AbsI	199	13.6208
BsrBI	AbsI	358	24.5038
BstEII	AbsI	212	14.5106
BstNI_EcoRII	AbsI	719	49.2129
BstUI_FnuDII	AbsI	1013	69.3361
Cac8I	AbsI	1210	82.82
CauII	AbsI	892	61.0541
CdiI	AbsI	1059	72.4846
Cfr10I	AbsI	662	45.3114
CfrI	AbsI	666	45.5852
ClaI	AbsI	968	66.256
CviAII_NlaIII	AbsI	1106	75.7016
CviQI_RsaI	AbsI	675	46.2012
CviRI_HpyCH4V	AbsI	1134	77.6181
DdeI	AbsI	1045	71.5264
DraII	AbsI	714	48.8706
Eco53kI_EcoICRI_SacI	AbsI	205	14.0315
Eco56I_NaeI_NgoMIV	AbsI	477	32.6489
EcoRI	AbsI	822	56.2628
EcoRV	AbsI	170	11.6359
EcoT22I_NsiI_Ppu10I	AbsI	206	14.0999
EsaBC3I_TaqI	AbsI	1162	79.5346
FaiI	AbsI	1260	86.2423
Fnu4HI	AbsI	1212	82.9569
FseI	AbsI	222	15.1951
FspAI	AbsI	158	10.8145
FspI	AbsI	220	15.0582
HaeII	AbsI	668	45.7221
HgiJII	AbsI	677	46.3381
HindII	AbsI	441	30.1848
HindIII	AbsI	260	17.796
HpaI	AbsI	256	17.5222
HpaII_MspI	AbsI	1116	76.386
Hpy178III	AbsI	809	55.373
Hpy188I	AbsI	1149	78.6448
Hpy8I	AbsI	989	67.6934
Hpy99I	AbsI	572	39.1513
HpyCH4IV_MaeII_TaiI	AbsI	764	52.293
I-CeuI	AbsI	154	10.5407
I-SceI	AbsI	154	10.5407
LmnI	AbsI	709	48.5284
MauBI	AbsI	167	11.4305
MfeI	AbsI	206	14.0999
MluI	AbsI	191	13.0732
MseI	AbsI	1120	76.6598
Nb.BbvCI_Nt.BbvCI	AbsI	209	14.3053
Nb.BsmI	AbsI	340	23.2717
Nb.BsrDI	AbsI	1060	72.553
Nb.BtsI	AbsI	355	24.2984
NcoI	AbsI	202	13.8261
NdeI	AbsI	177	12.115
NlaIV	AbsI	1056	72.2793
NotI	AbsI	214	14.6475
NruI	AbsI	210	14.3737
NspI	AbsI	972	66.5298
PacI	AbsI	177	12.115
PasI	AbsI	207	14.1684
PfoI	AbsI	207	14.1684
PI-PspI	AbsI	154	10.5407
PI-SceI	AbsI	154	10.5407
PmeI	AbsI	164	11.2252
PpuMI	AbsI	467	31.9644
PshAI	AbsI	227	15.5373
PsiI	AbsI	298	20.397
PspXI	AbsI	250	17.1116
PstI	AbsI	232	15.8795
PvuI	AbsI	178	12.1834
PvuII	AbsI	190	13.0048
RsrII	AbsI	211	14.4422
SacII	AbsI	323	22.1081
SalI	AbsI	199	13.6208
SanDI	AbsI	243	16.6324
SbfI_Sse8387I	AbsI	155	10.6092
ScaI	AbsI	285	19.5072
ScrFI	AbsI	1049	71.8001
SduI	AbsI	830	56.8104
SetI	AbsI	1254	85.8316
SexAI	AbsI	188	12.8679
SgrAI	AbsI	250	17.1116
SgrDI	AbsI	160	10.9514
SimI	AbsI	726	49.692
SmaI_XmaI	AbsI	472	32.3066
SmlI	AbsI	738	50.5133
SnaBI	AbsI	348	23.8193
SpeI	AbsI	199	13.6208
SphI	AbsI	933	63.8604
SrfI	AbsI	169	11.5674
Sse232I	AbsI	220	15.0582
SspI	AbsI	312	21.3552
StuI	AbsI	243	16.6324
StyI	AbsI	443	30.3217
SwaI	AbsI	167	11.4305
TatI	AbsI	393	26.8994
TauI	AbsI	955	65.3662
TfiI	AbsI	1094	74.8802
TseI	AbsI	1122	76.7967
XbaI	AbsI	214	14.6475
XhoI	AbsI	269	18.412
XhoII	AbsI	1007	68.9254
XmaIII	AbsI	449	30.7324
HaeIII	Acc65I_Asp718I_KpnI	1141	78.0972
HinfI	Acc65I_Asp718I_KpnI	1144	78.3025
CfoI_HhaI_HinP1I	Acc65I_Asp718I_KpnI	1212	82.9569
AatII_ZraI	Acc65I_Asp718I_KpnI	261	17.8645
AbsI	Acc65I_Asp718I_KpnI	187	12.7995
Acc65I_Asp718I_KpnI	Acc65I_Asp718I_KpnI	183	12.5257
AccI	Acc65I_Asp718I_KpnI	397	27.1732
AceII_BmtI_NheI	Acc65I_Asp718I_KpnI	217	14.8528
AciI	Acc65I_Asp718I_KpnI	1209	82.7515
AclI	Acc65I_Asp718I_KpnI	280	19.165
AcyI	Acc65I_Asp718I_KpnI	695	47.5702
AfeI_Eco47III	Acc65I_Asp718I_KpnI	269	18.412
AflII	Acc65I_Asp718I_KpnI	247	16.9062
AflIII	Acc65I_Asp718I_KpnI	312	21.3552
AgeI	Acc65I_Asp718I_KpnI	221	15.1266
AgsI	Acc65I_Asp718I_KpnI	1175	80.4244
AhaIII_DraI	Acc65I_Asp718I_KpnI	442	30.2533
AluI	Acc65I_Asp718I_KpnI	784	53.6619
ApaI_Bsp120I_PspOMI	Acc65I_Asp718I_KpnI	512	35.0445
ApaLI	Acc65I_Asp718I_KpnI	209	14.3053
ApoI	Acc65I_Asp718I_KpnI	1037	70.9788
AscI	Acc65I_Asp718I_KpnI	223	15.2635
AseI_VspI	Acc65I_Asp718I_KpnI	333	22.7926
Asi256I_BspKT6I_ChaI_DpnI	Acc65I_Asp718I_KpnI	1132	77.4812
AsiSI_SgfI	Acc65I_Asp718I_KpnI	184	12.5941
AsuII_BstBI	Acc65I_Asp718I_KpnI	229	15.6742
AvaI	Acc65I_Asp718I_KpnI	674	46.1328
AvaII	Acc65I_Asp718I_KpnI	809	55.373
AvrII	Acc65I_Asp718I_KpnI	214	14.6475
BalI	Acc65I_Asp718I_KpnI	287	19.6441
BamHI	Acc65I_Asp718I_KpnI	231	15.8111
BbeI_Eco78I_KasI_NarI_PluTI_SfoI	Acc65I_Asp718I_KpnI	499	34.1547
BbsI	Acc65I_Asp718I_KpnI	263	18.0014
BclI	Acc65I_Asp718I_KpnI	195	13.347
BetI	Acc65I_Asp718I_KpnI	472	32.3066
BfaI_MaeI	Acc65I_Asp718I_KpnI	700	47.9124
BglII	Acc65I_Asp718I_KpnI	222	15.1951
BmgBI_BtrI_PmaCI_PmlI	Acc65I_Asp718I_KpnI	206	14.0999
Bpu10I	Acc65I_Asp718I_KpnI	299	20.4654
BsaAI	Acc65I_Asp718I_KpnI	419	28.679
BsePI_BssHII	Acc65I_Asp718I_KpnI	347	23.7509
BseSI	Acc65I_Asp718I_KpnI	678	46.4066
BseYI	Acc65I_Asp718I_KpnI	383	26.2149
BssSI-v2_Nb.BssSI	Acc65I_Asp718I_KpnI	276	18.8912
BsiWI	Acc65I_Asp718I_KpnI	201	13.7577
Bsp1407I	Acc65I_Asp718I_KpnI	201	13.7577
BspEI_BspMII	Acc65I_Asp718I_KpnI	318	21.7659
BspHI	Acc65I_Asp718I_KpnI	210	14.3737
BspLU11I_PciI	Acc65I_Asp718I_KpnI	228	15.6057
BsrBI	Acc65I_Asp718I_KpnI	380	26.0096
BstEII	Acc65I_Asp718I_KpnI	238	16.2902
BstNI_EcoRII	Acc65I_Asp718I_KpnI	728	49.8289
BstUI_FnuDII	Acc65I_Asp718I_KpnI	1020	69.8152
Cac8I	Acc65I_Asp718I_KpnI	1210	82.82
CauII	Acc65I_Asp718I_KpnI	896	61.3279
CdiI	Acc65I_Asp718I_KpnI	1061	72.6215
Cfr10I	Acc65I_Asp718I_KpnI	673	46.0643
CfrI	Acc65I_Asp718I_KpnI	674	46.1328
ClaI	Acc65I_Asp718I_KpnI	972	66.5298
CviAII_NlaIII	Acc65I_Asp718I_KpnI	1112	76.1123
CviQI_RsaI	Acc65I_Asp718I_KpnI	674	46.1328
CviRI_HpyCH4V	Acc65I_Asp718I_KpnI	1142	78.1656
DdeI	Acc65I_Asp718I_KpnI	1043	71.3895
DraII	Acc65I_Asp718I_KpnI	731	50.0342
Eco53kI_EcoICRI_SacI	Acc65I_Asp718I_KpnI	234	16.0164
Eco56I_NaeI_NgoMIV	Acc65I_Asp718I_KpnI	501	34.2916
EcoRI	Acc65I_Asp718I_KpnI	825	56.4682
EcoRV	Acc65I_Asp718I_KpnI	199	13.6208
EcoT22I_NsiI_Ppu10I	Acc65I_Asp718I_KpnI	235	16.0849
EsaBC3I_TaqI	Acc65I_Asp718I_KpnI	1166	79.8084
FaiI	Acc65I_Asp718I_KpnI	1261	86.3107
Fnu4HI	Acc65I_Asp718I_KpnI	1214	83.0938
FseI	Acc65I_Asp718I_KpnI	251	17.18
FspAI	Acc65I_Asp718I_KpnI	187	12.7995
FspI	Acc65I_Asp718I_KpnI	250	17.1116
HaeII	Acc65I_Asp718I_KpnI	677	46.3381
HgiJII	Acc65I_Asp718I_KpnI	694	47.5017
HindII	Acc65I_Asp718I_KpnI	467	31.9644
HindIII	Acc65I_Asp718I_KpnI	289	19.781
HpaI	Acc65I_Asp718I_KpnI	280	19.165
HpaII_MspI	Acc65I_Asp718I_KpnI	1118	76.5229
Hpy178III	Acc65I_Asp718I_KpnI	825	56.4682
Hpy188I	Acc65I_Asp718I_KpnI	1151	78.7817
Hpy8I	Acc65I_Asp718I_KpnI	999	68.3778
Hpy99I	Acc65I_Asp718I_KpnI	592	40.5202
HpyCH4IV_MaeII_TaiI	Acc65I_Asp718I_KpnI	784	53.6619
I-CeuI	Acc65I_Asp718I_KpnI	183	12.5257
I-SceI	Acc65I_Asp718I_KpnI	183	12.5257
LmnI	Acc65I_Asp718I_KpnI	720	49.2813
MauBI	Acc65I_Asp718I_KpnI	196	13.4155
MfeI	Acc65I_Asp718I_KpnI	236	16.1533
MluI	Acc65I_Asp718I_KpnI	219	14.9897
MseI	Acc65I_Asp718I_KpnI	1130	77.3443
Nb.BbvCI_Nt.BbvCI	Acc65I_Asp718I_KpnI	237	16.2218
Nb.BsmI	Acc65I_Asp718I_KpnI	370	25.3251
Nb.BsrDI	Acc65I_Asp718I_KpnI	1062	72.6899
Nb.BtsI	Acc65I_Asp718I_KpnI	377	25.8042
NcoI	Acc65I_Asp718I_KpnI	231	15.8111
NdeI	Acc65I_Asp718I_KpnI	206	14.0999
NlaIV	Acc65I_Asp718I_KpnI	1055	72.2108
NotI	Acc65I_Asp718I_KpnI	241	16.4956
NruI	Acc65I_Asp718I_KpnI	236	16.1533
NspI	Acc65I_Asp718I_KpnI	985	67.4196
PacI	Acc65I_Asp718I_KpnI	206	14.0999
PasI	Acc65I_Asp718I_KpnI	235	16.0849
PfoI	Acc65I_Asp718I_KpnI	232	15.8795
PI-PspI	Acc65I_Asp718I_KpnI	183	12.5257
PI-SceI	Acc65I_Asp718I_KpnI	183	12.5257
PmeI	Acc65I_Asp718I_KpnI	193	13.2101
PpuMI	Acc65I_Asp718I_KpnI	484	33.128
PshAI	Acc65I_Asp718I_KpnI	254	17.3854
PsiI	Acc65I_Asp718I_KpnI	326	22.3135
PspXI	Acc65I_Asp718I_KpnI	280	19.165
PstI	Acc65I_Asp718I_KpnI	256	17.5222
PvuI	Acc65I_Asp718I_KpnI	204	13.963
PvuII	Acc65I_Asp718I_KpnI	216	14.7844
RsrII	Acc65I_Asp718I_KpnI	242	16.564
SacII	Acc65I_Asp718I_KpnI	343	23.4771
SalI	Acc65I_Asp718I_KpnI	228	15.6057
SanDI	Acc65I_Asp718I_KpnI	267	18.2752
SbfI_Sse8387I	Acc65I_Asp718I_KpnI	183	12.5257
ScaI	Acc65I_Asp718I_KpnI	308	21.0815
ScrFI	Acc65I_Asp718I_KpnI	1050	71.8686
SduI	Acc65I_Asp718I_KpnI	845	57.8371
SetI	Acc65I_Asp718I_KpnI	1256	85.9685
SexAI	Acc65I_Asp718I_KpnI	216	14.7844
SgrAI	Acc65I_Asp718I_KpnI	279	19.0965
SgrDI	Acc65I_Asp718I_KpnI	189	12.9363
SimI	Acc65I_Asp718I_KpnI	736	50.3765
SmaI_XmaI	Acc65I_Asp718I_KpnI	490	33.5387
SmlI	Acc65I_Asp718I_KpnI	761	52.0876
SnaBI	Acc65I_Asp718I_KpnI	375	25.6674
SpeI	Acc65I_Asp718I_KpnI	226	15.4689
SphI	Acc65I_Asp718I_KpnI	948	64.8871
SrfI	Acc65I_Asp718I_KpnI	197	13.4839
Sse232I	Acc65I_Asp718I_KpnI	249	17.0431
SspI	Acc65I_Asp718I_KpnI	337	23.0664
StuI	Acc65I_Asp718I_KpnI	266	18.2067
StyI	Acc65I_Asp718I_KpnI	470	32.1697
SwaI	Acc65I_Asp718I_KpnI	196	13.4155
TatI	Acc65I_Asp718I_KpnI	415	28.4052
TauI	Acc65I_Asp718I_KpnI	960	65.7084
TfiI	Acc65I_Asp718I_KpnI	1098	75.154
TseI	Acc65I_Asp718I_KpnI	1125	77.0021
XbaI	Acc65I_Asp718I_KpnI	239	16.3587
XhoI	Acc65I_Asp718I_KpnI	299	20.4654
XhoII	Acc65I_Asp718I_KpnI	1013	69.3361
XmaIII	Acc65I_Asp718I_KpnI	467	31.9644
HaeIII	AccI	1166	79.8084
HinfI	AccI	1157	79.1923
CfoI_HhaI_HinP1I	AccI	1221	83.5729
AatII_ZraI	AccI	427	29.2266
AbsI	AccI	371	25.3936
Acc65I_Asp718I_KpnI	AccI	397	27.1732
AccI	AccI	369	25.2567
AceII_BmtI_NheI	AccI	402	27.5154
AciI	AccI	1224	83.7782
AclI	AccI	448	30.6639
AcyI	AccI	797	54.5517
AfeI_Eco47III	AccI	436	29.8426
AflII	AccI	425	29.0897
AflIII	AccI	455	31.1431
AgeI	AccI	395	27.0363
AgsI	AccI	1188	81.3142
AhaIII_DraI	AccI	591	40.4517
AluI	AccI	873	59.7536
ApaI_Bsp120I_PspOMI	AccI	640	43.8056
ApaLI	AccI	389	26.6256
ApoI	AccI	1094	74.8802
AscI	AccI	402	27.5154
AseI_VspI	AccI	487	33.3333
Asi256I_BspKT6I_ChaI_DpnI	AccI	1151	78.7817
AsiSI_SgfI	AccI	371	25.3936
AsuII_BstBI	AccI	404	27.6523
AvaI	AccI	788	53.9357
AvaII	AccI	896	61.3279
AvrII	AccI	393	26.8994
BalI	AccI	451	30.8693
BamHI	AccI	407	27.8576
BbeI_Eco78I_KasI_NarI_PluTI_SfoI	AccI	640	43.8056
BbsI	AccI	433	29.6372
BclI	AccI	376	25.7358
BetI	AccI	599	40.9993
BfaI_MaeI	AccI	807	55.2361
BglII	AccI	407	27.8576
BmgBI_BtrI_PmaCI_PmlI	AccI	389	26.6256
Bpu10I	AccI	465	31.8275
BsaAI	AccI	564	38.6037
BsePI_BssHII	AccI	510	34.9076
BseSI	AccI	778	53.2512
BseYI	AccI	530	36.2765
BssSI-v2_Nb.BssSI	AccI	449	30.7324
BsiWI	AccI	389	26.6256
Bsp1407I	AccI	384	26.2834
BspEI_BspMII	AccI	481	32.9227
BspHI	AccI	388	26.5572
BspLU11I_PciI	AccI	401	27.447
BsrBI	AccI	541	37.0294
BstEII	AccI	415	28.4052
BstNI_EcoRII	AccI	832	56.9473
BstUI_FnuDII	AccI	1083	74.1273
Cac8I	AccI	1226	83.9151
CauII	AccI	971	66.4613
CdiI	AccI	1120	76.6598
Cfr10I	AccI	775	53.0459
CfrI	AccI	786	53.7988
ClaI	AccI	1039	71.1157
CviAII_NlaIII	AccI	1139	77.9603
CviQI_RsaI	AccI	794	54.3463
CviRI_HpyCH4V	AccI	1157	79.1923
DdeI	AccI	1099	75.2225
DraII	AccI	834	57.0842
Eco53kI_EcoICRI_SacI	AccI	406	27.7892
Eco56I_NaeI_NgoMIV	AccI	629	43.0527
EcoRI	AccI	925	63.3128
EcoRV	AccI	378	25.8727
EcoT22I_NsiI_Ppu10I	AccI	410	28.063
EsaBC3I_TaqI	AccI	1176	80.4928
FaiI	AccI	1261	86.3107
Fnu4HI	AccI	1216	83.2307
FseI	AccI	426	29.1581
FspAI	AccI	372	25.462
FspI	AccI	426	29.1581
HaeII	AccI	788	53.9357
HgiJII	AccI	810	55.4415
HindII	AccI	590	40.3833
HindIII	AccI	452	30.9377
HpaI	AccI	448	30.6639
HpaII_MspI	AccI	1140	78.0287
Hpy178III	AccI	895	61.2594
Hpy188I	AccI	1166	79.8084
Hpy8I	AccI	992	67.8987
Hpy99I	AccI	685	46.8857
HpyCH4IV_MaeII_TaiI	AccI	841	57.5633
I-CeuI	AccI	369	25.2567
I-SceI	AccI	369	25.2567
LmnI	AccI	822	56.2628
MauBI	AccI	378	25.8727
MfeI	AccI	410	28.063
MluI	AccI	394	26.9678
MseI	AccI	1155	79.0554
Nb.BbvCI_Nt.BbvCI	AccI	417	28.5421
Nb.BsmI	AccI	515	35.2498
Nb.BsrDI	AccI	1113	76.1807
Nb.BtsI	AccI	535	36.6188
NcoI	AccI	411	28.1314
NdeI	AccI	390	26.694
NlaIV	AccI	1114	76.2491
NotI	AccI	415	28.4052
NruI	AccI	412	28.1999
NspI	AccI	1047	71.6632
PacI	AccI	388	26.5572
PasI	AccI	410	28.063
PfoI	AccI	406	27.7892
PI-PspI	AccI	369	25.2567
PI-SceI	AccI	369	25.2567
PmeI	AccI	379	25.9411
PpuMI	AccI	629	43.0527
PshAI	AccI	424	29.0212
PsiI	AccI	483	33.0595
PspXI	AccI	450	30.8008
PstI	AccI	435	29.7741
PvuI	AccI	391	26.7625
PvuII	AccI	404	27.6523
RsrII	AccI	420	28.7474
SacII	AccI	523	35.7974
SalI	AccI	369	25.2567
SanDI	AccI	439	30.0479
SbfI_Sse8387I	AccI	370	25.3251
ScaI	AccI	471	32.2382
ScrFI	AccI	1097	75.0856
SduI	AccI	923	63.1759
SetI	AccI	1256	85.9685
SexAI	AccI	400	27.3785
SgrAI	AccI	454	31.0746
SgrDI	AccI	369	25.2567
SimI	AccI	839	57.4264
SmaI_XmaI	AccI	625	42.7789
SmlI	AccI	847	57.974
SnaBI	AccI	533	36.4819
SpeI	AccI	400	27.3785
SphI	AccI	1022	69.9521
SrfI	AccI	379	25.9411
Sse232I	AccI	428	29.295
SspI	AccI	500	34.2231
StuI	AccI	447	30.5955
StyI	AccI	582	39.8357
SwaI	AccI	379	25.9411
TatI	AccI	563	38.5352
TauI	AccI	1024	70.089
TfiI	AccI	1130	77.3443
TseI	AccI	1146	78.4394
XbaI	AccI	422	28.8843
XhoI	AccI	467	31.9644
XhoII	AccI	1065	72.8953
XmaIII	AccI	610	41.7522
HaeIII	AceII_BmtI_NheI	1144	78.3025
HinfI	AceII_BmtI_NheI	1143	78.2341
CfoI_HhaI_HinP1I	AceII_BmtI_NheI	1213	83.0253
AatII_ZraI	AceII_BmtI_NheI	268	18.3436
AbsI	AceII_BmtI_NheI	195	13.347
Acc65I_Asp718I_KpnI	AceII_BmtI_NheI	217	14.8528
AccI	AceII_BmtI_NheI	402	27.5154
AceII_BmtI_NheI	AceII_BmtI_NheI	191	13.0732
AciI	AceII_BmtI_NheI	1209	82.7515
AclI	AceII_BmtI_NheI	286	19.5756
AcyI	AceII_BmtI_NheI	703	48.1177
AfeI_Eco47III	AceII_BmtI_NheI	271	18.5489
AflII	AceII_BmtI_NheI	258	17.6591
AflIII	AceII_BmtI_NheI	314	21.4921
AgeI	AceII_BmtI_NheI	232	15.8795
AgsI	AceII_BmtI_NheI	1176	80.4928
AhaIII_DraI	AceII_BmtI_NheI	434	29.7057
AluI	AceII_BmtI_NheI	780	53.3881
ApaI_Bsp120I_PspOMI	AceII_BmtI_NheI	525	35.9343
ApaLI	AceII_BmtI_NheI	217	14.8528
ApoI	AceII_BmtI_NheI	1042	71.321
AscI	AceII_BmtI_NheI	232	15.8795
AseI_VspI	AceII_BmtI_NheI	339	23.2033
Asi256I_BspKT6I_ChaI_DpnI	AceII_BmtI_NheI	1135	77.6865
AsiSI_SgfI	AceII_BmtI_NheI	193	13.2101
AsuII_BstBI	AceII_BmtI_NheI	233	15.948
AvaI	AceII_BmtI_NheI	682	46.6804
AvaII	AceII_BmtI_NheI	823	56.3313
AvrII	AceII_BmtI_NheI	223	15.2635
BalI	AceII_BmtI_NheI	293	20.0548
BamHI	AceII_BmtI_NheI	238	16.2902
BbeI_Eco78I_KasI_NarI_PluTI_SfoI	AceII_BmtI_NheI	511	34.976
BbsI	AceII_BmtI_NheI	264	18.0698
BclI	AceII_BmtI_NheI	202	13.8261
BetI	AceII_BmtI_NheI	484	33.128
BfaI_MaeI	AceII_BmtI_NheI	689	47.1595
BglII	AceII_BmtI_NheI	231	15.8111
BmgBI_BtrI_PmaCI_PmlI	AceII_BmtI_NheI	214	14.6475
Bpu10I	AceII_BmtI_NheI	306	20.9446
BsaAI	AceII_BmtI_NheI	419	28.679
BsePI_BssHII	AceII_BmtI_NheI	361	24.7091
BseSI	AceII_BmtI_NheI	689	47.1595
BseYI	AceII_BmtI_NheI	397	27.1732
BssSI-v2_Nb.BssSI	AceII_BmtI_NheI	282	19.3018
BsiWI	AceII_BmtI_NheI	209	14.3053
Bsp1407I	AceII_BmtI_NheI	209	14.3053
BspEI_BspMII	AceII_BmtI_NheI	327	22.3819
BspHI	AceII_BmtI_NheI	216	14.7844
BspLU11I_PciI	AceII_BmtI_NheI	232	15.8795
BsrBI	AceII_BmtI_NheI	390	26.694
BstEII	AceII_BmtI_NheI	244	16.7009
BstNI_EcoRII	AceII_BmtI_NheI	729	49.8973
BstUI_FnuDII	AceII_BmtI_NheI	1019	69.7467
Cac8I	AceII_BmtI_NheI	1210	82.82
CauII	AceII_BmtI_NheI	910	62.2861
CdiI	AceII_BmtI_NheI	1065	72.8953
Cfr10I	AceII_BmtI_NheI	690	47.2279
CfrI	AceII_BmtI_NheI	682	46.6804
ClaI	AceII_BmtI_NheI	981	67.1458
CviAII_NlaIII	AceII_BmtI_NheI	1112	76.1123
CviQI_RsaI	AceII_BmtI_NheI	687	47.0226
CviRI_HpyCH4V	AceII_BmtI_NheI	1141	78.0972
DdeI	AceII_BmtI_NheI	1050	71.8686
DraII	AceII_BmtI_NheI	746	51.0609
Eco53kI_EcoICRI_SacI	AceII_BmtI_NheI	240	16.4271
Eco56I_NaeI_NgoMIV	AceII_BmtI_NheI	509	34.8392
EcoRI	AceII_BmtI_NheI	840	57.4949
EcoRV	AceII_BmtI_NheI	205	14.0315
EcoT22I_NsiI_Ppu10I	AceII_BmtI_NheI	241	16.4956
EsaBC3I_TaqI	AceII_BmtI_NheI	1167	79.8768
FaiI	AceII_BmtI_NheI	1260	86.2423
Fnu4HI	AceII_BmtI_NheI	1214	83.0938
FseI	AceII_BmtI_NheI	258	17.6591
FspAI	AceII_BmtI_NheI	195	13.347
FspI	AceII_BmtI_NheI	254	17.3854
HaeII	AceII_BmtI_NheI	686	46.9541
HgiJII	AceII_BmtI_NheI	704	48.1862
HindII	AceII_BmtI_NheI	459	31.4168
HindIII	AceII_BmtI_NheI	284	19.4387
HpaI	AceII_BmtI_NheI	277	18.9596
HpaII_MspI	AceII_BmtI_NheI	1126	77.0705
Hpy178III	AceII_BmtI_NheI	818	55.989
Hpy188I	AceII_BmtI_NheI	1154	78.987
Hpy8I	AceII_BmtI_NheI	998	68.3094
Hpy99I	AceII_BmtI_NheI	604	41.3415
HpyCH4IV_MaeII_TaiI	AceII_BmtI_NheI	778	53.2512
I-CeuI	AceII_BmtI_NheI	191	13.0732
I-SceI	AceII_BmtI_NheI	191	13.0732
LmnI	AceII_BmtI_NheI	734	50.2396
MauBI	AceII_BmtI_NheI	204	13.963
MfeI	AceII_BmtI_NheI	238	16.2902
MluI	AceII_BmtI_NheI	228	15.6057
MseI	AceII_BmtI_NheI	1125	77.0021
Nb.BbvCI_Nt.BbvCI	AceII_BmtI_NheI	245	16.7693
Nb.BsmI	AceII_BmtI_NheI	372	25.462
Nb.BsrDI	AceII_BmtI_NheI	1069	73.1691
Nb.BtsI	AceII_BmtI_NheI	387	26.4887
NcoI	AceII_BmtI_NheI	237	16.2218
NdeI	AceII_BmtI_NheI	215	14.7159
NlaIV	AceII_BmtI_NheI	1075	73.5797
NotI	AceII_BmtI_NheI	250	17.1116
NruI	AceII_BmtI_NheI	242	16.564
NspI	AceII_BmtI_NheI	983	67.2827
PacI	AceII_BmtI_NheI	210	14.3737
PasI	AceII_BmtI_NheI	245	16.7693
PfoI	AceII_BmtI_NheI	240	16.4271
PI-PspI	AceII_BmtI_NheI	191	13.0732
PI-SceI	AceII_BmtI_NheI	191	13.0732
PmeI	AceII_BmtI_NheI	200	13.6893
PpuMI	AceII_BmtI_NheI	502	34.36
PshAI	AceII_BmtI_NheI	260	17.796
PsiI	AceII_BmtI_NheI	314	21.4921
PspXI	AceII_BmtI_NheI	285	19.5072
PstI	AceII_BmtI_NheI	268	18.3436
PvuI	AceII_BmtI_NheI	213	14.5791
PvuII	AceII_BmtI_NheI	222	15.1951
RsrII	AceII_BmtI_NheI	250	17.1116
SacII	AceII_BmtI_NheI	352	24.0931
SalI	AceII_BmtI_NheI	236	16.1533
SanDI	AceII_BmtI_NheI	277	18.9596
SbfI_Sse8387I	AceII_BmtI_NheI	192	13.1417
ScaI	AceII_BmtI_NheI	314	21.4921
ScrFI	AceII_BmtI_NheI	1051	71.937
SduI	AceII_BmtI_NheI	852	58.3162
SetI	AceII_BmtI_NheI	1256	85.9685
SexAI	AceII_BmtI_NheI	222	15.1951
SgrAI	AceII_BmtI_NheI	286	19.5756
SgrDI	AceII_BmtI_NheI	197	13.4839
SimI	AceII_BmtI_NheI	744	50.924
SmaI_XmaI	AceII_BmtI_NheI	508	34.7707
SmlI	AceII_BmtI_NheI	760	52.0192
SnaBI	AceII_BmtI_NheI	374	25.5989
SpeI	AceII_BmtI_NheI	227	15.5373
SphI	AceII_BmtI_NheI	946	64.7502
SrfI	AceII_BmtI_NheI	206	14.0999
Sse232I	AceII_BmtI_NheI	256	17.5222
SspI	AceII_BmtI_NheI	338	23.1348
StuI	AceII_BmtI_NheI	273	18.6858
StyI	AceII_BmtI_NheI	466	31.896
SwaI	AceII_BmtI_NheI	202	13.8261
TatI	AceII_BmtI_NheI	418	28.6105
TauI	AceII_BmtI_NheI	963	65.9138
TfiI	AceII_BmtI_NheI	1101	75.3593
TseI	AceII_BmtI_NheI	1124	76.9336
XbaI	AceII_BmtI_NheI	249	17.0431
XhoI	AceII_BmtI_NheI	304	20.8077
XhoII	AceII_BmtI_NheI	1017	69.6099
XmaIII	AceII_BmtI_NheI	479	32.7858
HaeIII	AciI	1255	85.9001
HinfI	AciI	1273	87.1321
CfoI_HhaI_HinP1I	AciI	1279	87.5428
AatII_ZraI	AciI	1216	83.2307
AbsI	AciI	1210	82.82
Acc65I_Asp718I_KpnI	AciI	1209	82.7515
AccI	AciI	1224	83.7782
AceII_BmtI_NheI	AciI	1209	82.7515
AciI	AciI	1209	82.7515
AclI	AciI	1212	82.9569
AcyI	AciI	1238	84.7365
AfeI_Eco47III	AciI	1212	82.9569
AflII	AciI	1214	83.0938
AflIII	AciI	1223	83.7098
AgeI	AciI	1211	82.8884
AgsI	AciI	1275	87.269
AhaIII_DraI	AciI	1258	86.1054
AluI	AciI	1252	85.6947
ApaI_Bsp120I_PspOMI	AciI	1220	83.5044
ApaLI	AciI	1211	82.8884
ApoI	AciI	1278	87.4743
AscI	AciI	1209	82.7515
AseI_VspI	AciI	1228	84.052
Asi256I_BspKT6I_ChaI_DpnI	AciI	1268	86.7899
AsiSI_SgfI	AciI	1209	82.7515
AsuII_BstBI	AciI	1215	83.1622
AvaI	AciI	1238	84.7365
AvaII	AciI	1233	84.3943
AvrII	AciI	1216	83.2307
BalI	AciI	1209	82.7515
BamHI	AciI	1211	82.8884
BbeI_Eco78I_KasI_NarI_PluTI_SfoI	AciI	1225	83.8467
BbsI	AciI	1214	83.0938
BclI	AciI	1213	83.0253
BetI	AciI	1228	84.052
BfaI_MaeI	AciI	1246	85.2841
BglII	AciI	1210	82.82
BmgBI_BtrI_PmaCI_PmlI	AciI	1213	83.0253
Bpu10I	AciI	1217	83.2991
BsaAI	AciI	1241	84.9418
BsePI_BssHII	AciI	1209	82.7515
BseSI	AciI	1234	84.4627
BseYI	AciI	1215	83.1622
BssSI-v2_Nb.BssSI	AciI	1216	83.2307
BsiWI	AciI	1211	82.8884
Bsp1407I	AciI	1209	82.7515
BspEI_BspMII	AciI	1220	83.5044
BspHI	AciI	1217	83.2991
BspLU11I_PciI	AciI	1215	83.1622
BsrBI	AciI	1213	83.0253
BstEII	AciI	1211	82.8884
BstNI_EcoRII	AciI	1241	84.9418
BstUI_FnuDII	AciI	1229	84.1205
Cac8I	AciI	1268	86.7899
CauII	AciI	1241	84.9418
CdiI	AciI	1272	87.0637
Cfr10I	AciI	1236	84.5996
CfrI	AciI	1223	83.7098
ClaI	AciI	1256	85.9685
CviAII_NlaIII	AciI	1268	86.7899
CviQI_RsaI	AciI	1245	85.2156
CviRI_HpyCH4V	AciI	1273	87.1321
DdeI	AciI	1269	86.8583
DraII	AciI	1219	83.436
Eco53kI_EcoICRI_SacI	AciI	1211	82.8884
Eco56I_NaeI_NgoMIV	AciI	1225	83.8467
EcoRI	AciI	1228	84.052
EcoRV	AciI	1210	82.82
EcoT22I_NsiI_Ppu10I	AciI	1215	83.1622
EsaBC3I_TaqI	AciI	1273	87.1321
FaiI	AciI	1304	89.2539
Fnu4HI	AciI	1263	86.4476
FseI	AciI	1213	83.0253
FspAI	AciI	1209	82.7515
FspI	AciI	1212	82.9569
HaeII	AciI	1234	84.4627
HgiJII	AciI	1228	84.052
HindII	AciI	1241	84.9418
HindIII	AciI	1224	83.7782
HpaI	AciI	1225	83.8467
HpaII_MspI	AciI	1269	86.8583
Hpy178III	AciI	1266	86.653
Hpy188I	AciI	1268	86.7899
Hpy8I	AciI	1256	85.9685
Hpy99I	AciI	1233	84.3943
HpyCH4IV_MaeII_TaiI	AciI	1268	86.7899
I-CeuI	AciI	1209	82.7515
I-SceI	AciI	1209	82.7515
LmnI	AciI	1234	84.4627
MauBI	AciI	1209	82.7515
MfeI	AciI	1218	83.3676
MluI	AciI	1209	82.7515
MseI	AciI	1296	88.7064
Nb.BbvCI_Nt.BbvCI	AciI	1211	82.8884
Nb.BsmI	AciI	1220	83.5044
Nb.BsrDI	AciI	1264	86.5161
Nb.BtsI	AciI	1222	83.6413
NcoI	AciI	1215	83.1622
NdeI	AciI	1211	82.8884
NlaIV	AciI	1259	86.1739
NotI	AciI	1209	82.7515
NruI	AciI	1211	82.8884
NspI	AciI	1254	85.8316
PacI	AciI	1209	82.7515
PasI	AciI	1213	83.0253
PfoI	AciI	1216	83.2307
PI-PspI	AciI	1209	82.7515
PI-SceI	AciI	1209	82.7515
PmeI	AciI	1213	83.0253
PpuMI	AciI	1211	82.8884
PshAI	AciI	1216	83.2307
PsiI	AciI	1228	84.052
PspXI	AciI	1214	83.0938
PstI	AciI	1209	82.7515
PvuI	AciI	1209	82.7515
PvuII	AciI	1209	82.7515
RsrII	AciI	1209	82.7515
SacII	AciI	1209	82.7515
SalI	AciI	1213	83.0253
SanDI	AciI	1209	82.7515
SbfI_Sse8387I	AciI	1209	82.7515
ScaI	AciI	1215	83.1622
ScrFI	AciI	1257	86.037
SduI	AciI	1243	85.0787
SetI	AciI	1302	89.117
SexAI	AciI	1211	82.8884
SgrAI	AciI	1209	82.7515
SgrDI	AciI	1209	82.7515
SimI	AciI	1237	84.668
SmaI_XmaI	AciI	1223	83.7098
SmlI	AciI	1233	84.3943
SnaBI	AciI	1237	84.668
SpeI	AciI	1210	82.82
SphI	AciI	1250	85.5578
SrfI	AciI	1209	82.7515
Sse232I	AciI	1209	82.7515
SspI	AciI	1236	84.5996
StuI	AciI	1213	83.0253
StyI	AciI	1231	84.2574
SwaI	AciI	1212	82.9569
TatI	AciI	1227	83.9836
TauI	AciI	1211	82.8884
TfiI	AciI	1274	87.2005
TseI	AciI	1261	86.3107
XbaI	AciI	1214	83.0938
XhoI	AciI	1216	83.2307
XhoII	AciI	1258	86.1054
XmaIII	AciI	1215	83.1622
HaeIII	AclI	1155	79.0554
HinfI	AclI	1148	78.5763
CfoI_HhaI_HinP1I	AclI	1215	83.1622
AatII_ZraI	AclI	319	21.8344
AbsI	AclI	251	17.18
Acc65I_Asp718I_KpnI	AclI	280	19.165
AccI	AclI	448	30.6639
AceII_BmtI_NheI	AclI	286	19.5756
AciI	AclI	1212	82.9569
AclI	AclI	246	16.8378
AcyI	AclI	714	48.8706
AfeI_Eco47III	AclI	330	22.5873
AflII	AclI	310	21.2183
AflIII	AclI	366	25.0513
AgeI	AclI	287	19.6441
AgsI	AclI	1180	80.7666
AhaIII_DraI	AclI	498	34.0862
AluI	AclI	839	57.4264
ApaI_Bsp120I_PspOMI	AclI	567	38.809
ApaLI	AclI	268	18.3436
ApoI	AclI	1062	72.6899
AscI	AclI	286	19.5756
AseI_VspI	AclI	391	26.7625
Asi256I_BspKT6I_ChaI_DpnI	AclI	1139	77.9603
AsiSI_SgfI	AclI	248	16.9747
AsuII_BstBI	AclI	293	20.0548
AvaI	AclI	725	49.6235
AvaII	AclI	819	56.0575
AvrII	AclI	278	19.0281
BalI	AclI	351	24.0246
BamHI	AclI	285	19.5072
BbeI_Eco78I_KasI_NarI_PluTI_SfoI	AclI	540	36.961
BbsI	AclI	320	21.9028
BclI	AclI	257	17.5907
BetI	AclI	515	35.2498
BfaI_MaeI	AclI	752	51.4716
BglII	AclI	287	19.6441
BmgBI_BtrI_PmaCI_PmlI	AclI	265	18.1383
Bpu10I	AclI	359	24.5722
BsaAI	AclI	463	31.6906
BsePI_BssHII	AclI	410	28.063
BseSI	AclI	724	49.5551
BseYI	AclI	436	29.8426
BssSI-v2_Nb.BssSI	AclI	333	22.7926
BsiWI	AclI	265	18.1383
Bsp1407I	AclI	264	18.0698
BspEI_BspMII	AclI	364	24.9144
BspHI	AclI	274	18.7543
BspLU11I_PciI	AclI	286	19.5756
BsrBI	AclI	434	29.7057
BstEII	AclI	298	20.397
BstNI_EcoRII	AclI	761	52.0876
BstUI_FnuDII	AclI	1028	70.3628
Cac8I	AclI	1214	83.0938
CauII	AclI	925	63.3128
CdiI	AclI	1088	74.4695
Cfr10I	AclI	718	49.1444
CfrI	AclI	714	48.8706
ClaI	AclI	1005	68.7885
CviAII_NlaIII	AclI	1120	76.6598
CviQI_RsaI	AclI	740	50.6502
CviRI_HpyCH4V	AclI	1150	78.7132
DdeI	AclI	1068	73.1006
DraII	AclI	767	52.4983
Eco53kI_EcoICRI_SacI	AclI	289	19.781
Eco56I_NaeI_NgoMIV	AclI	554	37.9192
EcoRI	AclI	871	59.6167
EcoRV	AclI	260	17.796
EcoT22I_NsiI_Ppu10I	AclI	293	20.0548
EsaBC3I_TaqI	AclI	1175	80.4244
FaiI	AclI	1262	86.3792
Fnu4HI	AclI	1214	83.0938
FseI	AclI	309	21.1499
FspAI	AclI	250	17.1116
FspI	AclI	294	20.1232
HaeII	AclI	723	49.4867
HgiJII	AclI	733	50.1711
HindII	AclI	517	35.3867
HindIII	AclI	344	23.5455
HpaI	AclI	336	22.9979
HpaII_MspI	AclI	1130	77.3443
Hpy178III	AclI	847	57.974
Hpy188I	AclI	1164	79.6715
Hpy8I	AclI	1019	69.7467
Hpy99I	AclI	632	43.258
HpyCH4IV_MaeII_TaiI	AclI	767	52.4983
I-CeuI	AclI	246	16.8378
I-SceI	AclI	246	16.8378
LmnI	AclI	752	51.4716
MauBI	AclI	258	17.6591
MfeI	AclI	295	20.1916
MluI	AclI	281	19.2334
MseI	AclI	1157	79.1923
Nb.BbvCI_Nt.BbvCI	AclI	301	20.6023
Nb.BsmI	AclI	416	28.4736
Nb.BsrDI	AclI	1081	73.9904
Nb.BtsI	AclI	427	29.2266
NcoI	AclI	292	19.9863
NdeI	AclI	269	18.412
NlaIV	AclI	1073	73.4428
NotI	AclI	294	20.1232
NruI	AclI	301	20.6023
NspI	AclI	1006	68.8569
PacI	AclI	268	18.3436
PasI	AclI	290	19.8494
PfoI	AclI	293	20.0548
PI-PspI	AclI	246	16.8378
PI-SceI	AclI	246	16.8378
PmeI	AclI	254	17.3854
PpuMI	AclI	532	36.4134
PshAI	AclI	313	21.4237
PsiI	AclI	383	26.2149
PspXI	AclI	346	23.6824
PstI	AclI	318	21.7659
PvuI	AclI	271	18.5489
PvuII	AclI	282	19.3018
RsrII	AclI	297	20.3285
SacII	AclI	393	26.8994
SalI	AclI	289	19.781
SanDI	AclI	327	22.3819
SbfI_Sse8387I	AclI	247	16.9062
ScaI	AclI	370	25.3251
ScrFI	AclI	1066	72.9637
SduI	AclI	876	59.9589
SetI	AclI	1258	86.1054
SexAI	AclI	279	19.0965
SgrAI	AclI	341	23.3402
SgrDI	AclI	251	17.18
SimI	AclI	782	53.525
SmaI_XmaI	AclI	547	37.4401
SmlI	AclI	807	55.2361
SnaBI	AclI	421	28.8159
SpeI	AclI	291	19.9179
SphI	AclI	972	66.5298
SrfI	AclI	261	17.8645
Sse232I	AclI	315	21.5606
SspI	AclI	394	26.9678
StuI	AclI	328	22.4504
StyI	AclI	519	35.5236
SwaI	AclI	259	17.7276
TatI	AclI	476	32.5804
TauI	AclI	973	66.5982
TfiI	AclI	1109	75.9069
TseI	AclI	1127	77.1389
XbaI	AclI	305	20.8761
XhoI	AclI	364	24.9144
XhoII	AclI	1035	70.8419
XmaIII	AclI	508	34.7707
HaeIII	AcyI	1177	80.5613
HinfI	AcyI	1204	82.4093
CfoI_HhaI_HinP1I	AcyI	1221	83.5729
AatII_ZraI	AcyI	674	46.1328
AbsI	AcyI	676	46.2697
Acc65I_Asp718I_KpnI	AcyI	695	47.5702
AccI	AcyI	797	54.5517
AceII_BmtI_NheI	AcyI	703	48.1177
AciI	AcyI	1238	84.7365
AclI	AcyI	714	48.8706
AcyI	AcyI	671	45.9274
AfeI_Eco47III	AcyI	731	50.0342
AflII	AcyI	728	49.8289
AflIII	AcyI	742	50.7871
AgeI	AcyI	694	47.5017
AgsI	AcyI	1217	83.2991
AhaIII_DraI	AcyI	873	59.7536
AluI	AcyI	1096	75.0171
ApaI_Bsp120I_PspOMI	AcyI	816	55.8522
ApaLI	AcyI	689	47.1595
ApoI	AcyI	1172	80.219
AscI	AcyI	688	47.091
AseI_VspI	AcyI	783	53.5934
Asi256I_BspKT6I_ChaI_DpnI	AcyI	1200	82.1355
AsiSI_SgfI	AcyI	671	45.9274
AsuII_BstBI	AcyI	705	48.2546
AvaI	AcyI	921	63.039
AvaII	AcyI	987	67.5565
AvrII	AcyI	684	46.8172
BalI	AcyI	734	50.2396
BamHI	AcyI	693	47.4333
BbeI_Eco78I_KasI_NarI_PluTI_SfoI	AcyI	673	46.0643
BbsI	AcyI	727	49.7604
BclI	AcyI	678	46.4066
BetI	AcyI	834	57.0842
BfaI_MaeI	AcyI	1038	71.0472
BglII	AcyI	706	48.3231
BmgBI_BtrI_PmaCI_PmlI	AcyI	686	46.9541
Bpu10I	AcyI	742	50.7871
BsaAI	AcyI	823	56.3313
BsePI_BssHII	AcyI	727	49.7604
BseSI	AcyI	902	61.7385
BseYI	AcyI	787	53.8672
BssSI-v2_Nb.BssSI	AcyI	714	48.8706
BsiWI	AcyI	685	46.8857
Bsp1407I	AcyI	689	47.1595
BspEI_BspMII	AcyI	764	52.293
BspHI	AcyI	695	47.5702
BspLU11I_PciI	AcyI	697	47.707
BsrBI	AcyI	766	52.4298
BstEII	AcyI	696	47.6386
BstNI_EcoRII	AcyI	942	64.4764
BstUI_FnuDII	AcyI	1115	76.3176
Cac8I	AcyI	1233	84.3943
CauII	AcyI	1014	69.4045
CdiI	AcyI	1184	81.0404
Cfr10I	AcyI	895	61.2594
CfrI	AcyI	904	61.8754
ClaI	AcyI	1129	77.2758
CviAII_NlaIII	AcyI	1190	81.4511
CviQI_RsaI	AcyI	992	67.8987
CviRI_HpyCH4V	AcyI	1193	81.6564
DdeI	AcyI	1166	79.8084
DraII	AcyI	938	64.2026
Eco53kI_EcoICRI_SacI	AcyI	705	48.2546
Eco56I_NaeI_NgoMIV	AcyI	801	54.8255
EcoRI	AcyI	1030	70.4997
EcoRV	AcyI	680	46.5435
EcoT22I_NsiI_Ppu10I	AcyI	718	49.1444
EsaBC3I_TaqI	AcyI	1205	82.4778
FaiI	AcyI	1279	87.5428
Fnu4HI	AcyI	1234	84.4627
FseI	AcyI	699	47.8439
FspAI	AcyI	673	46.0643
FspI	AcyI	700	47.9124
HaeII	AcyI	830	56.8104
HgiJII	AcyI	911	62.3546
HindII	AcyI	866	59.2745
HindIII	AcyI	745	50.9925
HpaI	AcyI	744	50.924
HpaII_MspI	AcyI	1151	78.7817
Hpy178III	AcyI	1067	73.0322
Hpy188I	AcyI	1190	81.4511
Hpy8I	AcyI	1139	77.9603
Hpy99I	AcyI	844	57.7687
HpyCH4IV_MaeII_TaiI	AcyI	1001	68.5147
I-CeuI	AcyI	671	45.9274
I-SceI	AcyI	671	45.9274
LmnI	AcyI	977	66.872
MauBI	AcyI	677	46.3381
MfeI	AcyI	708	48.46
MluI	AcyI	690	47.2279
MseI	AcyI	1240	84.8734
Nb.BbvCI_Nt.BbvCI	AcyI	695	47.5702
Nb.BsmI	AcyI	751	51.4031
Nb.BsrDI	AcyI	1189	81.3826
Nb.BtsI	AcyI	770	52.7036
NcoI	AcyI	695	47.5702
NdeI	AcyI	687	47.0226
NlaIV	AcyI	1098	75.154
NotI	AcyI	677	46.3381
NruI	AcyI	702	48.0493
NspI	AcyI	1142	78.1656
PacI	AcyI	691	47.2964
PasI	AcyI	694	47.5017
PfoI	AcyI	695	47.5702
PI-PspI	AcyI	671	45.9274
PI-SceI	AcyI	671	45.9274
PmeI	AcyI	678	46.4066
PpuMI	AcyI	835	57.1526
PshAI	AcyI	706	48.3231
PsiI	AcyI	776	53.1143
PspXI	AcyI	714	48.8706
PstI	AcyI	712	48.7337
PvuI	AcyI	676	46.2697
PvuII	AcyI	697	47.707
RsrII	AcyI	692	47.3648
SacII	AcyI	725	49.6235
SalI	AcyI	691	47.2964
SanDI	AcyI	709	48.5284
SbfI_Sse8387I	AcyI	672	45.9959
ScaI	AcyI	747	51.1294
ScrFI	AcyI	1114	76.2491
SduI	AcyI	996	68.1725
SetI	AcyI	1265	86.5845
SexAI	AcyI	689	47.1595
SgrAI	AcyI	735	50.308
SgrDI	AcyI	671	45.9274
SimI	AcyI	949	64.9555
SmaI_XmaI	AcyI	840	57.4949
SmlI	AcyI	995	68.104
SnaBI	AcyI	797	54.5517
SpeI	AcyI	710	48.5969
SphI	AcyI	1127	77.1389
SrfI	AcyI	679	46.475
Sse232I	AcyI	713	48.8022
SspI	AcyI	781	53.4565
StuI	AcyI	720	49.2813
StyI	AcyI	824	56.3997
SwaI	AcyI	681	46.6119
TatI	AcyI	839	57.4264
TauI	AcyI	1056	72.2793
TfiI	AcyI	1185	81.1088
TseI	AcyI	1200	82.1355
XbaI	AcyI	727	49.7604
XhoI	AcyI	724	49.5551
XhoII	AcyI	1152	78.8501
XmaIII	AcyI	763	52.2245
HaeIII	AfeI_Eco47III	1142	78.1656
HinfI	AfeI_Eco47III	1152	78.8501
CfoI_HhaI_HinP1I	AfeI_Eco47III	1215	83.1622
AatII_ZraI	AfeI_Eco47III	305	20.8761
AbsI	AfeI_Eco47III	240	16.4271
Acc65I_Asp718I_KpnI	AfeI_Eco47III	269	18.412
AccI	AfeI_Eco47III	436	29.8426
AceII_BmtI_NheI	AfeI_Eco47III	271	18.5489
AciI	AfeI_Eco47III	1212	82.9569
AclI	AfeI_Eco47III	330	22.5873
AcyI	AfeI_Eco47III	731	50.0342
AfeI_Eco47III	AfeI_Eco47III	236	16.1533
AflII	AfeI_Eco47III	303	20.7392
AflIII	AfeI_Eco47III	352	24.0931
AgeI	AfeI_Eco47III	276	18.8912
AgsI	AfeI_Eco47III	1179	80.6982
AhaIII_DraI	AfeI_Eco47III	473	32.3751
AluI	AfeI_Eco47III	811	55.5099
ApaI_Bsp120I_PspOMI	AfeI_Eco47III	557	38.1246
ApaLI	AfeI_Eco47III	256	17.5222
ApoI	AfeI_Eco47III	1046	71.5948
AscI	AfeI_Eco47III	275	18.8227
AseI_VspI	AfeI_Eco47III	359	24.5722
Asi256I_BspKT6I_ChaI_DpnI	AfeI_Eco47III	1135	77.6865
AsiSI_SgfI	AfeI_Eco47III	238	16.2902
AsuII_BstBI	AfeI_Eco47III	279	19.0965
AvaI	AfeI_Eco47III	707	48.3915
AvaII	AfeI_Eco47III	861	58.9322
AvrII	AfeI_Eco47III	262	17.9329
BalI	AfeI_Eco47III	336	22.9979
BamHI	AfeI_Eco47III	284	19.4387
BbeI_Eco78I_KasI_NarI_PluTI_SfoI	AfeI_Eco47III	548	37.5086
BbsI	AfeI_Eco47III	308	21.0815
BclI	AfeI_Eco47III	246	16.8378
BetI	AfeI_Eco47III	509	34.8392
BfaI_MaeI	AfeI_Eco47III	708	48.46
BglII	AfeI_Eco47III	265	18.1383
BmgBI_BtrI_PmaCI_PmlI	AfeI_Eco47III	259	17.7276
Bpu10I	AfeI_Eco47III	343	23.4771
BsaAI	AfeI_Eco47III	459	31.4168
BsePI_BssHII	AfeI_Eco47III	394	26.9678
BseSI	AfeI_Eco47III	719	49.2129
BseYI	AfeI_Eco47III	432	29.5688
BssSI-v2_Nb.BssSI	AfeI_Eco47III	322	22.0397
BsiWI	AfeI_Eco47III	256	17.5222
Bsp1407I	AfeI_Eco47III	254	17.3854
BspEI_BspMII	AfeI_Eco47III	355	24.2984
BspHI	AfeI_Eco47III	261	17.8645
BspLU11I_PciI	AfeI_Eco47III	274	18.7543
BsrBI	AfeI_Eco47III	435	29.7741
BstEII	AfeI_Eco47III	285	19.5072
BstNI_EcoRII	AfeI_Eco47III	763	52.2245
BstUI_FnuDII	AfeI_Eco47III	1027	70.2943
Cac8I	AfeI_Eco47III	1214	83.0938
CauII	AfeI_Eco47III	940	64.3395
CdiI	AfeI_Eco47III	1068	73.1006
Cfr10I	AfeI_Eco47III	728	49.8289
CfrI	AfeI_Eco47III	723	49.4867
ClaI	AfeI_Eco47III	984	67.3511
CviAII_NlaIII	AfeI_Eco47III	1117	76.4545
CviQI_RsaI	AfeI_Eco47III	710	48.5969
CviRI_HpyCH4V	AfeI_Eco47III	1143	78.2341
DdeI	AfeI_Eco47III	1057	72.3477
DraII	AfeI_Eco47III	773	52.909
Eco53kI_EcoICRI_SacI	AfeI_Eco47III	280	19.165
Eco56I_NaeI_NgoMIV	AfeI_Eco47III	548	37.5086
EcoRI	AfeI_Eco47III	871	59.6167
EcoRV	AfeI_Eco47III	252	17.2485
EcoT22I_NsiI_Ppu10I	AfeI_Eco47III	287	19.6441
EsaBC3I_TaqI	AfeI_Eco47III	1170	80.0821
FaiI	AfeI_Eco47III	1262	86.3792
Fnu4HI	AfeI_Eco47III	1216	83.2307
FseI	AfeI_Eco47III	303	20.7392
FspAI	AfeI_Eco47III	238	16.2902
FspI	AfeI_Eco47III	297	20.3285
HaeII	AfeI_Eco47III	671	45.9274
HgiJII	AfeI_Eco47III	731	50.0342
HindII	AfeI_Eco47III	491	33.6071
HindIII	AfeI_Eco47III	327	22.3819
HpaI	AfeI_Eco47III	317	21.6975
HpaII_MspI	AfeI_Eco47III	1126	77.0705
Hpy178III	AfeI_Eco47III	820	56.1259
Hpy188I	AfeI_Eco47III	1167	79.8768
Hpy8I	AfeI_Eco47III	1014	69.4045
Hpy99I	AfeI_Eco47III	635	43.4634
HpyCH4IV_MaeII_TaiI	AfeI_Eco47III	807	55.2361
I-CeuI	AfeI_Eco47III	236	16.1533
I-SceI	AfeI_Eco47III	236	16.1533
LmnI	AfeI_Eco47III	757	51.8138
MauBI	AfeI_Eco47III	249	17.0431
MfeI	AfeI_Eco47III	284	19.4387
MluI	AfeI_Eco47III	270	18.4805
MseI	AfeI_Eco47III	1129	77.2758
Nb.BbvCI_Nt.BbvCI	AfeI_Eco47III	286	19.5756
Nb.BsmI	AfeI_Eco47III	414	28.3368
Nb.BsrDI	AfeI_Eco47III	1069	73.1691
Nb.BtsI	AfeI_Eco47III	425	29.0897
NcoI	AfeI_Eco47III	281	19.2334
NdeI	AfeI_Eco47III	260	17.796
NlaIV	AfeI_Eco47III	1095	74.9487
NotI	AfeI_Eco47III	297	20.3285
NruI	AfeI_Eco47III	288	19.7125
NspI	AfeI_Eco47III	991	67.8303
PacI	AfeI_Eco47III	256	17.5222
PasI	AfeI_Eco47III	288	19.7125
PfoI	AfeI_Eco47III	284	19.4387
PI-PspI	AfeI_Eco47III	236	16.1533
PI-SceI	AfeI_Eco47III	236	16.1533
PmeI	AfeI_Eco47III	244	16.7009
PpuMI	AfeI_Eco47III	541	37.0294
PshAI	AfeI_Eco47III	300	20.5339
PsiI	AfeI_Eco47III	361	24.7091
PspXI	AfeI_Eco47III	331	22.6557
PstI	AfeI_Eco47III	310	21.2183
PvuI	AfeI_Eco47III	258	17.6591
PvuII	AfeI_Eco47III	266	18.2067
RsrII	AfeI_Eco47III	291	19.9179
SacII	AfeI_Eco47III	400	27.3785
SalI	AfeI_Eco47III	276	18.8912
SanDI	AfeI_Eco47III	321	21.9713
SbfI_Sse8387I	AfeI_Eco47III	237	16.2218
ScaI	AfeI_Eco47III	346	23.6824
ScrFI	AfeI_Eco47III	1079	73.8535
SduI	AfeI_Eco47III	869	59.4798
SetI	AfeI_Eco47III	1258	86.1054
SexAI	AfeI_Eco47III	268	18.3436
SgrAI	AfeI_Eco47III	332	22.7242
SgrDI	AfeI_Eco47III	242	16.564
SimI	AfeI_Eco47III	788	53.9357
SmaI_XmaI	AfeI_Eco47III	541	37.0294
SmlI	AfeI_Eco47III	789	54.0041
SnaBI	AfeI_Eco47III	416	28.4736
SpeI	AfeI_Eco47III	267	18.2752
SphI	AfeI_Eco47III	958	65.5715
SrfI	AfeI_Eco47III	250	17.1116
Sse232I	AfeI_Eco47III	302	20.6708
SspI	AfeI_Eco47III	366	25.0513
StuI	AfeI_Eco47III	316	21.629
StyI	AfeI_Eco47III	503	34.4285
SwaI	AfeI_Eco47III	247	16.9062
TatI	AfeI_Eco47III	449	30.7324
TauI	AfeI_Eco47III	974	66.6667
TfiI	AfeI_Eco47III	1107	75.77
TseI	AfeI_Eco47III	1132	77.4812
XbaI	AfeI_Eco47III	290	19.8494
XhoI	AfeI_Eco47III	347	23.7509
XhoII	AfeI_Eco47III	1018	69.6783
XmaIII	AfeI_Eco47III	519	35.5236
HaeIII	AflII	1148	78.5763
HinfI	AflII	1143	78.2341
CfoI_HhaI_HinP1I	AflII	1212	82.9569
AatII_ZraI	AflII	297	20.3285
AbsI	AflII	224	15.332
Acc65I_Asp718I_KpnI	AflII	247	16.9062
AccI	AflII	425	29.0897
AceII_BmtI_NheI	AflII	258	17.6591
AciI	AflII	1214	83.0938
AclI	AflII	310	21.2183
AcyI	AflII	728	49.8289
AfeI_Eco47III	AflII	303	20.7392
AflII	AflII	219	14.9897
AflIII	AflII	341	23.3402
AgeI	AflII	256	17.5222
AgsI	AflII	1175	80.4244
AhaIII_DraI	AflII	465	31.8275
AluI	AflII	785	53.7303
ApaI_Bsp120I_PspOMI	AflII	553	37.8508
ApaLI	AflII	242	16.564
ApoI	AflII	1050	71.8686
AscI	AflII	260	17.796
AseI_VspI	AflII	363	24.846
Asi256I_BspKT6I_ChaI_DpnI	AflII	1133	77.5496
AsiSI_SgfI	AflII	220	15.0582
AsuII_BstBI	AflII	267	18.2752
AvaI	AflII	715	48.9391
AvaII	AflII	827	56.6051
AvrII	AflII	249	17.0431
BalI	AflII	323	22.1081
BamHI	AflII	266	18.2067
BbeI_Eco78I_KasI_NarI_PluTI_SfoI	AflII	536	36.6872
BbsI	AflII	299	20.4654
BclI	AflII	231	15.8111
BetI	AflII	510	34.9076
BfaI_MaeI	AflII	699	47.8439
BglII	AflII	256	17.5222
BmgBI_BtrI_PmaCI_PmlI	AflII	240	16.4271
Bpu10I	AflII	333	22.7926
BsaAI	AflII	437	29.911
BsePI_BssHII	AflII	387	26.4887
BseSI	AflII	711	48.6653
BseYI	AflII	416	28.4736
BssSI-v2_Nb.BssSI	AflII	312	21.3552
BsiWI	AflII	235	16.0849
Bsp1407I	AflII	237	16.2218
BspEI_BspMII	AflII	349	23.8877
BspHI	AflII	246	16.8378
BspLU11I_PciI	AflII	262	17.9329
BsrBI	AflII	416	28.4736
BstEII	AflII	271	18.5489
BstNI_EcoRII	AflII	760	52.0192
BstUI_FnuDII	AflII	1049	71.8001
Cac8I	AflII	1212	82.9569
CauII	AflII	928	63.5181
CdiI	AflII	1073	73.4428
Cfr10I	AflII	693	47.4333
CfrI	AflII	715	48.9391
ClaI	AflII	993	67.9671
CviAII_NlaIII	AflII	1107	75.77
CviQI_RsaI	AflII	725	49.6235
CviRI_HpyCH4V	AflII	1144	78.3025
DdeI	AflII	1054	72.1424
DraII	AflII	754	51.6085
Eco53kI_EcoICRI_SacI	AflII	266	18.2067
Eco56I_NaeI_NgoMIV	AflII	530	36.2765
EcoRI	AflII	840	57.4949
EcoRV	AflII	234	16.0164
EcoT22I_NsiI_Ppu10I	AflII	268	18.3436
EsaBC3I_TaqI	AflII	1166	79.8084
FaiI	AflII	1260	86.2423
Fnu4HI	AflII	1212	82.9569
FseI	AflII	286	19.5756
FspAI	AflII	222	15.1951
FspI	AflII	285	19.5072
HaeII	AflII	709	48.5284
HgiJII	AflII	734	50.2396
HindII	AflII	496	33.9493
HindIII	AflII	320	21.9028
HpaI	AflII	306	20.9446
HpaII_MspI	AflII	1125	77.0021
Hpy178III	AflII	836	57.2211
Hpy188I	AflII	1161	79.4661
Hpy8I	AflII	1002	68.5832
Hpy99I	AflII	627	42.9158
HpyCH4IV_MaeII_TaiI	AflII	786	53.7988
I-CeuI	AflII	219	14.9897
I-SceI	AflII	219	14.9897
LmnI	AflII	736	50.3765
MauBI	AflII	232	15.8795
MfeI	AflII	271	18.5489
MluI	AflII	255	17.4538
MseI	AflII	1120	76.6598
Nb.BbvCI_Nt.BbvCI	AflII	272	18.6174
Nb.BsmI	AflII	396	27.1047
Nb.BsrDI	AflII	1073	73.4428
Nb.BtsI	AflII	411	28.1314
NcoI	AflII	266	18.2067
NdeI	AflII	241	16.4956
NlaIV	AflII	1077	73.7166
NotI	AflII	277	18.9596
NruI	AflII	273	18.6858
NspI	AflII	988	67.6249
PacI	AflII	241	16.4956
PasI	AflII	267	18.2752
PfoI	AflII	271	18.5489
PI-PspI	AflII	219	14.9897
PI-SceI	AflII	219	14.9897
PmeI	AflII	229	15.6742
PpuMI	AflII	513	35.1129
PshAI	AflII	287	19.6441
PsiI	AflII	351	24.0246
PspXI	AflII	319	21.8344
PstI	AflII	287	19.6441
PvuI	AflII	242	16.564
PvuII	AflII	253	17.3169
RsrII	AflII	279	19.0965
SacII	AflII	380	26.0096
SalI	AflII	262	17.9329
SanDI	AflII	304	20.8077
SbfI_Sse8387I	AflII	220	15.0582
ScaI	AflII	348	23.8193
ScrFI	AflII	1074	73.5113
SduI	AflII	868	59.4114
SetI	AflII	1254	85.8316
SexAI	AflII	250	17.1116
SgrAI	AflII	308	21.0815
SgrDI	AflII	225	15.4004
SimI	AflII	774	52.9774
SmaI_XmaI	AflII	533	36.4819
SmlI	AflII	742	50.7871
SnaBI	AflII	399	27.3101
SpeI	AflII	261	17.8645
SphI	AflII	951	65.0924
SrfI	AflII	233	15.948
Sse232I	AflII	287	19.6441
SspI	AflII	363	24.846
StuI	AflII	303	20.7392
StyI	AflII	496	33.9493
SwaI	AflII	232	15.8795
TatI	AflII	459	31.4168
TauI	AflII	974	66.6667
TfiI	AflII	1098	75.154
TseI	AflII	1128	77.2074
XbaI	AflII	266	18.2067
XhoI	AflII	338	23.1348
XhoII	AflII	1023	70.0205
XmaIII	AflII	509	34.8392
HaeIII	AflIII	1157	79.1923
HinfI	AflIII	1164	79.6715
CfoI_HhaI_HinP1I	AflIII	1220	83.5044
AatII_ZraI	AflIII	344	23.5455
AbsI	AflIII	282	19.3018
Acc65I_Asp718I_KpnI	AflIII	312	21.3552
AccI	AflIII	455	31.1431
AceII_BmtI_NheI	AflIII	314	21.4921
AciI	AflIII	1223	83.7098
AclI	AflIII	366	25.0513
AcyI	AflIII	742	50.7871
AfeI_Eco47III	AflIII	352	24.0931
AflII	AflIII	341	23.3402
AflIII	AflIII	280	19.165
AgeI	AflIII	316	21.629
AgsI	AflIII	1184	81.0404
AhaIII_DraI	AflIII	511	34.976
AluI	AflIII	833	57.0157
ApaI_Bsp120I_PspOMI	AflIII	582	39.8357
ApaLI	AflIII	300	20.5339
ApoI	AflIII	1066	72.9637
AscI	AflIII	319	21.8344
AseI_VspI	AflIII	417	28.5421
Asi256I_BspKT6I_ChaI_DpnI	AflIII	1140	78.0287
AsiSI_SgfI	AflIII	282	19.3018
AsuII_BstBI	AflIII	325	22.245
AvaI	AflIII	735	50.308
AvaII	AflIII	863	59.0691
AvrII	AflIII	308	21.0815
BalI	AflIII	371	25.3936
BamHI	AflIII	321	21.9713
BbeI_Eco78I_KasI_NarI_PluTI_SfoI	AflIII	579	39.6304
BbsI	AflIII	358	24.5038
BclI	AflIII	291	19.9179
BetI	AflIII	539	36.8925
BfaI_MaeI	AflIII	757	51.8138
BglII	AflIII	314	21.4921
BmgBI_BtrI_PmaCI_PmlI	AflIII	284	19.4387
Bpu10I	AflIII	383	26.2149
BsaAI	AflIII	462	31.6222
BsePI_BssHII	AflIII	429	29.3634
BseSI	AflIII	727	49.7604
BseYI	AflIII	454	31.0746
BssSI-v2_Nb.BssSI	AflIII	365	24.9829
BsiWI	AflIII	296	20.2601
Bsp1407I	AflIII	297	20.3285
BspEI_BspMII	AflIII	392	26.8309
BspHI	AflIII	305	20.8761
BspLU11I_PciI	AflIII	280	19.165
BsrBI	AflIII	467	31.9644
BstEII	AflIII	329	22.5188
BstNI_EcoRII	AflIII	781	53.4565
BstUI_FnuDII	AflIII	1041	71.2526
Cac8I	AflIII	1222	83.6413
CauII	AflIII	950	65.024
CdiI	AflIII	1080	73.922
Cfr10I	AflIII	750	51.3347
CfrI	AflIII	737	50.4449
ClaI	AflIII	996	68.1725
CviAII_NlaIII	AflIII	1118	76.5229
CviQI_RsaI	AflIII	749	51.2663
CviRI_HpyCH4V	AflIII	1151	78.7817
DdeI	AflIII	1074	73.5113
DraII	AflIII	788	53.9357
Eco53kI_EcoICRI_SacI	AflIII	315	21.5606
Eco56I_NaeI_NgoMIV	AflIII	578	39.5619
EcoRI	AflIII	893	61.1225
EcoRV	AflIII	289	19.781
EcoT22I_NsiI_Ppu10I	AflIII	329	22.5188
EsaBC3I_TaqI	AflIII	1177	80.5613
FaiI	AflIII	1261	86.3107
Fnu4HI	AflIII	1222	83.6413
FseI	AflIII	347	23.7509
FspAI	AflIII	284	19.4387
FspI	AflIII	342	23.4086
[truncated: 19,905 more rows]

## Sheet: duplicated_profiles_FaiI_SetI
species	FaiI_profile	SetI_profile	combination_profile
Alternaria_conjuncta	363;236;2;0;0;0;0;0;0;0;0;0;0;0;0;0;0;0;0;0;0;0;0;0;0	9;6;169;32;73;107;118;29;7;10;41;0;0;0;0;0;0;0;0;0;0	363;236;2;0;0;0;0;0;0;0;0;0;0;0;0;0;0;0;0;0;0;0;0;0;0 9;6;169;32;73;107;118;29;7;10;41;0;0;0;0;0;0;0;0;0;0
Alternaria_ethzedia;Alternaria_hordeiaustralica;Alternaria_triticimaculans;Alternaria_viburni	363;237;2;0;0;0;0;0;0;0;0;0;0;0;0;0;0;0;0;0;0;0;0;0;0	9;6;169;32;73;107;118;30;7;10;41;0;0;0;0;0;0;0;0;0;0	363;237;2;0;0;0;0;0;0;0;0;0;0;0;0;0;0;0;0;0;0;0;0;0;0 9;6;169;32;73;107;118;30;7;10;41;0;0;0;0;0;0;0;0;0;0
Alternaria_incomplexa;Alternaria_arbusti	363;236;2;0;0;0;0;0;0;0;0;0;0;0;0;0;0;0;0;0;0;0;0;0;0	9;6;169;32;73;107;118;29;7;10;41;0;0;0;0;0;0;0;0;0;0	363;236;2;0;0;0;0;0;0;0;0;0;0;0;0;0;0;0;0;0;0;0;0;0;0 9;6;169;32;73;107;118;29;7;10;41;0;0;0;0;0;0;0;0;0;0
Alternaria_infectoria	363;237;2;0;0;0;0;0;0;0;0;0;0;0;0;0;0;0;0;0;0;0;0;0;0	9;6;169;32;73;107;118;30;7;10;41;0;0;0;0;0;0;0;0;0;0	363;237;2;0;0;0;0;0;0;0;0;0;0;0;0;0;0;0;0;0;0;0;0;0;0 9;6;169;32;73;107;118;30;7;10;41;0;0;0;0;0;0;0;0;0;0
Alternaria_ventricosa	363;236;2;0;0;0;0;0;0;0;0;0;0;0;0;0;0;0;0;0;0;0;0;0;0	9;6;169;32;73;107;118;29;7;10;41;0;0;0;0;0;0;0;0;0;0	363;236;2;0;0;0;0;0;0;0;0;0;0;0;0;0;0;0;0;0;0;0;0;0;0 9;6;169;32;73;107;118;29;7;10;41;0;0;0;0;0;0;0;0;0;0
Ascochyta_clinopodiicola	70;92;140;7;142;90;2;0;0;0;0;0;0;0;0;0;0;0;0;0;0;0;0;0;0	9;6;20;27;28;245;7;121;29;10;41;0;0;0;0;0;0;0;0;0;0	70;92;140;7;142;90;2;0;0;0;0;0;0;0;0;0;0;0;0;0;0;0;0;0;0 9;6;20;27;28;245;7;121;29;10;41;0;0;0;0;0;0;0;0;0;0
Ascochyta_rabiei	70;92;140;7;142;90;2;0;0;0;0;0;0;0;0;0;0;0;0;0;0;0;0;0;0	9;6;20;27;28;245;7;121;29;10;41;0;0;0;0;0;0;0;0;0;0	70;92;140;7;142;90;2;0;0;0;0;0;0;0;0;0;0;0;0;0;0;0;0;0;0 9;6;20;27;28;245;7;121;29;10;41;0;0;0;0;0;0;0;0;0;0
Aspergillus_amoenus	143;32;150;116;126;2;0;0;0;0;0;0;0;0;0;0;0;0;0;0;0;0;0;0;0	9;6;49;17;411;20;6;10;41;0;0;0;0;0;0;0;0;0;0;0;0	143;32;150;116;126;2;0;0;0;0;0;0;0;0;0;0;0;0;0;0;0;0;0;0;0 9;6;49;17;411;20;6;10;41;0;0;0;0;0;0;0;0;0;0;0;0
Aspergillus_brunneus;Aspergillus_pseudoglaucus	312;98;19;125;2;0;0;0;0;0;0;0;0;0;0;0;0;0;0;0;0;0;0;0;0	9;6;45;397;6;7;29;6;10;41;0;0;0;0;0;0;0;0;0;0;0	312;98;19;125;2;0;0;0;0;0;0;0;0;0;0;0;0;0;0;0;0;0;0;0;0 9;6;45;397;6;7;29;6;10;41;0;0;0;0;0;0;0;0;0;0;0
Aspergillus_chevalieri;Aspergillus_amstelodami;Aspergillus_cristatus	312;98;19;125;2;0;0;0;0;0;0;0;0;0;0;0;0;0;0;0;0;0;0;0;0	9;6;45;397;6;7;29;6;10;41;0;0;0;0;0;0;0;0;0;0;0	312;98;19;125;2;0;0;0;0;0;0;0;0;0;0;0;0;0;0;0;0;0;0;0;0 9;6;45;397;6;7;29;6;10;41;0;0;0;0;0;0;0;0;0;0;0
Aspergillus_creber	143;32;150;116;126;2;0;0;0;0;0;0;0;0;0;0;0;0;0;0;0;0;0;0;0	9;6;49;17;410;21;6;10;41;0;0;0;0;0;0;0;0;0;0;0;0	143;32;150;116;126;2;0;0;0;0;0;0;0;0;0;0;0;0;0;0;0;0;0;0;0 9;6;49;17;410;21;6;10;41;0;0;0;0;0;0;0;0;0;0;0;0
Aspergillus_cvjetkovicii;Aspergillus_jensenii	143;32;150;116;126;2;0;0;0;0;0;0;0;0;0;0;0;0;0;0;0;0;0;0;0	9;6;49;17;410;21;6;10;41;0;0;0;0;0;0;0;0;0;0;0;0	143;32;150;116;126;2;0;0;0;0;0;0;0;0;0;0;0;0;0;0;0;0;0;0;0 9;6;49;17;410;21;6;10;41;0;0;0;0;0;0;0;0;0;0;0;0
Aspergillus_felis	165;20;21;148;121;122;2;0;0;0;0;0;0;0;0;0;0;0;0;0;0;0;0;0;0	9;6;45;22;460;6;10;41;0;0;0;0;0;0;0;0;0;0;0;0;0	165;20;21;148;121;122;2;0;0;0;0;0;0;0;0;0;0;0;0;0;0;0;0;0;0 9;6;45;22;460;6;10;41;0;0;0;0;0;0;0;0;0;0;0;0;0
Aspergillus_fructus	143;32;150;116;126;2;0;0;0;0;0;0;0;0;0;0;0;0;0;0;0;0;0;0;0	9;6;49;17;411;20;6;10;41;0;0;0;0;0;0;0;0;0;0;0;0	143;32;150;116;126;2;0;0;0;0;0;0;0;0;0;0;0;0;0;0;0;0;0;0;0 9;6;49;17;411;20;6;10;41;0;0;0;0;0;0;0;0;0;0;0;0
Aspergillus_fumigatiaffinis	165;20;21;148;116;123;2;0;0;0;0;0;0;0;0;0;0;0;0;0;0;0;0;0;0	9;6;45;22;456;6;10;41;0;0;0;0;0;0;0;0;0;0;0;0;0	165;20;21;148;116;123;2;0;0;0;0;0;0;0;0;0;0;0;0;0;0;0;0;0;0 9;6;45;22;456;6;10;41;0;0;0;0;0;0;0;0;0;0;0;0;0
Aspergillus_haitiensis	134;191;120;124;2;0;0;0;0;0;0;0;0;0;0;0;0;0;0;0;0;0;0;0;0	9;6;47;431;8;13;6;10;41;0;0;0;0;0;0;0;0;0;0;0;0	134;191;120;124;2;0;0;0;0;0;0;0;0;0;0;0;0;0;0;0;0;0;0;0;0 9;6;47;431;8;13;6;10;41;0;0;0;0;0;0;0;0;0;0;0;0
Aspergillus_intermedius	312;98;19;125;2;0;0;0;0;0;0;0;0;0;0;0;0;0;0;0;0;0;0;0;0	9;6;45;397;6;7;29;6;10;41;0;0;0;0;0;0;0;0;0;0;0	312;98;19;125;2;0;0;0;0;0;0;0;0;0;0;0;0;0;0;0;0;0;0;0;0 9;6;45;397;6;7;29;6;10;41;0;0;0;0;0;0;0;0;0;0;0
Aspergillus_lentulus	165;20;21;148;116;123;2;0;0;0;0;0;0;0;0;0;0;0;0;0;0;0;0;0;0	9;6;45;22;456;6;10;41;0;0;0;0;0;0;0;0;0;0;0;0;0	165;20;21;148;116;123;2;0;0;0;0;0;0;0;0;0;0;0;0;0;0;0;0;0;0 9;6;45;22;456;6;10;41;0;0;0;0;0;0;0;0;0;0;0;0;0
Aspergillus_puulaauensis	143;32;150;116;126;2;0;0;0;0;0;0;0;0;0;0;0;0;0;0;0;0;0;0;0	9;6;49;17;410;21;6;10;41;0;0;0;0;0;0;0;0;0;0;0;0	143;32;150;116;126;2;0;0;0;0;0;0;0;0;0;0;0;0;0;0;0;0;0;0;0 9;6;49;17;410;21;6;10;41;0;0;0;0;0;0;0;0;0;0;0;0
Aspergillus_sparsus	134;191;120;124;2;0;0;0;0;0;0;0;0;0;0;0;0;0;0;0;0;0;0;0;0	9;6;47;431;8;13;6;10;41;0;0;0;0;0;0;0;0;0;0;0;0	134;191;120;124;2;0;0;0;0;0;0;0;0;0;0;0;0;0;0;0;0;0;0;0;0 9;6;47;431;8;13;6;10;41;0;0;0;0;0;0;0;0;0;0;0;0
Aspergillus_udagawae	165;20;21;148;121;122;2;0;0;0;0;0;0;0;0;0;0;0;0;0;0;0;0;0;0	9;6;45;22;460;6;10;41;0;0;0;0;0;0;0;0;0;0;0;0;0	165;20;21;148;121;122;2;0;0;0;0;0;0;0;0;0;0;0;0;0;0;0;0;0;0 9;6;45;22;460;6;10;41;0;0;0;0;0;0;0;0;0;0;0;0;0
Aulographum_hederae;Erysiphe_pulchra	326;227;2;0;0;0;0;0;0;0;0;0;0;0;0;0;0;0;0;0;0;0;0;0;0	9;6;483;6;10;41;0;0;0;0;0;0;0;0;0;0;0;0;0;0;0	326;227;2;0;0;0;0;0;0;0;0;0;0;0;0;0;0;0;0;0;0;0;0;0;0 9;6;483;6;10;41;0;0;0;0;0;0;0;0;0;0;0;0;0;0;0
Aureobasidium_leucospermi;Aureobasidium_lini;Podosphaera_cerasi	349;34;198;2;0;0;0;0;0;0;0;0;0;0;0;0;0;0;0;0;0;0;0;0;0	9;6;45;26;296;48;47;35;14;6;10;41;0;0;0;0;0;0;0;0;0	349;34;198;2;0;0;0;0;0;0;0;0;0;0;0;0;0;0;0;0;0;0;0;0;0 9;6;45;26;296;48;47;35;14;6;10;41;0;0;0;0;0;0;0;0;0
Aureobasidium_sp_AWRI4620	349;34;198;2;0;0;0;0;0;0;0;0;0;0;0;0;0;0;0;0;0;0;0;0;0	9;6;45;26;296;48;47;35;14;6;10;41;0;0;0;0;0;0;0;0;0	349;34;198;2;0;0;0;0;0;0;0;0;0;0;0;0;0;0;0;0;0;0;0;0;0 9;6;45;26;296;48;47;35;14;6;10;41;0;0;0;0;0;0;0;0;0
Blastobotrys_adeninivorans	311;166;75;2;0;0;0;0;0;0;0;0;0;0;0;0;0;0;0;0;0;0;0;0;0	9;6;54;59;14;174;114;39;34;51;0;0;0;0;0;0;0;0;0;0;0	311;166;75;2;0;0;0;0;0;0;0;0;0;0;0;0;0;0;0;0;0;0;0;0;0 9;6;54;59;14;174;114;39;34;51;0;0;0;0;0;0;0;0;0;0;0
Blastobotrys_raffinosifermentans	311;166;75;2;0;0;0;0;0;0;0;0;0;0;0;0;0;0;0;0;0;0;0;0;0	9;6;54;59;14;174;114;39;34;51;0;0;0;0;0;0;0;0;0;0;0	311;166;75;2;0;0;0;0;0;0;0;0;0;0;0;0;0;0;0;0;0;0;0;0;0 9;6;54;59;14;174;114;39;34;51;0;0;0;0;0;0;0;0;0;0;0
Boeremia_exigua	69;93;140;7;142;90;2;0;0;0;0;0;0;0;0;0;0;0;0;0;0;0;0;0;0	9;6;20;50;250;7;121;29;10;41;0;0;0;0;0;0;0;0;0;0;0	69;93;140;7;142;90;2;0;0;0;0;0;0;0;0;0;0;0;0;0;0;0;0;0;0 9;6;20;50;250;7;121;29;10;41;0;0;0;0;0;0;0;0;0;0;0
Boeremia_lycopersici	69;93;140;7;142;90;2;0;0;0;0;0;0;0;0;0;0;0;0;0;0;0;0;0;0	9;6;20;50;250;7;121;29;10;41;0;0;0;0;0;0;0;0;0;0;0	69;93;140;7;142;90;2;0;0;0;0;0;0;0;0;0;0;0;0;0;0;0;0;0;0 9;6;20;50;250;7;121;29;10;41;0;0;0;0;0;0;0;0;0;0;0
Botryotinia_convoluta;Botrytis_byssoidea;Botrytis_deweyae;Botrytis_elliptica;Botrytis_fragariae;Botrytis_tulipae	41;75;51;2;147;52;112;59;2;0;0;0;0;0;0;0;0;0;0;0;0;0;0;0;0	9;6;45;40;249;5;68;22;46;10;41;0;0;0;0;0;0;0;0;0;0	41;75;51;2;147;52;112;59;2;0;0;0;0;0;0;0;0;0;0;0;0;0;0;0;0 9;6;45;40;249;5;68;22;46;10;41;0;0;0;0;0;0;0;0;0;0
Botrytis_aclada	41;75;51;2;147;52;112;59;2;0;0;0;0;0;0;0;0;0;0;0;0;0;0;0;0	9;6;45;40;249;5;68;22;46;10;41;0;0;0;0;0;0;0;0;0;0	41;75;51;2;147;52;112;59;2;0;0;0;0;0;0;0;0;0;0;0;0;0;0;0;0 9;6;45;40;249;5;68;22;46;10;41;0;0;0;0;0;0;0;0;0;0
Botrytis_cinerea;Botrytis_fabae;Botrytis_pseudocinerea	41;75;51;2;147;52;112;59;2;0;0;0;0;0;0;0;0;0;0;0;0;0;0;0;0	9;6;45;40;249;5;68;22;46;10;41;0;0;0;0;0;0;0;0;0;0	41;75;51;2;147;52;112;59;2;0;0;0;0;0;0;0;0;0;0;0;0;0;0;0;0 9;6;45;40;249;5;68;22;46;10;41;0;0;0;0;0;0;0;0;0;0
Botrytis_galanthina	41;75;51;2;147;52;112;59;2;0;0;0;0;0;0;0;0;0;0;0;0;0;0;0;0	9;6;45;40;249;5;68;22;46;10;41;0;0;0;0;0;0;0;0;0;0	41;75;51;2;147;52;112;59;2;0;0;0;0;0;0;0;0;0;0;0;0;0;0;0;0 9;6;45;40;249;5;68;22;46;10;41;0;0;0;0;0;0;0;0;0;0
Botrytis_hyacinthi	41;75;51;2;147;52;112;59;2;0;0;0;0;0;0;0;0;0;0;0;0;0;0;0;0	9;6;45;40;249;5;68;22;46;10;41;0;0;0;0;0;0;0;0;0;0	41;75;51;2;147;52;112;59;2;0;0;0;0;0;0;0;0;0;0;0;0;0;0;0;0 9;6;45;40;249;5;68;22;46;10;41;0;0;0;0;0;0;0;0;0;0
Botrytis_medusae	41;75;51;2;147;52;112;59;2;0;0;0;0;0;0;0;0;0;0;0;0;0;0;0;0	9;6;45;40;249;5;68;22;46;10;41;0;0;0;0;0;0;0;0;0;0	41;75;51;2;147;52;112;59;2;0;0;0;0;0;0;0;0;0;0;0;0;0;0;0;0 9;6;45;40;249;5;68;22;46;10;41;0;0;0;0;0;0;0;0;0;0
Botrytis_paeoniae	41;75;51;2;147;52;112;59;2;0;0;0;0;0;0;0;0;0;0;0;0;0;0;0;0	9;6;45;40;249;5;68;22;46;10;41;0;0;0;0;0;0;0;0;0;0	41;75;51;2;147;52;112;59;2;0;0;0;0;0;0;0;0;0;0;0;0;0;0;0;0 9;6;45;40;249;5;68;22;46;10;41;0;0;0;0;0;0;0;0;0;0
Calonectria_fujianensis	57;8;243;240;2;0;0;0;0;0;0;0;0;0;0;0;0;0;0;0;0;0;0;0;0	9;6;55;271;5;73;22;58;10;41;0;0;0;0;0;0;0;0;0;0;0	57;8;243;240;2;0;0;0;0;0;0;0;0;0;0;0;0;0;0;0;0;0;0;0;0 9;6;55;271;5;73;22;58;10;41;0;0;0;0;0;0;0;0;0;0;0
Calonectria_honghensis;Calonectria_aciculata	57;8;243;240;2;0;0;0;0;0;0;0;0;0;0;0;0;0;0;0;0;0;0;0;0	9;6;55;271;5;73;22;58;10;41;0;0;0;0;0;0;0;0;0;0;0	57;8;243;240;2;0;0;0;0;0;0;0;0;0;0;0;0;0;0;0;0;0;0;0;0 9;6;55;271;5;73;22;58;10;41;0;0;0;0;0;0;0;0;0;0;0
Calonectria_leucothoes	57;8;243;240;2;0;0;0;0;0;0;0;0;0;0;0;0;0;0;0;0;0;0;0;0	9;6;55;271;5;73;22;58;10;41;0;0;0;0;0;0;0;0;0;0;0	57;8;243;240;2;0;0;0;0;0;0;0;0;0;0;0;0;0;0;0;0;0;0;0;0 9;6;55;271;5;73;22;58;10;41;0;0;0;0;0;0;0;0;0;0;0
Caloplaca_aegaea	68;247;233;2;0;0;0;0;0;0;0;0;0;0;0;0;0;0;0;0;0;0;0;0;0	9;6;44;23;297;65;55;51;0;0;0;0;0;0;0;0;0;0;0;0;0	68;247;233;2;0;0;0;0;0;0;0;0;0;0;0;0;0;0;0;0;0;0;0;0;0 9;6;44;23;297;65;55;51;0;0;0;0;0;0;0;0;0;0;0;0;0
Candida_psychrophila	173;126;70;95;22;2;50;34;68;2;0;0;0;0;0;0;0;0;0;0;0;0;0;0;0	9;6;61;72;254;106;83;10;41;0;0;0;0;0;0;0;0;0;0;0;0	173;126;70;95;22;2;50;34;68;2;0;0;0;0;0;0;0;0;0;0;0;0;0;0;0 9;6;61;72;254;106;83;10;41;0;0;0;0;0;0;0;0;0;0;0;0
Cercospora_apii;Cercospora_citrullina;Cercospora_nicotianae	315;221;2;0;0;0;0;0;0;0;0;0;0;0;0;0;0;0;0;0;0;0;0;0;0	9;6;44;345;77;6;10;41;0;0;0;0;0;0;0;0;0;0;0;0;0	315;221;2;0;0;0;0;0;0;0;0;0;0;0;0;0;0;0;0;0;0;0;0;0;0 9;6;44;345;77;6;10;41;0;0;0;0;0;0;0;0;0;0;0;0;0
Cercospora_canescens	315;221;2;0;0;0;0;0;0;0;0;0;0;0;0;0;0;0;0;0;0;0;0;0;0	9;6;44;294;51;77;6;10;41;0;0;0;0;0;0;0;0;0;0;0;0	315;221;2;0;0;0;0;0;0;0;0;0;0;0;0;0;0;0;0;0;0;0;0;0;0 9;6;44;294;51;77;6;10;41;0;0;0;0;0;0;0;0;0;0;0;0
Cercospora_kikuchii	315;221;2;0;0;0;0;0;0;0;0;0;0;0;0;0;0;0;0;0;0;0;0;0;0	9;6;44;345;77;6;10;41;0;0;0;0;0;0;0;0;0;0;0;0;0	315;221;2;0;0;0;0;0;0;0;0;0;0;0;0;0;0;0;0;0;0;0;0;0;0 9;6;44;345;77;6;10;41;0;0;0;0;0;0;0;0;0;0;0;0;0
Cercospora_sojina	315;221;2;0;0;0;0;0;0;0;0;0;0;0;0;0;0;0;0;0;0;0;0;0;0	9;6;44;345;77;6;10;41;0;0;0;0;0;0;0;0;0;0;0;0;0	315;221;2;0;0;0;0;0;0;0;0;0;0;0;0;0;0;0;0;0;0;0;0;0;0 9;6;44;345;77;6;10;41;0;0;0;0;0;0;0;0;0;0;0;0;0
Cercospora_zeina	315;221;2;0;0;0;0;0;0;0;0;0;0;0;0;0;0;0;0;0;0;0;0;0;0	9;6;44;294;51;77;6;10;41;0;0;0;0;0;0;0;0;0;0;0;0	315;221;2;0;0;0;0;0;0;0;0;0;0;0;0;0;0;0;0;0;0;0;0;0;0 9;6;44;294;51;77;6;10;41;0;0;0;0;0;0;0;0;0;0;0;0
Ciborinia_camelliae	41;75;51;2;147;52;112;59;2;0;0;0;0;0;0;0;0;0;0;0;0;0;0;0;0	9;6;45;40;249;5;68;22;46;10;41;0;0;0;0;0;0;0;0;0;0	41;75;51;2;147;52;112;59;2;0;0;0;0;0;0;0;0;0;0;0;0;0;0;0;0 9;6;45;40;249;5;68;22;46;10;41;0;0;0;0;0;0;0;0;0;0
Cladosporium_cladosporioides;Cladosporium_colombiae;Pseudopyrenochaeta_terrestris;Venturia_nashicola	65;260;226;2;0;0;0;0;0;0;0;0;0;0;0;0;0;0;0;0;0;0;0;0;0	9;6;481;6;10;41;0;0;0;0;0;0;0;0;0;0;0;0;0;0;0	65;260;226;2;0;0;0;0;0;0;0;0;0;0;0;0;0;0;0;0;0;0;0;0;0 9;6;481;6;10;41;0;0;0;0;0;0;0;0;0;0;0;0;0;0;0
Cladosporium_cucumerinum;Cladosporium_velox;Graphiopsis_chlorocephala;Pseudocercospora_eumusae	65;260;226;2;0;0;0;0;0;0;0;0;0;0;0;0;0;0;0;0;0;0;0;0;0	9;6;481;6;10;41;0;0;0;0;0;0;0;0;0;0;0;0;0;0;0	65;260;226;2;0;0;0;0;0;0;0;0;0;0;0;0;0;0;0;0;0;0;0;0;0 9;6;481;6;10;41;0;0;0;0;0;0;0;0;0;0;0;0;0;0;0
Claviceps_arundinis;Claviceps_humidiphila	67;95;6;8;169;139;116;2;0;0;0;0;0;0;0;0;0;0;0;0;0;0;0;0;0	9;6;64;192;221;59;10;41;0;0;0;0;0;0;0;0;0;0;0;0;0	67;95;6;8;169;139;116;2;0;0;0;0;0;0;0;0;0;0;0;0;0;0;0;0;0 9;6;64;192;221;59;10;41;0;0;0;0;0;0;0;0;0;0;0;0;0
Claviceps_perihumidiphila	67;95;6;8;169;139;116;2;0;0;0;0;0;0;0;0;0;0;0;0;0;0;0;0;0	9;6;64;192;221;59;10;41;0;0;0;0;0;0;0;0;0;0;0;0;0	67;95;6;8;169;139;116;2;0;0;0;0;0;0;0;0;0;0;0;0;0;0;0;0;0 9;6;64;192;221;59;10;41;0;0;0;0;0;0;0;0;0;0;0;0;0
Claviceps_ripicola	67;95;6;8;169;139;116;2;0;0;0;0;0;0;0;0;0;0;0;0;0;0;0;0;0	9;6;64;192;221;59;10;41;0;0;0;0;0;0;0;0;0;0;0;0;0	67;95;6;8;169;139;116;2;0;0;0;0;0;0;0;0;0;0;0;0;0;0;0;0;0 9;6;64;192;221;59;10;41;0;0;0;0;0;0;0;0;0;0;0;0;0
Colletotrichum_fructicola	48;16;6;271;234;2;0;0;0;0;0;0;0;0;0;0;0;0;0;0;0;0;0;0;0	9;6;54;105;200;26;19;45;56;6;10;41;0;0;0;0;0;0;0;0;0	48;16;6;271;234;2;0;0;0;0;0;0;0;0;0;0;0;0;0;0;0;0;0;0;0 9;6;54;105;200;26;19;45;56;6;10;41;0;0;0;0;0;0;0;0;0
Colletotrichum_incanum;Colletotrichum_spaethianum	48;16;280;233;2;0;0;0;0;0;0;0;0;0;0;0;0;0;0;0;0;0;0;0;0	9;6;54;108;200;31;14;44;62;10;41;0;0;0;0;0;0;0;0;0;0	48;16;280;233;2;0;0;0;0;0;0;0;0;0;0;0;0;0;0;0;0;0;0;0;0 9;6;54;108;200;31;14;44;62;10;41;0;0;0;0;0;0;0;0;0;0
Colletotrichum_liriopes	48;16;280;233;2;0;0;0;0;0;0;0;0;0;0;0;0;0;0;0;0;0;0;0;0	9;6;54;108;200;31;14;44;62;10;41;0;0;0;0;0;0;0;0;0;0	48;16;280;233;2;0;0;0;0;0;0;0;0;0;0;0;0;0;0;0;0;0;0;0;0 9;6;54;108;200;31;14;44;62;10;41;0;0;0;0;0;0;0;0;0;0
Colletotrichum_sidae	48;16;268;118;118;2;0;0;0;0;0;0;0;0;0;0;0;0;0;0;0;0;0;0;0	9;6;54;26;70;232;61;55;6;10;41;0;0;0;0;0;0;0;0;0;0	48;16;268;118;118;2;0;0;0;0;0;0;0;0;0;0;0;0;0;0;0;0;0;0;0 9;6;54;26;70;232;61;55;6;10;41;0;0;0;0;0;0;0;0;0;0
Colletotrichum_tofieldiae	48;16;280;233;2;0;0;0;0;0;0;0;0;0;0;0;0;0;0;0;0;0;0;0;0	9;6;54;108;200;31;14;44;62;10;41;0;0;0;0;0;0;0;0;0;0	48;16;280;233;2;0;0;0;0;0;0;0;0;0;0;0;0;0;0;0;0;0;0;0;0 9;6;54;108;200;31;14;44;62;10;41;0;0;0;0;0;0;0;0;0;0
Colletotrichum_trifolii	48;16;268;118;118;2;0;0;0;0;0;0;0;0;0;0;0;0;0;0;0;0;0;0;0	9;6;54;26;70;232;61;55;6;10;41;0;0;0;0;0;0;0;0;0;0	48;16;268;118;118;2;0;0;0;0;0;0;0;0;0;0;0;0;0;0;0;0;0;0;0 9;6;54;26;70;232;61;55;6;10;41;0;0;0;0;0;0;0;0;0;0
Colletotrichum_viniferum	48;16;6;271;234;2;0;0;0;0;0;0;0;0;0;0;0;0;0;0;0;0;0;0;0	9;6;54;105;200;26;19;45;56;6;10;41;0;0;0;0;0;0;0;0;0	48;16;6;271;234;2;0;0;0;0;0;0;0;0;0;0;0;0;0;0;0;0;0;0;0 9;6;54;105;200;26;19;45;56;6;10;41;0;0;0;0;0;0;0;0;0
Coniothyrium_glycines	69;234;7;134;90;2;0;0;0;0;0;0;0;0;0;0;0;0;0;0;0;0;0;0;0	9;6;20;50;5;246;7;142;10;41;0;0;0;0;0;0;0;0;0;0;0	69;234;7;134;90;2;0;0;0;0;0;0;0;0;0;0;0;0;0;0;0;0;0;0;0 9;6;20;50;5;246;7;142;10;41;0;0;0;0;0;0;0;0;0;0;0
Curvularia_geniculata;Curvularia_lunata	44;107;181;235;2;0;0;0;0;0;0;0;0;0;0;0;0;0;0;0;0;0;0;0;0	9;6;47;83;113;107;146;7;10;41;0;0;0;0;0;0;0;0;0;0;0	44;107;181;235;2;0;0;0;0;0;0;0;0;0;0;0;0;0;0;0;0;0;0;0;0 9;6;47;83;113;107;146;7;10;41;0;0;0;0;0;0;0;0;0;0;0
Curvularia_kusanoi;Epicoccum_sorghinum	69;234;7;134;90;2;0;0;0;0;0;0;0;0;0;0;0;0;0;0;0;0;0;0;0	9;6;20;50;5;246;7;142;10;41;0;0;0;0;0;0;0;0;0;0;0	69;234;7;134;90;2;0;0;0;0;0;0;0;0;0;0;0;0;0;0;0;0;0;0;0 9;6;20;50;5;246;7;142;10;41;0;0;0;0;0;0;0;0;0;0;0
Curvularia_papendorfii	44;107;181;235;2;0;0;0;0;0;0;0;0;0;0;0;0;0;0;0;0;0;0;0;0	9;6;47;83;113;107;146;7;10;41;0;0;0;0;0;0;0;0;0;0;0	44;107;181;235;2;0;0;0;0;0;0;0;0;0;0;0;0;0;0;0;0;0;0;0;0 9;6;47;83;113;107;146;7;10;41;0;0;0;0;0;0;0;0;0;0;0
Cyberlindnera_saturnus	157;42;147;150;25;88;2;0;0;0;0;0;0;0;0;0;0;0;0;0;0;0;0;0;0	9;6;67;57;133;16;91;102;23;25;31;10;41;0;0;0;0;0;0;0;0	157;42;147;150;25;88;2;0;0;0;0;0;0;0;0;0;0;0;0;0;0;0;0;0;0 9;6;67;57;133;16;91;102;23;25;31;10;41;0;0;0;0;0;0;0;0
Cyberlindnera_suaveolens	157;42;147;150;25;88;2;0;0;0;0;0;0;0;0;0;0;0;0;0;0;0;0;0;0	9;6;67;57;133;16;91;102;23;25;31;10;41;0;0;0;0;0;0;0;0	157;42;147;150;25;88;2;0;0;0;0;0;0;0;0;0;0;0;0;0;0;0;0;0;0 9;6;67;57;133;16;91;102;23;25;31;10;41;0;0;0;0;0;0;0;0
Cytospora_piceae	76;300;238;2;0;0;0;0;0;0;0;0;0;0;0;0;0;0;0;0;0;0;0;0;0	9;6;35;31;72;72;189;19;39;93;10;41;0;0;0;0;0;0;0;0;0	76;300;238;2;0;0;0;0;0;0;0;0;0;0;0;0;0;0;0;0;0;0;0;0;0 9;6;35;31;72;72;189;19;39;93;10;41;0;0;0;0;0;0;0;0;0
Dactylonectria_macrodidyma	64;243;238;2;0;0;0;0;0;0;0;0;0;0;0;0;0;0;0;0;0;0;0;0;0	9;6;54;347;22;51;7;10;41;0;0;0;0;0;0;0;0;0;0;0;0	64;243;238;2;0;0;0;0;0;0;0;0;0;0;0;0;0;0;0;0;0;0;0;0;0 9;6;54;347;22;51;7;10;41;0;0;0;0;0;0;0;0;0;0;0;0
Dactylonectria_torresensis	64;243;238;2;0;0;0;0;0;0;0;0;0;0;0;0;0;0;0;0;0;0;0;0;0	9;6;54;347;22;51;7;10;41;0;0;0;0;0;0;0;0;0;0;0;0	64;243;238;2;0;0;0;0;0;0;0;0;0;0;0;0;0;0;0;0;0;0;0;0;0 9;6;54;347;22;51;7;10;41;0;0;0;0;0;0;0;0;0;0;0;0
Debaryomyces_nepalensis	173;126;70;95;22;2;50;34;68;2;0;0;0;0;0;0;0;0;0;0;0;0;0;0;0	9;6;61;72;254;106;83;10;41;0;0;0;0;0;0;0;0;0;0;0;0	173;126;70;95;22;2;50;34;68;2;0;0;0;0;0;0;0;0;0;0;0;0;0;0;0 9;6;61;72;254;106;83;10;41;0;0;0;0;0;0;0;0;0;0;0;0
Debaryomyces_prosopidis;Debaryomyces_subglobosus	173;125;70;95;22;2;50;34;68;2;0;0;0;0;0;0;0;0;0;0;0;0;0;0;0	9;6;61;72;253;106;83;10;41;0;0;0;0;0;0;0;0;0;0;0;0	173;125;70;95;22;2;50;34;68;2;0;0;0;0;0;0;0;0;0;0;0;0;0;0;0 9;6;61;72;253;106;83;10;41;0;0;0;0;0;0;0;0;0;0;0;0
Didymella_glomerata	69;232;7;142;90;2;0;0;0;0;0;0;0;0;0;0;0;0;0;0;0;0;0;0;0	9;6;20;50;249;7;121;29;10;41;0;0;0;0;0;0;0;0;0;0;0	69;232;7;142;90;2;0;0;0;0;0;0;0;0;0;0;0;0;0;0;0;0;0;0;0 9;6;20;50;249;7;121;29;10;41;0;0;0;0;0;0;0;0;0;0;0
Didymella_keratinophila	69;232;7;142;90;2;0;0;0;0;0;0;0;0;0;0;0;0;0;0;0;0;0;0;0	9;6;20;50;249;7;121;29;10;41;0;0;0;0;0;0;0;0;0;0;0	69;232;7;142;90;2;0;0;0;0;0;0;0;0;0;0;0;0;0;0;0;0;0;0;0 9;6;20;50;249;7;121;29;10;41;0;0;0;0;0;0;0;0;0;0;0
Epichloe_amarillans	65;107;169;254;2;0;0;0;0;0;0;0;0;0;0;0;0;0;0;0;0;0;0;0;0	9;6;49;6;414;62;10;41;0;0;0;0;0;0;0;0;0;0;0;0;0	65;107;169;254;2;0;0;0;0;0;0;0;0;0;0;0;0;0;0;0;0;0;0;0;0 9;6;49;6;414;62;10;41;0;0;0;0;0;0;0;0;0;0;0;0;0
Epichloe_baconii	65;107;169;254;2;0;0;0;0;0;0;0;0;0;0;0;0;0;0;0;0;0;0;0;0	9;6;49;6;414;62;10;41;0;0;0;0;0;0;0;0;0;0;0;0;0	65;107;169;254;2;0;0;0;0;0;0;0;0;0;0;0;0;0;0;0;0;0;0;0;0 9;6;49;6;414;62;10;41;0;0;0;0;0;0;0;0;0;0;0;0;0
Epicoccum_latusicollum	69;234;7;134;90;2;0;0;0;0;0;0;0;0;0;0;0;0;0;0;0;0;0;0;0	9;6;20;50;5;246;7;142;10;41;0;0;0;0;0;0;0;0;0;0;0	69;234;7;134;90;2;0;0;0;0;0;0;0;0;0;0;0;0;0;0;0;0;0;0;0 9;6;20;50;5;246;7;142;10;41;0;0;0;0;0;0;0;0;0;0;0
Fusarium_abutilonis	64;255;242;2;0;0;0;0;0;0;0;0;0;0;0;0;0;0;0;0;0;0;0;0;0	9;6;54;6;372;7;58;10;41;0;0;0;0;0;0;0;0;0;0;0;0	64;255;242;2;0;0;0;0;0;0;0;0;0;0;0;0;0;0;0;0;0;0;0;0;0 9;6;54;6;372;7;58;10;41;0;0;0;0;0;0;0;0;0;0;0;0
Fusarium_agapanthi	64;81;2;21;149;103;126;2;0;0;0;0;0;0;0;0;0;0;0;0;0;0;0;0;0	9;6;340;55;6;81;10;41;0;0;0;0;0;0;0;0;0;0;0;0;0	64;81;2;21;149;103;126;2;0;0;0;0;0;0;0;0;0;0;0;0;0;0;0;0;0 9;6;340;55;6;81;10;41;0;0;0;0;0;0;0;0;0;0;0;0;0
Fusarium_annulatum;Fusarium_fujikuroi;Fusarium_globosum;Fusarium_sp_flavolapis	64;81;2;21;149;241;2;0;0;0;0;0;0;0;0;0;0;0;0;0;0;0;0;0;0	9;6;412;82;10;41;0;0;0;0;0;0;0;0;0;0;0;0;0;0;0	64;81;2;21;149;241;2;0;0;0;0;0;0;0;0;0;0;0;0;0;0;0;0;0;0 9;6;412;82;10;41;0;0;0;0;0;0;0;0;0;0;0;0;0;0;0
Fusarium_anthophilum	64;81;2;21;149;103;126;2;0;0;0;0;0;0;0;0;0;0;0;0;0;0;0;0;0	9;6;340;55;6;81;10;41;0;0;0;0;0;0;0;0;0;0;0;0;0	64;81;2;21;149;103;126;2;0;0;0;0;0;0;0;0;0;0;0;0;0;0;0;0;0 9;6;340;55;6;81;10;41;0;0;0;0;0;0;0;0;0;0;0;0;0
Fusarium_armeniacum;Fusarium_chaquense	64;8;91;156;101;126;2;0;0;0;0;0;0;0;0;0;0;0;0;0;0;0;0;0;0	9;6;54;288;53;6;81;10;41;0;0;0;0;0;0;0;0;0;0;0;0	64;8;91;156;101;126;2;0;0;0;0;0;0;0;0;0;0;0;0;0;0;0;0;0;0 9;6;54;288;53;6;81;10;41;0;0;0;0;0;0;0;0;0;0;0;0
Fusarium_begoniae	64;81;2;21;149;103;126;2;0;0;0;0;0;0;0;0;0;0;0;0;0;0;0;0;0	9;6;340;55;6;81;10;41;0;0;0;0;0;0;0;0;0;0;0;0;0	64;81;2;21;149;103;126;2;0;0;0;0;0;0;0;0;0;0;0;0;0;0;0;0;0 9;6;340;55;6;81;10;41;0;0;0;0;0;0;0;0;0;0;0;0;0
Fusarium_buharicum	64;255;242;2;0;0;0;0;0;0;0;0;0;0;0;0;0;0;0;0;0;0;0;0;0	9;6;54;6;372;7;58;10;41;0;0;0;0;0;0;0;0;0;0;0;0	64;255;242;2;0;0;0;0;0;0;0;0;0;0;0;0;0;0;0;0;0;0;0;0;0 9;6;54;6;372;7;58;10;41;0;0;0;0;0;0;0;0;0;0;0;0
Fusarium_bulbicola	64;81;2;21;149;103;126;2;0;0;0;0;0;0;0;0;0;0;0;0;0;0;0;0;0	9;6;340;55;6;81;10;41;0;0;0;0;0;0;0;0;0;0;0;0;0	64;81;2;21;149;103;126;2;0;0;0;0;0;0;0;0;0;0;0;0;0;0;0;0;0 9;6;340;55;6;81;10;41;0;0;0;0;0;0;0;0;0;0;0;0;0
Fusarium_caatingaense;Fusarium_camptoceras;Fusarium_incarnatum	64;6;247;101;14;113;2;0;0;0;0;0;0;0;0;0;0;0;0;0;0;0;0;0;0	9;6;54;6;275;5;53;6;25;57;10;41;0;0;0;0;0;0;0;0;0	64;6;247;101;14;113;2;0;0;0;0;0;0;0;0;0;0;0;0;0;0;0;0;0;0 9;6;54;6;275;5;53;6;25;57;10;41;0;0;0;0;0;0;0;0;0
Fusarium_clavum	64;6;248;101;14;113;2;0;0;0;0;0;0;0;0;0;0;0;0;0;0;0;0;0;0	9;6;54;6;276;5;53;6;25;57;10;41;0;0;0;0;0;0;0;0;0	64;6;248;101;14;113;2;0;0;0;0;0;0;0;0;0;0;0;0;0;0;0;0;0;0 9;6;54;6;276;5;53;6;25;57;10;41;0;0;0;0;0;0;0;0;0
Fusarium_coffeatum;Fusarium_citri;Fusarium_nanum	64;6;248;101;14;113;2;0;0;0;0;0;0;0;0;0;0;0;0;0;0;0;0;0;0	9;6;54;6;276;5;53;6;25;57;10;41;0;0;0;0;0;0;0;0;0	64;6;248;101;14;113;2;0;0;0;0;0;0;0;0;0;0;0;0;0;0;0;0;0;0 9;6;54;6;276;5;53;6;25;57;10;41;0;0;0;0;0;0;0;0;0
Fusarium_coicis	64;81;2;21;149;103;126;2;0;0;0;0;0;0;0;0;0;0;0;0;0;0;0;0;0	9;6;340;55;6;81;10;41;0;0;0;0;0;0;0;0;0;0;0;0;0	64;81;2;21;149;103;126;2;0;0;0;0;0;0;0;0;0;0;0;0;0;0;0;0;0 9;6;340;55;6;81;10;41;0;0;0;0;0;0;0;0;0;0;0;0;0
Fusarium_concentricum	64;81;2;21;149;241;2;0;0;0;0;0;0;0;0;0;0;0;0;0;0;0;0;0;0	9;6;412;82;10;41;0;0;0;0;0;0;0;0;0;0;0;0;0;0;0	64;81;2;21;149;241;2;0;0;0;0;0;0;0;0;0;0;0;0;0;0;0;0;0;0 9;6;412;82;10;41;0;0;0;0;0;0;0;0;0;0;0;0;0;0;0
Fusarium_denticulatum;Fusarium_guttiforme;Fusarium_marasasianum;Fusarium_mexicanum;Fusarium_napiforme;Fusarium_pseudonygamai;Fusarium_temperatum;Fusarium_musae;Fusarium_pseudocircinatum;Fusarium_sororula;Fusarium_verticillioides	64;81;2;21;149;103;126;2;0;0;0;0;0;0;0;0;0;0;0;0;0;0;0;0;0	9;6;340;55;6;81;10;41;0;0;0;0;0;0;0;0;0;0;0;0;0	64;81;2;21;149;103;126;2;0;0;0;0;0;0;0;0;0;0;0;0;0;0;0;0;0 9;6;340;55;6;81;10;41;0;0;0;0;0;0;0;0;0;0;0;0;0
Fusarium_drepaniforme	40;24;85;170;246;2;0;0;0;0;0;0;0;0;0;0;0;0;0;0;0;0;0;0;0	9;6;54;6;359;17;7;58;10;41;0;0;0;0;0;0;0;0;0;0;0	40;24;85;170;246;2;0;0;0;0;0;0;0;0;0;0;0;0;0;0;0;0;0;0;0 9;6;54;6;359;17;7;58;10;41;0;0;0;0;0;0;0;0;0;0;0
Fusarium_flagelliforme;Fusarium_humuli;Fusarium_scirpi	64;6;247;101;14;113;2;0;0;0;0;0;0;0;0;0;0;0;0;0;0;0;0;0;0	9;6;54;6;275;5;53;6;25;57;10;41;0;0;0;0;0;0;0;0;0	64;6;247;101;14;113;2;0;0;0;0;0;0;0;0;0;0;0;0;0;0;0;0;0;0 9;6;54;6;275;5;53;6;25;57;10;41;0;0;0;0;0;0;0;0;0
Fusarium_foetens	64;81;2;21;149;101;126;2;0;0;0;0;0;0;0;0;0;0;0;0;0;0;0;0;0	9;6;340;53;6;81;10;41;0;0;0;0;0;0;0;0;0;0;0;0;0	64;81;2;21;149;101;126;2;0;0;0;0;0;0;0;0;0;0;0;0;0;0;0;0;0 9;6;340;53;6;81;10;41;0;0;0;0;0;0;0;0;0;0;0;0;0
Fusarium_gaditjirri	64;81;2;21;149;101;126;2;0;0;0;0;0;0;0;0;0;0;0;0;0;0;0;0;0	9;6;340;53;6;81;10;41;0;0;0;0;0;0;0;0;0;0;0;0;0	64;81;2;21;149;101;126;2;0;0;0;0;0;0;0;0;0;0;0;0;0;0;0;0;0 9;6;340;53;6;81;10;41;0;0;0;0;0;0;0;0;0;0;0;0;0
Fusarium_hainanense;Fusarium_irregulare;Fusarium_luffae;Fusarium_tanahbumbuense	64;6;247;101;14;113;2;0;0;0;0;0;0;0;0;0;0;0;0;0;0;0;0;0;0	9;6;54;6;275;5;53;6;25;57;10;41;0;0;0;0;0;0;0;0;0	64;6;247;101;14;113;2;0;0;0;0;0;0;0;0;0;0;0;0;0;0;0;0;0;0 9;6;54;6;275;5;53;6;25;57;10;41;0;0;0;0;0;0;0;0;0
Fusarium_hostae	64;82;2;21;149;241;2;0;0;0;0;0;0;0;0;0;0;0;0;0;0;0;0;0;0	9;6;54;441;10;41;0;0;0;0;0;0;0;0;0;0;0;0;0;0;0	64;82;2;21;149;241;2;0;0;0;0;0;0;0;0;0;0;0;0;0;0;0;0;0;0 9;6;54;441;10;41;0;0;0;0;0;0;0;0;0;0;0;0;0;0;0
Fusarium_langsethiae;Fusarium_sibiricum	64;8;91;156;101;126;2;0;0;0;0;0;0;0;0;0;0;0;0;0;0;0;0;0;0	9;6;54;288;53;6;81;10;41;0;0;0;0;0;0;0;0;0;0;0;0	64;8;91;156;101;126;2;0;0;0;0;0;0;0;0;0;0;0;0;0;0;0;0;0;0 9;6;54;288;53;6;81;10;41;0;0;0;0;0;0;0;0;0;0;0;0
Fusarium_mundagurra	64;81;2;21;149;88;153;2;0;0;0;0;0;0;0;0;0;0;0;0;0;0;0;0;0	9;6;412;82;10;41;0;0;0;0;0;0;0;0;0;0;0;0;0;0;0	64;81;2;21;149;88;153;2;0;0;0;0;0;0;0;0;0;0;0;0;0;0;0;0;0 9;6;412;82;10;41;0;0;0;0;0;0;0;0;0;0;0;0;0;0;0
Fusarium_newnesense	64;81;2;21;149;103;126;2;0;0;0;0;0;0;0;0;0;0;0;0;0;0;0;0;0	9;6;340;55;6;81;10;41;0;0;0;0;0;0;0;0;0;0;0;0;0	64;81;2;21;149;103;126;2;0;0;0;0;0;0;0;0;0;0;0;0;0;0;0;0;0 9;6;340;55;6;81;10;41;0;0;0;0;0;0;0;0;0;0;0;0;0
Fusarium_nygamai	64;81;2;21;149;240;2;0;0;0;0;0;0;0;0;0;0;0;0;0;0;0;0;0;0	9;6;411;82;10;41;0;0;0;0;0;0;0;0;0;0;0;0;0;0;0	64;81;2;21;149;240;2;0;0;0;0;0;0;0;0;0;0;0;0;0;0;0;0;0;0 9;6;411;82;10;41;0;0;0;0;0;0;0;0;0;0;0;0;0;0;0
Fusarium_palustre	64;8;91;156;101;126;2;0;0;0;0;0;0;0;0;0;0;0;0;0;0;0;0;0;0	9;6;54;288;53;6;81;10;41;0;0;0;0;0;0;0;0;0;0;0;0	64;8;91;156;101;126;2;0;0;0;0;0;0;0;0;0;0;0;0;0;0;0;0;0;0 9;6;54;288;53;6;81;10;41;0;0;0;0;0;0;0;0;0;0;0;0
Fusarium_phyllophilum	64;81;2;21;149;88;153;2;0;0;0;0;0;0;0;0;0;0;0;0;0;0;0;0;0	9;6;412;82;10;41;0;0;0;0;0;0;0;0;0;0;0;0;0;0;0	64;81;2;21;149;88;153;2;0;0;0;0;0;0;0;0;0;0;0;0;0;0;0;0;0 9;6;412;82;10;41;0;0;0;0;0;0;0;0;0;0;0;0;0;0;0
Fusarium_ramigenum	64;81;2;21;149;103;126;2;0;0;0;0;0;0;0;0;0;0;0;0;0;0;0;0;0	9;6;340;55;6;81;10;41;0;0;0;0;0;0;0;0;0;0;0;0;0	64;81;2;21;149;103;126;2;0;0;0;0;0;0;0;0;0;0;0;0;0;0;0;0;0 9;6;340;55;6;81;10;41;0;0;0;0;0;0;0;0;0;0;0;0;0
Fusarium_redolens	64;82;2;21;149;241;2;0;0;0;0;0;0;0;0;0;0;0;0;0;0;0;0;0;0	9;6;54;441;10;41;0;0;0;0;0;0;0;0;0;0;0;0;0;0;0	64;82;2;21;149;241;2;0;0;0;0;0;0;0;0;0;0;0;0;0;0;0;0;0;0 9;6;54;441;10;41;0;0;0;0;0;0;0;0;0;0;0;0;0;0;0
Fusarium_siculi	64;81;2;21;149;241;2;0;0;0;0;0;0;0;0;0;0;0;0;0;0;0;0;0;0	9;6;412;82;10;41;0;0;0;0;0;0;0;0;0;0;0;0;0;0;0	64;81;2;21;149;241;2;0;0;0;0;0;0;0;0;0;0;0;0;0;0;0;0;0;0 9;6;412;82;10;41;0;0;0;0;0;0;0;0;0;0;0;0;0;0;0
Fusarium_sporotrichioides	64;8;91;156;101;126;2;0;0;0;0;0;0;0;0;0;0;0;0;0;0;0;0;0;0	9;6;54;288;53;6;81;10;41;0;0;0;0;0;0;0;0;0;0;0;0	64;8;91;156;101;126;2;0;0;0;0;0;0;0;0;0;0;0;0;0;0;0;0;0;0 9;6;54;288;53;6;81;10;41;0;0;0;0;0;0;0;0;0;0;0;0
Fusarium_sterilihyphosum	64;81;2;21;149;103;126;2;0;0;0;0;0;0;0;0;0;0;0;0;0;0;0;0;0	9;6;340;55;6;81;10;41;0;0;0;0;0;0;0;0;0;0;0;0;0	64;81;2;21;149;103;126;2;0;0;0;0;0;0;0;0;0;0;0;0;0;0;0;0;0 9;6;340;55;6;81;10;41;0;0;0;0;0;0;0;0;0;0;0;0;0
Fusarium_tuaranense	40;24;85;170;246;2;0;0;0;0;0;0;0;0;0;0;0;0;0;0;0;0;0;0;0	9;6;54;6;359;17;7;58;10;41;0;0;0;0;0;0;0;0;0;0;0	40;24;85;170;246;2;0;0;0;0;0;0;0;0;0;0;0;0;0;0;0;0;0;0;0 9;6;54;6;359;17;7;58;10;41;0;0;0;0;0;0;0;0;0;0;0
Fusarium_udum	64;81;2;21;149;240;2;0;0;0;0;0;0;0;0;0;0;0;0;0;0;0;0;0;0	9;6;411;82;10;41;0;0;0;0;0;0;0;0;0;0;0;0;0;0;0	64;81;2;21;149;240;2;0;0;0;0;0;0;0;0;0;0;0;0;0;0;0;0;0;0 9;6;411;82;10;41;0;0;0;0;0;0;0;0;0;0;0;0;0;0;0
Fusarium_veterinarium	64;81;2;21;149;101;126;2;0;0;0;0;0;0;0;0;0;0;0;0;0;0;0;0;0	9;6;340;53;6;81;10;41;0;0;0;0;0;0;0;0;0;0;0;0;0	64;81;2;21;149;101;126;2;0;0;0;0;0;0;0;0;0;0;0;0;0;0;0;0;0 9;6;340;53;6;81;10;41;0;0;0;0;0;0;0;0;0;0;0;0;0
Hanseniaspora_clermontiae	268;189;156;133;2;0;0;0;0;0;0;0;0;0;0;0;0;0;0;0;0;0;0;0;0	9;6;214;137;167;45;75;4;40;10;41;0;0;0;0;0;0;0;0;0;0	268;189;156;133;2;0;0;0;0;0;0;0;0;0;0;0;0;0;0;0;0;0;0;0;0 9;6;214;137;167;45;75;4;40;10;41;0;0;0;0;0;0;0;0;0;0
Hanseniaspora_lachancei	270;189;156;133;2;0;0;0;0;0;0;0;0;0;0;0;0;0;0;0;0;0;0;0;0	9;6;157;59;137;167;45;79;40;10;41;0;0;0;0;0;0;0;0;0;0	270;189;156;133;2;0;0;0;0;0;0;0;0;0;0;0;0;0;0;0;0;0;0;0;0 9;6;157;59;137;167;45;79;40;10;41;0;0;0;0;0;0;0;0;0;0
Hanseniaspora_pseudoguilliermondii	270;189;156;133;2;0;0;0;0;0;0;0;0;0;0;0;0;0;0;0;0;0;0;0;0	9;6;157;59;137;167;45;79;40;10;41;0;0;0;0;0;0;0;0;0;0	270;189;156;133;2;0;0;0;0;0;0;0;0;0;0;0;0;0;0;0;0;0;0;0;0 9;6;157;59;137;167;45;79;40;10;41;0;0;0;0;0;0;0;0;0;0
Hanseniaspora_uvarum	268;189;156;133;2;0;0;0;0;0;0;0;0;0;0;0;0;0;0;0;0;0;0;0;0	9;6;214;137;167;45;75;4;40;10;41;0;0;0;0;0;0;0;0;0;0	268;189;156;133;2;0;0;0;0;0;0;0;0;0;0;0;0;0;0;0;0;0;0;0;0 9;6;214;137;167;45;75;4;40;10;41;0;0;0;0;0;0;0;0;0;0
Huntiella_abstrusa	75;51;2;33;149;60;35;57;84;2;0;0;0;0;0;0;0;0;0;0;0;0;0;0;0	9;6;328;148;6;10;41;0;0;0;0;0;0;0;0;0;0;0;0;0;0	75;51;2;33;149;60;35;57;84;2;0;0;0;0;0;0;0;0;0;0;0;0;0;0;0 9;6;328;148;6;10;41;0;0;0;0;0;0;0;0;0;0;0;0;0;0
Huntiella_omanensis	75;51;2;33;149;60;35;57;84;2;0;0;0;0;0;0;0;0;0;0;0;0;0;0;0	9;6;328;148;6;10;41;0;0;0;0;0;0;0;0;0;0;0;0;0;0	75;51;2;33;149;60;35;57;84;2;0;0;0;0;0;0;0;0;0;0;0;0;0;0;0 9;6;328;148;6;10;41;0;0;0;0;0;0;0;0;0;0;0;0;0;0
Hymenoscyphus_albidus	74;5;249;224;2;0;0;0;0;0;0;0;0;0;0;0;0;0;0;0;0;0;0;0;0	9;6;83;368;37;10;41;0;0;0;0;0;0;0;0;0;0;0;0;0;0	74;5;249;224;2;0;0;0;0;0;0;0;0;0;0;0;0;0;0;0;0;0;0;0;0 9;6;83;368;37;10;41;0;0;0;0;0;0;0;0;0;0;0;0;0;0
Hymenoscyphus_koreanus;Hymenoscyphus_occultus	74;5;249;224;2;0;0;0;0;0;0;0;0;0;0;0;0;0;0;0;0;0;0;0;0	9;6;83;368;37;10;41;0;0;0;0;0;0;0;0;0;0;0;0;0;0	74;5;249;224;2;0;0;0;0;0;0;0;0;0;0;0;0;0;0;0;0;0;0;0;0 9;6;83;368;37;10;41;0;0;0;0;0;0;0;0;0;0;0;0;0;0
Lachancea_quebecensis	391;223;62;2;0;0;0;0;0;0;0;0;0;0;0;0;0;0;0;0;0;0;0;0;0	9;6;485;35;92;10;41;0;0;0;0;0;0;0;0;0;0;0;0;0;0	391;223;62;2;0;0;0;0;0;0;0;0;0;0;0;0;0;0;0;0;0;0;0;0;0 9;6;485;35;92;10;41;0;0;0;0;0;0;0;0;0;0;0;0;0;0
Lachancea_thermotolerans	391;223;62;2;0;0;0;0;0;0;0;0;0;0;0;0;0;0;0;0;0;0;0;0;0	9;6;485;35;92;10;41;0;0;0;0;0;0;0;0;0;0;0;0;0;0	391;223;62;2;0;0;0;0;0;0;0;0;0;0;0;0;0;0;0;0;0;0;0;0;0 9;6;485;35;92;10;41;0;0;0;0;0;0;0;0;0;0;0;0;0;0
Lasiodiplodia_citricola	306;236;2;0;0;0;0;0;0;0;0;0;0;0;0;0;0;0;0;0;0;0;0;0;0	9;6;63;4;35;28;194;49;42;38;19;6;10;41;0;0;0;0;0;0;0	306;236;2;0;0;0;0;0;0;0;0;0;0;0;0;0;0;0;0;0;0;0;0;0;0 9;6;63;4;35;28;194;49;42;38;19;6;10;41;0;0;0;0;0;0;0
Lasiodiplodia_pseudotheobromae	306;236;2;0;0;0;0;0;0;0;0;0;0;0;0;0;0;0;0;0;0;0;0;0;0	9;6;63;4;35;28;194;49;42;38;19;6;10;41;0;0;0;0;0;0;0	306;236;2;0;0;0;0;0;0;0;0;0;0;0;0;0;0;0;0;0;0;0;0;0;0 9;6;63;4;35;28;194;49;42;38;19;6;10;41;0;0;0;0;0;0;0
Metarhizium_album	326;227;2;0;0;0;0;0;0;0;0;0;0;0;0;0;0;0;0;0;0;0;0;0;0	9;6;483;6;10;41;0;0;0;0;0;0;0;0;0;0;0;0;0;0;0	326;227;2;0;0;0;0;0;0;0;0;0;0;0;0;0;0;0;0;0;0;0;0;0;0 9;6;483;6;10;41;0;0;0;0;0;0;0;0;0;0;0;0;0;0;0
Neonectria_faginata	64;242;240;2;0;0;0;0;0;0;0;0;0;0;0;0;0;0;0;0;0;0;0;0;0	9;6;54;348;74;6;10;41;0;0;0;0;0;0;0;0;0;0;0;0;0	64;242;240;2;0;0;0;0;0;0;0;0;0;0;0;0;0;0;0;0;0;0;0;0;0 9;6;54;348;74;6;10;41;0;0;0;0;0;0;0;0;0;0;0;0;0
Neonectria_punicea	64;242;240;2;0;0;0;0;0;0;0;0;0;0;0;0;0;0;0;0;0;0;0;0;0	9;6;54;348;74;6;10;41;0;0;0;0;0;0;0;0;0;0;0;0;0	64;242;240;2;0;0;0;0;0;0;0;0;0;0;0;0;0;0;0;0;0;0;0;0;0 9;6;54;348;74;6;10;41;0;0;0;0;0;0;0;0;0;0;0;0;0
Penicillium_caseifulvum;Penicillium_palitans	196;148;119;123;2;0;0;0;0;0;0;0;0;0;0;0;0;0;0;0;0;0;0;0;0	9;6;45;22;189;260;6;10;41;0;0;0;0;0;0;0;0;0;0;0;0	196;148;119;123;2;0;0;0;0;0;0;0;0;0;0;0;0;0;0;0;0;0;0;0;0 9;6;45;22;189;260;6;10;41;0;0;0;0;0;0;0;0;0;0;0;0
Penicillium_cf_griseofulvum;Penicillium_griseofulvum	196;148;118;123;2;0;0;0;0;0;0;0;0;0;0;0;0;0;0;0;0;0;0;0;0	9;6;45;22;189;259;6;10;41;0;0;0;0;0;0;0;0;0;0;0;0	196;148;118;123;2;0;0;0;0;0;0;0;0;0;0;0;0;0;0;0;0;0;0;0;0 9;6;45;22;189;259;6;10;41;0;0;0;0;0;0;0;0;0;0;0;0
Penicillium_chrysogenum	196;148;118;123;2;0;0;0;0;0;0;0;0;0;0;0;0;0;0;0;0;0;0;0;0	9;6;45;22;189;259;6;10;41;0;0;0;0;0;0;0;0;0;0;0;0	196;148;118;123;2;0;0;0;0;0;0;0;0;0;0;0;0;0;0;0;0;0;0;0;0 9;6;45;22;189;259;6;10;41;0;0;0;0;0;0;0;0;0;0;0;0
Penicillium_dipodomyicola;Penicillium_glycyrrhizacola;Penicillium_griseoroseum	196;148;118;123;2;0;0;0;0;0;0;0;0;0;0;0;0;0;0;0;0;0;0;0;0	9;6;45;22;189;259;6;10;41;0;0;0;0;0;0;0;0;0;0;0;0	196;148;118;123;2;0;0;0;0;0;0;0;0;0;0;0;0;0;0;0;0;0;0;0;0 9;6;45;22;189;259;6;10;41;0;0;0;0;0;0;0;0;0;0;0;0
Penicillium_freii	196;148;118;123;2;0;0;0;0;0;0;0;0;0;0;0;0;0;0;0;0;0;0;0;0	9;6;45;22;189;259;6;10;41;0;0;0;0;0;0;0;0;0;0;0;0	196;148;118;123;2;0;0;0;0;0;0;0;0;0;0;0;0;0;0;0;0;0;0;0;0 9;6;45;22;189;259;6;10;41;0;0;0;0;0;0;0;0;0;0;0;0
Penicillium_griseofulvum	195;148;118;123;2;0;0;0;0;0;0;0;0;0;0;0;0;0;0;0;0;0;0;0;0	9;6;45;21;189;259;6;10;41;0;0;0;0;0;0;0;0;0;0;0;0	195;148;118;123;2;0;0;0;0;0;0;0;0;0;0;0;0;0;0;0;0;0;0;0;0 9;6;45;21;189;259;6;10;41;0;0;0;0;0;0;0;0;0;0;0;0
Penicillium_lagena	170;176;119;123;2;0;0;0;0;0;0;0;0;0;0;0;0;0;0;0;0;0;0;0;0	9;6;45;22;45;63;8;335;6;10;41;0;0;0;0;0;0;0;0;0;0	170;176;119;123;2;0;0;0;0;0;0;0;0;0;0;0;0;0;0;0;0;0;0;0;0 9;6;45;22;45;63;8;335;6;10;41;0;0;0;0;0;0;0;0;0;0
Penicillium_majusculum;Penicillium_solitum	196;148;119;123;2;0;0;0;0;0;0;0;0;0;0;0;0;0;0;0;0;0;0;0;0	9;6;45;22;189;260;6;10;41;0;0;0;0;0;0;0;0;0;0;0;0	196;148;119;123;2;0;0;0;0;0;0;0;0;0;0;0;0;0;0;0;0;0;0;0;0 9;6;45;22;189;260;6;10;41;0;0;0;0;0;0;0;0;0;0;0;0
Penicillium_nalgiovense	196;148;118;123;2;0;0;0;0;0;0;0;0;0;0;0;0;0;0;0;0;0;0;0;0	9;6;45;22;189;259;6;10;41;0;0;0;0;0;0;0;0;0;0;0;0	196;148;118;123;2;0;0;0;0;0;0;0;0;0;0;0;0;0;0;0;0;0;0;0;0 9;6;45;22;189;259;6;10;41;0;0;0;0;0;0;0;0;0;0;0;0
Penicillium_ochrochloron	342;118;125;2;0;0;0;0;0;0;0;0;0;0;0;0;0;0;0;0;0;0;0;0;0	9;6;45;21;187;262;6;10;41;0;0;0;0;0;0;0;0;0;0;0;0	342;118;125;2;0;0;0;0;0;0;0;0;0;0;0;0;0;0;0;0;0;0;0;0;0 9;6;45;21;187;262;6;10;41;0;0;0;0;0;0;0;0;0;0;0;0
Penicillium_polonicum	196;148;118;123;2;0;0;0;0;0;0;0;0;0;0;0;0;0;0;0;0;0;0;0;0	9;6;45;22;189;259;6;10;41;0;0;0;0;0;0;0;0;0;0;0;0	196;148;118;123;2;0;0;0;0;0;0;0;0;0;0;0;0;0;0;0;0;0;0;0;0 9;6;45;22;189;259;6;10;41;0;0;0;0;0;0;0;0;0;0;0;0
Penicillium_riverlandense	170;176;119;123;2;0;0;0;0;0;0;0;0;0;0;0;0;0;0;0;0;0;0;0;0	9;6;45;22;45;63;8;335;6;10;41;0;0;0;0;0;0;0;0;0;0	170;176;119;123;2;0;0;0;0;0;0;0;0;0;0;0;0;0;0;0;0;0;0;0;0 9;6;45;22;45;63;8;335;6;10;41;0;0;0;0;0;0;0;0;0;0
Penicillium_samsonianum	195;148;118;123;2;0;0;0;0;0;0;0;0;0;0;0;0;0;0;0;0;0;0;0;0	9;6;45;21;189;259;6;10;41;0;0;0;0;0;0;0;0;0;0;0;0	195;148;118;123;2;0;0;0;0;0;0;0;0;0;0;0;0;0;0;0;0;0;0;0;0 9;6;45;21;189;259;6;10;41;0;0;0;0;0;0;0;0;0;0;0;0
Penicillium_subrubescens	342;118;125;2;0;0;0;0;0;0;0;0;0;0;0;0;0;0;0;0;0;0;0;0;0	9;6;45;21;187;262;6;10;41;0;0;0;0;0;0;0;0;0;0;0;0	342;118;125;2;0;0;0;0;0;0;0;0;0;0;0;0;0;0;0;0;0;0;0;0;0 9;6;45;21;187;262;6;10;41;0;0;0;0;0;0;0;0;0;0;0;0
Penicillium_verrucosum;Penicillium_nordicum	196;148;118;123;2;0;0;0;0;0;0;0;0;0;0;0;0;0;0;0;0;0;0;0;0	9;6;45;22;189;259;6;10;41;0;0;0;0;0;0;0;0;0;0;0;0	196;148;118;123;2;0;0;0;0;0;0;0;0;0;0;0;0;0;0;0;0;0;0;0;0 9;6;45;22;189;259;6;10;41;0;0;0;0;0;0;0;0;0;0;0;0
Pseudocercospora_cruenta	318;225;2;0;0;0;0;0;0;0;0;0;0;0;0;0;0;0;0;0;0;0;0;0;0	9;6;42;77;274;80;6;10;41;0;0;0;0;0;0;0;0;0;0;0;0	318;225;2;0;0;0;0;0;0;0;0;0;0;0;0;0;0;0;0;0;0;0;0;0;0 9;6;42;77;274;80;6;10;41;0;0;0;0;0;0;0;0;0;0;0;0
Pseudocercospora_fuligena	318;225;2;0;0;0;0;0;0;0;0;0;0;0;0;0;0;0;0;0;0;0;0;0;0	9;6;42;77;274;80;6;10;41;0;0;0;0;0;0;0;0;0;0;0;0	318;225;2;0;0;0;0;0;0;0;0;0;0;0;0;0;0;0;0;0;0;0;0;0;0 9;6;42;77;274;80;6;10;41;0;0;0;0;0;0;0;0;0;0;0;0
Scheffersomyces_segobiensis	287;70;182;89;2;0;0;0;0;0;0;0;0;0;0;0;0;0;0;0;0;0;0;0;0	9;6;61;69;353;81;10;41;0;0;0;0;0;0;0;0;0;0;0;0;0	287;70;182;89;2;0;0;0;0;0;0;0;0;0;0;0;0;0;0;0;0;0;0;0;0 9;6;61;69;353;81;10;41;0;0;0;0;0;0;0;0;0;0;0;0;0
Scheffersomyces_stipitis	287;70;182;89;2;0;0;0;0;0;0;0;0;0;0;0;0;0;0;0;0;0;0;0;0	9;6;61;69;353;81;10;41;0;0;0;0;0;0;0;0;0;0;0;0;0	287;70;182;89;2;0;0;0;0;0;0;0;0;0;0;0;0;0;0;0;0;0;0;0;0 9;6;61;69;353;81;10;41;0;0;0;0;0;0;0;0;0;0;0;0;0
Sclerotinia_sclerotiorum	41;77;51;2;147;52;111;59;2;0;0;0;0;0;0;0;0;0;0;0;0;0;0;0;0	9;6;45;40;251;5;68;22;45;10;41;0;0;0;0;0;0;0;0;0;0	41;77;51;2;147;52;111;59;2;0;0;0;0;0;0;0;0;0;0;0;0;0;0;0;0 9;6;45;40;251;5;68;22;45;10;41;0;0;0;0;0;0;0;0;0;0
Sclerotinia_subarctica	41;77;51;2;147;52;111;59;2;0;0;0;0;0;0;0;0;0;0;0;0;0;0;0;0	9;6;45;40;251;5;68;22;45;10;41;0;0;0;0;0;0;0;0;0;0	41;77;51;2;147;52;111;59;2;0;0;0;0;0;0;0;0;0;0;0;0;0;0;0;0 9;6;45;40;251;5;68;22;45;10;41;0;0;0;0;0;0;0;0;0;0
Sclerotinia_trifoliorum	41;77;51;2;147;52;111;59;2;0;0;0;0;0;0;0;0;0;0;0;0;0;0;0;0	9;6;45;40;251;5;68;22;45;10;41;0;0;0;0;0;0;0;0;0;0	41;77;51;2;147;52;111;59;2;0;0;0;0;0;0;0;0;0;0;0;0;0;0;0;0 9;6;45;40;251;5;68;22;45;10;41;0;0;0;0;0;0;0;0;0;0
Talaromyces_marneffei	173;125;70;95;22;2;50;34;68;2;0;0;0;0;0;0;0;0;0;0;0;0;0;0;0	9;6;61;72;253;106;83;10;41;0;0;0;0;0;0;0;0;0;0;0;0	173;125;70;95;22;2;50;34;68;2;0;0;0;0;0;0;0;0;0;0;0;0;0;0;0 9;6;61;72;253;106;83;10;41;0;0;0;0;0;0;0;0;0;0;0;0
Tolypocladium_nubicola	64;91;8;168;231;2;0;0;0;0;0;0;0;0;0;0;0;0;0;0;0;0;0;0;0	9;6;59;348;33;58;10;41;0;0;0;0;0;0;0;0;0;0;0;0;0	64;91;8;168;231;2;0;0;0;0;0;0;0;0;0;0;0;0;0;0;0;0;0;0;0 9;6;59;348;33;58;10;41;0;0;0;0;0;0;0;0;0;0;0;0;0
Tolypocladium_tundrense;Tolypocladium_cylindrosporum	64;91;8;168;231;2;0;0;0;0;0;0;0;0;0;0;0;0;0;0;0;0;0;0;0	9;6;59;348;33;58;10;41;0;0;0;0;0;0;0;0;0;0;0;0;0	64;91;8;168;231;2;0;0;0;0;0;0;0;0;0;0;0;0;0;0;0;0;0;0;0 9;6;59;348;33;58;10;41;0;0;0;0;0;0;0;0;0;0;0;0;0
Trichoderma_breve	161;21;187;249;2;0;0;0;0;0;0;0;0;0;0;0;0;0;0;0;0;0;0;0;0	9;6;51;503;10;41;0;0;0;0;0;0;0;0;0;0;0;0;0;0;0	161;21;187;249;2;0;0;0;0;0;0;0;0;0;0;0;0;0;0;0;0;0;0;0;0 9;6;51;503;10;41;0;0;0;0;0;0;0;0;0;0;0;0;0;0;0
Trichoderma_pleuroti	161;21;187;249;2;0;0;0;0;0;0;0;0;0;0;0;0;0;0;0;0;0;0;0;0	9;6;51;503;10;41;0;0;0;0;0;0;0;0;0;0;0;0;0;0;0	161;21;187;249;2;0;0;0;0;0;0;0;0;0;0;0;0;0;0;0;0;0;0;0;0 9;6;51;503;10;41;0;0;0;0;0;0;0;0;0;0;0;0;0;0;0
Trichophyton_equinum	190;239;191;67;2;0;0;0;0;0;0;0;0;0;0;0;0;0;0;0;0;0;0;0;0	9;6;60;54;128;375;6;10;41;0;0;0;0;0;0;0;0;0;0;0;0	190;239;191;67;2;0;0;0;0;0;0;0;0;0;0;0;0;0;0;0;0;0;0;0;0 9;6;60;54;128;375;6;10;41;0;0;0;0;0;0;0;0;0;0;0;0
Trichophyton_indotineae;Trichophyton_interdigitale	425;191;67;2;0;0;0;0;0;0;0;0;0;0;0;0;0;0;0;0;0;0;0;0;0	9;6;60;54;124;375;6;10;41;0;0;0;0;0;0;0;0;0;0;0;0	425;191;67;2;0;0;0;0;0;0;0;0;0;0;0;0;0;0;0;0;0;0;0;0;0 9;6;60;54;124;375;6;10;41;0;0;0;0;0;0;0;0;0;0;0;0
Trichophyton_mentagrophytes	425;191;67;2;0;0;0;0;0;0;0;0;0;0;0;0;0;0;0;0;0;0;0;0;0	9;6;60;54;124;375;6;10;41;0;0;0;0;0;0;0;0;0;0;0;0	425;191;67;2;0;0;0;0;0;0;0;0;0;0;0;0;0;0;0;0;0;0;0;0;0 9;6;60;54;124;375;6;10;41;0;0;0;0;0;0;0;0;0;0;0;0
Trichophyton_tonsurans	190;239;191;67;2;0;0;0;0;0;0;0;0;0;0;0;0;0;0;0;0;0;0;0;0	9;6;60;54;128;375;6;10;41;0;0;0;0;0;0;0;0;0;0;0;0	190;239;191;67;2;0;0;0;0;0;0;0;0;0;0;0;0;0;0;0;0;0;0;0;0 9;6;60;54;128;375;6;10;41;0;0;0;0;0;0;0;0;0;0;0;0
Valsa_friesii	76;300;238;2;0;0;0;0;0;0;0;0;0;0;0;0;0;0;0;0;0;0;0;0;0	9;6;35;31;72;72;189;19;39;93;10;41;0;0;0;0;0;0;0;0;0	76;300;238;2;0;0;0;0;0;0;0;0;0;0;0;0;0;0;0;0;0;0;0;0;0 9;6;35;31;72;72;189;19;39;93;10;41;0;0;0;0;0;0;0;0;0
Variospora_aurantia	68;247;233;2;0;0;0;0;0;0;0;0;0;0;0;0;0;0;0;0;0;0;0;0;0	9;6;44;23;297;65;55;51;0;0;0;0;0;0;0;0;0;0;0;0;0	68;247;233;2;0;0;0;0;0;0;0;0;0;0;0;0;0;0;0;0;0;0;0;0;0 9;6;44;23;297;65;55;51;0;0;0;0;0;0;0;0;0;0;0;0;0

## Sheet: Identifiable_species_FaiI_SetI
species	FaiI_profile	SetI_profile	combination_profile
Candida_oceani	100;99;114;63;7;97;177;2;0;0;0;0;0;0;0;0;0;0;0;0;0;0;0;0;0	9;6;117;10;16;367;29;54;10;41;0;0;0;0;0;0;0;0;0;0;0	100;99;114;63;7;97;177;2;0;0;0;0;0;0;0;0;0;0;0;0;0;0;0;0;0 9;6;117;10;16;367;29;54;10;41;0;0;0;0;0;0;0;0;0;0;0
Gnomoniopsis_castaneae	101;15;48;43;149;123;11;105;2;0;0;0;0;0;0;0;0;0;0;0;0;0;0;0;0	9;6;134;335;62;10;41;0;0;0;0;0;0;0;0;0;0;0;0;0;0	101;15;48;43;149;123;11;105;2;0;0;0;0;0;0;0;0;0;0;0;0;0;0;0;0 9;6;134;335;62;10;41;0;0;0;0;0;0;0;0;0;0;0;0;0;0
Starmerella_ratchasimensis	102;38;29;114;29;86;99;2;0;0;0;0;0;0;0;0;0;0;0;0;0;0;0;0;0	9;6;227;18;39;49;24;41;86;0;0;0;0;0;0;0;0;0;0;0;0	102;38;29;114;29;86;99;2;0;0;0;0;0;0;0;0;0;0;0;0;0;0;0;0;0 9;6;227;18;39;49;24;41;86;0;0;0;0;0;0;0;0;0;0;0;0
Millerozyma_farinosa	103;99;125;70;55;38;179;2;0;0;0;0;0;0;0;0;0;0;0;0;0;0;0;0;0	9;6;31;115;23;6;246;103;81;10;41;0;0;0;0;0;0;0;0;0;0	103;99;125;70;55;38;179;2;0;0;0;0;0;0;0;0;0;0;0;0;0;0;0;0;0 9;6;31;115;23;6;246;103;81;10;41;0;0;0;0;0;0;0;0;0;0
Hypoxylon_crocopeplum	105;63;226;103;69;69;2;0;0;0;0;0;0;0;0;0;0;0;0;0;0;0;0;0;0	9;6;53;25;17;35;22;419;10;41;0;0;0;0;0;0;0;0;0;0;0	105;63;226;103;69;69;2;0;0;0;0;0;0;0;0;0;0;0;0;0;0;0;0;0;0 9;6;53;25;17;35;22;419;10;41;0;0;0;0;0;0;0;0;0;0;0
Middelhovenomyces_tepae	105;7;2;57;73;77;69;37;64;10;61;2;0;0;0;0;0;0;0;0;0;0;0;0;0	9;6;54;77;290;7;40;30;51;0;0;0;0;0;0;0;0;0;0;0;0	105;7;2;57;73;77;69;37;64;10;61;2;0;0;0;0;0;0;0;0;0;0;0;0;0 9;6;54;77;290;7;40;30;51;0;0;0;0;0;0;0;0;0;0;0;0
Candida_hispaniensis	106;119;40;117;2;0;0;0;0;0;0;0;0;0;0;0;0;0;0;0;0;0;0;0;0	9;6;120;199;50;0;0;0;0;0;0;0;0;0;0;0;0;0;0;0;0	106;119;40;117;2;0;0;0;0;0;0;0;0;0;0;0;0;0;0;0;0;0;0;0;0 9;6;120;199;50;0;0;0;0;0;0;0;0;0;0;0;0;0;0;0;0
Ogataea_ramenticola	107;133;35;148;28;61;77;10;25;62;2;0;0;0;0;0;0;0;0;0;0;0;0;0;0	9;6;107;103;6;33;294;21;58;10;41;0;0;0;0;0;0;0;0;0;0	107;133;35;148;28;61;77;10;25;62;2;0;0;0;0;0;0;0;0;0;0;0;0;0;0 9;6;107;103;6;33;294;21;58;10;41;0;0;0;0;0;0;0;0;0;0
Wickerhamiella_alocasiicola	107;147;44;37;11;26;47;2;0;0;0;0;0;0;0;0;0;0;0;0;0;0;0;0;0	9;6;195;160;51;0;0;0;0;0;0;0;0;0;0;0;0;0;0;0;0	107;147;44;37;11;26;47;2;0;0;0;0;0;0;0;0;0;0;0;0;0;0;0;0;0 9;6;195;160;51;0;0;0;0;0;0;0;0;0;0;0;0;0;0;0;0
Penicillium_argentinense	107;237;119;127;2;0;0;0;0;0;0;0;0;0;0;0;0;0;0;0;0;0;0;0;0	9;6;46;22;74;39;339;6;10;41;0;0;0;0;0;0;0;0;0;0;0	107;237;119;127;2;0;0;0;0;0;0;0;0;0;0;0;0;0;0;0;0;0;0;0;0 9;6;46;22;74;39;339;6;10;41;0;0;0;0;0;0;0;0;0;0;0
Penicillium_canariense	107;238;119;124;2;0;0;0;0;0;0;0;0;0;0;0;0;0;0;0;0;0;0;0;0	9;6;45;22;115;74;262;6;10;41;0;0;0;0;0;0;0;0;0;0;0	107;238;119;124;2;0;0;0;0;0;0;0;0;0;0;0;0;0;0;0;0;0;0;0;0 9;6;45;22;115;74;262;6;10;41;0;0;0;0;0;0;0;0;0;0;0
Hysterium_pulicare	107;352;228;2;0;0;0;0;0;0;0;0;0;0;0;0;0;0;0;0;0;0;0;0;0	9;6;83;58;14;21;14;31;349;47;6;10;41;0;0;0;0;0;0;0;0	107;352;228;2;0;0;0;0;0;0;0;0;0;0;0;0;0;0;0;0;0;0;0;0;0 9;6;83;58;14;21;14;31;349;47;6;10;41;0;0;0;0;0;0;0;0
Penicillium_turbatum	107;87;149;118;123;2;0;0;0;0;0;0;0;0;0;0;0;0;0;0;0;0;0;0;0	9;6;45;22;75;112;260;6;10;41;0;0;0;0;0;0;0;0;0;0;0	107;87;149;118;123;2;0;0;0;0;0;0;0;0;0;0;0;0;0;0;0;0;0;0;0 9;6;45;22;75;112;260;6;10;41;0;0;0;0;0;0;0;0;0;0;0
Paraphoma_chrysanthemicola	108;2;46;177;7;132;86;2;0;0;0;0;0;0;0;0;0;0;0;0;0;0;0;0;0	9;6;20;127;204;7;98;38;10;41;0;0;0;0;0;0;0;0;0;0;0	108;2;46;177;7;132;86;2;0;0;0;0;0;0;0;0;0;0;0;0;0;0;0;0;0 9;6;20;127;204;7;98;38;10;41;0;0;0;0;0;0;0;0;0;0;0
Paraphaeosphaeria_minitans	108;250;7;231;2;0;0;0;0;0;0;0;0;0;0;0;0;0;0;0;0;0;0;0;0	9;6;33;31;8;26;23;26;13;9;21;193;149;10;41;0;0;0;0;0;0	108;250;7;231;2;0;0;0;0;0;0;0;0;0;0;0;0;0;0;0;0;0;0;0;0 9;6;33;31;8;26;23;26;13;9;21;193;149;10;41;0;0;0;0;0;0
Leptosphaeria_biglobosa_brassicae	109;233;7;106;39;92;2;0;0;0;0;0;0;0;0;0;0;0;0;0;0;0;0;0;0	9;6;367;147;8;10;41;0;0;0;0;0;0;0;0;0;0;0;0;0;0	109;233;7;106;39;92;2;0;0;0;0;0;0;0;0;0;0;0;0;0;0;0;0;0;0 9;6;367;147;8;10;41;0;0;0;0;0;0;0;0;0;0;0;0;0;0
Leptosphaeria_biglobosa	109;233;7;106;39;92;2;0;0;0;0;0;0;0;0;0;0;0;0;0;0;0;0;0;0	9;6;367;155;10;41;0;0;0;0;0;0;0;0;0;0;0;0;0;0;0	109;233;7;106;39;92;2;0;0;0;0;0;0;0;0;0;0;0;0;0;0;0;0;0;0 9;6;367;155;10;41;0;0;0;0;0;0;0;0;0;0;0;0;0;0;0
Barnettozyma_salicaria	110;36;37;172;47;25;191;2;0;0;0;0;0;0;0;0;0;0;0;0;0;0;0;0;0	9;6;54;31;37;144;55;152;81;10;41;0;0;0;0;0;0;0;0;0;0	110;36;37;172;47;25;191;2;0;0;0;0;0;0;0;0;0;0;0;0;0;0;0;0;0 9;6;54;31;37;144;55;152;81;10;41;0;0;0;0;0;0;0;0;0;0
Watsoniomyces_obsoletus	110;46;177;7;218;2;0;0;0;0;0;0;0;0;0;0;0;0;0;0;0;0;0;0;0	9;6;20;127;204;7;109;27;10;41;0;0;0;0;0;0;0;0;0;0;0	110;46;177;7;218;2;0;0;0;0;0;0;0;0;0;0;0;0;0;0;0;0;0;0;0 9;6;20;127;204;7;109;27;10;41;0;0;0;0;0;0;0;0;0;0;0
Thielaviopsis_cerberus	111;2;13;187;88;58;85;2;0;0;0;0;0;0;0;0;0;0;0;0;0;0;0;0;0	9;6;55;7;12;150;112;13;48;77;6;10;41;0;0;0;0;0;0;0;0	111;2;13;187;88;58;85;2;0;0;0;0;0;0;0;0;0;0;0;0;0;0;0;0;0 9;6;55;7;12;150;112;13;48;77;6;10;41;0;0;0;0;0;0;0;0
UNVERIFIED_ORG:_Boeremia	111;235;7;237;2;0;0;0;0;0;0;0;0;0;0;0;0;0;0;0;0;0;0;0;0	9;6;371;137;10;8;10;41;0;0;0;0;0;0;0;0;0;0;0;0;0	111;235;7;237;2;0;0;0;0;0;0;0;0;0;0;0;0;0;0;0;0;0;0;0;0 9;6;371;137;10;8;10;41;0;0;0;0;0;0;0;0;0;0;0;0;0
Brettanomyces_nanus	111;35;147;55;121;2;0;0;0;0;0;0;0;0;0;0;0;0;0;0;0;0;0;0;0	9;6;82;8;13;21;246;35;10;41;0;0;0;0;0;0;0;0;0;0;0	111;35;147;55;121;2;0;0;0;0;0;0;0;0;0;0;0;0;0;0;0;0;0;0;0 9;6;82;8;13;21;246;35;10;41;0;0;0;0;0;0;0;0;0;0;0
Ambrosiozyma_oregonensis	111;42;121;190;88;87;25;62;2;0;0;0;0;0;0;0;0;0;0;0;0;0;0;0;0	9;6;59;63;12;50;31;160;180;27;80;10;41;0;0;0;0;0;0;0;0	111;42;121;190;88;87;25;62;2;0;0;0;0;0;0;0;0;0;0;0;0;0;0;0;0 9;6;59;63;12;50;31;160;180;27;80;10;41;0;0;0;0;0;0;0;0
Dipodascus_ghanensis	111;65;72;153;2;0;0;0;0;0;0;0;0;0;0;0;0;0;0;0;0;0;0;0;0	9;6;147;67;18;105;51;0;0;0;0;0;0;0;0;0;0;0;0;0;0	111;65;72;153;2;0;0;0;0;0;0;0;0;0;0;0;0;0;0;0;0;0;0;0;0 9;6;147;67;18;105;51;0;0;0;0;0;0;0;0;0;0;0;0;0;0
Wickerhamiella_kurtzmanii	112;161;81;21;30;47;2;0;0;0;0;0;0;0;0;0;0;0;0;0;0;0;0;0;0	9;6;38;92;58;18;57;21;70;34;51;0;0;0;0;0;0;0;0;0;0	112;161;81;21;30;47;2;0;0;0;0;0;0;0;0;0;0;0;0;0;0;0;0;0;0 9;6;38;92;58;18;57;21;70;34;51;0;0;0;0;0;0;0;0;0;0
Aspergillus_flavus;Aspergillus_oryzae;Aspergillus_parasiticus;Aspergillus_texensis	112;239;120;124;2;0;0;0;0;0;0;0;0;0;0;0;0;0;0;0;0;0;0;0;0	9;6;48;22;455;6;10;41;0;0;0;0;0;0;0;0;0;0;0;0;0	112;239;120;124;2;0;0;0;0;0;0;0;0;0;0;0;0;0;0;0;0;0;0;0;0 9;6;48;22;455;6;10;41;0;0;0;0;0;0;0;0;0;0;0;0;0
Aspergillus_funiculosus	112;34;4;13;30;151;123;50;11;11;70;2;0;0;0;0;0;0;0;0;0;0;0;0;0	9;6;49;62;256;172;6;10;41;0;0;0;0;0;0;0;0;0;0;0;0	112;34;4;13;30;151;123;50;11;11;70;2;0;0;0;0;0;0;0;0;0;0;0;0;0 9;6;49;62;256;172;6;10;41;0;0;0;0;0;0;0;0;0;0;0;0
Candida_tammaniensis	114;191;70;87;110;72;2;0;0;0;0;0;0;0;0;0;0;0;0;0;0;0;0;0;0	9;6;75;54;18;246;106;81;10;41;0;0;0;0;0;0;0;0;0;0;0	114;191;70;87;110;72;2;0;0;0;0;0;0;0;0;0;0;0;0;0;0;0;0;0;0 9;6;75;54;18;246;106;81;10;41;0;0;0;0;0;0;0;0;0;0;0
Nakaseomyces_delphensis	115;133;45;146;329;2;0;0;0;0;0;0;0;0;0;0;0;0;0;0;0;0;0;0;0	9;6;350;113;132;60;49;10;41;0;0;0;0;0;0;0;0;0;0;0;0	115;133;45;146;329;2;0;0;0;0;0;0;0;0;0;0;0;0;0;0;0;0;0;0;0 9;6;350;113;132;60;49;10;41;0;0;0;0;0;0;0;0;0;0;0;0
Suhomyces_emberorum	115;83;69;85;19;76;2;0;0;0;0;0;0;0;0;0;0;0;0;0;0;0;0;0;0	9;6;47;15;177;75;69;10;41;0;0;0;0;0;0;0;0;0;0;0;0	115;83;69;85;19;76;2;0;0;0;0;0;0;0;0;0;0;0;0;0;0;0;0;0;0 9;6;47;15;177;75;69;10;41;0;0;0;0;0;0;0;0;0;0;0;0
Starmerella_apicola	116;162;29;152;2;0;0;0;0;0;0;0;0;0;0;0;0;0;0;0;0;0;0;0;0	9;6;90;103;18;39;66;41;89;0;0;0;0;0;0;0;0;0;0;0;0	116;162;29;152;2;0;0;0;0;0;0;0;0;0;0;0;0;0;0;0;0;0;0;0;0 9;6;90;103;18;39;66;41;89;0;0;0;0;0;0;0;0;0;0;0;0
Blastobotrys_proliferans	116;177;226;2;0;0;0;0;0;0;0;0;0;0;0;0;0;0;0;0;0;0;0;0;0	9;6;204;55;18;36;79;63;10;41;0;0;0;0;0;0;0;0;0;0;0	116;177;226;2;0;0;0;0;0;0;0;0;0;0;0;0;0;0;0;0;0;0;0;0;0 9;6;204;55;18;36;79;63;10;41;0;0;0;0;0;0;0;0;0;0;0
Thielaviopsis_punctulata	116;203;94;59;90;2;0;0;0;0;0;0;0;0;0;0;0;0;0;0;0;0;0;0;0	9;6;55;9;16;11;139;107;72;83;6;10;41;0;0;0;0;0;0;0;0	116;203;94;59;90;2;0;0;0;0;0;0;0;0;0;0;0;0;0;0;0;0;0;0;0 9;6;55;9;16;11;139;107;72;83;6;10;41;0;0;0;0;0;0;0;0
Phyllosticta_citricarpa	117;95;192;242;2;0;0;0;0;0;0;0;0;0;0;0;0;0;0;0;0;0;0;0;0	9;6;28;13;35;4;342;21;27;84;22;6;10;41;0;0;0;0;0;0;0	117;95;192;242;2;0;0;0;0;0;0;0;0;0;0;0;0;0;0;0;0;0;0;0;0 9;6;28;13;35;4;342;21;27;84;22;6;10;41;0;0;0;0;0;0;0
Usnea_hakonensis	118;68;169;168;59;2;0;0;0;0;0;0;0;0;0;0;0;0;0;0;0;0;0;0;0	9;6;61;23;294;140;10;41;0;0;0;0;0;0;0;0;0;0;0;0;0	118;68;169;168;59;2;0;0;0;0;0;0;0;0;0;0;0;0;0;0;0;0;0;0;0 9;6;61;23;294;140;10;41;0;0;0;0;0;0;0;0;0;0;0;0;0
Candida_subhashii	119;9;106;70;262;2;0;0;0;0;0;0;0;0;0;0;0;0;0;0;0;0;0;0;0	9;6;37;388;77;10;41;0;0;0;0;0;0;0;0;0;0;0;0;0;0	119;9;106;70;262;2;0;0;0;0;0;0;0;0;0;0;0;0;0;0;0;0;0;0;0 9;6;37;388;77;10;41;0;0;0;0;0;0;0;0;0;0;0;0;0;0
Ogataea_nonfermentans	119;97;252;90;13;95;5;62;2;0;0;0;0;0;0;0;0;0;0;0;0;0;0;0;0	9;6;34;182;86;184;82;20;31;50;10;41;0;0;0;0;0;0;0;0;0	119;97;252;90;13;95;5;62;2;0;0;0;0;0;0;0;0;0;0;0;0;0;0;0;0 9;6;34;182;86;184;82;20;31;50;10;41;0;0;0;0;0;0;0;0;0
Blastobotrys_serpentis	121;189;161;12;73;2;0;0;0;0;0;0;0;0;0;0;0;0;0;0;0;0;0;0;0	9;6;57;60;10;173;103;20;69;10;41;0;0;0;0;0;0;0;0;0;0	121;189;161;12;73;2;0;0;0;0;0;0;0;0;0;0;0;0;0;0;0;0;0;0;0 9;6;57;60;10;173;103;20;69;10;41;0;0;0;0;0;0;0;0;0;0
Wickerhamomyces_pijperi	122;40;96;70;259;2;0;0;0;0;0;0;0;0;0;0;0;0;0;0;0;0;0;0;0	9;6;58;41;61;79;16;136;58;74;10;41;0;0;0;0;0;0;0;0;0	122;40;96;70;259;2;0;0;0;0;0;0;0;0;0;0;0;0;0;0;0;0;0;0;0 9;6;58;41;61;79;16;136;58;74;10;41;0;0;0;0;0;0;0;0;0
Hypoxylon_lienhwacheense	122;55;54;72;57;2;2;2;6;2;112;29;256;2;0;0;0;0;0;0;0;0;0;0;0	9;6;61;97;13;37;21;4;425;49;10;41;0;0;0;0;0;0;0;0;0	122;55;54;72;57;2;2;2;6;2;112;29;256;2;0;0;0;0;0;0;0;0;0;0;0 9;6;61;97;13;37;21;4;425;49;10;41;0;0;0;0;0;0;0;0;0
Lachancea_nothofagi	124;265;177;108;2;0;0;0;0;0;0;0;0;0;0;0;0;0;0;0;0;0;0;0;0	9;6;407;111;31;61;10;41;0;0;0;0;0;0;0;0;0;0;0;0;0	124;265;177;108;2;0;0;0;0;0;0;0;0;0;0;0;0;0;0;0;0;0;0;0;0 9;6;407;111;31;61;10;41;0;0;0;0;0;0;0;0;0;0;0;0;0
Phyllosticta_ampelicida	124;93;37;155;241;2;0;0;0;0;0;0;0;0;0;0;0;0;0;0;0;0;0;0;0	9;6;104;323;21;27;105;6;10;41;0;0;0;0;0;0;0;0;0;0;0	124;93;37;155;241;2;0;0;0;0;0;0;0;0;0;0;0;0;0;0;0;0;0;0;0 9;6;104;323;21;27;105;6;10;41;0;0;0;0;0;0;0;0;0;0;0
Wickerhamiella_parazyma	125;126;27;54;18;6;45;45;2;0;0;0;0;0;0;0;0;0;0;0;0;0;0;0;0	9;6;101;112;82;87;51;0;0;0;0;0;0;0;0;0;0;0;0;0;0	125;126;27;54;18;6;45;45;2;0;0;0;0;0;0;0;0;0;0;0;0;0;0;0;0 9;6;101;112;82;87;51;0;0;0;0;0;0;0;0;0;0;0;0;0;0
Zalerion_maritima	125;194;273;2;0;0;0;0;0;0;0;0;0;0;0;0;0;0;0;0;0;0;0;0;0	9;6;55;4;6;463;10;41;0;0;0;0;0;0;0;0;0;0;0;0;0	125;194;273;2;0;0;0;0;0;0;0;0;0;0;0;0;0;0;0;0;0;0;0;0;0 9;6;55;4;6;463;10;41;0;0;0;0;0;0;0;0;0;0;0;0;0
Cucurbitaria_berberidis	126;40;140;7;65;102;67;2;0;0;0;0;0;0;0;0;0;0;0;0;0;0;0;0;0	9;6;324;7;152;10;41;0;0;0;0;0;0;0;0;0;0;0;0;0;0	126;40;140;7;65;102;67;2;0;0;0;0;0;0;0;0;0;0;0;0;0;0;0;0;0 9;6;324;7;152;10;41;0;0;0;0;0;0;0;0;0;0;0;0;0;0
Trichoderma_parareesei;Trichoderma_reesei	127;263;244;2;0;0;0;0;0;0;0;0;0;0;0;0;0;0;0;0;0;0;0;0;0	9;6;52;134;384;10;41;0;0;0;0;0;0;0;0;0;0;0;0;0;0	127;263;244;2;0;0;0;0;0;0;0;0;0;0;0;0;0;0;0;0;0;0;0;0;0 9;6;52;134;384;10;41;0;0;0;0;0;0;0;0;0;0;0;0;0;0
Ogataea_trehalophila	127;28;75;28;69;6;173;42;52;118;62;2;0;0;0;0;0;0;0;0;0;0;0;0;0	9;6;35;116;10;48;30;54;46;291;86;10;41;0;0;0;0;0;0;0;0	127;28;75;28;69;6;173;42;52;118;62;2;0;0;0;0;0;0;0;0;0;0;0;0;0 9;6;35;116;10;48;30;54;46;291;86;10;41;0;0;0;0;0;0;0;0
Drechslerella_dactyloides	127;44;139;29;123;10;105;2;0;0;0;0;0;0;0;0;0;0;0;0;0;0;0;0;0	9;6;56;7;16;283;12;56;41;42;51;0;0;0;0;0;0;0;0;0;0	127;44;139;29;123;10;105;2;0;0;0;0;0;0;0;0;0;0;0;0;0;0;0;0;0 9;6;56;7;16;283;12;56;41;42;51;0;0;0;0;0;0;0;0;0;0
Ascocoryne_sarcoides	127;84;16;2;147;20;73;30;100;2;0;0;0;0;0;0;0;0;0;0;0;0;0;0;0	9;6;117;412;6;10;41;0;0;0;0;0;0;0;0;0;0;0;0;0;0	127;84;16;2;147;20;73;30;100;2;0;0;0;0;0;0;0;0;0;0;0;0;0;0;0 9;6;117;412;6;10;41;0;0;0;0;0;0;0;0;0;0;0;0;0;0
Trichoderma_longibrachiatum	128;263;244;2;0;0;0;0;0;0;0;0;0;0;0;0;0;0;0;0;0;0;0;0;0	9;6;52;520;10;40;0;0;0;0;0;0;0;0;0;0;0;0;0;0;0	128;263;244;2;0;0;0;0;0;0;0;0;0;0;0;0;0;0;0;0;0;0;0;0;0 9;6;52;520;10;40;0;0;0;0;0;0;0;0;0;0;0;0;0;0;0
Saccharomycopsis_fodiens	128;73;14;34;122;12;17;214;62;2;0;0;0;0;0;0;0;0;0;0;0;0;0;0;0	9;6;152;297;47;33;47;36;10;41;0;0;0;0;0;0;0;0;0;0;0	128;73;14;34;122;12;17;214;62;2;0;0;0;0;0;0;0;0;0;0;0;0;0;0;0 9;6;152;297;47;33;47;36;10;41;0;0;0;0;0;0;0;0;0;0;0
Starmerella_bacillaris	129;132;28;42;33;36;64;2;0;0;0;0;0;0;0;0;0;0;0;0;0;0;0;0;0	9;6;53;57;95;18;99;35;8;50;36;0;0;0;0;0;0;0;0;0;0	129;132;28;42;33;36;64;2;0;0;0;0;0;0;0;0;0;0;0;0;0;0;0;0;0 9;6;53;57;95;18;99;35;8;50;36;0;0;0;0;0;0;0;0;0;0
Exophiala_calicioides	130;229;255;2;0;0;0;0;0;0;0;0;0;0;0;0;0;0;0;0;0;0;0;0;0	9;6;45;75;31;318;16;59;6;10;41;0;0;0;0;0;0;0;0;0;0	130;229;255;2;0;0;0;0;0;0;0;0;0;0;0;0;0;0;0;0;0;0;0;0;0 9;6;45;75;31;318;16;59;6;10;41;0;0;0;0;0;0;0;0;0;0
Starmerella_davenportii	132;161;41;32;102;2;0;0;0;0;0;0;0;0;0;0;0;0;0;0;0;0;0;0;0	9;6;95;113;18;39;60;41;19;70;0;0;0;0;0;0;0;0;0;0;0	132;161;41;32;102;2;0;0;0;0;0;0;0;0;0;0;0;0;0;0;0;0;0;0;0 9;6;95;113;18;39;60;41;19;70;0;0;0;0;0;0;0;0;0;0;0
Aspergillus_biplanus	132;189;119;126;2;0;0;0;0;0;0;0;0;0;0;0;0;0;0;0;0;0;0;0;0	9;6;48;184;247;17;6;10;41;0;0;0;0;0;0;0;0;0;0;0;0	132;189;119;126;2;0;0;0;0;0;0;0;0;0;0;0;0;0;0;0;0;0;0;0;0 9;6;48;184;247;17;6;10;41;0;0;0;0;0;0;0;0;0;0;0;0
Ascosphaera_pollenicola	132;239;119;126;2;0;0;0;0;0;0;0;0;0;0;0;0;0;0;0;0;0;0;0;0	9;6;21;70;461;10;41;0;0;0;0;0;0;0;0;0;0;0;0;0;0	132;239;119;126;2;0;0;0;0;0;0;0;0;0;0;0;0;0;0;0;0;0;0;0;0 9;6;21;70;461;10;41;0;0;0;0;0;0;0;0;0;0;0;0;0;0
Arthrocladium_fulminans	133;59;173;251;2;0;0;0;0;0;0;0;0;0;0;0;0;0;0;0;0;0;0;0;0	9;6;73;405;68;6;10;41;0;0;0;0;0;0;0;0;0;0;0;0;0	133;59;173;251;2;0;0;0;0;0;0;0;0;0;0;0;0;0;0;0;0;0;0;0;0 9;6;73;405;68;6;10;41;0;0;0;0;0;0;0;0;0;0;0;0;0
Claviceps_maximensis	134;166;143;118;2;0;0;0;0;0;0;0;0;0;0;0;0;0;0;0;0;0;0;0;0	9;6;52;11;373;61;10;41;0;0;0;0;0;0;0;0;0;0;0;0;0	134;166;143;118;2;0;0;0;0;0;0;0;0;0;0;0;0;0;0;0;0;0;0;0;0 9;6;52;11;373;61;10;41;0;0;0;0;0;0;0;0;0;0;0;0;0
Nothomitra_cinnamomea	134;21;148;232;2;0;0;0;0;0;0;0;0;0;0;0;0;0;0;0;0;0;0;0;0	9;6;41;5;22;248;11;123;21;10;41;0;0;0;0;0;0;0;0;0;0	134;21;148;232;2;0;0;0;0;0;0;0;0;0;0;0;0;0;0;0;0;0;0;0;0 9;6;41;5;22;248;11;123;21;10;41;0;0;0;0;0;0;0;0;0;0
Ogataea_populi-albae	135;141;15;4;9;176;102;76;30;62;2;0;0;0;0;0;0;0;0;0;0;0;0;0;0	9;6;35;96;10;171;186;6;101;81;10;41;0;0;0;0;0;0;0;0;0	135;141;15;4;9;176;102;76;30;62;2;0;0;0;0;0;0;0;0;0;0;0;0;0;0 9;6;35;96;10;171;186;6;101;81;10;41;0;0;0;0;0;0;0;0;0
Talaromyces_trachyspermus	135;214;120;121;2;0;0;0;0;0;0;0;0;0;0;0;0;0;0;0;0;0;0;0;0	9;6;47;364;22;92;10;42;0;0;0;0;0;0;0;0;0;0;0;0;0	135;214;120;121;2;0;0;0;0;0;0;0;0;0;0;0;0;0;0;0;0;0;0;0;0 9;6;47;364;22;92;10;42;0;0;0;0;0;0;0;0;0;0;0;0;0
Fonsecaea_nubica	136;60;180;267;2;0;0;0;0;0;0;0;0;0;0;0;0;0;0;0;0;0;0;0;0	9;6;45;24;427;16;61;6;10;41;0;0;0;0;0;0;0;0;0;0;0	136;60;180;267;2;0;0;0;0;0;0;0;0;0;0;0;0;0;0;0;0;0;0;0;0 9;6;45;24;427;16;61;6;10;41;0;0;0;0;0;0;0;0;0;0;0
Claviceps_sp_Clav32	138;169;8;6;97;66;2;0;0;0;0;0;0;0;0;0;0;0;0;0;0;0;0;0;0	9;6;201;194;76;0;0;0;0;0;0;0;0;0;0;0;0;0;0;0;0	138;169;8;6;97;66;2;0;0;0;0;0;0;0;0;0;0;0;0;0;0;0;0;0;0 9;6;201;194;76;0;0;0;0;0;0;0;0;0;0;0;0;0;0;0;0
Daldinia_decipiens	138;208;106;69;70;2;0;0;0;0;0;0;0;0;0;0;0;0;0;0;0;0;0;0;0	9;6;48;6;40;11;11;253;40;118;10;41;0;0;0;0;0;0;0;0;0	138;208;106;69;70;2;0;0;0;0;0;0;0;0;0;0;0;0;0;0;0;0;0;0;0 9;6;48;6;40;11;11;253;40;118;10;41;0;0;0;0;0;0;0;0;0
Sporothrix_phasma	139;10;183;183;78;2;0;0;0;0;0;0;0;0;0;0;0;0;0;0;0;0;0;0;0	9;6;131;112;263;17;6;10;41;0;0;0;0;0;0;0;0;0;0;0;0	139;10;183;183;78;2;0;0;0;0;0;0;0;0;0;0;0;0;0;0;0;0;0;0;0 9;6;131;112;263;17;6;10;41;0;0;0;0;0;0;0;0;0;0;0;0
Magnaporthiopsis_rhizophila	140;159;257;2;0;0;0;0;0;0;0;0;0;0;0;0;0;0;0;0;0;0;0;0;0	9;6;49;5;38;45;185;83;87;10;41;0;0;0;0;0;0;0;0;0;0	140;159;257;2;0;0;0;0;0;0;0;0;0;0;0;0;0;0;0;0;0;0;0;0;0 9;6;49;5;38;45;185;83;87;10;41;0;0;0;0;0;0;0;0;0;0
Fusarium_piperis	140;181;246;2;0;0;0;0;0;0;0;0;0;0;0;0;0;0;0;0;0;0;0;0;0	9;6;62;358;17;7;53;6;10;41;0;0;0;0;0;0;0;0;0;0;0	140;181;246;2;0;0;0;0;0;0;0;0;0;0;0;0;0;0;0;0;0;0;0;0;0 9;6;62;358;17;7;53;6;10;41;0;0;0;0;0;0;0;0;0;0;0
Ramichloridium_luteum	140;185;234;2;0;0;0;0;0;0;0;0;0;0;0;0;0;0;0;0;0;0;0;0;0	9;6;142;334;19;10;41;0;0;0;0;0;0;0;0;0;0;0;0;0;0	140;185;234;2;0;0;0;0;0;0;0;0;0;0;0;0;0;0;0;0;0;0;0;0;0 9;6;142;334;19;10;41;0;0;0;0;0;0;0;0;0;0;0;0;0;0
Teratosphaeria_epicoccoides	141;118;187;226;2;0;0;0;0;0;0;0;0;0;0;0;0;0;0;0;0;0;0;0;0	9;6;43;416;143;6;51;0;0;0;0;0;0;0;0;0;0;0;0;0;0	141;118;187;226;2;0;0;0;0;0;0;0;0;0;0;0;0;0;0;0;0;0;0;0;0 9;6;43;416;143;6;51;0;0;0;0;0;0;0;0;0;0;0;0;0;0
Sporopachydermia_lactativora	141;15;170;70;23;9;76;115;2;0;0;0;0;0;0;0;0;0;0;0;0;0;0;0;0	9;6;380;56;25;7;87;10;41;0;0;0;0;0;0;0;0;0;0;0;0	141;15;170;70;23;9;76;115;2;0;0;0;0;0;0;0;0;0;0;0;0;0;0;0;0 9;6;380;56;25;7;87;10;41;0;0;0;0;0;0;0;0;0;0;0;0
Aureobasidium_zeae;Kabatiella_zeae	141;215;174;67;2;0;0;0;0;0;0;0;0;0;0;0;0;0;0;0;0;0;0;0;0	9;6;45;26;303;49;50;38;16;6;10;41;0;0;0;0;0;0;0;0;0	141;215;174;67;2;0;0;0;0;0;0;0;0;0;0;0;0;0;0;0;0;0;0;0;0 9;6;45;26;303;49;50;38;16;6;10;41;0;0;0;0;0;0;0;0;0
Aspergillus_quadrilineatus	142;181;115;128;2;0;0;0;0;0;0;0;0;0;0;0;0;0;0;0;0;0;0;0;0	9;6;49;17;416;14;6;10;41;0;0;0;0;0;0;0;0;0;0;0;0	142;181;115;128;2;0;0;0;0;0;0;0;0;0;0;0;0;0;0;0;0;0;0;0;0 9;6;49;17;416;14;6;10;41;0;0;0;0;0;0;0;0;0;0;0;0
Zalaria_obscura	142;53;154;247;2;0;0;0;0;0;0;0;0;0;0;0;0;0;0;0;0;0;0;0;0	9;6;44;99;224;54;105;6;10;41;0;0;0;0;0;0;0;0;0;0;0	142;53;154;247;2;0;0;0;0;0;0;0;0;0;0;0;0;0;0;0;0;0;0;0;0 9;6;44;99;224;54;105;6;10;41;0;0;0;0;0;0;0;0;0;0;0
Diddensiella_caesifluorescens	142;93;77;103;2;136;2;0;0;0;0;0;0;0;0;0;0;0;0;0;0;0;0;0;0	9;6;27;91;184;97;11;7;72;51;0;0;0;0;0;0;0;0;0;0;0	142;93;77;103;2;136;2;0;0;0;0;0;0;0;0;0;0;0;0;0;0;0;0;0;0 9;6;27;91;184;97;11;7;72;51;0;0;0;0;0;0;0;0;0;0;0
Claviceps_citrina	143;169;121;133;2;0;0;0;0;0;0;0;0;0;0;0;0;0;0;0;0;0;0;0;0	9;6;50;6;167;203;76;10;41;0;0;0;0;0;0;0;0;0;0;0;0	143;169;121;133;2;0;0;0;0;0;0;0;0;0;0;0;0;0;0;0;0;0;0;0;0 9;6;50;6;167;203;76;10;41;0;0;0;0;0;0;0;0;0;0;0;0
Aspergillus_latus;Aspergillus_spinulosporus	143;181;116;128;2;0;0;0;0;0;0;0;0;0;0;0;0;0;0;0;0;0;0;0;0	9;6;49;17;418;14;6;10;41;0;0;0;0;0;0;0;0;0;0;0;0	143;181;116;128;2;0;0;0;0;0;0;0;0;0;0;0;0;0;0;0;0;0;0;0;0 9;6;49;17;418;14;6;10;41;0;0;0;0;0;0;0;0;0;0;0;0
Aspergillus_incahuasiensis	143;182;116;123;2;0;0;0;0;0;0;0;0;0;0;0;0;0;0;0;0;0;0;0;0	9;6;49;17;428;6;10;41;0;0;0;0;0;0;0;0;0;0;0;0;0	143;182;116;123;2;0;0;0;0;0;0;0;0;0;0;0;0;0;0;0;0;0;0;0;0 9;6;49;17;428;6;10;41;0;0;0;0;0;0;0;0;0;0;0;0;0
Barnettozyma_hawaiiensis	143;68;20;146;34;4;35;185;2;0;0;0;0;0;0;0;0;0;0;0;0;0;0;0;0	9;6;499;22;50;10;41;0;0;0;0;0;0;0;0;0;0;0;0;0;0	143;68;20;146;34;4;35;185;2;0;0;0;0;0;0;0;0;0;0;0;0;0;0;0;0 9;6;499;22;50;10;41;0;0;0;0;0;0;0;0;0;0;0;0;0;0
Diplodia_seriata	143;84;348;73;2;58;2;0;0;0;0;0;0;0;0;0;0;0;0;0;0;0;0;0;0	9;6;26;114;196;96;60;122;35;46;0;0;0;0;0;0;0;0;0;0;0	143;84;348;73;2;58;2;0;0;0;0;0;0;0;0;0;0;0;0;0;0;0;0;0;0 9;6;26;114;196;96;60;122;35;46;0;0;0;0;0;0;0;0;0;0;0
Erysiphe_pisi	144;6;62;28;148;17;172;67;2;0;0;0;0;0;0;0;0;0;0;0;0;0;0;0;0	9;6;219;188;167;6;10;41;0;0;0;0;0;0;0;0;0;0;0;0;0	144;6;62;28;148;17;172;67;2;0;0;0;0;0;0;0;0;0;0;0;0;0;0;0;0 9;6;219;188;167;6;10;41;0;0;0;0;0;0;0;0;0;0;0;0;0
Aspergillus_croceus;Aspergillus_unguis	145;33;149;116;126;2;0;0;0;0;0;0;0;0;0;0;0;0;0;0;0;0;0;0;0	9;6;49;450;6;10;41;0;0;0;0;0;0;0;0;0;0;0;0;0;0	145;33;149;116;126;2;0;0;0;0;0;0;0;0;0;0;0;0;0;0;0;0;0;0;0 9;6;49;450;6;10;41;0;0;0;0;0;0;0;0;0;0;0;0;0;0
Ambrosiozyma_pseudovanderkliftii	146;300;93;114;2;60;2;0;0;0;0;0;0;0;0;0;0;0;0;0;0;0;0;0;0	9;6;127;76;24;342;82;10;41;0;0;0;0;0;0;0;0;0;0;0;0	146;300;93;114;2;60;2;0;0;0;0;0;0;0;0;0;0;0;0;0;0;0;0;0;0 9;6;127;76;24;342;82;10;41;0;0;0;0;0;0;0;0;0;0;0;0
Ambrosiozyma_vanderkliftii	146;301;93;70;43;62;2;0;0;0;0;0;0;0;0;0;0;0;0;0;0;0;0;0;0	9;6;127;76;24;238;105;81;10;41;0;0;0;0;0;0;0;0;0;0;0	146;301;93;70;43;62;2;0;0;0;0;0;0;0;0;0;0;0;0;0;0;0;0;0;0 9;6;127;76;24;238;105;81;10;41;0;0;0;0;0;0;0;0;0;0;0
Leptoxyphium_fumago	147;141;145;8;102;2;0;0;0;0;0;0;0;0;0;0;0;0;0;0;0;0;0;0;0	9;6;44;22;72;169;86;66;14;6;10;41;0;0;0;0;0;0;0;0;0	147;141;145;8;102;2;0;0;0;0;0;0;0;0;0;0;0;0;0;0;0;0;0;0;0 9;6;44;22;72;169;86;66;14;6;10;41;0;0;0;0;0;0;0;0;0
Yamadazyma_philogaea	147;38;106;70;267;2;0;0;0;0;0;0;0;0;0;0;0;0;0;0;0;0;0;0;0	9;6;119;260;106;79;10;41;0;0;0;0;0;0;0;0;0;0;0;0;0	147;38;106;70;267;2;0;0;0;0;0;0;0;0;0;0;0;0;0;0;0;0;0;0;0 9;6;119;260;106;79;10;41;0;0;0;0;0;0;0;0;0;0;0;0;0
Mycosphaerelloides_madeirae	148;168;227;2;0;0;0;0;0;0;0;0;0;0;0;0;0;0;0;0;0;0;0;0;0	9;6;43;430;6;10;41;0;0;0;0;0;0;0;0;0;0;0;0;0;0	148;168;227;2;0;0;0;0;0;0;0;0;0;0;0;0;0;0;0;0;0;0;0;0;0 9;6;43;430;6;10;41;0;0;0;0;0;0;0;0;0;0;0;0;0;0
Aspergillus_panamensis	148;190;113;123;2;0;0;0;0;0;0;0;0;0;0;0;0;0;0;0;0;0;0;0;0	9;6;49;435;9;11;6;10;41;0;0;0;0;0;0;0;0;0;0;0;0	148;190;113;123;2;0;0;0;0;0;0;0;0;0;0;0;0;0;0;0;0;0;0;0;0 9;6;49;435;9;11;6;10;41;0;0;0;0;0;0;0;0;0;0;0;0
Paramyrothecium_roridum;Paramyrothecium_foliicola	148;33;153;181;83;2;0;0;0;0;0;0;0;0;0;0;0;0;0;0;0;0;0;0;0	9;6;52;5;431;46;10;41;0;0;0;0;0;0;0;0;0;0;0;0;0	148;33;153;181;83;2;0;0;0;0;0;0;0;0;0;0;0;0;0;0;0;0;0;0;0 9;6;52;5;431;46;10;41;0;0;0;0;0;0;0;0;0;0;0;0;0
Fusarium_protoensiforme	149;2;168;243;2;0;0;0;0;0;0;0;0;0;0;0;0;0;0;0;0;0;0;0;0	9;6;62;356;17;57;6;10;41;0;0;0;0;0;0;0;0;0;0;0;0	149;2;168;243;2;0;0;0;0;0;0;0;0;0;0;0;0;0;0;0;0;0;0;0;0 9;6;62;356;17;57;6;10;41;0;0;0;0;0;0;0;0;0;0;0;0
Lobaria_immixta	151;16;2;149;228;2;0;0;0;0;0;0;0;0;0;0;0;0;0;0;0;0;0;0;0	9;6;308;28;61;24;61;10;41;0;0;0;0;0;0;0;0;0;0;0;0	151;16;2;149;228;2;0;0;0;0;0;0;0;0;0;0;0;0;0;0;0;0;0;0;0 9;6;308;28;61;24;61;10;41;0;0;0;0;0;0;0;0;0;0;0;0
Tortispora_ganteri	151;383;2;0;0;0;0;0;0;0;0;0;0;0;0;0;0;0;0;0;0;0;0;0;0	9;6;65;100;7;144;93;53;59;0;0;0;0;0;0;0;0;0;0;0;0	151;383;2;0;0;0;0;0;0;0;0;0;0;0;0;0;0;0;0;0;0;0;0;0;0 9;6;65;100;7;144;93;53;59;0;0;0;0;0;0;0;0;0;0;0;0
Ambrosiozyma_ambrosiae	153;120;192;94;86;22;5;62;2;0;0;0;0;0;0;0;0;0;0;0;0;0;0;0;0	9;6;99;6;17;12;50;31;161;213;81;10;41;0;0;0;0;0;0;0;0	153;120;192;94;86;22;5;62;2;0;0;0;0;0;0;0;0;0;0;0;0;0;0;0;0 9;6;99;6;17;12;50;31;161;213;81;10;41;0;0;0;0;0;0;0;0
Ambrosiozyma_philentoma	153;121;192;91;86;22;5;62;2;0;0;0;0;0;0;0;0;0;0;0;0;0;0;0;0	9;6;122;12;50;31;162;183;27;81;10;41;0;0;0;0;0;0;0;0;0	153;121;192;91;86;22;5;62;2;0;0;0;0;0;0;0;0;0;0;0;0;0;0;0;0 9;6;122;12;50;31;162;183;27;81;10;41;0;0;0;0;0;0;0;0;0
Byssochlamys_nivea	153;153;116;136;2;0;0;0;0;0;0;0;0;0;0;0;0;0;0;0;0;0;0;0;0	9;6;22;103;336;11;16;6;10;41;0;0;0;0;0;0;0;0;0;0;0	153;153;116;136;2;0;0;0;0;0;0;0;0;0;0;0;0;0;0;0;0;0;0;0;0 9;6;22;103;336;11;16;6;10;41;0;0;0;0;0;0;0;0;0;0;0
Wickerhamomyces_canadensis	153;171;159;37;61;2;0;0;0;0;0;0;0;0;0;0;0;0;0;0;0;0;0;0;0	9;6;235;107;52;45;65;13;10;41;0;0;0;0;0;0;0;0;0;0;0	153;171;159;37;61;2;0;0;0;0;0;0;0;0;0;0;0;0;0;0;0;0;0;0;0 9;6;235;107;52;45;65;13;10;41;0;0;0;0;0;0;0;0;0;0;0
Aspergillus_baeticus	153;177;117;130;2;0;0;0;0;0;0;0;0;0;0;0;0;0;0;0;0;0;0;0;0	9;6;29;23;17;9;53;25;16;310;10;15;6;10;41;0;0;0;0;0;0	153;177;117;130;2;0;0;0;0;0;0;0;0;0;0;0;0;0;0;0;0;0;0;0;0 9;6;29;23;17;9;53;25;16;310;10;15;6;10;41;0;0;0;0;0;0
Ogataea_degrootiae	154;85;85;6;174;42;52;182;2;0;0;0;0;0;0;0;0;0;0;0;0;0;0;0;0	9;6;35;81;34;10;48;31;54;44;293;34;52;10;41;0;0;0;0;0;0	154;85;85;6;174;42;52;182;2;0;0;0;0;0;0;0;0;0;0;0;0;0;0;0;0 9;6;35;81;34;10;48;31;54;44;293;34;52;10;41;0;0;0;0;0;0
Blastobotrys_aristata	155;150;222;2;0;0;0;0;0;0;0;0;0;0;0;0;0;0;0;0;0;0;0;0;0	9;6;123;55;38;55;18;97;6;9;23;39;10;41;0;0;0;0;0;0;0	155;150;222;2;0;0;0;0;0;0;0;0;0;0;0;0;0;0;0;0;0;0;0;0;0 9;6;123;55;38;55;18;97;6;9;23;39;10;41;0;0;0;0;0;0;0
Barnettozyma_botsteinii	155;20;100;69;261;2;0;0;0;0;0;0;0;0;0;0;0;0;0;0;0;0;0;0;0	9;6;59;63;318;101;10;41;0;0;0;0;0;0;0;0;0;0;0;0;0	155;20;100;69;261;2;0;0;0;0;0;0;0;0;0;0;0;0;0;0;0;0;0;0;0 9;6;59;63;318;101;10;41;0;0;0;0;0;0;0;0;0;0;0;0;0
Cyberlindnera_misumaiensis	155;42;147;35;111;25;89;2;0;0;0;0;0;0;0;0;0;0;0;0;0;0;0;0;0	9;6;66;56;133;16;189;48;32;10;41;0;0;0;0;0;0;0;0;0;0	155;42;147;35;111;25;89;2;0;0;0;0;0;0;0;0;0;0;0;0;0;0;0;0;0 9;6;66;56;133;16;189;48;32;10;41;0;0;0;0;0;0;0;0;0;0
Kurtzmaniella_quercitrusa_var_filamentosus	156;124;70;264;2;0;0;0;0;0;0;0;0;0;0;0;0;0;0;0;0;0;0;0;0	9;6;59;63;325;25;78;10;41;0;0;0;0;0;0;0;0;0;0;0;0	156;124;70;264;2;0;0;0;0;0;0;0;0;0;0;0;0;0;0;0;0;0;0;0;0 9;6;59;63;325;25;78;10;41;0;0;0;0;0;0;0;0;0;0;0;0
Penicillium_janthinellum	156;17;130;17;17;201;73;2;0;0;0;0;0;0;0;0;0;0;0;0;0;0;0;0;0	9;6;96;135;48;62;60;111;35;10;41;0;0;0;0;0;0;0;0;0;0	156;17;130;17;17;201;73;2;0;0;0;0;0;0;0;0;0;0;0;0;0;0;0;0;0 9;6;96;135;48;62;60;111;35;10;41;0;0;0;0;0;0;0;0;0;0
Coccinonectria_pachysandricola	156;170;232;2;0;0;0;0;0;0;0;0;0;0;0;0;0;0;0;0;0;0;0;0;0	9;6;55;360;22;57;10;41;0;0;0;0;0;0;0;0;0;0;0;0;0	156;170;232;2;0;0;0;0;0;0;0;0;0;0;0;0;0;0;0;0;0;0;0;0;0 9;6;55;360;22;57;10;41;0;0;0;0;0;0;0;0;0;0;0;0;0
Kurtzmaniella_quercitrusa_var_comoensis	156;21;103;70;263;2;0;0;0;0;0;0;0;0;0;0;0;0;0;0;0;0;0;0;0	9;6;59;63;325;25;77;10;41;0;0;0;0;0;0;0;0;0;0;0;0	156;21;103;70;263;2;0;0;0;0;0;0;0;0;0;0;0;0;0;0;0;0;0;0;0 9;6;59;63;325;25;77;10;41;0;0;0;0;0;0;0;0;0;0;0;0
Pezicula_rhizophila	156;4;2;156;17;106;169;2;0;0;0;0;0;0;0;0;0;0;0;0;0;0;0;0;0	9;6;46;6;225;58;43;24;111;33;51;0;0;0;0;0;0;0;0;0;0	156;4;2;156;17;106;169;2;0;0;0;0;0;0;0;0;0;0;0;0;0;0;0;0;0 9;6;46;6;225;58;43;24;111;33;51;0;0;0;0;0;0;0;0;0;0
Trichothecium_ovalisporum	157;178;258;2;0;0;0;0;0;0;0;0;0;0;0;0;0;0;0;0;0;0;0;0;0	9;6;50;5;414;54;6;10;41;0;0;0;0;0;0;0;0;0;0;0;0	157;178;258;2;0;0;0;0;0;0;0;0;0;0;0;0;0;0;0;0;0;0;0;0;0 9;6;50;5;414;54;6;10;41;0;0;0;0;0;0;0;0;0;0;0;0
Cyberlindnera_subsufficiens	157;42;147;150;25;86;2;0;0;0;0;0;0;0;0;0;0;0;0;0;0;0;0;0;0	9;6;67;57;133;16;91;102;48;14;15;10;41;0;0;0;0;0;0;0;0	157;42;147;150;25;86;2;0;0;0;0;0;0;0;0;0;0;0;0;0;0;0;0;0;0 9;6;67;57;133;16;91;102;48;14;15;10;41;0;0;0;0;0;0;0;0
Starmerella_geochares	157;59;97;2;0;0;0;0;0;0;0;0;0;0;0;0;0;0;0;0;0;0;0;0;0	9;6;80;18;77;75;50;0;0;0;0;0;0;0;0;0;0;0;0;0;0	157;59;97;2;0;0;0;0;0;0;0;0;0;0;0;0;0;0;0;0;0;0;0;0;0 9;6;80;18;77;75;50;0;0;0;0;0;0;0;0;0;0;0;0;0;0
Neofusicoccum_kwambonambiense	158;189;232;2;0;0;0;0;0;0;0;0;0;0;0;0;0;0;0;0;0;0;0;0;0	9;6;34;31;4;296;47;40;38;19;6;10;41;0;0;0;0;0;0;0;0	158;189;232;2;0;0;0;0;0;0;0;0;0;0;0;0;0;0;0;0;0;0;0;0;0 9;6;34;31;4;296;47;40;38;19;6;10;41;0;0;0;0;0;0;0;0
Xenosphaeropsis_pyriputrescens	158;25;149;156;68;2;0;0;0;0;0;0;0;0;0;0;0;0;0;0;0;0;0;0;0	9;6;45;23;282;136;6;10;41;0;0;0;0;0;0;0;0;0;0;0;0	158;25;149;156;68;2;0;0;0;0;0;0;0;0;0;0;0;0;0;0;0;0;0;0;0 9;6;45;23;282;136;6;10;41;0;0;0;0;0;0;0;0;0;0;0;0
Cyberlindnera_mrakii	158;42;147;150;25;88;2;0;0;0;0;0;0;0;0;0;0;0;0;0;0;0;0;0;0	9;6;67;58;133;16;91;102;23;25;31;10;41;0;0;0;0;0;0;0;0	158;42;147;150;25;88;2;0;0;0;0;0;0;0;0;0;0;0;0;0;0;0;0;0;0 9;6;67;58;133;16;91;102;23;25;31;10;41;0;0;0;0;0;0;0;0
Neofusicoccum_ribis	159;189;232;2;0;0;0;0;0;0;0;0;0;0;0;0;0;0;0;0;0;0;0;0;0	9;6;34;31;4;297;47;40;38;19;6;10;41;0;0;0;0;0;0;0;0	159;189;232;2;0;0;0;0;0;0;0;0;0;0;0;0;0;0;0;0;0;0;0;0;0 9;6;34;31;4;297;47;40;38;19;6;10;41;0;0;0;0;0;0;0;0
Amesia_nigricolor;Chloridium_humicola	159;19;152;116;115;2;0;0;0;0;0;0;0;0;0;0;0;0;0;0;0;0;0;0;0	9;6;51;71;5;242;122;6;10;41;0;0;0;0;0;0;0;0;0;0;0	159;19;152;116;115;2;0;0;0;0;0;0;0;0;0;0;0;0;0;0;0;0;0;0;0 9;6;51;71;5;242;122;6;10;41;0;0;0;0;0;0;0;0;0;0;0
Fusarium_dlaminii	160;186;29;42;86;12;171;2;0;0;0;0;0;0;0;0;0;0;0;0;0;0;0;0;0	9;6;87;110;7;82;22;116;44;13;76;65;5;46;0;0;0;0;0;0;0	160;186;29;42;86;12;171;2;0;0;0;0;0;0;0;0;0;0;0;0;0;0;0;0;0 9;6;87;110;7;82;22;116;44;13;76;65;5;46;0;0;0;0;0;0;0
Candida_margitis	160;4;77;70;201;2;0;0;0;0;0;0;0;0;0;0;0;0;0;0;0;0;0;0;0	9;6;56;343;49;10;41;0;0;0;0;0;0;0;0;0;0;0;0;0;0	160;4;77;70;201;2;0;0;0;0;0;0;0;0;0;0;0;0;0;0;0;0;0;0;0 9;6;56;343;49;10;41;0;0;0;0;0;0;0;0;0;0;0;0;0;0
Wickerhamiella_domercqiae	161;141;125;20;47;2;0;0;0;0;0;0;0;0;0;0;0;0;0;0;0;0;0;0;0	9;6;37;126;58;18;53;49;50;39;51;0;0;0;0;0;0;0;0;0;0	161;141;125;20;47;2;0;0;0;0;0;0;0;0;0;0;0;0;0;0;0;0;0;0;0 9;6;37;126;58;18;53;49;50;39;51;0;0;0;0;0;0;0;0;0;0
Trichoderma_virens	161;208;245;2;0;0;0;0;0;0;0;0;0;0;0;0;0;0;0;0;0;0;0;0;0	9;6;51;499;10;41;0;0;0;0;0;0;0;0;0;0;0;0;0;0;0	161;208;245;2;0;0;0;0;0;0;0;0;0;0;0;0;0;0;0;0;0;0;0;0;0 9;6;51;499;10;41;0;0;0;0;0;0;0;0;0;0;0;0;0;0;0
Trichoderma_afroharzianum	161;22;187;248;2;0;0;0;0;0;0;0;0;0;0;0;0;0;0;0;0;0;0;0;0	9;6;51;503;10;41;0;0;0;0;0;0;0;0;0;0;0;0;0;0;0	161;22;187;248;2;0;0;0;0;0;0;0;0;0;0;0;0;0;0;0;0;0;0;0;0 9;6;51;503;10;41;0;0;0;0;0;0;0;0;0;0;0;0;0;0;0
Trichoderma_semiorbis	161;26;187;249;2;0;0;0;0;0;0;0;0;0;0;0;0;0;0;0;0;0;0;0;0	9;6;51;508;10;41;0;0;0;0;0;0;0;0;0;0;0;0;0;0;0	161;26;187;249;2;0;0;0;0;0;0;0;0;0;0;0;0;0;0;0;0;0;0;0;0 9;6;51;508;10;41;0;0;0;0;0;0;0;0;0;0;0;0;0;0;0
Neocucurbitaria_cava	162;140;7;156;9;67;2;0;0;0;0;0;0;0;0;0;0;0;0;0;0;0;0;0;0	9;6;117;210;53;55;42;10;41;0;0;0;0;0;0;0;0;0;0;0;0	162;140;7;156;9;67;2;0;0;0;0;0;0;0;0;0;0;0;0;0;0;0;0;0;0 9;6;117;210;53;55;42;10;41;0;0;0;0;0;0;0;0;0;0;0;0
Trichoderma_lixii	162;24;187;249;2;0;0;0;0;0;0;0;0;0;0;0;0;0;0;0;0;0;0;0;0	9;6;51;81;426;10;41;0;0;0;0;0;0;0;0;0;0;0;0;0;0	162;24;187;249;2;0;0;0;0;0;0;0;0;0;0;0;0;0;0;0;0;0;0;0;0 9;6;51;81;426;10;41;0;0;0;0;0;0;0;0;0;0;0;0;0;0
Myceliophthora_thermophila;Thermothelomyces_thermophilus	162;5;172;118;117;2;0;0;0;0;0;0;0;0;0;0;0;0;0;0;0;0;0;0;0	9;6;24;33;73;249;71;40;14;6;10;41;0;0;0;0;0;0;0;0;0	162;5;172;118;117;2;0;0;0;0;0;0;0;0;0;0;0;0;0;0;0;0;0;0;0 9;6;24;33;73;249;71;40;14;6;10;41;0;0;0;0;0;0;0;0;0
Pneumocystis_canis	162;63;77;52;204;2;0;0;0;0;0;0;0;0;0;0;0;0;0;0;0;0;0;0;0	9;6;196;65;143;44;97;0;0;0;0;0;0;0;0;0;0;0;0;0;0	162;63;77;52;204;2;0;0;0;0;0;0;0;0;0;0;0;0;0;0;0;0;0;0;0 9;6;196;65;143;44;97;0;0;0;0;0;0;0;0;0;0;0;0;0;0
Metschnikowia_persimmonesis	162;66;148;2;0;0;0;0;0;0;0;0;0;0;0;0;0;0;0;0;0;0;0;0;0	9;6;143;18;84;118;0;0;0;0;0;0;0;0;0;0;0;0;0;0;0	162;66;148;2;0;0;0;0;0;0;0;0;0;0;0;0;0;0;0;0;0;0;0;0;0 9;6;143;18;84;118;0;0;0;0;0;0;0;0;0;0;0;0;0;0;0
Pseudopyrenochaeta_lycopersici	163;178;7;109;123;2;0;0;0;0;0;0;0;0;0;0;0;0;0;0;0;0;0;0;0	9;6;156;210;150;10;41;0;0;0;0;0;0;0;0;0;0;0;0;0;0	163;178;7;109;123;2;0;0;0;0;0;0;0;0;0;0;0;0;0;0;0;0;0;0;0 9;6;156;210;150;10;41;0;0;0;0;0;0;0;0;0;0;0;0;0;0
Nakazawaea_wickerhamii	163;2;31;180;64;117;90;2;0;0;0;0;0;0;0;0;0;0;0;0;0;0;0;0;0	9;6;59;59;15;27;320;20;83;10;41;0;0;0;0;0;0;0;0;0;0	163;2;31;180;64;117;90;2;0;0;0;0;0;0;0;0;0;0;0;0;0;0;0;0;0 9;6;59;59;15;27;320;20;83;10;41;0;0;0;0;0;0;0;0;0;0
Aspergillus_novofumigatus	163;20;21;147;115;122;2;0;0;0;0;0;0;0;0;0;0;0;0;0;0;0;0;0;0	9;6;45;22;451;6;10;41;0;0;0;0;0;0;0;0;0;0;0;0;0	163;20;21;147;115;122;2;0;0;0;0;0;0;0;0;0;0;0;0;0;0;0;0;0;0 9;6;45;22;451;6;10;41;0;0;0;0;0;0;0;0;0;0;0;0;0
Trichoderma_brevicompactum	163;208;243;2;0;0;0;0;0;0;0;0;0;0;0;0;0;0;0;0;0;0;0;0;0	9;6;52;128;246;124;10;41;0;0;0;0;0;0;0;0;0;0;0;0;0	163;208;243;2;0;0;0;0;0;0;0;0;0;0;0;0;0;0;0;0;0;0;0;0;0 9;6;52;128;246;124;10;41;0;0;0;0;0;0;0;0;0;0;0;0;0
Peterozyma_xylosa	163;234;280;2;0;0;0;0;0;0;0;0;0;0;0;0;0;0;0;0;0;0;0;0;0	9;6;59;48;12;13;314;87;32;15;16;17;10;41;0;0;0;0;0;0;0	163;234;280;2;0;0;0;0;0;0;0;0;0;0;0;0;0;0;0;0;0;0;0;0;0 9;6;59;48;12;13;314;87;32;15;16;17;10;41;0;0;0;0;0;0;0
Peterozyma_toletana	163;234;35;245;2;0;0;0;0;0;0;0;0;0;0;0;0;0;0;0;0;0;0;0;0	9;6;59;48;12;13;314;87;47;16;17;10;41;0;0;0;0;0;0;0;0	163;234;35;245;2;0;0;0;0;0;0;0;0;0;0;0;0;0;0;0;0;0;0;0;0 9;6;59;48;12;13;314;87;47;16;17;10;41;0;0;0;0;0;0;0;0
Durotheca_rogersii	163;268;290;2;0;0;0;0;0;0;0;0;0;0;0;0;0;0;0;0;0;0;0;0;0	9;6;58;56;67;95;166;16;22;21;92;64;10;41;0;0;0;0;0;0;0	163;268;290;2;0;0;0;0;0;0;0;0;0;0;0;0;0;0;0;0;0;0;0;0;0 9;6;58;56;67;95;166;16;22;21;92;64;10;41;0;0;0;0;0;0;0
Aspergillus_tanneri	163;9;182;111;136;2;0;0;0;0;0;0;0;0;0;0;0;0;0;0;0;0;0;0;0	9;6;46;22;100;352;11;6;10;41;0;0;0;0;0;0;0;0;0;0;0	163;9;182;111;136;2;0;0;0;0;0;0;0;0;0;0;0;0;0;0;0;0;0;0;0 9;6;46;22;100;352;11;6;10;41;0;0;0;0;0;0;0;0;0;0;0
Candida_anglica	164;125;70;95;169;2;0;0;0;0;0;0;0;0;0;0;0;0;0;0;0;0;0;0;0	9;6;59;68;355;77;10;41;0;0;0;0;0;0;0;0;0;0;0;0;0	164;125;70;95;169;2;0;0;0;0;0;0;0;0;0;0;0;0;0;0;0;0;0;0;0 9;6;59;68;355;77;10;41;0;0;0;0;0;0;0;0;0;0;0;0;0
Metschnikowia_citriensis	164;66;148;2;0;0;0;0;0;0;0;0;0;0;0;0;0;0;0;0;0;0;0;0;0	9;6;145;18;84;118;0;0;0;0;0;0;0;0;0;0;0;0;0;0;0	164;66;148;2;0;0;0;0;0;0;0;0;0;0;0;0;0;0;0;0;0;0;0;0;0 9;6;145;18;84;118;0;0;0;0;0;0;0;0;0;0;0;0;0;0;0
Candida_blattae	165;121;189;87;2;140;101;2;0;0;0;0;0;0;0;0;0;0;0;0;0;0;0;0;0	9;6;386;109;37;95;101;13;10;41;0;0;0;0;0;0;0;0;0;0;0	165;121;189;87;2;140;101;2;0;0;0;0;0;0;0;0;0;0;0;0;0;0;0;0;0 9;6;386;109;37;95;101;13;10;41;0;0;0;0;0;0;0;0;0;0;0
Zygosaccharomyces_mellis	165;161;189;135;211;2;0;0;0;0;0;0;0;0;0;0;0;0;0;0;0;0;0;0;0	9;6;80;24;186;137;141;13;65;5;19;36;91;10;41;0;0;0;0;0;0	165;161;189;135;211;2;0;0;0;0;0;0;0;0;0;0;0;0;0;0;0;0;0;0;0 9;6;80;24;186;137;141;13;65;5;19;36;91;10;41;0;0;0;0;0;0
Aspergillus_fumigatus	165;20;169;119;124;2;0;0;0;0;0;0;0;0;0;0;0;0;0;0;0;0;0;0;0	9;6;45;22;407;53;6;10;41;0;0;0;0;0;0;0;0;0;0;0;0	165;20;169;119;124;2;0;0;0;0;0;0;0;0;0;0;0;0;0;0;0;0;0;0;0 9;6;45;22;407;53;6;10;41;0;0;0;0;0;0;0;0;0;0;0;0
Aspergillus_oerlinghausenensis	165;20;21;148;119;122;2;0;0;0;0;0;0;0;0;0;0;0;0;0;0;0;0;0;0	9;6;45;22;458;6;10;41;0;0;0;0;0;0;0;0;0;0;0;0;0	165;20;21;148;119;122;2;0;0;0;0;0;0;0;0;0;0;0;0;0;0;0;0;0;0 9;6;45;22;458;6;10;41;0;0;0;0;0;0;0;0;0;0;0;0;0
Aspergillus_thermomutatus	165;20;21;148;122;124;2;0;0;0;0;0;0;0;0;0;0;0;0;0;0;0;0;0;0	9;6;45;22;463;6;10;41;0;0;0;0;0;0;0;0;0;0;0;0;0	165;20;21;148;122;124;2;0;0;0;0;0;0;0;0;0;0;0;0;0;0;0;0;0;0 9;6;45;22;463;6;10;41;0;0;0;0;0;0;0;0;0;0;0;0;0
Candida_haemuloni	165;37;29;55;88;2;0;0;0;0;0;0;0;0;0;0;0;0;0;0;0;0;0;0;0	9;6;146;18;156;41;0;0;0;0;0;0;0;0;0;0;0;0;0;0;0	165;37;29;55;88;2;0;0;0;0;0;0;0;0;0;0;0;0;0;0;0;0;0;0;0 9;6;146;18;156;41;0;0;0;0;0;0;0;0;0;0;0;0;0;0;0
Sporothrix_pallida	166;184;187;78;2;0;0;0;0;0;0;0;0;0;0;0;0;0;0;0;0;0;0;0;0	9;6;148;113;267;17;6;10;41;0;0;0;0;0;0;0;0;0;0;0;0	166;184;187;78;2;0;0;0;0;0;0;0;0;0;0;0;0;0;0;0;0;0;0;0;0 9;6;148;113;267;17;6;10;41;0;0;0;0;0;0;0;0;0;0;0;0
Monascus_ruber	167;149;121;121;2;0;0;0;0;0;0;0;0;0;0;0;0;0;0;0;0;0;0;0;0	9;6;69;380;27;12;6;10;41;0;0;0;0;0;0;0;0;0;0;0;0	167;149;121;121;2;0;0;0;0;0;0;0;0;0;0;0;0;0;0;0;0;0;0;0;0 9;6;69;380;27;12;6;10;41;0;0;0;0;0;0;0;0;0;0;0;0
Monilinia_aucupariae	167;149;52;111;59;2;0;0;0;0;0;0;0;0;0;0;0;0;0;0;0;0;0;0;0	9;6;45;23;71;200;68;67;10;41;0;0;0;0;0;0;0;0;0;0;0	167;149;52;111;59;2;0;0;0;0;0;0;0;0;0;0;0;0;0;0;0;0;0;0;0 9;6;45;23;71;200;68;67;10;41;0;0;0;0;0;0;0;0;0;0;0
Kazachstania_humilis	167;181;150;153;2;0;0;0;0;0;0;0;0;0;0;0;0;0;0;0;0;0;0;0;0	9;6;52;66;5;37;99;109;36;98;85;10;41;0;0;0;0;0;0;0;0	167;181;150;153;2;0;0;0;0;0;0;0;0;0;0;0;0;0;0;0;0;0;0;0;0 9;6;52;66;5;37;99;109;36;98;85;10;41;0;0;0;0;0;0;0;0
Sporothrix_dimorphospora	167;183;185;80;2;0;0;0;0;0;0;0;0;0;0;0;0;0;0;0;0;0;0;0;0	9;6;149;112;265;19;6;10;41;0;0;0;0;0;0;0;0;0;0;0;0	167;183;185;80;2;0;0;0;0;0;0;0;0;0;0;0;0;0;0;0;0;0;0;0;0 9;6;149;112;265;19;6;10;41;0;0;0;0;0;0;0;0;0;0;0;0
Aspergillus_olivimuriae	167;24;164;119;125;2;0;0;0;0;0;0;0;0;0;0;0;0;0;0;0;0;0;0;0	9;6;45;22;449;13;6;10;41;0;0;0;0;0;0;0;0;0;0;0;0	167;24;164;119;125;2;0;0;0;0;0;0;0;0;0;0;0;0;0;0;0;0;0;0;0 9;6;45;22;449;13;6;10;41;0;0;0;0;0;0;0;0;0;0;0;0
Hanseniaspora_gamundiae	167;24;36;209;92;70;75;62;2;0;0;0;0;0;0;0;0;0;0;0;0;0;0;0;0	9;6;113;26;71;120;193;55;93;10;41;0;0;0;0;0;0;0;0;0;0	167;24;36;209;92;70;75;62;2;0;0;0;0;0;0;0;0;0;0;0;0;0;0;0;0 9;6;113;26;71;120;193;55;93;10;41;0;0;0;0;0;0;0;0;0;0
Penicillium_canescens;Penicillium_arizonense	167;26;148;118;123;2;0;0;0;0;0;0;0;0;0;0;0;0;0;0;0;0;0;0;0	9;6;45;22;74;112;259;6;10;41;0;0;0;0;0;0;0;0;0;0;0	167;26;148;118;123;2;0;0;0;0;0;0;0;0;0;0;0;0;0;0;0;0;0;0;0 9;6;45;22;74;112;259;6;10;41;0;0;0;0;0;0;0;0;0;0;0
Penicillium_capsulatum	167;26;149;117;123;2;0;0;0;0;0;0;0;0;0;0;0;0;0;0;0;0;0;0;0	9;6;45;22;74;112;259;6;10;41;0;0;0;0;0;0;0;0;0;0;0	167;26;149;117;123;2;0;0;0;0;0;0;0;0;0;0;0;0;0;0;0;0;0;0;0 9;6;45;22;74;112;259;6;10;41;0;0;0;0;0;0;0;0;0;0;0
Penicillium_nucicola	167;26;149;118;123;2;0;0;0;0;0;0;0;0;0;0;0;0;0;0;0;0;0;0;0	9;6;45;22;74;112;260;6;10;41;0;0;0;0;0;0;0;0;0;0;0	167;26;149;118;123;2;0;0;0;0;0;0;0;0;0;0;0;0;0;0;0;0;0;0;0 9;6;45;22;74;112;260;6;10;41;0;0;0;0;0;0;0;0;0;0;0
Acidiella_bohemica	168;155;237;2;0;0;0;0;0;0;0;0;0;0;0;0;0;0;0;0;0;0;0;0;0	9;6;45;23;323;99;6;10;41;0;0;0;0;0;0;0;0;0;0;0;0	168;155;237;2;0;0;0;0;0;0;0;0;0;0;0;0;0;0;0;0;0;0;0;0;0 9;6;45;23;323;99;6;10;41;0;0;0;0;0;0;0;0;0;0;0;0
Penicillium_lividum;Penicillium_odoratum	168;174;117;122;2;0;0;0;0;0;0;0;0;0;0;0;0;0;0;0;0;0;0;0;0	9;6;45;22;444;6;10;41;0;0;0;0;0;0;0;0;0;0;0;0;0	168;174;117;122;2;0;0;0;0;0;0;0;0;0;0;0;0;0;0;0;0;0;0;0;0 9;6;45;22;444;6;10;41;0;0;0;0;0;0;0;0;0;0;0;0;0
Aspergillus_turcosus	168;20;22;148;121;125;2;0;0;0;0;0;0;0;0;0;0;0;0;0;0;0;0;0;0	9;6;45;22;467;6;10;41;0;0;0;0;0;0;0;0;0;0;0;0;0	168;20;22;148;121;125;2;0;0;0;0;0;0;0;0;0;0;0;0;0;0;0;0;0;0 9;6;45;22;467;6;10;41;0;0;0;0;0;0;0;0;0;0;0;0;0
Aspergillus_hiratsukae	168;20;22;148;121;125;2;0;0;0;0;0;0;0;0;0;0;0;0;0;0;0;0;0;0	9;6;46;22;466;6;10;41;0;0;0;0;0;0;0;0;0;0;0;0;0	168;20;22;148;121;125;2;0;0;0;0;0;0;0;0;0;0;0;0;0;0;0;0;0;0 9;6;46;22;466;6;10;41;0;0;0;0;0;0;0;0;0;0;0;0;0
Penicillium_antarcticum	168;26;149;118;123;2;0;0;0;0;0;0;0;0;0;0;0;0;0;0;0;0;0;0;0	9;6;46;22;74;112;260;6;10;41;0;0;0;0;0;0;0;0;0;0;0	168;26;149;118;123;2;0;0;0;0;0;0;0;0;0;0;0;0;0;0;0;0;0;0;0 9;6;46;22;74;112;260;6;10;41;0;0;0;0;0;0;0;0;0;0;0
Aspergillus_clavatus	168;41;148;119;124;2;0;0;0;0;0;0;0;0;0;0;0;0;0;0;0;0;0;0;0	9;6;45;22;463;6;10;41;0;0;0;0;0;0;0;0;0;0;0;0;0	168;41;148;119;124;2;0;0;0;0;0;0;0;0;0;0;0;0;0;0;0;0;0;0;0 9;6;45;22;463;6;10;41;0;0;0;0;0;0;0;0;0;0;0;0;0
Clavispora_lusitaniae	168;66;151;2;0;0;0;0;0;0;0;0;0;0;0;0;0;0;0;0;0;0;0;0;0	9;6;149;18;131;33;41;0;0;0;0;0;0;0;0;0;0;0;0;0;0	168;66;151;2;0;0;0;0;0;0;0;0;0;0;0;0;0;0;0;0;0;0;0;0;0 9;6;149;18;131;33;41;0;0;0;0;0;0;0;0;0;0;0;0;0;0
Penicillium_paradoxum	169;26;149;118;122;2;0;0;0;0;0;0;0;0;0;0;0;0;0;0;0;0;0;0;0	9;6;45;22;188;259;6;10;41;0;0;0;0;0;0;0;0;0;0;0;0	169;26;149;118;122;2;0;0;0;0;0;0;0;0;0;0;0;0;0;0;0;0;0;0;0 9;6;45;22;188;259;6;10;41;0;0;0;0;0;0;0;0;0;0;0;0
Clavispora_santaluciae	169;66;78;81;2;0;0;0;0;0;0;0;0;0;0;0;0;0;0;0;0;0;0;0;0	9;6;150;18;172;41;0;0;0;0;0;0;0;0;0;0;0;0;0;0;0	169;66;78;81;2;0;0;0;0;0;0;0;0;0;0;0;0;0;0;0;0;0;0;0;0 9;6;150;18;172;41;0;0;0;0;0;0;0;0;0;0;0;0;0;0;0
Candida_vulturna	169;66;97;60;2;0;0;0;0;0;0;0;0;0;0;0;0;0;0;0;0;0;0;0;0	9;6;150;18;170;41;0;0;0;0;0;0;0;0;0;0;0;0;0;0;0	169;66;97;60;2;0;0;0;0;0;0;0;0;0;0;0;0;0;0;0;0;0;0;0;0 9;6;150;18;170;41;0;0;0;0;0;0;0;0;0;0;0;0;0;0;0
Danielozyma_ontarioensis	169;69;69;95;2;0;0;0;0;0;0;0;0;0;0;0;0;0;0;0;0;0;0;0;0	9;6;150;154;35;50;0;0;0;0;0;0;0;0;0;0;0;0;0;0;0	169;69;69;95;2;0;0;0;0;0;0;0;0;0;0;0;0;0;0;0;0;0;0;0;0 9;6;150;154;35;50;0;0;0;0;0;0;0;0;0;0;0;0;0;0;0
Taphrina_betulina	170;30;143;276;2;0;0;0;0;0;0;0;0;0;0;0;0;0;0;0;0;0;0;0;0	9;6;84;19;8;5;248;91;7;44;49;10;41;0;0;0;0;0;0;0;0	170;30;143;276;2;0;0;0;0;0;0;0;0;0;0;0;0;0;0;0;0;0;0;0;0 9;6;84;19;8;5;248;91;7;44;49;10;41;0;0;0;0;0;0;0;0
Geopyxis_carbonaria	170;4;2;39;147;73;70;93;2;0;0;0;0;0;0;0;0;0;0;0;0;0;0;0;0	9;6;32;31;54;90;174;5;6;75;67;10;41;0;0;0;0;0;0;0;0	170;4;2;39;147;73;70;93;2;0;0;0;0;0;0;0;0;0;0;0;0;0;0;0;0 9;6;32;31;54;90;174;5;6;75;67;10;41;0;0;0;0;0;0;0;0
Drechslerella_stenobrocha	171;169;22;35;65;123;2;0;0;0;0;0;0;0;0;0;0;0;0;0;0;0;0;0;0	9;6;30;53;62;274;45;57;51;0;0;0;0;0;0;0;0;0;0;0;0	171;169;22;35;65;123;2;0;0;0;0;0;0;0;0;0;0;0;0;0;0;0;0;0;0 9;6;30;53;62;274;45;57;51;0;0;0;0;0;0;0;0;0;0;0;0
Pyrenula_aspistea	171;40;148;160;75;2;0;0;0;0;0;0;0;0;0;0;0;0;0;0;0;0;0;0;0	9;6;48;22;105;203;152;51;0;0;0;0;0;0;0;0;0;0;0;0;0	171;40;148;160;75;2;0;0;0;0;0;0;0;0;0;0;0;0;0;0;0;0;0;0;0 9;6;48;22;105;203;152;51;0;0;0;0;0;0;0;0;0;0;0;0;0
Metschnikowia_australis	171;66;33;124;2;0;0;0;0;0;0;0;0;0;0;0;0;0;0;0;0;0;0;0;0	9;6;152;18;84;127;0;0;0;0;0;0;0;0;0;0;0;0;0;0;0	171;66;33;124;2;0;0;0;0;0;0;0;0;0;0;0;0;0;0;0;0;0;0;0;0 9;6;152;18;84;127;0;0;0;0;0;0;0;0;0;0;0;0;0;0;0
Candida_gotoi	171;69;75;36;61;2;0;0;0;0;0;0;0;0;0;0;0;0;0;0;0;0;0;0;0	9;6;206;18;124;10;41;0;0;0;0;0;0;0;0;0;0;0;0;0;0	171;69;75;36;61;2;0;0;0;0;0;0;0;0;0;0;0;0;0;0;0;0;0;0;0 9;6;206;18;124;10;41;0;0;0;0;0;0;0;0;0;0;0;0;0;0
Epichloe_coenophiala	172;169;256;2;0;0;0;0;0;0;0;0;0;0;0;0;0;0;0;0;0;0;0;0;0	9;6;49;5;416;63;10;41;0;0;0;0;0;0;0;0;0;0;0;0;0	172;169;256;2;0;0;0;0;0;0;0;0;0;0;0;0;0;0;0;0;0;0;0;0;0 9;6;49;5;416;63;10;41;0;0;0;0;0;0;0;0;0;0;0;0;0
Chaetomium_cochliodes	172;172;115;115;2;0;0;0;0;0;0;0;0;0;0;0;0;0;0;0;0;0;0;0;0	9;6;52;5;79;247;108;13;6;10;41;0;0;0;0;0;0;0;0;0;0	172;172;115;115;2;0;0;0;0;0;0;0;0;0;0;0;0;0;0;0;0;0;0;0;0 9;6;52;5;79;247;108;13;6;10;41;0;0;0;0;0;0;0;0;0;0
Sphaerostilbella_broomeana	172;198;135;73;59;2;0;0;0;0;0;0;0;0;0;0;0;0;0;0;0;0;0;0;0	9;6;57;55;15;375;71;10;41;0;0;0;0;0;0;0;0;0;0;0;0	172;198;135;73;59;2;0;0;0;0;0;0;0;0;0;0;0;0;0;0;0;0;0;0;0 9;6;57;55;15;375;71;10;41;0;0;0;0;0;0;0;0;0;0;0;0
Debaryomyces_maramus	173;125;70;95;22;2;50;102;2;0;0;0;0;0;0;0;0;0;0;0;0;0;0;0;0	9;6;61;325;106;83;10;41;0;0;0;0;0;0;0;0;0;0;0;0;0	173;125;70;95;22;2;50;102;2;0;0;0;0;0;0;0;0;0;0;0;0;0;0;0;0 9;6;61;325;106;83;10;41;0;0;0;0;0;0;0;0;0;0;0;0;0
Monascus_purpureus	173;150;128;124;2;0;0;0;0;0;0;0;0;0;0;0;0;0;0;0;0;0;0;0;0	9;6;50;22;391;28;14;6;10;41;0;0;0;0;0;0;0;0;0;0;0	173;150;128;124;2;0;0;0;0;0;0;0;0;0;0;0;0;0;0;0;0;0;0;0;0 9;6;50;22;391;28;14;6;10;41;0;0;0;0;0;0;0;0;0;0;0
Golovinomyces_magnicellulatus	173;153;248;2;0;0;0;0;0;0;0;0;0;0;0;0;0;0;0;0;0;0;0;0;0	9;6;51;308;91;54;6;10;41;0;0;0;0;0;0;0;0;0;0;0;0	173;153;248;2;0;0;0;0;0;0;0;0;0;0;0;0;0;0;0;0;0;0;0;0;0 9;6;51;308;91;54;6;10;41;0;0;0;0;0;0;0;0;0;0;0;0
Coniochaeta_prunicola	173;171;232;2;0;0;0;0;0;0;0;0;0;0;0;0;0;0;0;0;0;0;0;0;0	9;6;139;367;6;10;41;0;0;0;0;0;0;0;0;0;0;0;0;0;0	173;171;232;2;0;0;0;0;0;0;0;0;0;0;0;0;0;0;0;0;0;0;0;0;0 9;6;139;367;6;10;41;0;0;0;0;0;0;0;0;0;0;0;0;0;0
Marssonina_rosae	173;177;230;2;0;0;0;0;0;0;0;0;0;0;0;0;0;0;0;0;0;0;0;0;0	9;6;510;6;10;41;0;0;0;0;0;0;0;0;0;0;0;0;0;0;0	173;177;230;2;0;0;0;0;0;0;0;0;0;0;0;0;0;0;0;0;0;0;0;0;0 9;6;510;6;10;41;0;0;0;0;0;0;0;0;0;0;0;0;0;0;0
Microcyclospora_pomicola	173;7;148;225;2;0;0;0;0;0;0;0;0;0;0;0;0;0;0;0;0;0;0;0;0	9;6;45;57;32;337;12;6;51;0;0;0;0;0;0;0;0;0;0;0;0	173;7;148;225;2;0;0;0;0;0;0;0;0;0;0;0;0;0;0;0;0;0;0;0;0 9;6;45;57;32;337;12;6;51;0;0;0;0;0;0;0;0;0;0;0;0
Monascus_pilosus	174;152;128;125;2;0;0;0;0;0;0;0;0;0;0;0;0;0;0;0;0;0;0;0;0	9;6;50;22;394;29;14;6;10;41;0;0;0;0;0;0;0;0;0;0;0	174;152;128;125;2;0;0;0;0;0;0;0;0;0;0;0;0;0;0;0;0;0;0;0;0 9;6;50;22;394;29;14;6;10;41;0;0;0;0;0;0;0;0;0;0;0
Penicillium_manginii	175;168;116;127;2;0;0;0;0;0;0;0;0;0;0;0;0;0;0;0;0;0;0;0;0	9;6;46;470;6;10;41;0;0;0;0;0;0;0;0;0;0;0;0;0;0	175;168;116;127;2;0;0;0;0;0;0;0;0;0;0;0;0;0;0;0;0;0;0;0;0 9;6;46;470;6;10;41;0;0;0;0;0;0;0;0;0;0;0;0;0;0
Scheffersomyces_stambukii	175;19;77;70;66;44;148;2;0;0;0;0;0;0;0;0;0;0;0;0;0;0;0;0;0	9;6;59;56;12;232;97;79;10;41;0;0;0;0;0;0;0;0;0;0;0	175;19;77;70;66;44;148;2;0;0;0;0;0;0;0;0;0;0;0;0;0;0;0;0;0 9;6;59;56;12;232;97;79;10;41;0;0;0;0;0;0;0;0;0;0;0
Metschnikowia_lochheadii	175;62;51;19;60;2;0;0;0;0;0;0;0;0;0;0;0;0;0;0;0;0;0;0;0	9;6;139;35;81;99;0;0;0;0;0;0;0;0;0;0;0;0;0;0;0	175;62;51;19;60;2;0;0;0;0;0;0;0;0;0;0;0;0;0;0;0;0;0;0;0 9;6;139;35;81;99;0;0;0;0;0;0;0;0;0;0;0;0;0;0;0
Naumovozyma_castellii	175;87;5;26;156;89;2;231;2;0;0;0;0;0;0;0;0;0;0;0;0;0;0;0;0	9;6;360;173;64;21;89;10;41;0;0;0;0;0;0;0;0;0;0;0;0	175;87;5;26;156;89;2;231;2;0;0;0;0;0;0;0;0;0;0;0;0;0;0;0;0 9;6;360;173;64;21;89;10;41;0;0;0;0;0;0;0;0;0;0;0;0
Pseudogymnoascus_destructans	176;16;2;147;223;2;0;0;0;0;0;0;0;0;0;0;0;0;0;0;0;0;0;0;0	9;6;58;301;5;90;40;6;10;41;0;0;0;0;0;0;0;0;0;0;0	176;16;2;147;223;2;0;0;0;0;0;0;0;0;0;0;0;0;0;0;0;0;0;0;0 9;6;58;301;5;90;40;6;10;41;0;0;0;0;0;0;0;0;0;0;0
Penicillium_cosmopolitanum	176;168;118;126;2;0;0;0;0;0;0;0;0;0;0;0;0;0;0;0;0;0;0;0;0	9;6;46;22;74;376;6;10;41;0;0;0;0;0;0;0;0;0;0;0;0	176;168;118;126;2;0;0;0;0;0;0;0;0;0;0;0;0;0;0;0;0;0;0;0;0 9;6;46;22;74;376;6;10;41;0;0;0;0;0;0;0;0;0;0;0;0
Coniochaeta_hoffmannii	176;179;233;2;0;0;0;0;0;0;0;0;0;0;0;0;0;0;0;0;0;0;0;0;0	9;6;57;72;20;325;44;6;10;41;0;0;0;0;0;0;0;0;0;0;0	176;179;233;2;0;0;0;0;0;0;0;0;0;0;0;0;0;0;0;0;0;0;0;0;0 9;6;57;72;20;325;44;6;10;41;0;0;0;0;0;0;0;0;0;0;0
Candida_vartiovaarae	176;32;145;152;26;2;2;86;2;0;0;0;0;0;0;0;0;0;0;0;0;0;0;0;0	9;6;66;63;151;195;50;32;10;41;0;0;0;0;0;0;0;0;0;0;0	176;32;145;152;26;2;2;86;2;0;0;0;0;0;0;0;0;0;0;0;0;0;0;0;0 9;6;66;63;151;195;50;32;10;41;0;0;0;0;0;0;0;0;0;0;0
Cyberlindnera_sargentensis	176;32;147;151;26;2;2;85;2;0;0;0;0;0;0;0;0;0;0;0;0;0;0;0;0	9;6;66;62;138;16;194;50;31;10;41;0;0;0;0;0;0;0;0;0;0	176;32;147;151;26;2;2;85;2;0;0;0;0;0;0;0;0;0;0;0;0;0;0;0;0 9;6;66;62;138;16;194;50;31;10;41;0;0;0;0;0;0;0;0;0;0
Aspergillus_protuberus;Aspergillus_fructus	176;66;77;80;2;0;0;0;0;0;0;0;0;0;0;0;0;0;0;0;0;0;0;0;0	9;6;157;18;39;57;74;41;0;0;0;0;0;0;0;0;0;0;0;0;0	176;66;77;80;2;0;0;0;0;0;0;0;0;0;0;0;0;0;0;0;0;0;0;0;0 9;6;157;18;39;57;74;41;0;0;0;0;0;0;0;0;0;0;0;0;0
Toensbergia_leucococca	177;149;225;2;0;0;0;0;0;0;0;0;0;0;0;0;0;0;0;0;0;0;0;0;0	9;6;68;419;10;41;0;0;0;0;0;0;0;0;0;0;0;0;0;0;0	177;149;225;2;0;0;0;0;0;0;0;0;0;0;0;0;0;0;0;0;0;0;0;0;0 9;6;68;419;10;41;0;0;0;0;0;0;0;0;0;0;0;0;0;0;0
Dactylella_cylindrospora	177;159;18;259;2;0;0;0;0;0;0;0;0;0;0;0;0;0;0;0;0;0;0;0;0	9;6;31;50;62;13;170;52;17;34;33;62;18;7;51;0;0;0;0;0;0	177;159;18;259;2;0;0;0;0;0;0;0;0;0;0;0;0;0;0;0;0;0;0;0;0 9;6;31;50;62;13;170;52;17;34;33;62;18;7;51;0;0;0;0;0;0
Penicillium_waksmanii	177;168;119;125;2;0;0;0;0;0;0;0;0;0;0;0;0;0;0;0;0;0;0;0;0	9;6;46;22;75;376;6;10;41;0;0;0;0;0;0;0;0;0;0;0;0	177;168;119;125;2;0;0;0;0;0;0;0;0;0;0;0;0;0;0;0;0;0;0;0;0 9;6;46;22;75;376;6;10;41;0;0;0;0;0;0;0;0;0;0;0;0
Penicillium_paxilli	178;169;113;124;2;0;0;0;0;0;0;0;0;0;0;0;0;0;0;0;0;0;0;0;0	9;6;45;23;76;40;330;6;10;41;0;0;0;0;0;0;0;0;0;0;0	178;169;113;124;2;0;0;0;0;0;0;0;0;0;0;0;0;0;0;0;0;0;0;0;0 9;6;45;23;76;40;330;6;10;41;0;0;0;0;0;0;0;0;0;0;0
Diplocarpon_rosae	178;251;2;0;0;0;0;0;0;0;0;0;0;0;0;0;0;0;0;0;0;0;0;0;0	9;6;416;0;0;0;0;0;0;0;0;0;0;0;0;0;0;0;0;0;0	178;251;2;0;0;0;0;0;0;0;0;0;0;0;0;0;0;0;0;0;0;0;0;0;0 9;6;416;0;0;0;0;0;0;0;0;0;0;0;0;0;0;0;0;0;0
Groenewaldozyma_salmanticensis	178;65;17;25;68;7;63;2;0;0;0;0;0;0;0;0;0;0;0;0;0;0;0;0;0	9;6;75;158;126;10;41;0;0;0;0;0;0;0;0;0;0;0;0;0;0	178;65;17;25;68;7;63;2;0;0;0;0;0;0;0;0;0;0;0;0;0;0;0;0;0 9;6;75;158;126;10;41;0;0;0;0;0;0;0;0;0;0;0;0;0;0
Hymenoscyphus_repandus	179;150;20;201;2;0;0;0;0;0;0;0;0;0;0;0;0;0;0;0;0;0;0;0;0	9;6;46;302;138;10;41;0;0;0;0;0;0;0;0;0;0;0;0;0;0	179;150;20;201;2;0;0;0;0;0;0;0;0;0;0;0;0;0;0;0;0;0;0;0;0 9;6;46;302;138;10;41;0;0;0;0;0;0;0;0;0;0;0;0;0;0
Talaromyces_piceae	179;19;154;111;121;2;0;0;0;0;0;0;0;0;0;0;0;0;0;0;0;0;0;0;0	9;6;46;474;10;41;0;0;0;0;0;0;0;0;0;0;0;0;0;0;0	179;19;154;111;121;2;0;0;0;0;0;0;0;0;0;0;0;0;0;0;0;0;0;0;0 9;6;46;474;10;41;0;0;0;0;0;0;0;0;0;0;0;0;0;0;0
Phyllosticta_citriasiana	179;34;192;242;2;0;0;0;0;0;0;0;0;0;0;0;0;0;0;0;0;0;0;0;0	9;6;28;13;36;4;25;317;21;27;84;22;6;10;41;0;0;0;0;0;0	179;34;192;242;2;0;0;0;0;0;0;0;0;0;0;0;0;0;0;0;0;0;0;0;0 9;6;28;13;36;4;25;317;21;27;84;22;6;10;41;0;0;0;0;0;0
Claviceps_lovelessii	179;8;166;139;119;2;0;0;0;0;0;0;0;0;0;0;0;0;0;0;0;0;0;0;0	9;6;64;421;62;10;41;0;0;0;0;0;0;0;0;0;0;0;0;0;0	179;8;166;139;119;2;0;0;0;0;0;0;0;0;0;0;0;0;0;0;0;0;0;0;0 9;6;64;421;62;10;41;0;0;0;0;0;0;0;0;0;0;0;0;0;0
Amorphotheca_resinae	181;149;218;2;0;0;0;0;0;0;0;0;0;0;0;0;0;0;0;0;0;0;0;0;0	9;6;68;280;136;10;41;0;0;0;0;0;0;0;0;0;0;0;0;0;0	181;149;218;2;0;0;0;0;0;0;0;0;0;0;0;0;0;0;0;0;0;0;0;0;0 9;6;68;280;136;10;41;0;0;0;0;0;0;0;0;0;0;0;0;0;0
Amylocarpus_encephaloides	181;150;17;2;203;2;0;0;0;0;0;0;0;0;0;0;0;0;0;0;0;0;0;0;0	9;6;46;87;356;10;41;0;0;0;0;0;0;0;0;0;0;0;0;0;0	181;150;17;2;203;2;0;0;0;0;0;0;0;0;0;0;0;0;0;0;0;0;0;0;0 9;6;46;87;356;10;41;0;0;0;0;0;0;0;0;0;0;0;0;0;0
Schizothecium_tetrasporum	182;150;163;64;2;0;0;0;0;0;0;0;0;0;0;0;0;0;0;0;0;0;0;0;0	9;6;54;189;246;6;10;41;0;0;0;0;0;0;0;0;0;0;0;0;0	182;150;163;64;2;0;0;0;0;0;0;0;0;0;0;0;0;0;0;0;0;0;0;0;0 9;6;54;189;246;6;10;41;0;0;0;0;0;0;0;0;0;0;0;0;0
Pneumocystis_sp_macacae	182;155;92;2;79;4;2;77;2;0;0;0;0;0;0;0;0;0;0;0;0;0;0;0;0	9;6;73;158;65;233;51;0;0;0;0;0;0;0;0;0;0;0;0;0;0	182;155;92;2;79;4;2;77;2;0;0;0;0;0;0;0;0;0;0;0;0;0;0;0;0 9;6;73;158;65;233;51;0;0;0;0;0;0;0;0;0;0;0;0;0;0
Aotearoamyces_nothofagi	182;2;147;226;2;0;0;0;0;0;0;0;0;0;0;0;0;0;0;0;0;0;0;0;0	9;6;349;138;6;10;41;0;0;0;0;0;0;0;0;0;0;0;0;0;0	182;2;147;226;2;0;0;0;0;0;0;0;0;0;0;0;0;0;0;0;0;0;0;0;0 9;6;349;138;6;10;41;0;0;0;0;0;0;0;0;0;0;0;0;0;0
Drepanopeziza_brunnea;Marssonina_brunnea	182;22;2;147;224;2;0;0;0;0;0;0;0;0;0;0;0;0;0;0;0;0;0;0;0	9;6;82;4;286;63;65;7;6;10;41;0;0;0;0;0;0;0;0;0;0	182;22;2;147;224;2;0;0;0;0;0;0;0;0;0;0;0;0;0;0;0;0;0;0;0 9;6;82;4;286;63;65;7;6;10;41;0;0;0;0;0;0;0;0;0;0
Cephaloascus_fragrans	184;182;189;85;2;0;0;0;0;0;0;0;0;0;0;0;0;0;0;0;0;0;0;0;0	9;6;61;60;12;46;205;109;83;10;41;0;0;0;0;0;0;0;0;0;0	184;182;189;85;2;0;0;0;0;0;0;0;0;0;0;0;0;0;0;0;0;0;0;0;0 9;6;61;60;12;46;205;109;83;10;41;0;0;0;0;0;0;0;0;0;0
Aspergillus_bertholletius	184;21;37;2;181;37;41;65;98;39;77;2;0;0;0;0;0;0;0;0;0;0;0;0;0	9;6;49;24;13;66;66;69;113;9;137;133;54;36;0;0;0;0;0;0;0	184;21;37;2;181;37;41;65;98;39;77;2;0;0;0;0;0;0;0;0;0;0;0;0;0 9;6;49;24;13;66;66;69;113;9;137;133;54;36;0;0;0;0;0;0;0
Teunomyces_gatunensis	184;70;76;47;64;2;0;0;0;0;0;0;0;0;0;0;0;0;0;0;0;0;0;0;0	9;6;35;27;209;8;55;43;10;41;0;0;0;0;0;0;0;0;0;0;0	184;70;76;47;64;2;0;0;0;0;0;0;0;0;0;0;0;0;0;0;0;0;0;0;0 9;6;35;27;209;8;55;43;10;41;0;0;0;0;0;0;0;0;0;0;0
Ophiostoma_cf_undulatum	185;178;32;259;2;0;0;0;0;0;0;0;0;0;0;0;0;0;0;0;0;0;0;0;0	9;6;124;42;22;86;310;6;10;41;0;0;0;0;0;0;0;0;0;0;0	185;178;32;259;2;0;0;0;0;0;0;0;0;0;0;0;0;0;0;0;0;0;0;0;0 9;6;124;42;22;86;310;6;10;41;0;0;0;0;0;0;0;0;0;0;0
Yamadazyma_laniorum	186;115;70;95;170;2;0;0;0;0;0;0;0;0;0;0;0;0;0;0;0;0;0;0;0	9;6;126;263;106;28;49;10;41;0;0;0;0;0;0;0;0;0;0;0;0	186;115;70;95;170;2;0;0;0;0;0;0;0;0;0;0;0;0;0;0;0;0;0;0;0 9;6;126;263;106;28;49;10;41;0;0;0;0;0;0;0;0;0;0;0;0
Ophiostoma_quercus	186;181;32;259;2;0;0;0;0;0;0;0;0;0;0;0;0;0;0;0;0;0;0;0;0	9;6;125;153;310;6;10;41;0;0;0;0;0;0;0;0;0;0;0;0;0	186;181;32;259;2;0;0;0;0;0;0;0;0;0;0;0;0;0;0;0;0;0;0;0;0 9;6;125;153;310;6;10;41;0;0;0;0;0;0;0;0;0;0;0;0;0
Ophiostoma_tasmaniense	186;181;32;259;2;0;0;0;0;0;0;0;0;0;0;0;0;0;0;0;0;0;0;0;0	9;6;125;65;88;310;6;10;41;0;0;0;0;0;0;0;0;0;0;0;0	186;181;32;259;2;0;0;0;0;0;0;0;0;0;0;0;0;0;0;0;0;0;0;0;0 9;6;125;65;88;310;6;10;41;0;0;0;0;0;0;0;0;0;0;0;0
Hypoxylon_intermedium	187;174;172;68;2;0;0;0;0;0;0;0;0;0;0;0;0;0;0;0;0;0;0;0;0	9;6;79;17;37;317;81;6;10;41;0;0;0;0;0;0;0;0;0;0;0	187;174;172;68;2;0;0;0;0;0;0;0;0;0;0;0;0;0;0;0;0;0;0;0;0 9;6;79;17;37;317;81;6;10;41;0;0;0;0;0;0;0;0;0;0;0
Ophiostoma_triangulosporum	187;183;287;2;0;0;0;0;0;0;0;0;0;0;0;0;0;0;0;0;0;0;0;0;0	9;6;281;122;184;6;10;41;0;0;0;0;0;0;0;0;0;0;0;0;0	187;183;287;2;0;0;0;0;0;0;0;0;0;0;0;0;0;0;0;0;0;0;0;0;0 9;6;281;122;184;6;10;41;0;0;0;0;0;0;0;0;0;0;0;0;0
Penicillium_longicatenatum	188;154;111;122;2;0;0;0;0;0;0;0;0;0;0;0;0;0;0;0;0;0;0;0;0	9;6;46;22;124;313;6;10;41;0;0;0;0;0;0;0;0;0;0;0;0	188;154;111;122;2;0;0;0;0;0;0;0;0;0;0;0;0;0;0;0;0;0;0;0;0 9;6;46;22;124;313;6;10;41;0;0;0;0;0;0;0;0;0;0;0;0
Penicillium_pulvis;Penicillium_glabrum;Penicillium_tannophilum	188;154;112;124;2;0;0;0;0;0;0;0;0;0;0;0;0;0;0;0;0;0;0;0;0	9;6;45;22;441;6;10;41;0;0;0;0;0;0;0;0;0;0;0;0;0	188;154;112;124;2;0;0;0;0;0;0;0;0;0;0;0;0;0;0;0;0;0;0;0;0 9;6;45;22;441;6;10;41;0;0;0;0;0;0;0;0;0;0;0;0;0
Neurospora_cerealis	188;169;126;102;2;0;0;0;0;0;0;0;0;0;0;0;0;0;0;0;0;0;0;0;0	9;6;375;140;6;10;41;0;0;0;0;0;0;0;0;0;0;0;0;0;0	188;169;126;102;2;0;0;0;0;0;0;0;0;0;0;0;0;0;0;0;0;0;0;0;0 9;6;375;140;6;10;41;0;0;0;0;0;0;0;0;0;0;0;0;0;0
Neurospora_terricola	188;169;228;2;0;0;0;0;0;0;0;0;0;0;0;0;0;0;0;0;0;0;0;0;0	9;6;375;140;6;10;41;0;0;0;0;0;0;0;0;0;0;0;0;0;0	188;169;228;2;0;0;0;0;0;0;0;0;0;0;0;0;0;0;0;0;0;0;0;0;0 9;6;375;140;6;10;41;0;0;0;0;0;0;0;0;0;0;0;0;0;0
Grosmannia_serpens;Ophiostoma_himal_ulmi	188;181;32;261;2;0;0;0;0;0;0;0;0;0;0;0;0;0;0;0;0;0;0;0;0	9;6;126;42;24;88;312;6;10;41;0;0;0;0;0;0;0;0;0;0;0	188;181;32;261;2;0;0;0;0;0;0;0;0;0;0;0;0;0;0;0;0;0;0;0;0 9;6;126;42;24;88;312;6;10;41;0;0;0;0;0;0;0;0;0;0;0
Sordaria_macrospora	189;169;125;101;2;0;0;0;0;0;0;0;0;0;0;0;0;0;0;0;0;0;0;0;0	9;6;376;138;6;10;41;0;0;0;0;0;0;0;0;0;0;0;0;0;0	189;169;125;101;2;0;0;0;0;0;0;0;0;0;0;0;0;0;0;0;0;0;0;0;0 9;6;376;138;6;10;41;0;0;0;0;0;0;0;0;0;0;0;0;0;0
Neurospora_pannonica	189;169;126;102;2;0;0;0;0;0;0;0;0;0;0;0;0;0;0;0;0;0;0;0;0	9;6;376;140;6;10;41;0;0;0;0;0;0;0;0;0;0;0;0;0;0	189;169;126;102;2;0;0;0;0;0;0;0;0;0;0;0;0;0;0;0;0;0;0;0;0 9;6;376;140;6;10;41;0;0;0;0;0;0;0;0;0;0;0;0;0;0
Scheffersomyces_spartinae	189;83;70;199;59;2;0;0;0;0;0;0;0;0;0;0;0;0;0;0;0;0;0;0;0	9;6;123;237;40;65;71;10;41;0;0;0;0;0;0;0;0;0;0;0;0	189;83;70;199;59;2;0;0;0;0;0;0;0;0;0;0;0;0;0;0;0;0;0;0;0 9;6;123;237;40;65;71;10;41;0;0;0;0;0;0;0;0;0;0;0;0
Lodderomyces_elongisporus;Parastagonospora_nodorum	189;84;70;90;55;67;2;0;0;0;0;0;0;0;0;0;0;0;0;0;0;0;0;0;0	9;6;66;76;249;43;31;26;10;41;0;0;0;0;0;0;0;0;0;0;0	189;84;70;90;55;67;2;0;0;0;0;0;0;0;0;0;0;0;0;0;0;0;0;0;0 9;6;66;76;249;43;31;26;10;41;0;0;0;0;0;0;0;0;0;0;0
Proliferodiscus_dingleyae	190;149;20;101;102;2;0;0;0;0;0;0;0;0;0;0;0;0;0;0;0;0;0;0;0	9;6;46;52;14;288;76;16;6;51;0;0;0;0;0;0;0;0;0;0;0	190;149;20;101;102;2;0;0;0;0;0;0;0;0;0;0;0;0;0;0;0;0;0;0;0 9;6;46;52;14;288;76;16;6;51;0;0;0;0;0;0;0;0;0;0;0
Umbilicaria_muehlenbergii	190;151;177;59;2;0;0;0;0;0;0;0;0;0;0;0;0;0;0;0;0;0;0;0;0	9;6;47;18;5;281;8;154;10;41;0;0;0;0;0;0;0;0;0;0;0	190;151;177;59;2;0;0;0;0;0;0;0;0;0;0;0;0;0;0;0;0;0;0;0;0 9;6;47;18;5;281;8;154;10;41;0;0;0;0;0;0;0;0;0;0;0
Naumovozyma_dairenensis	190;284;87;16;206;2;0;0;0;0;0;0;0;0;0;0;0;0;0;0;0;0;0;0;0	9;6;51;334;240;47;47;10;41;0;0;0;0;0;0;0;0;0;0;0;0	190;284;87;16;206;2;0;0;0;0;0;0;0;0;0;0;0;0;0;0;0;0;0;0;0 9;6;51;334;240;47;47;10;41;0;0;0;0;0;0;0;0;0;0;0;0
Lecanosticta_acicola	191;152;221;2;0;0;0;0;0;0;0;0;0;0;0;0;0;0;0;0;0;0;0;0;0	9;6;33;128;333;6;10;41;0;0;0;0;0;0;0;0;0;0;0;0;0	191;152;221;2;0;0;0;0;0;0;0;0;0;0;0;0;0;0;0;0;0;0;0;0;0 9;6;33;128;333;6;10;41;0;0;0;0;0;0;0;0;0;0;0;0;0
Umbilicaria_deusta	191;153;234;2;0;0;0;0;0;0;0;0;0;0;0;0;0;0;0;0;0;0;0;0;0	9;6;46;19;5;284;8;80;72;10;41;0;0;0;0;0;0;0;0;0;0	191;153;234;2;0;0;0;0;0;0;0;0;0;0;0;0;0;0;0;0;0;0;0;0;0 9;6;46;19;5;284;8;80;72;10;41;0;0;0;0;0;0;0;0;0;0
Neurospora_discreta	191;169;126;102;2;0;0;0;0;0;0;0;0;0;0;0;0;0;0;0;0;0;0;0;0	9;6;378;140;6;10;41;0;0;0;0;0;0;0;0;0;0;0;0;0;0	191;169;126;102;2;0;0;0;0;0;0;0;0;0;0;0;0;0;0;0;0;0;0;0;0 9;6;378;140;6;10;41;0;0;0;0;0;0;0;0;0;0;0;0;0;0
Fonsecaea_erecta	191;179;265;2;0;0;0;0;0;0;0;0;0;0;0;0;0;0;0;0;0;0;0;0;0	9;6;45;24;52;366;16;62;6;10;41;0;0;0;0;0;0;0;0;0;0	191;179;265;2;0;0;0;0;0;0;0;0;0;0;0;0;0;0;0;0;0;0;0;0;0 9;6;45;24;52;366;16;62;6;10;41;0;0;0;0;0;0;0;0;0;0
Incumbomyces_lentus	192;29;153;54;220;2;0;0;0;0;0;0;0;0;0;0;0;0;0;0;0;0;0;0;0	9;6;53;24;111;205;102;49;34;6;10;41;0;0;0;0;0;0;0;0;0	192;29;153;54;220;2;0;0;0;0;0;0;0;0;0;0;0;0;0;0;0;0;0;0;0 9;6;53;24;111;205;102;49;34;6;10;41;0;0;0;0;0;0;0;0;0
Hanseniaspora_vineae	192;40;205;86;74;26;58;62;2;0;0;0;0;0;0;0;0;0;0;0;0;0;0;0;0	9;6;42;26;147;116;246;54;48;10;41;0;0;0;0;0;0;0;0;0;0	192;40;205;86;74;26;58;62;2;0;0;0;0;0;0;0;0;0;0;0;0;0;0;0;0 9;6;42;26;147;116;246;54;48;10;41;0;0;0;0;0;0;0;0;0;0
Penicillium_bialowiezense	193;149;116;122;2;0;0;0;0;0;0;0;0;0;0;0;0;0;0;0;0;0;0;0;0	9;6;45;21;41;33;113;257;6;10;41;0;0;0;0;0;0;0;0;0;0	193;149;116;122;2;0;0;0;0;0;0;0;0;0;0;0;0;0;0;0;0;0;0;0;0 9;6;45;21;41;33;113;257;6;10;41;0;0;0;0;0;0;0;0;0;0
Penicillium_salamii	193;149;116;122;2;0;0;0;0;0;0;0;0;0;0;0;0;0;0;0;0;0;0;0;0	9;6;45;22;74;112;257;6;10;41;0;0;0;0;0;0;0;0;0;0;0	193;149;116;122;2;0;0;0;0;0;0;0;0;0;0;0;0;0;0;0;0;0;0;0;0 9;6;45;22;74;112;257;6;10;41;0;0;0;0;0;0;0;0;0;0;0
Penicillium_olsonii	193;149;117;122;2;0;0;0;0;0;0;0;0;0;0;0;0;0;0;0;0;0;0;0;0	9;6;45;22;74;112;258;6;10;41;0;0;0;0;0;0;0;0;0;0;0	193;149;117;122;2;0;0;0;0;0;0;0;0;0;0;0;0;0;0;0;0;0;0;0;0 9;6;45;22;74;112;258;6;10;41;0;0;0;0;0;0;0;0;0;0;0
Scopulariopsis_brevicaulis	193;167;209;60;2;0;0;0;0;0;0;0;0;0;0;0;0;0;0;0;0;0;0;0;0	9;6;50;5;489;21;10;41;0;0;0;0;0;0;0;0;0;0;0;0;0	193;167;209;60;2;0;0;0;0;0;0;0;0;0;0;0;0;0;0;0;0;0;0;0;0 9;6;50;5;489;21;10;41;0;0;0;0;0;0;0;0;0;0;0;0;0
Penicillium_psychrosexuale	194;148;118;123;2;0;0;0;0;0;0;0;0;0;0;0;0;0;0;0;0;0;0;0;0	9;6;45;21;188;259;6;10;41;0;0;0;0;0;0;0;0;0;0;0;0	194;148;118;123;2;0;0;0;0;0;0;0;0;0;0;0;0;0;0;0;0;0;0;0;0 9;6;45;21;188;259;6;10;41;0;0;0;0;0;0;0;0;0;0;0;0
Penicillium_brevicompactum	194;149;116;122;2;0;0;0;0;0;0;0;0;0;0;0;0;0;0;0;0;0;0;0;0	9;6;45;22;41;33;113;257;6;10;41;0;0;0;0;0;0;0;0;0;0	194;149;116;122;2;0;0;0;0;0;0;0;0;0;0;0;0;0;0;0;0;0;0;0;0 9;6;45;22;41;33;113;257;6;10;41;0;0;0;0;0;0;0;0;0;0
Penicillium_bovifimosum	194;149;118;123;2;0;0;0;0;0;0;0;0;0;0;0;0;0;0;0;0;0;0;0;0	9;6;45;22;187;260;6;10;41;0;0;0;0;0;0;0;0;0;0;0;0	194;149;118;123;2;0;0;0;0;0;0;0;0;0;0;0;0;0;0;0;0;0;0;0;0 9;6;45;22;187;260;6;10;41;0;0;0;0;0;0;0;0;0;0;0;0
Barbatosphaeria_neglecta	194;153;156;120;2;0;0;0;0;0;0;0;0;0;0;0;0;0;0;0;0;0;0;0;0	9;6;192;166;6;123;66;6;10;41;0;0;0;0;0;0;0;0;0;0;0	194;153;156;120;2;0;0;0;0;0;0;0;0;0;0;0;0;0;0;0;0;0;0;0;0 9;6;192;166;6;123;66;6;10;41;0;0;0;0;0;0;0;0;0;0;0
Aspergillus_sclerotialis	194;179;254;2;0;0;0;0;0;0;0;0;0;0;0;0;0;0;0;0;0;0;0;0;0	9;6;45;24;413;16;59;6;10;41;0;0;0;0;0;0;0;0;0;0;0	194;179;254;2;0;0;0;0;0;0;0;0;0;0;0;0;0;0;0;0;0;0;0;0;0 9;6;45;24;413;16;59;6;10;41;0;0;0;0;0;0;0;0;0;0;0
Penicillium_concentricum;Penicillium_coprophilum;Penicillium_robsamsonii	195;147;118;123;2;0;0;0;0;0;0;0;0;0;0;0;0;0;0;0;0;0;0;0;0	9;6;45;21;189;258;6;10;41;0;0;0;0;0;0;0;0;0;0;0;0	195;147;118;123;2;0;0;0;0;0;0;0;0;0;0;0;0;0;0;0;0;0;0;0;0 9;6;45;21;189;258;6;10;41;0;0;0;0;0;0;0;0;0;0;0;0
Penicillium_camemberti	195;149;121;124;2;0;0;0;0;0;0;0;0;0;0;0;0;0;0;0;0;0;0;0;0	9;6;46;22;187;270;10;41;0;0;0;0;0;0;0;0;0;0;0;0;0	195;149;121;124;2;0;0;0;0;0;0;0;0;0;0;0;0;0;0;0;0;0;0;0;0 9;6;46;22;187;270;10;41;0;0;0;0;0;0;0;0;0;0;0;0;0
Claviceps_aff_humidiphila;Penicillium_viridicatum	196;148;118;123;2;0;0;0;0;0;0;0;0;0;0;0;0;0;0;0;0;0;0;0;0	9;6;45;22;76;113;259;6;10;41;0;0;0;0;0;0;0;0;0;0;0	196;148;118;123;2;0;0;0;0;0;0;0;0;0;0;0;0;0;0;0;0;0;0;0;0 9;6;45;22;76;113;259;6;10;41;0;0;0;0;0;0;0;0;0;0;0
Penicillium_flavigenum	196;148;118;124;2;0;0;0;0;0;0;0;0;0;0;0;0;0;0;0;0;0;0;0;0	9;6;45;22;189;260;6;10;41;0;0;0;0;0;0;0;0;0;0;0;0	196;148;118;124;2;0;0;0;0;0;0;0;0;0;0;0;0;0;0;0;0;0;0;0;0 9;6;45;22;189;260;6;10;41;0;0;0;0;0;0;0;0;0;0;0;0
Penicillium_desertorum	196;148;120;123;2;0;0;0;0;0;0;0;0;0;0;0;0;0;0;0;0;0;0;0;0	9;6;45;22;189;261;6;10;41;0;0;0;0;0;0;0;0;0;0;0;0	196;148;120;123;2;0;0;0;0;0;0;0;0;0;0;0;0;0;0;0;0;0;0;0;0 9;6;45;22;189;261;6;10;41;0;0;0;0;0;0;0;0;0;0;0;0
Fonsecaea_monophora	196;180;268;2;0;0;0;0;0;0;0;0;0;0;0;0;0;0;0;0;0;0;0;0;0	9;6;45;24;29;398;16;62;6;10;41;0;0;0;0;0;0;0;0;0;0	196;180;268;2;0;0;0;0;0;0;0;0;0;0;0;0;0;0;0;0;0;0;0;0;0 9;6;45;24;29;398;16;62;6;10;41;0;0;0;0;0;0;0;0;0;0
Fonsecaea_pugnacius	196;182;269;2;0;0;0;0;0;0;0;0;0;0;0;0;0;0;0;0;0;0;0;0;0	9;6;45;24;132;298;16;62;6;10;41;0;0;0;0;0;0;0;0;0;0	196;182;269;2;0;0;0;0;0;0;0;0;0;0;0;0;0;0;0;0;0;0;0;0;0 9;6;45;24;132;298;16;62;6;10;41;0;0;0;0;0;0;0;0;0;0
Penicillium_aurantiogriseum	197;147;118;123;2;0;0;0;0;0;0;0;0;0;0;0;0;0;0;0;0;0;0;0;0	9;6;45;22;190;258;6;10;41;0;0;0;0;0;0;0;0;0;0;0;0	197;147;118;123;2;0;0;0;0;0;0;0;0;0;0;0;0;0;0;0;0;0;0;0;0 9;6;45;22;190;258;6;10;41;0;0;0;0;0;0;0;0;0;0;0;0
Xylographa_parallela	197;147;228;2;0;0;0;0;0;0;0;0;0;0;0;0;0;0;0;0;0;0;0;0;0	9;6;71;56;227;13;141;10;41;0;0;0;0;0;0;0;0;0;0;0;0	197;147;228;2;0;0;0;0;0;0;0;0;0;0;0;0;0;0;0;0;0;0;0;0;0 9;6;71;56;227;13;141;10;41;0;0;0;0;0;0;0;0;0;0;0;0
Xylographa_pallens	197;147;228;2;0;0;0;0;0;0;0;0;0;0;0;0;0;0;0;0;0;0;0;0;0	9;6;71;56;240;141;10;41;0;0;0;0;0;0;0;0;0;0;0;0;0	197;147;228;2;0;0;0;0;0;0;0;0;0;0;0;0;0;0;0;0;0;0;0;0;0 9;6;71;56;240;141;10;41;0;0;0;0;0;0;0;0;0;0;0;0;0
Xylographa_carneopallida	197;147;228;2;0;0;0;0;0;0;0;0;0;0;0;0;0;0;0;0;0;0;0;0;0	9;6;72;56;239;141;10;41;0;0;0;0;0;0;0;0;0;0;0;0;0	197;147;228;2;0;0;0;0;0;0;0;0;0;0;0;0;0;0;0;0;0;0;0;0;0 9;6;72;56;239;141;10;41;0;0;0;0;0;0;0;0;0;0;0;0;0
Penicillium_mononematosum	197;148;118;124;2;0;0;0;0;0;0;0;0;0;0;0;0;0;0;0;0;0;0;0;0	9;6;45;22;190;260;6;10;41;0;0;0;0;0;0;0;0;0;0;0;0	197;148;118;124;2;0;0;0;0;0;0;0;0;0;0;0;0;0;0;0;0;0;0;0;0 9;6;45;22;190;260;6;10;41;0;0;0;0;0;0;0;0;0;0;0;0
Talaromyces_purpureogenus	197;150;111;123;2;0;0;0;0;0;0;0;0;0;0;0;0;0;0;0;0;0;0;0;0	9;6;46;22;333;22;51;36;6;10;42;0;0;0;0;0;0;0;0;0;0	197;150;111;123;2;0;0;0;0;0;0;0;0;0;0;0;0;0;0;0;0;0;0;0;0 9;6;46;22;333;22;51;36;6;10;42;0;0;0;0;0;0;0;0;0;0
Talaromyces_funiculosus;Talaromyces_verruculosus	197;150;111;63;60;2;0;0;0;0;0;0;0;0;0;0;0;0;0;0;0;0;0;0;0	9;6;45;23;333;22;51;42;10;42;0;0;0;0;0;0;0;0;0;0;0	197;150;111;63;60;2;0;0;0;0;0;0;0;0;0;0;0;0;0;0;0;0;0;0;0 9;6;45;23;333;22;51;42;10;42;0;0;0;0;0;0;0;0;0;0;0
Intubia_oerlemansii	197;173;290;2;0;0;0;0;0;0;0;0;0;0;0;0;0;0;0;0;0;0;0;0;0	9;6;162;119;216;58;35;6;10;41;0;0;0;0;0;0;0;0;0;0;0	197;173;290;2;0;0;0;0;0;0;0;0;0;0;0;0;0;0;0;0;0;0;0;0;0 9;6;162;119;216;58;35;6;10;41;0;0;0;0;0;0;0;0;0;0;0
Xylographa_soralifera	198;147;228;2;0;0;0;0;0;0;0;0;0;0;0;0;0;0;0;0;0;0;0;0;0	9;6;128;227;13;141;10;41;0;0;0;0;0;0;0;0;0;0;0;0;0	198;147;228;2;0;0;0;0;0;0;0;0;0;0;0;0;0;0;0;0;0;0;0;0;0 9;6;128;227;13;141;10;41;0;0;0;0;0;0;0;0;0;0;0;0;0
Fusarium_multiceps	200;154;116;67;70;2;0;0;0;0;0;0;0;0;0;0;0;0;0;0;0;0;0;0;0	9;6;46;24;102;337;12;16;6;10;41;0;0;0;0;0;0;0;0;0;0	200;154;116;67;70;2;0;0;0;0;0;0;0;0;0;0;0;0;0;0;0;0;0;0;0 9;6;46;24;102;337;12;16;6;10;41;0;0;0;0;0;0;0;0;0;0
Byssochlamys_spectabilis	200;154;120;54;71;2;0;0;0;0;0;0;0;0;0;0;0;0;0;0;0;0;0;0;0	9;6;46;24;102;340;17;6;10;41;0;0;0;0;0;0;0;0;0;0;0	200;154;120;54;71;2;0;0;0;0;0;0;0;0;0;0;0;0;0;0;0;0;0;0;0 9;6;46;24;102;340;17;6;10;41;0;0;0;0;0;0;0;0;0;0;0
Hanseniaspora_occidentalis_var_citrica	200;43;210;159;78;62;2;0;0;0;0;0;0;0;0;0;0;0;0;0;0;0;0;0;0	9;6;347;187;58;96;10;41;0;0;0;0;0;0;0;0;0;0;0;0;0	200;43;210;159;78;62;2;0;0;0;0;0;0;0;0;0;0;0;0;0;0;0;0;0;0 9;6;347;187;58;96;10;41;0;0;0;0;0;0;0;0;0;0;0;0;0
Taphrina_pruni	202;143;179;110;2;0;0;0;0;0;0;0;0;0;0;0;0;0;0;0;0;0;0;0;0	9;6;120;294;57;7;44;31;17;10;41;0;0;0;0;0;0;0;0;0;0	202;143;179;110;2;0;0;0;0;0;0;0;0;0;0;0;0;0;0;0;0;0;0;0;0 9;6;120;294;57;7;44;31;17;10;41;0;0;0;0;0;0;0;0;0;0
Taphrina_deformans	202;143;179;110;2;0;0;0;0;0;0;0;0;0;0;0;0;0;0;0;0;0;0;0;0	9;6;87;33;249;102;7;44;48;10;41;0;0;0;0;0;0;0;0;0;0	202;143;179;110;2;0;0;0;0;0;0;0;0;0;0;0;0;0;0;0;0;0;0;0;0 9;6;87;33;249;102;7;44;48;10;41;0;0;0;0;0;0;0;0;0;0
Taphrina_communis	202;143;181;110;2;0;0;0;0;0;0;0;0;0;0;0;0;0;0;0;0;0;0;0;0	9;6;120;246;50;57;7;44;24;24;10;41;0;0;0;0;0;0;0;0;0	202;143;181;110;2;0;0;0;0;0;0;0;0;0;0;0;0;0;0;0;0;0;0;0;0 9;6;120;246;50;57;7;44;24;24;10;41;0;0;0;0;0;0;0;0;0
Knufia_petricola	202;176;247;2;0;0;0;0;0;0;0;0;0;0;0;0;0;0;0;0;0;0;0;0;0	9;6;51;24;412;31;37;6;10;41;0;0;0;0;0;0;0;0;0;0;0	202;176;247;2;0;0;0;0;0;0;0;0;0;0;0;0;0;0;0;0;0;0;0;0;0 9;6;51;24;412;31;37;6;10;41;0;0;0;0;0;0;0;0;0;0;0
Taphrina_flavorubra	203;143;179;111;2;0;0;0;0;0;0;0;0;0;0;0;0;0;0;0;0;0;0;0;0	9;6;120;288;7;8;49;7;44;49;10;41;0;0;0;0;0;0;0;0;0	203;143;179;111;2;0;0;0;0;0;0;0;0;0;0;0;0;0;0;0;0;0;0;0;0 9;6;120;288;7;8;49;7;44;49;10;41;0;0;0;0;0;0;0;0;0
Botryosphaeria_agaves	203;147;238;2;0;0;0;0;0;0;0;0;0;0;0;0;0;0;0;0;0;0;0;0;0	9;6;65;303;150;6;10;41;0;0;0;0;0;0;0;0;0;0;0;0;0	203;147;238;2;0;0;0;0;0;0;0;0;0;0;0;0;0;0;0;0;0;0;0;0;0 9;6;65;303;150;6;10;41;0;0;0;0;0;0;0;0;0;0;0;0;0
Schizosaccharomyces_osmophilus	203;167;43;157;106;117;38;111;2;0;0;0;0;0;0;0;0;0;0;0;0;0;0;0;0	9;6;46;316;118;214;51;133;10;41;0;0;0;0;0;0;0;0;0;0;0	203;167;43;157;106;117;38;111;2;0;0;0;0;0;0;0;0;0;0;0;0;0;0;0;0 9;6;46;316;118;214;51;133;10;41;0;0;0;0;0;0;0;0;0;0;0
Hanseniaspora_guilliermondii	204;67;189;156;133;2;0;0;0;0;0;0;0;0;0;0;0;0;0;0;0;0;0;0;0	9;6;158;59;137;167;45;79;40;10;41;0;0;0;0;0;0;0;0;0;0	204;67;189;156;133;2;0;0;0;0;0;0;0;0;0;0;0;0;0;0;0;0;0;0;0 9;6;158;59;137;167;45;79;40;10;41;0;0;0;0;0;0;0;0;0;0
Kazachstania_intestinalis	205;257;89;26;15;174;2;0;0;0;0;0;0;0;0;0;0;0;0;0;0;0;0;0;0	9;6;66;161;10;136;148;81;100;10;41;0;0;0;0;0;0;0;0;0;0	205;257;89;26;15;174;2;0;0;0;0;0;0;0;0;0;0;0;0;0;0;0;0;0;0 9;6;66;161;10;136;148;81;100;10;41;0;0;0;0;0;0;0;0;0;0
Aspergillus_cejpii	206;148;119;122;2;0;0;0;0;0;0;0;0;0;0;0;0;0;0;0;0;0;0;0;0	9;6;67;84;374;6;10;41;0;0;0;0;0;0;0;0;0;0;0;0;0	206;148;119;122;2;0;0;0;0;0;0;0;0;0;0;0;0;0;0;0;0;0;0;0;0 9;6;67;84;374;6;10;41;0;0;0;0;0;0;0;0;0;0;0;0;0
Lachancea_fermentati	206;5;172;286;2;0;0;0;0;0;0;0;0;0;0;0;0;0;0;0;0;0;0;0;0	9;6;47;118;236;112;64;28;10;41;0;0;0;0;0;0;0;0;0;0;0	206;5;172;286;2;0;0;0;0;0;0;0;0;0;0;0;0;0;0;0;0;0;0;0;0 9;6;47;118;236;112;64;28;10;41;0;0;0;0;0;0;0;0;0;0;0
Coccidioides_immitis	207;26;155;121;122;2;0;0;0;0;0;0;0;0;0;0;0;0;0;0;0;0;0;0;0	9;6;40;29;362;136;10;41;0;0;0;0;0;0;0;0;0;0;0;0;0	207;26;155;121;122;2;0;0;0;0;0;0;0;0;0;0;0;0;0;0;0;0;0;0;0 9;6;40;29;362;136;10;41;0;0;0;0;0;0;0;0;0;0;0;0;0
Suhomyces_pyralidae	207;69;74;10;19;76;2;0;0;0;0;0;0;0;0;0;0;0;0;0;0;0;0;0;0	9;6;43;72;206;70;10;41;0;0;0;0;0;0;0;0;0;0;0;0;0	207;69;74;10;19;76;2;0;0;0;0;0;0;0;0;0;0;0;0;0;0;0;0;0;0 9;6;43;72;206;70;10;41;0;0;0;0;0;0;0;0;0;0;0;0;0
Niebla_homalea	208;147;248;2;0;0;0;0;0;0;0;0;0;0;0;0;0;0;0;0;0;0;0;0;0	9;6;59;19;300;161;10;41;0;0;0;0;0;0;0;0;0;0;0;0;0	208;147;248;2;0;0;0;0;0;0;0;0;0;0;0;0;0;0;0;0;0;0;0;0;0 9;6;59;19;300;161;10;41;0;0;0;0;0;0;0;0;0;0;0;0;0
Coccidioides_posadasii	208;26;154;121;57;64;2;0;0;0;0;0;0;0;0;0;0;0;0;0;0;0;0;0;0	9;6;40;30;361;135;10;41;0;0;0;0;0;0;0;0;0;0;0;0;0	208;26;154;121;57;64;2;0;0;0;0;0;0;0;0;0;0;0;0;0;0;0;0;0;0 9;6;40;30;361;135;10;41;0;0;0;0;0;0;0;0;0;0;0;0;0
Taphrina_wiesneri	209;143;167;110;2;0;0;0;0;0;0;0;0;0;0;0;0;0;0;0;0;0;0;0;0	9;6;87;35;285;58;7;45;48;10;41;0;0;0;0;0;0;0;0;0;0	209;143;167;110;2;0;0;0;0;0;0;0;0;0;0;0;0;0;0;0;0;0;0;0;0 9;6;87;35;285;58;7;45;48;10;41;0;0;0;0;0;0;0;0;0;0
Sporothrix_curviconia	210;154;187;81;2;0;0;0;0;0;0;0;0;0;0;0;0;0;0;0;0;0;0;0;0	9;6;164;20;91;210;57;20;6;10;41;0;0;0;0;0;0;0;0;0;0	210;154;187;81;2;0;0;0;0;0;0;0;0;0;0;0;0;0;0;0;0;0;0;0;0 9;6;164;20;91;210;57;20;6;10;41;0;0;0;0;0;0;0;0;0;0
Saccharomyces_kluyveri	210;186;226;62;2;0;0;0;0;0;0;0;0;0;0;0;0;0;0;0;0;0;0;0;0	9;6;307;107;105;7;94;10;41;0;0;0;0;0;0;0;0;0;0;0;0	210;186;226;62;2;0;0;0;0;0;0;0;0;0;0;0;0;0;0;0;0;0;0;0;0 9;6;307;107;105;7;94;10;41;0;0;0;0;0;0;0;0;0;0;0;0
Xanthomendoza_cf_fulva	211;149;252;2;0;0;0;0;0;0;0;0;0;0;0;0;0;0;0;0;0;0;0;0;0	9;6;32;32;56;12;52;194;43;63;64;51;0;0;0;0;0;0;0;0;0	211;149;252;2;0;0;0;0;0;0;0;0;0;0;0;0;0;0;0;0;0;0;0;0;0 9;6;32;32;56;12;52;194;43;63;64;51;0;0;0;0;0;0;0;0;0
Grosmannia_huntii	211;174;283;2;0;0;0;0;0;0;0;0;0;0;0;0;0;0;0;0;0;0;0;0;0	9;6;52;133;413;6;10;41;0;0;0;0;0;0;0;0;0;0;0;0;0	211;174;283;2;0;0;0;0;0;0;0;0;0;0;0;0;0;0;0;0;0;0;0;0;0 9;6;52;133;413;6;10;41;0;0;0;0;0;0;0;0;0;0;0;0;0
Histoplasma_ohiense	212;132;29;122;51;82;2;0;0;0;0;0;0;0;0;0;0;0;0;0;0;0;0;0;0	9;6;91;40;305;122;6;10;41;0;0;0;0;0;0;0;0;0;0;0;0	212;132;29;122;51;82;2;0;0;0;0;0;0;0;0;0;0;0;0;0;0;0;0;0;0 9;6;91;40;305;122;6;10;41;0;0;0;0;0;0;0;0;0;0;0;0
Phaffomyces_thermotolerans	213;46;270;137;172;2;0;0;0;0;0;0;0;0;0;0;0;0;0;0;0;0;0;0;0	9;6;74;218;148;191;19;26;47;51;10;41;0;0;0;0;0;0;0;0;0	213;46;270;137;172;2;0;0;0;0;0;0;0;0;0;0;0;0;0;0;0;0;0;0;0 9;6;74;218;148;191;19;26;47;51;10;41;0;0;0;0;0;0;0;0;0
Leptographium_lundbergii	215;174;189;90;2;0;0;0;0;0;0;0;0;0;0;0;0;0;0;0;0;0;0;0;0	9;6;52;137;409;6;10;41;0;0;0;0;0;0;0;0;0;0;0;0;0	215;174;189;90;2;0;0;0;0;0;0;0;0;0;0;0;0;0;0;0;0;0;0;0;0 9;6;52;137;409;6;10;41;0;0;0;0;0;0;0;0;0;0;0;0;0
Ophiostoma_montium	215;183;142;171;2;0;0;0;0;0;0;0;0;0;0;0;0;0;0;0;0;0;0;0;0	9;6;148;68;93;188;51;93;6;10;41;0;0;0;0;0;0;0;0;0;0	215;183;142;171;2;0;0;0;0;0;0;0;0;0;0;0;0;0;0;0;0;0;0;0;0 9;6;148;68;93;188;51;93;6;10;41;0;0;0;0;0;0;0;0;0;0
Ogataea_polymorpha	215;44;27;15;172;92;114;62;2;0;0;0;0;0;0;0;0;0;0;0;0;0;0;0;0	9;6;34;6;175;92;77;191;20;31;51;10;41;0;0;0;0;0;0;0;0	215;44;27;15;172;92;114;62;2;0;0;0;0;0;0;0;0;0;0;0;0;0;0;0;0 9;6;34;6;175;92;77;191;20;31;51;10;41;0;0;0;0;0;0;0;0
Saccharomyces_kudriavzevii	215;46;271;137;172;2;0;0;0;0;0;0;0;0;0;0;0;0;0;0;0;0;0;0;0	9;6;74;222;147;191;19;26;47;51;10;41;0;0;0;0;0;0;0;0;0	215;46;271;137;172;2;0;0;0;0;0;0;0;0;0;0;0;0;0;0;0;0;0;0;0 9;6;74;222;147;191;19;26;47;51;10;41;0;0;0;0;0;0;0;0;0
Ogataea_haglerorum	215;69;15;172;91;114;62;2;0;0;0;0;0;0;0;0;0;0;0;0;0;0;0;0;0	9;6;215;68;22;77;190;20;31;51;10;41;0;0;0;0;0;0;0;0;0	215;69;15;172;91;114;62;2;0;0;0;0;0;0;0;0;0;0;0;0;0;0;0;0;0 9;6;215;68;22;77;190;20;31;51;10;41;0;0;0;0;0;0;0;0;0
Ogataea_parapolymorpha	215;85;172;90;114;62;2;0;0;0;0;0;0;0;0;0;0;0;0;0;0;0;0;0;0	9;6;34;6;175;91;77;189;20;31;51;10;41;0;0;0;0;0;0;0;0	215;85;172;90;114;62;2;0;0;0;0;0;0;0;0;0;0;0;0;0;0;0;0;0;0 9;6;34;6;175;91;77;189;20;31;51;10;41;0;0;0;0;0;0;0;0
Nannizzia_gypsea	216;180;270;2;0;0;0;0;0;0;0;0;0;0;0;0;0;0;0;0;0;0;0;0;0	9;6;596;6;10;41;0;0;0;0;0;0;0;0;0;0;0;0;0;0;0	216;180;270;2;0;0;0;0;0;0;0;0;0;0;0;0;0;0;0;0;0;0;0;0;0 9;6;596;6;10;41;0;0;0;0;0;0;0;0;0;0;0;0;0;0;0
Leptographium_wingfieldii	217;174;280;2;0;0;0;0;0;0;0;0;0;0;0;0;0;0;0;0;0;0;0;0;0	9;6;52;139;410;6;10;41;0;0;0;0;0;0;0;0;0;0;0;0;0	217;174;280;2;0;0;0;0;0;0;0;0;0;0;0;0;0;0;0;0;0;0;0;0;0 9;6;52;139;410;6;10;41;0;0;0;0;0;0;0;0;0;0;0;0;0
Ogataea_minuta	217;254;91;13;92;5;62;2;0;0;0;0;0;0;0;0;0;0;0;0;0;0;0;0;0	9;6;34;249;22;184;83;20;78;10;41;0;0;0;0;0;0;0;0;0;0	217;254;91;13;92;5;62;2;0;0;0;0;0;0;0;0;0;0;0;0;0;0;0;0;0 9;6;34;249;22;184;83;20;78;10;41;0;0;0;0;0;0;0;0;0;0
Ajellomyces_capsulatus	218;161;120;129;2;0;0;0;0;0;0;0;0;0;0;0;0;0;0;0;0;0;0;0;0	9;6;94;40;306;101;17;6;10;41;0;0;0;0;0;0;0;0;0;0;0	218;161;120;129;2;0;0;0;0;0;0;0;0;0;0;0;0;0;0;0;0;0;0;0;0 9;6;94;40;306;101;17;6;10;41;0;0;0;0;0;0;0;0;0;0;0
Sporothrix_inflata	218;184;185;80;2;0;0;0;0;0;0;0;0;0;0;0;0;0;0;0;0;0;0;0;0	9;6;200;113;265;19;6;10;41;0;0;0;0;0;0;0;0;0;0;0;0	218;184;185;80;2;0;0;0;0;0;0;0;0;0;0;0;0;0;0;0;0;0;0;0;0 9;6;200;113;265;19;6;10;41;0;0;0;0;0;0;0;0;0;0;0;0
Paracoccidioides_brasiliensis	219;148;114;179;2;0;0;0;0;0;0;0;0;0;0;0;0;0;0;0;0;0;0;0;0	9;6;66;23;95;7;9;222;122;43;7;11;42;0;0;0;0;0;0;0;0	219;148;114;179;2;0;0;0;0;0;0;0;0;0;0;0;0;0;0;0;0;0;0;0;0 9;6;66;23;95;7;9;222;122;43;7;11;42;0;0;0;0;0;0;0;0
Yueomyces_sinensis	219;32;154;191;115;2;0;0;0;0;0;0;0;0;0;0;0;0;0;0;0;0;0;0;0	9;6;182;134;192;37;102;10;41;0;0;0;0;0;0;0;0;0;0;0;0	219;32;154;191;115;2;0;0;0;0;0;0;0;0;0;0;0;0;0;0;0;0;0;0;0 9;6;182;134;192;37;102;10;41;0;0;0;0;0;0;0;0;0;0;0;0
Neobulgaria_alba	219;71;77;17;130;17;59;2;0;0;0;0;0;0;0;0;0;0;0;0;0;0;0;0;0	9;6;104;274;8;140;10;41;0;0;0;0;0;0;0;0;0;0;0;0;0	219;71;77;17;130;17;59;2;0;0;0;0;0;0;0;0;0;0;0;0;0;0;0;0;0 9;6;104;274;8;140;10;41;0;0;0;0;0;0;0;0;0;0;0;0;0
Emergomyces_orientalis	220;148;112;141;2;0;0;0;0;0;0;0;0;0;0;0;0;0;0;0;0;0;0;0;0	9;6;66;18;5;40;43;18;231;130;6;10;41;0;0;0;0;0;0;0;0	220;148;112;141;2;0;0;0;0;0;0;0;0;0;0;0;0;0;0;0;0;0;0;0;0 9;6;66;18;5;40;43;18;231;130;6;10;41;0;0;0;0;0;0;0;0
Paracoccidioides_lutzii	220;148;63;51;168;2;0;0;0;0;0;0;0;0;0;0;0;0;0;0;0;0;0;0;0	9;6;67;23;95;7;231;157;6;10;41;0;0;0;0;0;0;0;0;0;0	220;148;63;51;168;2;0;0;0;0;0;0;0;0;0;0;0;0;0;0;0;0;0;0;0 9;6;67;23;95;7;231;157;6;10;41;0;0;0;0;0;0;0;0;0;0
Leptographium_wageneri	220;174;280;2;0;0;0;0;0;0;0;0;0;0;0;0;0;0;0;0;0;0;0;0;0	9;6;52;142;410;6;10;41;0;0;0;0;0;0;0;0;0;0;0;0;0	220;174;280;2;0;0;0;0;0;0;0;0;0;0;0;0;0;0;0;0;0;0;0;0;0 9;6;52;142;410;6;10;41;0;0;0;0;0;0;0;0;0;0;0;0;0
Taphrina_populina	222;2;140;30;112;161;2;0;0;0;0;0;0;0;0;0;0;0;0;0;0;0;0;0;0	9;6;85;32;5;9;368;7;47;50;10;41;0;0;0;0;0;0;0;0;0	222;2;140;30;112;161;2;0;0;0;0;0;0;0;0;0;0;0;0;0;0;0;0;0;0 9;6;85;32;5;9;368;7;47;50;10;41;0;0;0;0;0;0;0;0;0
Nannizziopsis_barbatae	223;169;111;121;2;0;0;0;0;0;0;0;0;0;0;0;0;0;0;0;0;0;0;0;0	9;6;78;459;16;7;10;41;0;0;0;0;0;0;0;0;0;0;0;0;0	223;169;111;121;2;0;0;0;0;0;0;0;0;0;0;0;0;0;0;0;0;0;0;0;0 9;6;78;459;16;7;10;41;0;0;0;0;0;0;0;0;0;0;0;0;0
Blastomyces_emzantsi	224;148;114;152;2;0;0;0;0;0;0;0;0;0;0;0;0;0;0;0;0;0;0;0;0	9;6;71;23;82;251;141;6;10;41;0;0;0;0;0;0;0;0;0;0;0	224;148;114;152;2;0;0;0;0;0;0;0;0;0;0;0;0;0;0;0;0;0;0;0;0 9;6;71;23;82;251;141;6;10;41;0;0;0;0;0;0;0;0;0;0;0
Grosmannia_clavigera	224;174;280;2;0;0;0;0;0;0;0;0;0;0;0;0;0;0;0;0;0;0;0;0;0	9;6;53;145;410;6;10;41;0;0;0;0;0;0;0;0;0;0;0;0;0	224;174;280;2;0;0;0;0;0;0;0;0;0;0;0;0;0;0;0;0;0;0;0;0;0 9;6;53;145;410;6;10;41;0;0;0;0;0;0;0;0;0;0;0;0;0
Blastomyces_percursus	225;148;115;154;2;0;0;0;0;0;0;0;0;0;0;0;0;0;0;0;0;0;0;0;0	9;6;71;23;83;18;234;143;6;10;41;0;0;0;0;0;0;0;0;0;0	225;148;115;154;2;0;0;0;0;0;0;0;0;0;0;0;0;0;0;0;0;0;0;0;0 9;6;71;23;83;18;234;143;6;10;41;0;0;0;0;0;0;0;0;0;0
Blumeriella_jaapii	226;149;225;2;0;0;0;0;0;0;0;0;0;0;0;0;0;0;0;0;0;0;0;0;0	9;6;108;278;8;136;6;10;41;0;0;0;0;0;0;0;0;0;0;0;0	226;149;225;2;0;0;0;0;0;0;0;0;0;0;0;0;0;0;0;0;0;0;0;0;0 9;6;108;278;8;136;6;10;41;0;0;0;0;0;0;0;0;0;0;0;0
Sugiyamaella_xylanicola	227;77;35;147;62;2;0;0;0;0;0;0;0;0;0;0;0;0;0;0;0;0;0;0;0	9;6;56;57;181;112;7;71;51;0;0;0;0;0;0;0;0;0;0;0;0	227;77;35;147;62;2;0;0;0;0;0;0;0;0;0;0;0;0;0;0;0;0;0;0;0 9;6;56;57;181;112;7;71;51;0;0;0;0;0;0;0;0;0;0;0;0
Spathaspora_girioi	228;133;2;0;0;0;0;0;0;0;0;0;0;0;0;0;0;0;0;0;0;0;0;0;0	9;6;89;14;95;12;48;19;71;0;0;0;0;0;0;0;0;0;0;0;0	228;133;2;0;0;0;0;0;0;0;0;0;0;0;0;0;0;0;0;0;0;0;0;0;0 9;6;89;14;95;12;48;19;71;0;0;0;0;0;0;0;0;0;0;0;0
Blastomyces_gilchristii	228;148;114;152;2;0;0;0;0;0;0;0;0;0;0;0;0;0;0;0;0;0;0;0;0	9;6;40;32;24;335;141;6;10;41;0;0;0;0;0;0;0;0;0;0;0	228;148;114;152;2;0;0;0;0;0;0;0;0;0;0;0;0;0;0;0;0;0;0;0;0 9;6;40;32;24;335;141;6;10;41;0;0;0;0;0;0;0;0;0;0;0
Elsinoe_ampelina	228;149;240;2;0;0;0;0;0;0;0;0;0;0;0;0;0;0;0;0;0;0;0;0;0	9;6;24;54;132;287;19;14;17;6;10;41;0;0;0;0;0;0;0;0;0	228;149;240;2;0;0;0;0;0;0;0;0;0;0;0;0;0;0;0;0;0;0;0;0;0 9;6;24;54;132;287;19;14;17;6;10;41;0;0;0;0;0;0;0;0;0
Morchella_importuna	228;157;17;151;7;2;32;81;64;2;0;0;0;0;0;0;0;0;0;0;0;0;0;0;0	9;6;68;6;10;46;75;191;93;83;103;10;41;0;0;0;0;0;0;0;0	228;157;17;151;7;2;32;81;64;2;0;0;0;0;0;0;0;0;0;0;0;0;0;0;0 9;6;68;6;10;46;75;191;93;83;103;10;41;0;0;0;0;0;0;0;0
Morchella_snyderi	229;157;17;151;7;2;115;60;2;0;0;0;0;0;0;0;0;0;0;0;0;0;0;0;0	9;6;69;7;10;46;265;93;83;101;10;41;0;0;0;0;0;0;0;0;0	229;157;17;151;7;2;115;60;2;0;0;0;0;0;0;0;0;0;0;0;0;0;0;0;0 9;6;69;7;10;46;265;93;83;101;10;41;0;0;0;0;0;0;0;0;0
Spathaspora_xylofermentans	229;70;248;2;0;0;0;0;0;0;0;0;0;0;0;0;0;0;0;0;0;0;0;0;0	9;6;74;338;71;10;41;0;0;0;0;0;0;0;0;0;0;0;0;0;0	229;70;248;2;0;0;0;0;0;0;0;0;0;0;0;0;0;0;0;0;0;0;0;0;0 9;6;74;338;71;10;41;0;0;0;0;0;0;0;0;0;0;0;0;0;0
Diutina_rugosa	230;175;59;94;2;0;0;0;0;0;0;0;0;0;0;0;0;0;0;0;0;0;0;0;0	9;6;113;20;10;6;61;107;171;6;10;41;0;0;0;0;0;0;0;0;0	230;175;59;94;2;0;0;0;0;0;0;0;0;0;0;0;0;0;0;0;0;0;0;0;0 9;6;113;20;10;6;61;107;171;6;10;41;0;0;0;0;0;0;0;0;0
Sugiyamaella_lignohabitans	231;77;35;34;118;62;2;0;0;0;0;0;0;0;0;0;0;0;0;0;0;0;0;0;0	9;6;55;63;293;7;75;51;0;0;0;0;0;0;0;0;0;0;0;0;0	231;77;35;34;118;62;2;0;0;0;0;0;0;0;0;0;0;0;0;0;0;0;0;0;0 9;6;55;63;293;7;75;51;0;0;0;0;0;0;0;0;0;0;0;0;0
Spathaspora_passalidarum	233;70;224;2;0;0;0;0;0;0;0;0;0;0;0;0;0;0;0;0;0;0;0;0;0	9;6;103;286;17;57;10;41;0;0;0;0;0;0;0;0;0;0;0;0;0	233;70;224;2;0;0;0;0;0;0;0;0;0;0;0;0;0;0;0;0;0;0;0;0;0 9;6;103;286;17;57;10;41;0;0;0;0;0;0;0;0;0;0;0;0;0
Candida_verbasci	237;70;87;107;2;0;0;0;0;0;0;0;0;0;0;0;0;0;0;0;0;0;0;0;0	9;6;33;73;219;66;46;51;0;0;0;0;0;0;0;0;0;0;0;0;0	237;70;87;107;2;0;0;0;0;0;0;0;0;0;0;0;0;0;0;0;0;0;0;0;0 9;6;33;73;219;66;46;51;0;0;0;0;0;0;0;0;0;0;0;0;0
Cadophora_malorum	238;2;147;20;204;2;0;0;0;0;0;0;0;0;0;0;0;0;0;0;0;0;0;0;0	9;6;52;42;33;279;103;32;6;10;41;0;0;0;0;0;0;0;0;0;0	238;2;147;20;204;2;0;0;0;0;0;0;0;0;0;0;0;0;0;0;0;0;0;0;0 9;6;52;42;33;279;103;32;6;10;41;0;0;0;0;0;0;0;0;0;0
Aciculosporium_take	238;309;2;0;0;0;0;0;0;0;0;0;0;0;0;0;0;0;0;0;0;0;0;0;0	9;6;39;62;371;62;0;0;0;0;0;0;0;0;0;0;0;0;0;0;0	238;309;2;0;0;0;0;0;0;0;0;0;0;0;0;0;0;0;0;0;0;0;0;0;0 9;6;39;62;371;62;0;0;0;0;0;0;0;0;0;0;0;0;0;0;0
Candida_restingae	238;58;96;2;0;0;0;0;0;0;0;0;0;0;0;0;0;0;0;0;0;0;0;0;0	9;6;151;16;43;80;89;0;0;0;0;0;0;0;0;0;0;0;0;0;0	238;58;96;2;0;0;0;0;0;0;0;0;0;0;0;0;0;0;0;0;0;0;0;0;0 9;6;151;16;43;80;89;0;0;0;0;0;0;0;0;0;0;0;0;0;0
Lipomyces_oligophaga	243;78;42;6;26;63;2;0;0;0;0;0;0;0;0;0;0;0;0;0;0;0;0;0;0	9;6;29;4;7;20;149;24;138;23;10;41;0;0;0;0;0;0;0;0;0	243;78;42;6;26;63;2;0;0;0;0;0;0;0;0;0;0;0;0;0;0;0;0;0;0 9;6;29;4;7;20;149;24;138;23;10;41;0;0;0;0;0;0;0;0;0
Candida_theae	244;70;102;115;2;0;0;0;0;0;0;0;0;0;0;0;0;0;0;0;0;0;0;0;0	9;6;31;8;18;82;279;49;10;41;0;0;0;0;0;0;0;0;0;0;0	244;70;102;115;2;0;0;0;0;0;0;0;0;0;0;0;0;0;0;0;0;0;0;0;0 9;6;31;8;18;82;279;49;10;41;0;0;0;0;0;0;0;0;0;0;0
Rhytidhysteron_rufulum	247;157;233;2;0;0;0;0;0;0;0;0;0;0;0;0;0;0;0;0;0;0;0;0;0	9;6;24;108;99;285;45;6;6;10;41;0;0;0;0;0;0;0;0;0;0	247;157;233;2;0;0;0;0;0;0;0;0;0;0;0;0;0;0;0;0;0;0;0;0;0 9;6;24;108;99;285;45;6;6;10;41;0;0;0;0;0;0;0;0;0;0
Spathaspora_arborariae	248;70;230;2;0;0;0;0;0;0;0;0;0;0;0;0;0;0;0;0;0;0;0;0;0	9;6;112;224;7;62;18;61;10;41;0;0;0;0;0;0;0;0;0;0;0	248;70;230;2;0;0;0;0;0;0;0;0;0;0;0;0;0;0;0;0;0;0;0;0;0 9;6;112;224;7;62;18;61;10;41;0;0;0;0;0;0;0;0;0;0;0
Pichia_occidentalis	256;101;33;61;2;0;0;0;0;0;0;0;0;0;0;0;0;0;0;0;0;0;0;0;0	9;6;42;126;156;57;6;10;41;0;0;0;0;0;0;0;0;0;0;0;0	256;101;33;61;2;0;0;0;0;0;0;0;0;0;0;0;0;0;0;0;0;0;0;0;0 9;6;42;126;156;57;6;10;41;0;0;0;0;0;0;0;0;0;0;0;0
Pichia_nakasei	256;2;0;0;0;0;0;0;0;0;0;0;0;0;0;0;0;0;0;0;0;0;0;0;0	9;6;74;112;6;10;41;0;0;0;0;0;0;0;0;0;0;0;0;0;0	256;2;0;0;0;0;0;0;0;0;0;0;0;0;0;0;0;0;0;0;0;0;0;0;0 9;6;74;112;6;10;41;0;0;0;0;0;0;0;0;0;0;0;0;0;0
Ophidiomyces_ophidiicola	257;142;129;125;2;0;0;0;0;0;0;0;0;0;0;0;0;0;0;0;0;0;0;0;0	9;6;75;514;10;41;0;0;0;0;0;0;0;0;0;0;0;0;0;0;0	257;142;129;125;2;0;0;0;0;0;0;0;0;0;0;0;0;0;0;0;0;0;0;0;0 9;6;75;514;10;41;0;0;0;0;0;0;0;0;0;0;0;0;0;0;0
Ochroconis_constricta;Scolecobasidium_constrictum	257;462;2;0;0;0;0;0;0;0;0;0;0;0;0;0;0;0;0;0;0;0;0;0;0	9;6;59;9;52;44;106;97;234;105;0;0;0;0;0;0;0;0;0;0;0	257;462;2;0;0;0;0;0;0;0;0;0;0;0;0;0;0;0;0;0;0;0;0;0;0 9;6;59;9;52;44;106;97;234;105;0;0;0;0;0;0;0;0;0;0;0
Cadophora_luteo-olivacea	260;2;147;20;204;2;0;0;0;0;0;0;0;0;0;0;0;0;0;0;0;0;0;0;0	9;6;52;64;33;279;103;32;6;10;41;0;0;0;0;0;0;0;0;0;0	260;2;147;20;204;2;0;0;0;0;0;0;0;0;0;0;0;0;0;0;0;0;0;0;0 9;6;52;64;33;279;103;32;6;10;41;0;0;0;0;0;0;0;0;0;0
Brettanomyces_bruxellensis	261;42;163;2;0;0;0;0;0;0;0;0;0;0;0;0;0;0;0;0;0;0;0;0;0	9;6;50;302;50;10;41;0;0;0;0;0;0;0;0;0;0;0;0;0;0	261;42;163;2;0;0;0;0;0;0;0;0;0;0;0;0;0;0;0;0;0;0;0;0;0 9;6;50;302;50;10;41;0;0;0;0;0;0;0;0;0;0;0;0;0;0
Hanseniaspora_thailandica	262;10;188;156;133;2;0;0;0;0;0;0;0;0;0;0;0;0;0;0;0;0;0;0;0	9;6;217;137;167;45;75;4;40;10;41;0;0;0;0;0;0;0;0;0;0	262;10;188;156;133;2;0;0;0;0;0;0;0;0;0;0;0;0;0;0;0;0;0;0;0 9;6;217;137;167;45;75;4;40;10;41;0;0;0;0;0;0;0;0;0;0
Starmerella_sorbosivorans	262;155;2;0;0;0;0;0;0;0;0;0;0;0;0;0;0;0;0;0;0;0;0;0;0	9;6;185;18;77;46;7;21;50;0;0;0;0;0;0;0;0;0;0;0;0	262;155;2;0;0;0;0;0;0;0;0;0;0;0;0;0;0;0;0;0;0;0;0;0;0 9;6;185;18;77;46;7;21;50;0;0;0;0;0;0;0;0;0;0;0;0
Hanseniaspora_mollemarum	265;188;150;135;2;0;0;0;0;0;0;0;0;0;0;0;0;0;0;0;0;0;0;0;0	9;6;264;83;78;84;44;81;40;10;41;0;0;0;0;0;0;0;0;0;0	265;188;150;135;2;0;0;0;0;0;0;0;0;0;0;0;0;0;0;0;0;0;0;0;0 9;6;264;83;78;84;44;81;40;10;41;0;0;0;0;0;0;0;0;0;0
Starmerella_vaccinii	266;59;95;2;0;0;0;0;0;0;0;0;0;0;0;0;0;0;0;0;0;0;0;0;0	9;6;27;162;18;77;73;50;0;0;0;0;0;0;0;0;0;0;0;0;0	266;59;95;2;0;0;0;0;0;0;0;0;0;0;0;0;0;0;0;0;0;0;0;0;0 9;6;27;162;18;77;73;50;0;0;0;0;0;0;0;0;0;0;0;0;0
Ambrosiozyma_maleeae	266;7;182;98;87;24;62;2;0;0;0;0;0;0;0;0;0;0;0;0;0;0;0;0;0	9;6;131;80;22;133;217;79;10;41;0;0;0;0;0;0;0;0;0;0;0	266;7;182;98;87;24;62;2;0;0;0;0;0;0;0;0;0;0;0;0;0;0;0;0;0 9;6;131;80;22;133;217;79;10;41;0;0;0;0;0;0;0;0;0;0;0
Candida_nivariensis	267;184;91;12;124;81;2;0;0;0;0;0;0;0;0;0;0;0;0;0;0;0;0;0;0	9;6;42;32;45;4;86;153;107;38;29;57;89;13;10;41;0;0;0;0;0	267;184;91;12;124;81;2;0;0;0;0;0;0;0;0;0;0;0;0;0;0;0;0;0;0 9;6;42;32;45;4;86;153;107;38;29;57;89;13;10;41;0;0;0;0;0
Hanseniaspora_valbyensis	268;188;157;136;2;0;0;0;0;0;0;0;0;0;0;0;0;0;0;0;0;0;0;0;0	9;6;223;44;83;78;90;45;82;40;10;41;0;0;0;0;0;0;0;0;0	268;188;157;136;2;0;0;0;0;0;0;0;0;0;0;0;0;0;0;0;0;0;0;0;0 9;6;223;44;83;78;90;45;82;40;10;41;0;0;0;0;0;0;0;0;0
Meyerozyma_caribbica	268;70;95;174;2;0;0;0;0;0;0;0;0;0;0;0;0;0;0;0;0;0;0;0;0	9;6;59;57;12;319;15;81;10;41;0;0;0;0;0;0;0;0;0;0;0	268;70;95;174;2;0;0;0;0;0;0;0;0;0;0;0;0;0;0;0;0;0;0;0;0 9;6;59;57;12;319;15;81;10;41;0;0;0;0;0;0;0;0;0;0;0
Hanseniaspora_opuntiae	269;189;156;133;2;0;0;0;0;0;0;0;0;0;0;0;0;0;0;0;0;0;0;0;0	9;6;157;58;137;167;45;79;40;10;41;0;0;0;0;0;0;0;0;0;0	269;189;156;133;2;0;0;0;0;0;0;0;0;0;0;0;0;0;0;0;0;0;0;0;0 9;6;157;58;137;167;45;79;40;10;41;0;0;0;0;0;0;0;0;0;0
Meyerozyma_guilliermondii	269;70;95;177;2;0;0;0;0;0;0;0;0;0;0;0;0;0;0;0;0;0;0;0;0	9;6;59;57;13;319;15;77;6;10;42;0;0;0;0;0;0;0;0;0;0	269;70;95;177;2;0;0;0;0;0;0;0;0;0;0;0;0;0;0;0;0;0;0;0;0 9;6;59;57;13;319;15;77;6;10;42;0;0;0;0;0;0;0;0;0;0
Meyerozyma_athensensis	270;70;269;2;0;0;0;0;0;0;0;0;0;0;0;0;0;0;0;0;0;0;0;0;0	9;6;59;57;12;321;15;81;10;41;0;0;0;0;0;0;0;0;0;0;0	270;70;269;2;0;0;0;0;0;0;0;0;0;0;0;0;0;0;0;0;0;0;0;0;0 9;6;59;57;12;321;15;81;10;41;0;0;0;0;0;0;0;0;0;0;0
Hanseniaspora_nectarophila	272;189;156;133;2;0;0;0;0;0;0;0;0;0;0;0;0;0;0;0;0;0;0;0;0	9;6;355;167;45;79;40;10;41;0;0;0;0;0;0;0;0;0;0;0;0	272;189;156;133;2;0;0;0;0;0;0;0;0;0;0;0;0;0;0;0;0;0;0;0;0 9;6;355;167;45;79;40;10;41;0;0;0;0;0;0;0;0;0;0;0;0
Starmerella_riodocensis	277;185;2;0;0;0;0;0;0;0;0;0;0;0;0;0;0;0;0;0;0;0;0;0;0	9;6;192;18;39;47;64;89;0;0;0;0;0;0;0;0;0;0;0;0;0	277;185;2;0;0;0;0;0;0;0;0;0;0;0;0;0;0;0;0;0;0;0;0;0;0 9;6;192;18;39;47;64;89;0;0;0;0;0;0;0;0;0;0;0;0;0
Starmerella_kuoi	282;189;2;0;0;0;0;0;0;0;0;0;0;0;0;0;0;0;0;0;0;0;0;0;0	9;6;197;18;39;47;67;90;0;0;0;0;0;0;0;0;0;0;0;0;0	282;189;2;0;0;0;0;0;0;0;0;0;0;0;0;0;0;0;0;0;0;0;0;0;0 9;6;197;18;39;47;67;90;0;0;0;0;0;0;0;0;0;0;0;0;0
Blastobotrys_muscicola	283;138;97;2;0;0;0;0;0;0;0;0;0;0;0;0;0;0;0;0;0;0;0;0;0	9;6;44;229;28;39;40;7;27;8;32;51;0;0;0;0;0;0;0;0;0	283;138;97;2;0;0;0;0;0;0;0;0;0;0;0;0;0;0;0;0;0;0;0;0;0 9;6;44;229;28;39;40;7;27;8;32;51;0;0;0;0;0;0;0;0;0
Cercospora_zeae-maydis	286;29;221;2;0;0;0;0;0;0;0;0;0;0;0;0;0;0;0;0;0;0;0;0;0	9;6;44;294;51;77;6;10;41;0;0;0;0;0;0;0;0;0;0;0;0	286;29;221;2;0;0;0;0;0;0;0;0;0;0;0;0;0;0;0;0;0;0;0;0;0 9;6;44;294;51;77;6;10;41;0;0;0;0;0;0;0;0;0;0;0;0
Ogataea_henricii	288;188;92;13;98;62;2;0;0;0;0;0;0;0;0;0;0;0;0;0;0;0;0;0;0	9;6;35;67;36;79;39;341;80;10;41;0;0;0;0;0;0;0;0;0;0	288;188;92;13;98;62;2;0;0;0;0;0;0;0;0;0;0;0;0;0;0;0;0;0;0 9;6;35;67;36;79;39;341;80;10;41;0;0;0;0;0;0;0;0;0;0
Diutina_catenulata	29;143;69;40;61;60;2;0;0;0;0;0;0;0;0;0;0;0;0;0;0;0;0;0;0	9;6;62;91;105;21;69;41;0;0;0;0;0;0;0;0;0;0;0;0;0	29;143;69;40;61;60;2;0;0;0;0;0;0;0;0;0;0;0;0;0;0;0;0;0;0 9;6;62;91;105;21;69;41;0;0;0;0;0;0;0;0;0;0;0;0;0
Komagataella_kurtzmanii	29;28;15;21;125;136;2;0;0;0;0;0;0;0;0;0;0;0;0;0;0;0;0;0;0	9;6;159;182;0;0;0;0;0;0;0;0;0;0;0;0;0;0;0;0;0	29;28;15;21;125;136;2;0;0;0;0;0;0;0;0;0;0;0;0;0;0;0;0;0;0 9;6;159;182;0;0;0;0;0;0;0;0;0;0;0;0;0;0;0;0;0
Komagataella_pastoris	29;42;21;128;139;2;0;0;0;0;0;0;0;0;0;0;0;0;0;0;0;0;0;0;0	9;6;162;184;0;0;0;0;0;0;0;0;0;0;0;0;0;0;0;0;0	29;42;21;128;139;2;0;0;0;0;0;0;0;0;0;0;0;0;0;0;0;0;0;0;0 9;6;162;184;0;0;0;0;0;0;0;0;0;0;0;0;0;0;0;0;0
Komagataella_mondaviorum	29;48;21;125;137;2;0;0;0;0;0;0;0;0;0;0;0;0;0;0;0;0;0;0;0	9;6;24;18;122;139;44;0;0;0;0;0;0;0;0;0;0;0;0;0;0	29;48;21;125;137;2;0;0;0;0;0;0;0;0;0;0;0;0;0;0;0;0;0;0;0 9;6;24;18;122;139;44;0;0;0;0;0;0;0;0;0;0;0;0;0;0
Komagataella_populi	29;48;22;126;142;2;0;0;0;0;0;0;0;0;0;0;0;0;0;0;0;0;0;0;0	9;6;24;18;124;144;44;0;0;0;0;0;0;0;0;0;0;0;0;0;0	29;48;22;126;142;2;0;0;0;0;0;0;0;0;0;0;0;0;0;0;0;0;0;0;0 9;6;24;18;124;144;44;0;0;0;0;0;0;0;0;0;0;0;0;0;0
Komagataella_ulmi	29;49;19;2;2;126;147;2;0;0;0;0;0;0;0;0;0;0;0;0;0;0;0;0;0	9;6;168;193;0;0;0;0;0;0;0;0;0;0;0;0;0;0;0;0;0	29;49;19;2;2;126;147;2;0;0;0;0;0;0;0;0;0;0;0;0;0;0;0;0;0 9;6;168;193;0;0;0;0;0;0;0;0;0;0;0;0;0;0;0;0;0
Kurtzmaniella_cleridarum	290;70;95;82;2;86;2;0;0;0;0;0;0;0;0;0;0;0;0;0;0;0;0;0;0	9;6;59;72;352;78;10;41;0;0;0;0;0;0;0;0;0;0;0;0;0	290;70;95;82;2;86;2;0;0;0;0;0;0;0;0;0;0;0;0;0;0;0;0;0;0 9;6;59;72;352;78;10;41;0;0;0;0;0;0;0;0;0;0;0;0;0
Candida_fragi	290;70;95;84;86;2;0;0;0;0;0;0;0;0;0;0;0;0;0;0;0;0;0;0;0	9;6;59;72;352;78;10;41;0;0;0;0;0;0;0;0;0;0;0;0;0	290;70;95;84;86;2;0;0;0;0;0;0;0;0;0;0;0;0;0;0;0;0;0;0;0 9;6;59;72;352;78;10;41;0;0;0;0;0;0;0;0;0;0;0;0;0
Microsporum_audouinii	291;169;155;45;69;2;0;0;0;0;0;0;0;0;0;0;0;0;0;0;0;0;0;0;0	9;6;30;20;33;576;6;10;41;0;0;0;0;0;0;0;0;0;0;0;0	291;169;155;45;69;2;0;0;0;0;0;0;0;0;0;0;0;0;0;0;0;0;0;0;0 9;6;30;20;33;576;6;10;41;0;0;0;0;0;0;0;0;0;0;0;0
Microsporum_canis	291;169;163;45;69;2;0;0;0;0;0;0;0;0;0;0;0;0;0;0;0;0;0;0;0	9;6;30;20;33;584;6;10;41;0;0;0;0;0;0;0;0;0;0;0;0	291;169;163;45;69;2;0;0;0;0;0;0;0;0;0;0;0;0;0;0;0;0;0;0;0 9;6;30;20;33;584;6;10;41;0;0;0;0;0;0;0;0;0;0;0;0
Yamadazyma_scolyti	291;70;95;170;2;0;0;0;0;0;0;0;0;0;0;0;0;0;0;0;0;0;0;0;0	9;6;234;250;29;49;10;41;0;0;0;0;0;0;0;0;0;0;0;0;0	291;70;95;170;2;0;0;0;0;0;0;0;0;0;0;0;0;0;0;0;0;0;0;0;0 9;6;234;250;29;49;10;41;0;0;0;0;0;0;0;0;0;0;0;0;0
Candida_palmioleophila	291;70;95;176;2;0;0;0;0;0;0;0;0;0;0;0;0;0;0;0;0;0;0;0;0	9;6;61;70;356;81;10;41;0;0;0;0;0;0;0;0;0;0;0;0;0	291;70;95;176;2;0;0;0;0;0;0;0;0;0;0;0;0;0;0;0;0;0;0;0;0 9;6;61;70;356;81;10;41;0;0;0;0;0;0;0;0;0;0;0;0;0
Priceomyces_castillae	292;70;95;174;2;0;0;0;0;0;0;0;0;0;0;0;0;0;0;0;0;0;0;0;0	9;6;61;73;246;107;80;10;41;0;0;0;0;0;0;0;0;0;0;0;0	292;70;95;174;2;0;0;0;0;0;0;0;0;0;0;0;0;0;0;0;0;0;0;0;0 9;6;61;73;246;107;80;10;41;0;0;0;0;0;0;0;0;0;0;0;0
Scheffersomyces_shehatae	292;70;95;91;86;2;0;0;0;0;0;0;0;0;0;0;0;0;0;0;0;0;0;0;0	9;6;61;69;358;82;10;41;0;0;0;0;0;0;0;0;0;0;0;0;0	292;70;95;91;86;2;0;0;0;0;0;0;0;0;0;0;0;0;0;0;0;0;0;0;0 9;6;61;69;358;82;10;41;0;0;0;0;0;0;0;0;0;0;0;0;0
Priceomyces_medius	294;70;95;174;2;0;0;0;0;0;0;0;0;0;0;0;0;0;0;0;0;0;0;0;0	9;6;61;73;6;242;107;80;10;41;0;0;0;0;0;0;0;0;0;0;0	294;70;95;174;2;0;0;0;0;0;0;0;0;0;0;0;0;0;0;0;0;0;0;0;0 9;6;61;73;6;242;107;80;10;41;0;0;0;0;0;0;0;0;0;0;0
Candida_ascalaphidarum	295;70;95;65;13;103;2;0;0;0;0;0;0;0;0;0;0;0;0;0;0;0;0;0;0	9;6;61;72;250;108;86;10;41;0;0;0;0;0;0;0;0;0;0;0;0	295;70;95;65;13;103;2;0;0;0;0;0;0;0;0;0;0;0;0;0;0;0;0;0;0 9;6;61;72;250;108;86;10;41;0;0;0;0;0;0;0;0;0;0;0;0
Priceomyces_carsonii	296;70;95;90;84;2;0;0;0;0;0;0;0;0;0;0;0;0;0;0;0;0;0;0;0	9;6;62;74;248;107;80;10;41;0;0;0;0;0;0;0;0;0;0;0;0	296;70;95;90;84;2;0;0;0;0;0;0;0;0;0;0;0;0;0;0;0;0;0;0;0 9;6;62;74;248;107;80;10;41;0;0;0;0;0;0;0;0;0;0;0;0
Wickerhamiella_pararugosa	30;40;170;30;2;2;23;2;17;50;47;2;0;0;0;0;0;0;0;0;0;0;0;0;0	9;6;52;53;76;33;10;100;25;51;0;0;0;0;0;0;0;0;0;0;0	30;40;170;30;2;2;23;2;17;50;47;2;0;0;0;0;0;0;0;0;0;0;0;0;0 9;6;52;53;76;33;10;100;25;51;0;0;0;0;0;0;0;0;0;0;0
Saccharomyces_mikatae	30;84;73;67;9;44;6;40;5;41;83;2;28;53;2;4;2;2;2;2;2;25;49;76;2	9;6;63;52;67;35;146;122;36;64;39;37;57;0;0;0;0;0;0;0;0	30;84;73;67;9;44;6;40;5;41;83;2;28;53;2;4;2;2;2;2;2;25;49;76;2 9;6;63;52;67;35;146;122;36;64;39;37;57;0;0;0;0;0;0;0;0
Magnaporthe_poae	300;260;2;0;0;0;0;0;0;0;0;0;0;0;0;0;0;0;0;0;0;0;0;0;0	9;6;49;5;39;45;185;83;90;10;41;0;0;0;0;0;0;0;0;0;0	300;260;2;0;0;0;0;0;0;0;0;0;0;0;0;0;0;0;0;0;0;0;0;0;0 9;6;49;5;39;45;185;83;90;10;41;0;0;0;0;0;0;0;0;0;0
Candida_membranifaciens_subs_flavinogenes	300;70;86;108;72;2;0;0;0;0;0;0;0;0;0;0;0;0;0;0;0;0;0;0;0	9;6;72;52;264;105;79;10;41;0;0;0;0;0;0;0;0;0;0;0;0	300;70;86;108;72;2;0;0;0;0;0;0;0;0;0;0;0;0;0;0;0;0;0;0;0 9;6;72;52;264;105;79;10;41;0;0;0;0;0;0;0;0;0;0;0;0
Lasiodiplodia_theobromae	306;236;2;0;0;0;0;0;0;0;0;0;0;0;0;0;0;0;0;0;0;0;0;0;0	9;6;32;31;4;35;28;194;49;42;38;19;6;10;41;0;0;0;0;0;0	306;236;2;0;0;0;0;0;0;0;0;0;0;0;0;0;0;0;0;0;0;0;0;0;0 9;6;32;31;4;35;28;194;49;42;38;19;6;10;41;0;0;0;0;0;0
Reticulascus_tulasneorum	31;30;8;83;170;227;2;0;0;0;0;0;0;0;0;0;0;0;0;0;0;0;0;0;0	9;6;117;223;24;115;6;10;41;0;0;0;0;0;0;0;0;0;0;0;0	31;30;8;83;170;227;2;0;0;0;0;0;0;0;0;0;0;0;0;0;0;0;0;0;0 9;6;117;223;24;115;6;10;41;0;0;0;0;0;0;0;0;0;0;0;0
Diploschistes_diacapsis	310;192;69;2;0;0;0;0;0;0;0;0;0;0;0;0;0;0;0;0;0;0;0;0;0	9;6;24;23;57;36;367;51;0;0;0;0;0;0;0;0;0;0;0;0;0	310;192;69;2;0;0;0;0;0;0;0;0;0;0;0;0;0;0;0;0;0;0;0;0;0 9;6;24;23;57;36;367;51;0;0;0;0;0;0;0;0;0;0;0;0;0
Pseudocercospora_fijiensis	310;224;2;0;0;0;0;0;0;0;0;0;0;0;0;0;0;0;0;0;0;0;0;0;0	9;6;42;43;299;80;6;10;41;0;0;0;0;0;0;0;0;0;0;0;0	310;224;2;0;0;0;0;0;0;0;0;0;0;0;0;0;0;0;0;0;0;0;0;0;0 9;6;42;43;299;80;6;10;41;0;0;0;0;0;0;0;0;0;0;0;0
Iodosphaeria_phyllophila	311;210;2;0;0;0;0;0;0;0;0;0;0;0;0;0;0;0;0;0;0;0;0;0;0	9;6;32;29;59;133;255;0;0;0;0;0;0;0;0;0;0;0;0;0;0	311;210;2;0;0;0;0;0;0;0;0;0;0;0;0;0;0;0;0;0;0;0;0;0;0 9;6;32;29;59;133;255;0;0;0;0;0;0;0;0;0;0;0;0;0;0
Zymoseptoria_tritici	311;237;2;0;0;0;0;0;0;0;0;0;0;0;0;0;0;0;0;0;0;0;0;0;0	9;6;44;384;45;5;6;51;0;0;0;0;0;0;0;0;0;0;0;0;0	311;237;2;0;0;0;0;0;0;0;0;0;0;0;0;0;0;0;0;0;0;0;0;0;0 9;6;44;384;45;5;6;51;0;0;0;0;0;0;0;0;0;0;0;0;0
Aspergillus_montevidensis	311;98;19;125;2;0;0;0;0;0;0;0;0;0;0;0;0;0;0;0;0;0;0;0;0	9;6;44;397;6;7;29;6;10;41;0;0;0;0;0;0;0;0;0;0;0	311;98;19;125;2;0;0;0;0;0;0;0;0;0;0;0;0;0;0;0;0;0;0;0;0 9;6;44;397;6;7;29;6;10;41;0;0;0;0;0;0;0;0;0;0;0
Teratosphaeria_viscida	312;226;2;0;0;0;0;0;0;0;0;0;0;0;0;0;0;0;0;0;0;0;0;0;0	9;6;42;25;388;13;6;10;41;0;0;0;0;0;0;0;0;0;0;0;0	312;226;2;0;0;0;0;0;0;0;0;0;0;0;0;0;0;0;0;0;0;0;0;0;0 9;6;42;25;388;13;6;10;41;0;0;0;0;0;0;0;0;0;0;0;0
Zymoseptoria_crescenta	312;235;2;0;0;0;0;0;0;0;0;0;0;0;0;0;0;0;0;0;0;0;0;0;0	9;6;44;383;45;5;6;51;0;0;0;0;0;0;0;0;0;0;0;0;0	312;235;2;0;0;0;0;0;0;0;0;0;0;0;0;0;0;0;0;0;0;0;0;0;0 9;6;44;383;45;5;6;51;0;0;0;0;0;0;0;0;0;0;0;0;0
Teratosphaeria_pseudoeucalypti	313;223;2;0;0;0;0;0;0;0;0;0;0;0;0;0;0;0;0;0;0;0;0;0;0	9;6;42;25;399;6;10;41;0;0;0;0;0;0;0;0;0;0;0;0;0	313;223;2;0;0;0;0;0;0;0;0;0;0;0;0;0;0;0;0;0;0;0;0;0;0 9;6;42;25;399;6;10;41;0;0;0;0;0;0;0;0;0;0;0;0;0
Teratosphaeria_eucalypti	313;223;2;0;0;0;0;0;0;0;0;0;0;0;0;0;0;0;0;0;0;0;0;0;0	9;6;42;26;398;6;10;41;0;0;0;0;0;0;0;0;0;0;0;0;0	313;223;2;0;0;0;0;0;0;0;0;0;0;0;0;0;0;0;0;0;0;0;0;0;0 9;6;42;26;398;6;10;41;0;0;0;0;0;0;0;0;0;0;0;0;0
Teratosphaeria_destructans	313;226;2;0;0;0;0;0;0;0;0;0;0;0;0;0;0;0;0;0;0;0;0;0;0	9;6;42;26;401;6;10;41;0;0;0;0;0;0;0;0;0;0;0;0;0	313;226;2;0;0;0;0;0;0;0;0;0;0;0;0;0;0;0;0;0;0;0;0;0;0 9;6;42;26;401;6;10;41;0;0;0;0;0;0;0;0;0;0;0;0;0
Pallidocercospora_crystallina	314;218;2;0;0;0;0;0;0;0;0;0;0;0;0;0;0;0;0;0;0;0;0;0;0	9;6;42;345;41;34;6;10;41;0;0;0;0;0;0;0;0;0;0;0;0	314;218;2;0;0;0;0;0;0;0;0;0;0;0;0;0;0;0;0;0;0;0;0;0;0 9;6;42;345;41;34;6;10;41;0;0;0;0;0;0;0;0;0;0;0;0
Pneumocystis_murina	314;29;59;11;35;89;68;2;0;0;0;0;0;0;0;0;0;0;0;0;0;0;0;0;0	9;6;100;137;137;85;34;48;10;41;0;0;0;0;0;0;0;0;0;0;0	314;29;59;11;35;89;68;2;0;0;0;0;0;0;0;0;0;0;0;0;0;0;0;0;0 9;6;100;137;137;85;34;48;10;41;0;0;0;0;0;0;0;0;0;0;0
Massariosphaeria_phaeospora	314;62;42;124;2;0;0;0;0;0;0;0;0;0;0;0;0;0;0;0;0;0;0;0;0	9;6;37;403;7;15;16;10;41;0;0;0;0;0;0;0;0;0;0;0;0	314;62;42;124;2;0;0;0;0;0;0;0;0;0;0;0;0;0;0;0;0;0;0;0;0 9;6;37;403;7;15;16;10;41;0;0;0;0;0;0;0;0;0;0;0;0
Fulvia_fulva	315;110;2;107;2;0;0;0;0;0;0;0;0;0;0;0;0;0;0;0;0;0;0;0;0	9;6;42;296;126;6;10;41;0;0;0;0;0;0;0;0;0;0;0;0;0	315;110;2;107;2;0;0;0;0;0;0;0;0;0;0;0;0;0;0;0;0;0;0;0;0 9;6;42;296;126;6;10;41;0;0;0;0;0;0;0;0;0;0;0;0;0
Dothistroma_septosporum	315;110;2;107;2;0;0;0;0;0;0;0;0;0;0;0;0;0;0;0;0;0;0;0;0	9;6;42;72;350;6;10;41;0;0;0;0;0;0;0;0;0;0;0;0;0	315;110;2;107;2;0;0;0;0;0;0;0;0;0;0;0;0;0;0;0;0;0;0;0;0 9;6;42;72;350;6;10;41;0;0;0;0;0;0;0;0;0;0;0;0;0
Passalora_fulva	315;112;2;107;2;0;0;0;0;0;0;0;0;0;0;0;0;0;0;0;0;0;0;0;0	9;6;42;297;37;90;6;10;41;0;0;0;0;0;0;0;0;0;0;0;0	315;112;2;107;2;0;0;0;0;0;0;0;0;0;0;0;0;0;0;0;0;0;0;0;0 9;6;42;297;37;90;6;10;41;0;0;0;0;0;0;0;0;0;0;0;0
Aspergillus_ochraceoroseus	315;126;131;2;0;0;0;0;0;0;0;0;0;0;0;0;0;0;0;0;0;0;0;0;0	9;6;48;178;276;6;10;41;0;0;0;0;0;0;0;0;0;0;0;0;0	315;126;131;2;0;0;0;0;0;0;0;0;0;0;0;0;0;0;0;0;0;0;0;0;0 9;6;48;178;276;6;10;41;0;0;0;0;0;0;0;0;0;0;0;0;0
Cercospora_cf_flagellaris	315;160;61;2;0;0;0;0;0;0;0;0;0;0;0;0;0;0;0;0;0;0;0;0;0	9;6;44;345;77;6;10;41;0;0;0;0;0;0;0;0;0;0;0;0;0	315;160;61;2;0;0;0;0;0;0;0;0;0;0;0;0;0;0;0;0;0;0;0;0;0 9;6;44;345;77;6;10;41;0;0;0;0;0;0;0;0;0;0;0;0;0
Septoria_linicola	315;221;2;0;0;0;0;0;0;0;0;0;0;0;0;0;0;0;0;0;0;0;0;0;0	9;6;44;346;76;6;10;41;0;0;0;0;0;0;0;0;0;0;0;0;0	315;221;2;0;0;0;0;0;0;0;0;0;0;0;0;0;0;0;0;0;0;0;0;0;0 9;6;44;346;76;6;10;41;0;0;0;0;0;0;0;0;0;0;0;0;0
Septoria_petroselini	315;222;2;0;0;0;0;0;0;0;0;0;0;0;0;0;0;0;0;0;0;0;0;0;0	9;6;44;75;271;77;6;10;41;0;0;0;0;0;0;0;0;0;0;0;0	315;222;2;0;0;0;0;0;0;0;0;0;0;0;0;0;0;0;0;0;0;0;0;0;0 9;6;44;75;271;77;6;10;41;0;0;0;0;0;0;0;0;0;0;0;0
Passalora_sequoiae	315;225;2;0;0;0;0;0;0;0;0;0;0;0;0;0;0;0;0;0;0;0;0;0;0	9;6;42;296;132;6;10;41;0;0;0;0;0;0;0;0;0;0;0;0;0	315;225;2;0;0;0;0;0;0;0;0;0;0;0;0;0;0;0;0;0;0;0;0;0;0 9;6;42;296;132;6;10;41;0;0;0;0;0;0;0;0;0;0;0;0;0
Aspergillus_rambellii	316;126;131;2;0;0;0;0;0;0;0;0;0;0;0;0;0;0;0;0;0;0;0;0;0	9;6;49;178;276;6;10;41;0;0;0;0;0;0;0;0;0;0;0;0;0	316;126;131;2;0;0;0;0;0;0;0;0;0;0;0;0;0;0;0;0;0;0;0;0;0 9;6;49;178;276;6;10;41;0;0;0;0;0;0;0;0;0;0;0;0;0
Sphaerulina_vaccinii	316;221;2;0;0;0;0;0;0;0;0;0;0;0;0;0;0;0;0;0;0;0;0;0;0	9;6;44;346;77;6;10;41;0;0;0;0;0;0;0;0;0;0;0;0;0	316;221;2;0;0;0;0;0;0;0;0;0;0;0;0;0;0;0;0;0;0;0;0;0;0 9;6;44;346;77;6;10;41;0;0;0;0;0;0;0;0;0;0;0;0;0
Pseudocercospora_macadamiae	316;222;2;0;0;0;0;0;0;0;0;0;0;0;0;0;0;0;0;0;0;0;0;0;0	9;6;42;56;20;350;6;10;41;0;0;0;0;0;0;0;0;0;0;0;0	316;222;2;0;0;0;0;0;0;0;0;0;0;0;0;0;0;0;0;0;0;0;0;0;0 9;6;42;56;20;350;6;10;41;0;0;0;0;0;0;0;0;0;0;0;0
Zasmidium_angulare	316;226;2;0;0;0;0;0;0;0;0;0;0;0;0;0;0;0;0;0;0;0;0;0;0	9;6;44;22;406;6;10;41;0;0;0;0;0;0;0;0;0;0;0;0;0	316;226;2;0;0;0;0;0;0;0;0;0;0;0;0;0;0;0;0;0;0;0;0;0;0 9;6;44;22;406;6;10;41;0;0;0;0;0;0;0;0;0;0;0;0;0
Zasmidium_citrigriseum	317;222;2;0;0;0;0;0;0;0;0;0;0;0;0;0;0;0;0;0;0;0;0;0;0	9;6;44;23;357;45;6;10;41;0;0;0;0;0;0;0;0;0;0;0;0	317;222;2;0;0;0;0;0;0;0;0;0;0;0;0;0;0;0;0;0;0;0;0;0;0 9;6;44;23;357;45;6;10;41;0;0;0;0;0;0;0;0;0;0;0;0
Candida_silvatica	318;117;2;0;0;0;0;0;0;0;0;0;0;0;0;0;0;0;0;0;0;0;0;0;0	9;6;341;81;0;0;0;0;0;0;0;0;0;0;0;0;0;0;0;0;0	318;117;2;0;0;0;0;0;0;0;0;0;0;0;0;0;0;0;0;0;0;0;0;0;0 9;6;341;81;0;0;0;0;0;0;0;0;0;0;0;0;0;0;0;0;0
Pseudocercospora_vitis	318;223;2;0;0;0;0;0;0;0;0;0;0;0;0;0;0;0;0;0;0;0;0;0;0	9;6;42;77;222;49;81;6;10;41;0;0;0;0;0;0;0;0;0;0;0	318;223;2;0;0;0;0;0;0;0;0;0;0;0;0;0;0;0;0;0;0;0;0;0;0 9;6;42;77;222;49;81;6;10;41;0;0;0;0;0;0;0;0;0;0;0
Neohortaea_acidophila	318;225;2;0;0;0;0;0;0;0;0;0;0;0;0;0;0;0;0;0;0;0;0;0;0	9;6;43;100;235;86;9;6;51;0;0;0;0;0;0;0;0;0;0;0;0	318;225;2;0;0;0;0;0;0;0;0;0;0;0;0;0;0;0;0;0;0;0;0;0;0 9;6;43;100;235;86;9;6;51;0;0;0;0;0;0;0;0;0;0;0;0
Microcyclosporella_mali	318;231;2;0;0;0;0;0;0;0;0;0;0;0;0;0;0;0;0;0;0;0;0;0;0	9;6;43;79;357;6;10;41;0;0;0;0;0;0;0;0;0;0;0;0;0	318;231;2;0;0;0;0;0;0;0;0;0;0;0;0;0;0;0;0;0;0;0;0;0;0 9;6;43;79;357;6;10;41;0;0;0;0;0;0;0;0;0;0;0;0;0
Cyberlindnera_americana	318;29;146;113;2;0;0;0;0;0;0;0;0;0;0;0;0;0;0;0;0;0;0;0;0	9;6;63;62;133;16;91;61;29;8;79;10;41;0;0;0;0;0;0;0;0	318;29;146;113;2;0;0;0;0;0;0;0;0;0;0;0;0;0;0;0;0;0;0;0;0 9;6;63;62;133;16;91;61;29;8;79;10;41;0;0;0;0;0;0;0;0
Lophium_mytilinum	32;10;294;57;104;12;60;2;0;0;0;0;0;0;0;0;0;0;0;0;0;0;0;0;0	9;6;39;14;15;27;265;32;33;37;43;51;0;0;0;0;0;0;0;0;0	32;10;294;57;104;12;60;2;0;0;0;0;0;0;0;0;0;0;0;0;0;0;0;0;0 9;6;39;14;15;27;265;32;33;37;43;51;0;0;0;0;0;0;0;0;0
Zygosaccharomyces_parabailii	32;100;300;334;2;0;0;0;0;0;0;0;0;0;0;0;0;0;0;0;0;0;0;0;0	9;6;207;136;207;38;58;56;10;41;0;0;0;0;0;0;0;0;0;0;0	32;100;300;334;2;0;0;0;0;0;0;0;0;0;0;0;0;0;0;0;0;0;0;0;0 9;6;207;136;207;38;58;56;10;41;0;0;0;0;0;0;0;0;0;0;0
Tetrapisispora_iriomotensis	32;102;40;86;44;17;262;2;0;0;0;0;0;0;0;0;0;0;0;0;0;0;0;0;0	9;6;40;62;130;150;26;35;76;10;41;0;0;0;0;0;0;0;0;0;0	32;102;40;86;44;17;262;2;0;0;0;0;0;0;0;0;0;0;0;0;0;0;0;0;0 9;6;40;62;130;150;26;35;76;10;41;0;0;0;0;0;0;0;0;0;0
Grigorovia_transvaalensis;Kazachstania_transvaalensis	32;106;111;179;260;11;11;4;139;2;0;0;0;0;0;0;0;0;0;0;0;0;0;0;0	9;6;74;38;94;133;109;40;94;53;10;144;10;41;0;0;0;0;0;0;0	32;106;111;179;260;11;11;4;139;2;0;0;0;0;0;0;0;0;0;0;0;0;0;0;0 9;6;74;38;94;133;109;40;94;53;10;144;10;41;0;0;0;0;0;0;0
Saccharomycetaceae_sp_Ashbya	32;113;22;210;94;194;2;0;0;0;0;0;0;0;0;0;0;0;0;0;0;0;0;0;0	9;6;100;17;278;41;53;23;25;16;48;10;41;0;0;0;0;0;0;0;0	32;113;22;210;94;194;2;0;0;0;0;0;0;0;0;0;0;0;0;0;0;0;0;0;0 9;6;100;17;278;41;53;23;25;16;48;10;41;0;0;0;0;0;0;0;0
Monilinia_vaccinii-corymbosi	32;118;16;149;161;59;2;0;0;0;0;0;0;0;0;0;0;0;0;0;0;0;0;0;0	9;6;24;22;59;15;307;24;71;0;0;0;0;0;0;0;0;0;0;0;0	32;118;16;149;161;59;2;0;0;0;0;0;0;0;0;0;0;0;0;0;0;0;0;0;0 9;6;24;22;59;15;307;24;71;0;0;0;0;0;0;0;0;0;0;0;0
Wickerhamomyces_hampshirensis	32;124;34;152;81;42;28;111;2;0;0;0;0;0;0;0;0;0;0;0;0;0;0;0;0	9;6;59;45;17;132;16;91;74;29;47;30;10;41;0;0;0;0;0;0;0	32;124;34;152;81;42;28;111;2;0;0;0;0;0;0;0;0;0;0;0;0;0;0;0;0 9;6;59;45;17;132;16;91;74;29;47;30;10;41;0;0;0;0;0;0;0
Wickerhamomyces_anomalus	32;126;24;168;148;116;2;0;0;0;0;0;0;0;0;0;0;0;0;0;0;0;0;0;0	9;6;59;66;28;108;107;34;66;23;8;51;10;41;0;0;0;0;0;0;0	32;126;24;168;148;116;2;0;0;0;0;0;0;0;0;0;0;0;0;0;0;0;0;0;0 9;6;59;66;28;108;107;34;66;23;8;51;10;41;0;0;0;0;0;0;0
Candida_golubevii	32;128;66;58;73;2;0;0;0;0;0;0;0;0;0;0;0;0;0;0;0;0;0;0;0	9;6;141;18;116;69;0;0;0;0;0;0;0;0;0;0;0;0;0;0;0	32;128;66;58;73;2;0;0;0;0;0;0;0;0;0;0;0;0;0;0;0;0;0;0;0 9;6;141;18;116;69;0;0;0;0;0;0;0;0;0;0;0;0;0;0;0
Trichothecium_roseum	32;131;180;270;2;0;0;0;0;0;0;0;0;0;0;0;0;0;0;0;0;0;0;0;0	9;6;55;5;429;54;6;10;41;0;0;0;0;0;0;0;0;0;0;0;0	32;131;180;270;2;0;0;0;0;0;0;0;0;0;0;0;0;0;0;0;0;0;0;0;0 9;6;55;5;429;54;6;10;41;0;0;0;0;0;0;0;0;0;0;0;0
Metschnikowia_aff_pulcherrima	32;131;66;148;2;0;0;0;0;0;0;0;0;0;0;0;0;0;0;0;0;0;0;0;0	9;6;144;18;84;118;0;0;0;0;0;0;0;0;0;0;0;0;0;0;0	32;131;66;148;2;0;0;0;0;0;0;0;0;0;0;0;0;0;0;0;0;0;0;0;0 9;6;144;18;84;118;0;0;0;0;0;0;0;0;0;0;0;0;0;0;0
Kazachstania_naganishii	32;140;188;328;2;0;0;0;0;0;0;0;0;0;0;0;0;0;0;0;0;0;0;0;0	9;6;139;29;20;83;109;35;65;44;50;50;10;41;0;0;0;0;0;0;0	32;140;188;328;2;0;0;0;0;0;0;0;0;0;0;0;0;0;0;0;0;0;0;0;0 9;6;139;29;20;83;109;35;65;44;50;50;10;41;0;0;0;0;0;0;0
Zygosaccharomyces_sapae	32;183;181;89;241;2;0;0;0;0;0;0;0;0;0;0;0;0;0;0;0;0;0;0;0	9;6;30;148;129;112;156;28;59;10;41;0;0;0;0;0;0;0;0;0;0	32;183;181;89;241;2;0;0;0;0;0;0;0;0;0;0;0;0;0;0;0;0;0;0;0 9;6;30;148;129;112;156;28;59;10;41;0;0;0;0;0;0;0;0;0;0
Zygosaccharomyces_rouxii	32;183;182;89;241;2;0;0;0;0;0;0;0;0;0;0;0;0;0;0;0;0;0;0;0	9;6;30;148;129;113;156;28;59;10;41;0;0;0;0;0;0;0;0;0;0	32;183;182;89;241;2;0;0;0;0;0;0;0;0;0;0;0;0;0;0;0;0;0;0;0 9;6;30;148;129;113;156;28;59;10;41;0;0;0;0;0;0;0;0;0;0
Zygotorulaspora_mrakii	32;21;165;143;263;2;0;0;0;0;0;0;0;0;0;0;0;0;0;0;0;0;0;0;0	9;6;272;149;60;21;58;10;41;0;0;0;0;0;0;0;0;0;0;0;0	32;21;165;143;263;2;0;0;0;0;0;0;0;0;0;0;0;0;0;0;0;0;0;0;0 9;6;272;149;60;21;58;10;41;0;0;0;0;0;0;0;0;0;0;0;0
Graphilbum_ipis-grandicollis	32;23;14;120;191;242;2;0;0;0;0;0;0;0;0;0;0;0;0;0;0;0;0;0;0	9;6;53;62;41;396;6;10;41;0;0;0;0;0;0;0;0;0;0;0;0	32;23;14;120;191;242;2;0;0;0;0;0;0;0;0;0;0;0;0;0;0;0;0;0;0 9;6;53;62;41;396;6;10;41;0;0;0;0;0;0;0;0;0;0;0;0
Tetrapisispora_fleetii	32;237;44;17;158;97;2;0;0;0;0;0;0;0;0;0;0;0;0;0;0;0;0;0;0	9;6;241;165;40;75;10;41;0;0;0;0;0;0;0;0;0;0;0;0;0	32;237;44;17;158;97;2;0;0;0;0;0;0;0;0;0;0;0;0;0;0;0;0;0;0 9;6;241;165;40;75;10;41;0;0;0;0;0;0;0;0;0;0;0;0;0
Neopestalotiopsis_clavispora	32;25;35;12;39;169;147;91;2;0;0;0;0;0;0;0;0;0;0;0;0;0;0;0;0	9;6;55;27;12;241;105;46;10;41;0;0;0;0;0;0;0;0;0;0;0	32;25;35;12;39;169;147;91;2;0;0;0;0;0;0;0;0;0;0;0;0;0;0;0;0 9;6;55;27;12;241;105;46;10;41;0;0;0;0;0;0;0;0;0;0;0
Zygosaccharomyces_bisporus	32;259;147;327;2;0;0;0;0;0;0;0;0;0;0;0;0;0;0;0;0;0;0;0;0	9;6;121;92;136;151;55;44;22;16;58;6;10;41;0;0;0;0;0;0;0	32;259;147;327;2;0;0;0;0;0;0;0;0;0;0;0;0;0;0;0;0;0;0;0;0 9;6;121;92;136;151;55;44;22;16;58;6;10;41;0;0;0;0;0;0;0
Poronia_punctata	32;26;149;175;248;2;0;0;0;0;0;0;0;0;0;0;0;0;0;0;0;0;0;0;0	9;6;56;85;311;108;6;10;41;0;0;0;0;0;0;0;0;0;0;0;0	32;26;149;175;248;2;0;0;0;0;0;0;0;0;0;0;0;0;0;0;0;0;0;0;0 9;6;56;85;311;108;6;10;41;0;0;0;0;0;0;0;0;0;0;0;0
Chlorociboria_aeruginascens	32;265;17;219;2;0;0;0;0;0;0;0;0;0;0;0;0;0;0;0;0;0;0;0;0	9;6;68;395;6;10;41;0;0;0;0;0;0;0;0;0;0;0;0;0;0	32;265;17;219;2;0;0;0;0;0;0;0;0;0;0;0;0;0;0;0;0;0;0;0;0 9;6;68;395;6;10;41;0;0;0;0;0;0;0;0;0;0;0;0;0;0
Pseudocercospora_musae	32;294;226;2;0;0;0;0;0;0;0;0;0;0;0;0;0;0;0;0;0;0;0;0;0	9;6;42;440;6;10;41;0;0;0;0;0;0;0;0;0;0;0;0;0;0	32;294;226;2;0;0;0;0;0;0;0;0;0;0;0;0;0;0;0;0;0;0;0;0;0 9;6;42;440;6;10;41;0;0;0;0;0;0;0;0;0;0;0;0;0;0
Ramularia_coccinea	32;31;42;16;170;239;2;0;0;0;0;0;0;0;0;0;0;0;0;0;0;0;0;0;0	9;6;39;14;271;61;29;52;10;41;0;0;0;0;0;0;0;0;0;0;0	32;31;42;16;170;239;2;0;0;0;0;0;0;0;0;0;0;0;0;0;0;0;0;0;0 9;6;39;14;271;61;29;52;10;41;0;0;0;0;0;0;0;0;0;0;0
Wickerhamomyces_bovis	32;311;285;2;0;0;0;0;0;0;0;0;0;0;0;0;0;0;0;0;0;0;0;0;0	9;6;371;10;102;81;10;41;0;0;0;0;0;0;0;0;0;0;0;0;0	32;311;285;2;0;0;0;0;0;0;0;0;0;0;0;0;0;0;0;0;0;0;0;0;0 9;6;371;10;102;81;10;41;0;0;0;0;0;0;0;0;0;0;0;0;0
Acremonium_citrinum	32;32;86;25;149;227;2;0;0;0;0;0;0;0;0;0;0;0;0;0;0;0;0;0;0	9;6;40;390;36;15;6;10;41;0;0;0;0;0;0;0;0;0;0;0;0	32;32;86;25;149;227;2;0;0;0;0;0;0;0;0;0;0;0;0;0;0;0;0;0;0 9;6;40;390;36;15;6;10;41;0;0;0;0;0;0;0;0;0;0;0;0
Ceratocystiopsis_minuta	32;331;168;128;2;0;0;0;0;0;0;0;0;0;0;0;0;0;0;0;0;0;0;0;0	9;6;24;38;4;107;233;78;27;56;22;6;10;41;0;0;0;0;0;0;0	32;331;168;128;2;0;0;0;0;0;0;0;0;0;0;0;0;0;0;0;0;0;0;0;0 9;6;24;38;4;107;233;78;27;56;22;6;10;41;0;0;0;0;0;0;0
Ceratocystiopsis_brevicomis	32;339;176;129;2;0;0;0;0;0;0;0;0;0;0;0;0;0;0;0;0;0;0;0;0	9;6;62;4;461;71;8;6;10;41;0;0;0;0;0;0;0;0;0;0;0	32;339;176;129;2;0;0;0;0;0;0;0;0;0;0;0;0;0;0;0;0;0;0;0;0 9;6;62;4;461;71;8;6;10;41;0;0;0;0;0;0;0;0;0;0;0
Zygosaccharomyces_kombuchaensis	32;39;378;303;2;0;0;0;0;0;0;0;0;0;0;0;0;0;0;0;0;0;0;0;0	9;6;134;90;136;144;10;90;78;6;10;41;0;0;0;0;0;0;0;0;0	32;39;378;303;2;0;0;0;0;0;0;0;0;0;0;0;0;0;0;0;0;0;0;0;0 9;6;134;90;136;144;10;90;78;6;10;41;0;0;0;0;0;0;0;0;0
Tetrapisispora_phaffii	32;42;176;61;96;156;2;0;0;0;0;0;0;0;0;0;0;0;0;0;0;0;0;0;0	9;6;43;25;154;144;58;75;10;41;0;0;0;0;0;0;0;0;0;0;0	32;42;176;61;96;156;2;0;0;0;0;0;0;0;0;0;0;0;0;0;0;0;0;0;0 9;6;43;25;154;144;58;75;10;41;0;0;0;0;0;0;0;0;0;0;0
Geotrichum_bryndzae	32;46;153;140;2;0;0;0;0;0;0;0;0;0;0;0;0;0;0;0;0;0;0;0;0	9;6;307;51;0;0;0;0;0;0;0;0;0;0;0;0;0;0;0;0;0	32;46;153;140;2;0;0;0;0;0;0;0;0;0;0;0;0;0;0;0;0;0;0;0;0 9;6;307;51;0;0;0;0;0;0;0;0;0;0;0;0;0;0;0;0;0
Zygosaccharomyces_pseudobailii	32;51;179;179;36;28;291;2;0;0;0;0;0;0;0;0;0;0;0;0;0;0;0;0;0	9;6;209;143;207;38;58;77;10;41;0;0;0;0;0;0;0;0;0;0;0	32;51;179;179;36;28;291;2;0;0;0;0;0;0;0;0;0;0;0;0;0;0;0;0;0 9;6;209;143;207;38;58;77;10;41;0;0;0;0;0;0;0;0;0;0;0
Tuber_melanosporum	32;60;26;25;39;139;28;136;16;10;68;60;2;0;0;0;0;0;0;0;0;0;0;0;0	9;6;60;33;21;48;91;108;98;46;33;37;51;0;0;0;0;0;0;0;0	32;60;26;25;39;139;28;136;16;10;68;60;2;0;0;0;0;0;0;0;0;0;0;0;0 9;6;60;33;21;48;91;108;98;46;33;37;51;0;0;0;0;0;0;0;0
Tuber_indicum	32;60;90;160;71;24;12;69;42;60;2;0;0;0;0;0;0;0;0;0;0;0;0;0;0	9;6;60;54;17;31;91;101;60;29;43;33;37;10;41;0;0;0;0;0;0	32;60;90;160;71;24;12;69;42;60;2;0;0;0;0;0;0;0;0;0;0;0;0;0;0 9;6;60;54;17;31;91;101;60;29;43;33;37;10;41;0;0;0;0;0;0
Eremothecium_gossypii	32;64;35;14;22;210;94;194;2;0;0;0;0;0;0;0;0;0;0;0;0;0;0;0;0	9;6;100;336;53;23;25;16;48;10;41;0;0;0;0;0;0;0;0;0;0	32;64;35;14;22;210;94;194;2;0;0;0;0;0;0;0;0;0;0;0;0;0;0;0;0 9;6;100;336;53;23;25;16;48;10;41;0;0;0;0;0;0;0;0;0;0
Tetrapisispora_namnaoensis	32;68;57;122;44;17;267;2;0;0;0;0;0;0;0;0;0;0;0;0;0;0;0;0;0	9;6;127;124;153;23;24;16;76;10;41;0;0;0;0;0;0;0;0;0;0	32;68;57;122;44;17;267;2;0;0;0;0;0;0;0;0;0;0;0;0;0;0;0;0;0 9;6;127;124;153;23;24;16;76;10;41;0;0;0;0;0;0;0;0;0;0
Tetrapisispora_blattae	32;73;176;28;150;67;2;0;0;0;0;0;0;0;0;0;0;0;0;0;0;0;0;0;0	9;6;193;196;66;7;10;41;0;0;0;0;0;0;0;0;0;0;0;0;0	32;73;176;28;150;67;2;0;0;0;0;0;0;0;0;0;0;0;0;0;0;0;0;0;0 9;6;193;196;66;7;10;41;0;0;0;0;0;0;0;0;0;0;0;0;0
Kazachstania_siamensis	32;8;28;257;183;328;2;0;0;0;0;0;0;0;0;0;0;0;0;0;0;0;0;0;0	9;6;69;41;74;21;214;147;78;26;31;71;10;41;0;0;0;0;0;0;0	32;8;28;257;183;328;2;0;0;0;0;0;0;0;0;0;0;0;0;0;0;0;0;0;0 9;6;69;41;74;21;214;147;78;26;31;71;10;41;0;0;0;0;0;0;0
Kazachstania_unispora	32;8;30;81;12;113;151;234;79;2;0;0;0;0;0;0;0;0;0;0;0;0;0;0;0	9;6;104;61;16;157;145;71;25;60;37;10;41;0;0;0;0;0;0;0;0	32;8;30;81;12;113;151;234;79;2;0;0;0;0;0;0;0;0;0;0;0;0;0;0;0 9;6;104;61;16;157;145;71;25;60;37;10;41;0;0;0;0;0;0;0;0
Kazachstania_servazzii	32;8;31;82;12;61;201;240;79;2;0;0;0;0;0;0;0;0;0;0;0;0;0;0;0	9;6;105;233;146;74;25;62;37;10;41;0;0;0;0;0;0;0;0;0;0	32;8;31;82;12;61;201;240;79;2;0;0;0;0;0;0;0;0;0;0;0;0;0;0;0 9;6;105;233;146;74;25;62;37;10;41;0;0;0;0;0;0;0;0;0;0
Kazachstania_bromeliacearum	32;8;392;267;28;109;2;0;0;0;0;0;0;0;0;0;0;0;0;0;0;0;0;0;0	9;6;118;225;168;10;40;64;147;10;41;0;0;0;0;0;0;0;0;0;0	32;8;392;267;28;109;2;0;0;0;0;0;0;0;0;0;0;0;0;0;0;0;0;0;0 9;6;118;225;168;10;40;64;147;10;41;0;0;0;0;0;0;0;0;0;0
Tuber_umbilicatum	32;8;50;243;32;9;60;89;90;2;0;0;0;0;0;0;0;0;0;0;0;0;0;0;0	9;6;91;50;261;36;77;34;10;41;0;0;0;0;0;0;0;0;0;0;0	32;8;50;243;32;9;60;89;90;2;0;0;0;0;0;0;0;0;0;0;0;0;0;0;0 9;6;91;50;261;36;77;34;10;41;0;0;0;0;0;0;0;0;0;0;0
Cairneyella_variabilis	32;82;48;2;147;89;45;89;2;0;0;0;0;0;0;0;0;0;0;0;0;0;0;0;0	9;6;44;22;17;21;230;58;46;12;13;7;10;41;0;0;0;0;0;0;0	32;82;48;2;147;89;45;89;2;0;0;0;0;0;0;0;0;0;0;0;0;0;0;0;0 9;6;44;22;17;21;230;58;46;12;13;7;10;41;0;0;0;0;0;0;0
Glonium_stellatum	32;88;2;33;152;223;2;0;0;0;0;0;0;0;0;0;0;0;0;0;0;0;0;0;0	9;6;75;64;207;103;11;6;51;0;0;0;0;0;0;0;0;0;0;0;0	32;88;2;33;152;223;2;0;0;0;0;0;0;0;0;0;0;0;0;0;0;0;0;0;0 9;6;75;64;207;103;11;6;51;0;0;0;0;0;0;0;0;0;0;0;0
Eremothecium_cymbalariae	32;99;14;65;166;94;194;2;0;0;0;0;0;0;0;0;0;0;0;0;0;0;0;0;0	9;6;394;41;31;22;4;19;25;16;48;10;41;0;0;0;0;0;0;0;0	32;99;14;65;166;94;194;2;0;0;0;0;0;0;0;0;0;0;0;0;0;0;0;0;0 9;6;394;41;31;22;4;19;25;16;48;10;41;0;0;0;0;0;0;0;0
Blastobotrys_mokoenaii	322;246;2;0;0;0;0;0;0;0;0;0;0;0;0;0;0;0;0;0;0;0;0;0;0	9;6;62;44;20;14;95;77;30;89;42;31;51;0;0;0;0;0;0;0;0	322;246;2;0;0;0;0;0;0;0;0;0;0;0;0;0;0;0;0;0;0;0;0;0;0 9;6;62;44;20;14;95;77;30;89;42;31;51;0;0;0;0;0;0;0;0
Candida_mycetangii	323;29;148;28;26;61;2;0;0;0;0;0;0;0;0;0;0;0;0;0;0;0;0;0;0	9;6;63;200;16;154;29;8;27;54;10;41;0;0;0;0;0;0;0;0;0	323;29;148;28;26;61;2;0;0;0;0;0;0;0;0;0;0;0;0;0;0;0;0;0;0 9;6;63;200;16;154;29;8;27;54;10;41;0;0;0;0;0;0;0;0;0
Mycosphaerella_populicola	324;221;2;0;0;0;0;0;0;0;0;0;0;0;0;0;0;0;0;0;0;0;0;0;0	9;6;398;83;10;41;0;0;0;0;0;0;0;0;0;0;0;0;0;0;0	324;221;2;0;0;0;0;0;0;0;0;0;0;0;0;0;0;0;0;0;0;0;0;0;0 9;6;398;83;10;41;0;0;0;0;0;0;0;0;0;0;0;0;0;0;0
Sphaerulina_musiva	324;222;2;0;0;0;0;0;0;0;0;0;0;0;0;0;0;0;0;0;0;0;0;0;0	9;6;482;10;41;0;0;0;0;0;0;0;0;0;0;0;0;0;0;0;0	324;222;2;0;0;0;0;0;0;0;0;0;0;0;0;0;0;0;0;0;0;0;0;0;0 9;6;482;10;41;0;0;0;0;0;0;0;0;0;0;0;0;0;0;0;0
Ophiocordyceps_camponoti-leonardi	325;247;2;0;0;0;0;0;0;0;0;0;0;0;0;0;0;0;0;0;0;0;0;0;0	9;6;439;63;6;51;0;0;0;0;0;0;0;0;0;0;0;0;0;0;0	325;247;2;0;0;0;0;0;0;0;0;0;0;0;0;0;0;0;0;0;0;0;0;0;0 9;6;439;63;6;51;0;0;0;0;0;0;0;0;0;0;0;0;0;0;0
Aspergillus_calidoustus	326;116;129;2;0;0;0;0;0;0;0;0;0;0;0;0;0;0;0;0;0;0;0;0;0	9;6;29;23;17;9;54;24;13;317;15;6;10;41;0;0;0;0;0;0;0	326;116;129;2;0;0;0;0;0;0;0;0;0;0;0;0;0;0;0;0;0;0;0;0;0 9;6;29;23;17;9;54;24;13;317;15;6;10;41;0;0;0;0;0;0;0
Cladosporium_endophyticum;Septoriella_neoarundinis	326;227;2;0;0;0;0;0;0;0;0;0;0;0;0;0;0;0;0;0;0;0;0;0;0	9;6;453;30;6;10;41;0;0;0;0;0;0;0;0;0;0;0;0;0;0	326;227;2;0;0;0;0;0;0;0;0;0;0;0;0;0;0;0;0;0;0;0;0;0;0 9;6;453;30;6;10;41;0;0;0;0;0;0;0;0;0;0;0;0;0;0
Podospora_comata	326;229;2;0;0;0;0;0;0;0;0;0;0;0;0;0;0;0;0;0;0;0;0;0;0	9;6;365;67;53;6;10;41;0;0;0;0;0;0;0;0;0;0;0;0;0	326;229;2;0;0;0;0;0;0;0;0;0;0;0;0;0;0;0;0;0;0;0;0;0;0 9;6;365;67;53;6;10;41;0;0;0;0;0;0;0;0;0;0;0;0;0
Agyrium_rufum	326;234;2;0;0;0;0;0;0;0;0;0;0;0;0;0;0;0;0;0;0;0;0;0;0	9;6;47;22;59;251;49;68;10;41;0;0;0;0;0;0;0;0;0;0;0	326;234;2;0;0;0;0;0;0;0;0;0;0;0;0;0;0;0;0;0;0;0;0;0;0 9;6;47;22;59;251;49;68;10;41;0;0;0;0;0;0;0;0;0;0;0
Toxicocladosporium_irritans	327;228;2;0;0;0;0;0;0;0;0;0;0;0;0;0;0;0;0;0;0;0;0;0;0	9;6;97;31;363;10;41;0;0;0;0;0;0;0;0;0;0;0;0;0;0	327;228;2;0;0;0;0;0;0;0;0;0;0;0;0;0;0;0;0;0;0;0;0;0;0 9;6;97;31;363;10;41;0;0;0;0;0;0;0;0;0;0;0;0;0;0
Pneumocystis_jirovecii	327;69;20;2;4;83;70;2;0;0;0;0;0;0;0;0;0;0;0;0;0;0;0;0;0	9;6;29;70;27;95;212;53;76;0;0;0;0;0;0;0;0;0;0;0;0	327;69;20;2;4;83;70;2;0;0;0;0;0;0;0;0;0;0;0;0;0;0;0;0;0 9;6;29;70;27;95;212;53;76;0;0;0;0;0;0;0;0;0;0;0;0
Hirsutella_thompsonii	328;245;2;0;0;0;0;0;0;0;0;0;0;0;0;0;0;0;0;0;0;0;0;0;0	9;6;509;10;41;0;0;0;0;0;0;0;0;0;0;0;0;0;0;0;0	328;245;2;0;0;0;0;0;0;0;0;0;0;0;0;0;0;0;0;0;0;0;0;0;0 9;6;509;10;41;0;0;0;0;0;0;0;0;0;0;0;0;0;0;0;0
Ophiocordyceps_sinensis	329;249;2;0;0;0;0;0;0;0;0;0;0;0;0;0;0;0;0;0;0;0;0;0;0	9;6;444;12;58;10;41;0;0;0;0;0;0;0;0;0;0;0;0;0;0	329;249;2;0;0;0;0;0;0;0;0;0;0;0;0;0;0;0;0;0;0;0;0;0;0 9;6;444;12;58;10;41;0;0;0;0;0;0;0;0;0;0;0;0;0;0
Magnusiomyces_tetraspermus	33;13;2;28;32;115;11;6;8;15;74;47;2;0;0;0;0;0;0;0;0;0;0;0;0	9;6;111;209;51;0;0;0;0;0;0;0;0;0;0;0;0;0;0;0;0	33;13;2;28;32;115;11;6;8;15;74;47;2;0;0;0;0;0;0;0;0;0;0;0;0 9;6;111;209;51;0;0;0;0;0;0;0;0;0;0;0;0;0;0;0;0
Magnusiomyces_ingens	33;13;56;122;11;6;8;15;48;27;47;2;0;0;0;0;0;0;0;0;0;0;0;0;0	9;6;112;210;51;0;0;0;0;0;0;0;0;0;0;0;0;0;0;0;0	33;13;56;122;11;6;8;15;48;27;47;2;0;0;0;0;0;0;0;0;0;0;0;0;0 9;6;112;210;51;0;0;0;0;0;0;0;0;0;0;0;0;0;0;0;0
Saprochaete_ingens	33;192;11;6;8;15;48;26;47;2;0;0;0;0;0;0;0;0;0;0;0;0;0;0;0	9;6;113;209;51;0;0;0;0;0;0;0;0;0;0;0;0;0;0;0;0	33;192;11;6;8;15;48;26;47;2;0;0;0;0;0;0;0;0;0;0;0;0;0;0;0 9;6;113;209;51;0;0;0;0;0;0;0;0;0;0;0;0;0;0;0;0
Saprochaete_fungicola	33;46;147;11;6;8;15;79;47;2;0;0;0;0;0;0;0;0;0;0;0;0;0;0;0	9;6;114;214;51;0;0;0;0;0;0;0;0;0;0;0;0;0;0;0;0	33;46;147;11;6;8;15;79;47;2;0;0;0;0;0;0;0;0;0;0;0;0;0;0;0 9;6;114;214;51;0;0;0;0;0;0;0;0;0;0;0;0;0;0;0;0
Saprochaete_suaveolens	33;77;115;11;6;8;15;79;47;2;0;0;0;0;0;0;0;0;0;0;0;0;0;0;0	9;6;113;214;51;0;0;0;0;0;0;0;0;0;0;0;0;0;0;0;0	33;77;115;11;6;8;15;79;47;2;0;0;0;0;0;0;0;0;0;0;0;0;0;0;0 9;6;113;214;51;0;0;0;0;0;0;0;0;0;0;0;0;0;0;0;0
Blastobotrys_peoriensis	330;75;116;2;0;0;0;0;0;0;0;0;0;0;0;0;0;0;0;0;0;0;0;0;0	9;6;52;62;93;55;18;69;33;13;27;35;10;41;0;0;0;0;0;0;0	330;75;116;2;0;0;0;0;0;0;0;0;0;0;0;0;0;0;0;0;0;0;0;0;0 9;6;52;62;93;55;18;69;33;13;27;35;10;41;0;0;0;0;0;0;0
Dothiorella_sarmentorum	332;230;2;0;0;0;0;0;0;0;0;0;0;0;0;0;0;0;0;0;0;0;0;0;0	9;6;34;31;4;81;200;46;40;38;18;6;10;41;0;0;0;0;0;0;0	332;230;2;0;0;0;0;0;0;0;0;0;0;0;0;0;0;0;0;0;0;0;0;0;0 9;6;34;31;4;81;200;46;40;38;18;6;10;41;0;0;0;0;0;0;0
Ophiocordyceps_camponoti-saundersi	332;247;2;0;0;0;0;0;0;0;0;0;0;0;0;0;0;0;0;0;0;0;0;0;0	9;6;509;6;51;0;0;0;0;0;0;0;0;0;0;0;0;0;0;0;0	332;247;2;0;0;0;0;0;0;0;0;0;0;0;0;0;0;0;0;0;0;0;0;0;0 9;6;509;6;51;0;0;0;0;0;0;0;0;0;0;0;0;0;0;0;0
Cyberlindnera_xylosilytica	332;29;159;7;100;2;0;0;0;0;0;0;0;0;0;0;0;0;0;0;0;0;0;0;0	9;6;67;107;98;16;156;31;8;43;37;10;41;0;0;0;0;0;0;0;0	332;29;159;7;100;2;0;0;0;0;0;0;0;0;0;0;0;0;0;0;0;0;0;0;0 9;6;67;107;98;16;156;31;8;43;37;10;41;0;0;0;0;0;0;0;0
Thelotrema_lepadinum	333;87;148;2;0;0;0;0;0;0;0;0;0;0;0;0;0;0;0;0;0;0;0;0;0	9;6;440;45;19;51;0;0;0;0;0;0;0;0;0;0;0;0;0;0;0	333;87;148;2;0;0;0;0;0;0;0;0;0;0;0;0;0;0;0;0;0;0;0;0;0 9;6;440;45;19;51;0;0;0;0;0;0;0;0;0;0;0;0;0;0;0
Coniochaeta_pulveracea	336;228;2;0;0;0;0;0;0;0;0;0;0;0;0;0;0;0;0;0;0;0;0;0;0	9;6;56;343;53;42;6;10;41;0;0;0;0;0;0;0;0;0;0;0;0	336;228;2;0;0;0;0;0;0;0;0;0;0;0;0;0;0;0;0;0;0;0;0;0;0 9;6;56;343;53;42;6;10;41;0;0;0;0;0;0;0;0;0;0;0;0
Ophiocordyceps_robertsii	338;259;2;0;0;0;0;0;0;0;0;0;0;0;0;0;0;0;0;0;0;0;0;0;0	9;6;57;7;398;12;41;18;10;41;0;0;0;0;0;0;0;0;0;0;0	338;259;2;0;0;0;0;0;0;0;0;0;0;0;0;0;0;0;0;0;0;0;0;0;0 9;6;57;7;398;12;41;18;10;41;0;0;0;0;0;0;0;0;0;0;0
Lasallia_hispanica	339;236;2;0;0;0;0;0;0;0;0;0;0;0;0;0;0;0;0;0;0;0;0;0;0	9;6;46;312;153;10;41;0;0;0;0;0;0;0;0;0;0;0;0;0;0	339;236;2;0;0;0;0;0;0;0;0;0;0;0;0;0;0;0;0;0;0;0;0;0;0 9;6;46;312;153;10;41;0;0;0;0;0;0;0;0;0;0;0;0;0;0
Sporothrix_brunneoviolacea	339;275;2;0;0;0;0;0;0;0;0;0;0;0;0;0;0;0;0;0;0;0;0;0;0	9;6;141;109;294;6;10;41;0;0;0;0;0;0;0;0;0;0;0;0;0	339;275;2;0;0;0;0;0;0;0;0;0;0;0;0;0;0;0;0;0;0;0;0;0;0 9;6;141;109;294;6;10;41;0;0;0;0;0;0;0;0;0;0;0;0;0
Citeromyces_hawaiiensis	34;21;153;6;17;162;191;11;9;230;2;0;0;0;0;0;0;0;0;0;0;0;0;0;0	9;6;13;52;33;9;21;78;69;12;49;70;92;27;98;58;25;115;0;0;0	34;21;153;6;17;162;191;11;9;230;2;0;0;0;0;0;0;0;0;0;0;0;0;0;0 9;6;13;52;33;9;21;78;69;12;49;70;92;27;98;58;25;115;0;0;0
Lasallia_pustulata	340;236;2;0;0;0;0;0;0;0;0;0;0;0;0;0;0;0;0;0;0;0;0;0;0	9;6;46;313;153;10;41;0;0;0;0;0;0;0;0;0;0;0;0;0;0	340;236;2;0;0;0;0;0;0;0;0;0;0;0;0;0;0;0;0;0;0;0;0;0;0 9;6;46;313;153;10;41;0;0;0;0;0;0;0;0;0;0;0;0;0;0
Candelina_submexicana	340;44;183;2;0;0;0;0;0;0;0;0;0;0;0;0;0;0;0;0;0;0;0;0;0	9;6;48;310;5;39;54;5;36;6;10;41;0;0;0;0;0;0;0;0;0	340;44;183;2;0;0;0;0;0;0;0;0;0;0;0;0;0;0;0;0;0;0;0;0;0 9;6;48;310;5;39;54;5;36;6;10;41;0;0;0;0;0;0;0;0;0
Trapelia_coarctata	341;170;59;2;0;0;0;0;0;0;0;0;0;0;0;0;0;0;0;0;0;0;0;0;0	9;6;46;68;250;51;91;10;41;0;0;0;0;0;0;0;0;0;0;0;0	341;170;59;2;0;0;0;0;0;0;0;0;0;0;0;0;0;0;0;0;0;0;0;0;0 9;6;46;68;250;51;91;10;41;0;0;0;0;0;0;0;0;0;0;0;0
Umbilicaria_subpolyphylla	341;232;2;0;0;0;0;0;0;0;0;0;0;0;0;0;0;0;0;0;0;0;0;0;0	9;6;46;18;445;10;41;0;0;0;0;0;0;0;0;0;0;0;0;0;0	341;232;2;0;0;0;0;0;0;0;0;0;0;0;0;0;0;0;0;0;0;0;0;0;0 9;6;46;18;445;10;41;0;0;0;0;0;0;0;0;0;0;0;0;0;0
Daldinia_concentrica	342;110;68;69;2;0;0;0;0;0;0;0;0;0;0;0;0;0;0;0;0;0;0;0;0	9;6;91;11;423;10;41;0;0;0;0;0;0;0;0;0;0;0;0;0;0	342;110;68;69;2;0;0;0;0;0;0;0;0;0;0;0;0;0;0;0;0;0;0;0;0 9;6;91;11;423;10;41;0;0;0;0;0;0;0;0;0;0;0;0;0;0
Penicillium_silybi	343;117;123;2;0;0;0;0;0;0;0;0;0;0;0;0;0;0;0;0;0;0;0;0;0	9;6;45;22;113;74;259;6;10;41;0;0;0;0;0;0;0;0;0;0;0	343;117;123;2;0;0;0;0;0;0;0;0;0;0;0;0;0;0;0;0;0;0;0;0;0 9;6;45;22;113;74;259;6;10;41;0;0;0;0;0;0;0;0;0;0;0
Penicillium_atrosanguineum	343;117;124;2;0;0;0;0;0;0;0;0;0;0;0;0;0;0;0;0;0;0;0;0;0	9;6;45;22;113;74;260;6;10;41;0;0;0;0;0;0;0;0;0;0;0	343;117;124;2;0;0;0;0;0;0;0;0;0;0;0;0;0;0;0;0;0;0;0;0;0 9;6;45;22;113;74;260;6;10;41;0;0;0;0;0;0;0;0;0;0;0
Penicillium_sclerotigenum	343;118;124;2;0;0;0;0;0;0;0;0;0;0;0;0;0;0;0;0;0;0;0;0;0	9;6;45;21;189;260;6;10;41;0;0;0;0;0;0;0;0;0;0;0;0	343;118;124;2;0;0;0;0;0;0;0;0;0;0;0;0;0;0;0;0;0;0;0;0;0 9;6;45;21;189;260;6;10;41;0;0;0;0;0;0;0;0;0;0;0;0
Penicillium_digitatum	343;118;125;2;0;0;0;0;0;0;0;0;0;0;0;0;0;0;0;0;0;0;0;0;0	9;6;45;22;188;261;6;10;41;0;0;0;0;0;0;0;0;0;0;0;0	343;118;125;2;0;0;0;0;0;0;0;0;0;0;0;0;0;0;0;0;0;0;0;0;0 9;6;45;22;188;261;6;10;41;0;0;0;0;0;0;0;0;0;0;0;0
Penicillium_oxalicum	343;119;125;2;0;0;0;0;0;0;0;0;0;0;0;0;0;0;0;0;0;0;0;0;0	9;6;44;22;451;6;10;41;0;0;0;0;0;0;0;0;0;0;0;0;0	343;119;125;2;0;0;0;0;0;0;0;0;0;0;0;0;0;0;0;0;0;0;0;0;0 9;6;44;22;451;6;10;41;0;0;0;0;0;0;0;0;0;0;0;0;0
Xylographa_vitiligo	343;228;2;0;0;0;0;0;0;0;0;0;0;0;0;0;0;0;0;0;0;0;0;0;0	9;6;71;56;226;13;141;10;41;0;0;0;0;0;0;0;0;0;0;0;0	343;228;2;0;0;0;0;0;0;0;0;0;0;0;0;0;0;0;0;0;0;0;0;0;0 9;6;71;56;226;13;141;10;41;0;0;0;0;0;0;0;0;0;0;0;0
Hirsutella_minnesotensis	343;247;2;0;0;0;0;0;0;0;0;0;0;0;0;0;0;0;0;0;0;0;0;0;0	9;6;51;475;10;41;0;0;0;0;0;0;0;0;0;0;0;0;0;0;0	343;247;2;0;0;0;0;0;0;0;0;0;0;0;0;0;0;0;0;0;0;0;0;0;0 9;6;51;475;10;41;0;0;0;0;0;0;0;0;0;0;0;0;0;0;0
Penicillium_herquei	344;117;125;2;0;0;0;0;0;0;0;0;0;0;0;0;0;0;0;0;0;0;0;0;0	9;6;45;22;114;335;6;10;41;0;0;0;0;0;0;0;0;0;0;0;0	344;117;125;2;0;0;0;0;0;0;0;0;0;0;0;0;0;0;0;0;0;0;0;0;0 9;6;45;22;114;335;6;10;41;0;0;0;0;0;0;0;0;0;0;0;0
Penicillium_cataractarum	344;119;124;2;0;0;0;0;0;0;0;0;0;0;0;0;0;0;0;0;0;0;0;0;0	9;6;45;22;114;336;6;10;41;0;0;0;0;0;0;0;0;0;0;0;0	344;119;124;2;0;0;0;0;0;0;0;0;0;0;0;0;0;0;0;0;0;0;0;0;0 9;6;45;22;114;336;6;10;41;0;0;0;0;0;0;0;0;0;0;0;0
Podosphaera_aphanis	344;220;2;0;0;0;0;0;0;0;0;0;0;0;0;0;0;0;0;0;0;0;0;0;0	9;6;111;331;28;14;16;10;41;0;0;0;0;0;0;0;0;0;0;0;0	344;220;2;0;0;0;0;0;0;0;0;0;0;0;0;0;0;0;0;0;0;0;0;0;0 9;6;111;331;28;14;16;10;41;0;0;0;0;0;0;0;0;0;0;0;0
Penicillium_brasilianum	345;119;126;2;0;0;0;0;0;0;0;0;0;0;0;0;0;0;0;0;0;0;0;0;0	9;6;45;22;115;338;6;10;41;0;0;0;0;0;0;0;0;0;0;0;0	345;119;126;2;0;0;0;0;0;0;0;0;0;0;0;0;0;0;0;0;0;0;0;0;0 9;6;45;22;115;338;6;10;41;0;0;0;0;0;0;0;0;0;0;0;0
Penicillium_diatomitis	345;120;126;2;0;0;0;0;0;0;0;0;0;0;0;0;0;0;0;0;0;0;0;0;0	9;6;45;22;454;6;10;41;0;0;0;0;0;0;0;0;0;0;0;0;0	345;120;126;2;0;0;0;0;0;0;0;0;0;0;0;0;0;0;0;0;0;0;0;0;0 9;6;45;22;454;6;10;41;0;0;0;0;0;0;0;0;0;0;0;0;0
Xylographa_trunciseda	345;230;2;0;0;0;0;0;0;0;0;0;0;0;0;0;0;0;0;0;0;0;0;0;0	9;6;72;283;8;5;143;10;41;0;0;0;0;0;0;0;0;0;0;0;0	345;230;2;0;0;0;0;0;0;0;0;0;0;0;0;0;0;0;0;0;0;0;0;0;0 9;6;72;283;8;5;143;10;41;0;0;0;0;0;0;0;0;0;0;0;0
Aspergillus_floridensis;Aspergillus_aculeatus	346;109;22;98;2;0;0;0;0;0;0;0;0;0;0;0;0;0;0;0;0;0;0;0;0	9;6;47;464;10;41;0;0;0;0;0;0;0;0;0;0;0;0;0;0;0	346;109;22;98;2;0;0;0;0;0;0;0;0;0;0;0;0;0;0;0;0;0;0;0;0 9;6;47;464;10;41;0;0;0;0;0;0;0;0;0;0;0;0;0;0;0
Penicillium_sclerotiorum	346;111;122;2;0;0;0;0;0;0;0;0;0;0;0;0;0;0;0;0;0;0;0;0;0	9;6;45;23;46;286;22;59;33;10;42;0;0;0;0;0;0;0;0;0;0	346;111;122;2;0;0;0;0;0;0;0;0;0;0;0;0;0;0;0;0;0;0;0;0;0 9;6;45;23;46;286;22;59;33;10;42;0;0;0;0;0;0;0;0;0;0
Penicillium_malachiteum	346;116;125;2;0;0;0;0;0;0;0;0;0;0;0;0;0;0;0;0;0;0;0;0;0	9;6;45;22;115;335;6;10;41;0;0;0;0;0;0;0;0;0;0;0;0	346;116;125;2;0;0;0;0;0;0;0;0;0;0;0;0;0;0;0;0;0;0;0;0;0 9;6;45;22;115;335;6;10;41;0;0;0;0;0;0;0;0;0;0;0;0
Penicillium_macrosclerotiorum	346;117;122;2;0;0;0;0;0;0;0;0;0;0;0;0;0;0;0;0;0;0;0;0;0	9;6;45;23;447;6;10;41;0;0;0;0;0;0;0;0;0;0;0;0;0	346;117;122;2;0;0;0;0;0;0;0;0;0;0;0;0;0;0;0;0;0;0;0;0;0 9;6;45;23;447;6;10;41;0;0;0;0;0;0;0;0;0;0;0;0;0
Penicillium_ucsense	346;120;126;2;0;0;0;0;0;0;0;0;0;0;0;0;0;0;0;0;0;0;0;0;0	9;6;45;22;455;6;10;41;0;0;0;0;0;0;0;0;0;0;0;0;0	346;120;126;2;0;0;0;0;0;0;0;0;0;0;0;0;0;0;0;0;0;0;0;0;0 9;6;45;22;455;6;10;41;0;0;0;0;0;0;0;0;0;0;0;0;0
Talaromyces_thailandensis	347;111;51;70;2;0;0;0;0;0;0;0;0;0;0;0;0;0;0;0;0;0;0;0;0	9;6;45;23;30;20;283;22;51;40;10;42;0;0;0;0;0;0;0;0;0	347;111;51;70;2;0;0;0;0;0;0;0;0;0;0;0;0;0;0;0;0;0;0;0;0 9;6;45;23;30;20;283;22;51;40;10;42;0;0;0;0;0;0;0;0;0
Neoscytalidium_dimidiatum	347;232;2;0;0;0;0;0;0;0;0;0;0;0;0;0;0;0;0;0;0;0;0;0;0	9;6;69;97;199;48;40;38;18;6;10;41;0;0;0;0;0;0;0;0;0	347;232;2;0;0;0;0;0;0;0;0;0;0;0;0;0;0;0;0;0;0;0;0;0;0 9;6;69;97;199;48;40;38;18;6;10;41;0;0;0;0;0;0;0;0;0
Dermatocarpon_miniatum	347;235;2;0;0;0;0;0;0;0;0;0;0;0;0;0;0;0;0;0;0;0;0;0;0	9;6;71;367;14;60;6;10;41;0;0;0;0;0;0;0;0;0;0;0;0	347;235;2;0;0;0;0;0;0;0;0;0;0;0;0;0;0;0;0;0;0;0;0;0;0 9;6;71;367;14;60;6;10;41;0;0;0;0;0;0;0;0;0;0;0;0
Aureobasidium_sp_AWRI4619	347;34;198;2;0;0;0;0;0;0;0;0;0;0;0;0;0;0;0;0;0;0;0;0;0	9;6;45;25;295;48;47;35;14;6;10;41;0;0;0;0;0;0;0;0;0	347;34;198;2;0;0;0;0;0;0;0;0;0;0;0;0;0;0;0;0;0;0;0;0;0 9;6;45;25;295;48;47;35;14;6;10;41;0;0;0;0;0;0;0;0;0
Botryosphaeria_dothidea;Botryosphaeria_kuwatsukai	348;115;119;2;0;0;0;0;0;0;0;0;0;0;0;0;0;0;0;0;0;0;0;0;0	9;6;65;4;297;47;80;19;6;10;41;0;0;0;0;0;0;0;0;0;0	348;115;119;2;0;0;0;0;0;0;0;0;0;0;0;0;0;0;0;0;0;0;0;0;0 9;6;65;4;297;47;80;19;6;10;41;0;0;0;0;0;0;0;0;0;0
Phaeophleospora_eucalypticola	348;122;106;2;0;0;0;0;0;0;0;0;0;0;0;0;0;0;0;0;0;0;0;0;0	9;6;371;104;31;6;10;41;0;0;0;0;0;0;0;0;0;0;0;0;0	348;122;106;2;0;0;0;0;0;0;0;0;0;0;0;0;0;0;0;0;0;0;0;0;0 9;6;371;104;31;6;10;41;0;0;0;0;0;0;0;0;0;0;0;0;0
Cordyceps_pruinosa	348;235;2;0;0;0;0;0;0;0;0;0;0;0;0;0;0;0;0;0;0;0;0;0;0	9;6;50;393;70;6;10;41;0;0;0;0;0;0;0;0;0;0;0;0;0	348;235;2;0;0;0;0;0;0;0;0;0;0;0;0;0;0;0;0;0;0;0;0;0;0 9;6;50;393;70;6;10;41;0;0;0;0;0;0;0;0;0;0;0;0;0
Aureobasidium_sp_AWRI4233	348;34;198;2;0;0;0;0;0;0;0;0;0;0;0;0;0;0;0;0;0;0;0;0;0	9;6;45;25;296;48;47;35;14;6;10;41;0;0;0;0;0;0;0;0;0	348;34;198;2;0;0;0;0;0;0;0;0;0;0;0;0;0;0;0;0;0;0;0;0;0 9;6;45;25;296;48;47;35;14;6;10;41;0;0;0;0;0;0;0;0;0
Talaromyces_leycettanus	349;126;125;2;0;0;0;0;0;0;0;0;0;0;0;0;0;0;0;0;0;0;0;0;0	9;6;45;22;98;365;6;10;41;0;0;0;0;0;0;0;0;0;0;0;0	349;126;125;2;0;0;0;0;0;0;0;0;0;0;0;0;0;0;0;0;0;0;0;0;0 9;6;45;22;98;365;6;10;41;0;0;0;0;0;0;0;0;0;0;0;0
Starmera_amethionina	35;26;6;193;102;22;87;2;0;0;0;0;0;0;0;0;0;0;0;0;0;0;0;0;0	9;6;37;33;101;97;55;34;44;6;10;41;0;0;0;0;0;0;0;0;0	35;26;6;193;102;22;87;2;0;0;0;0;0;0;0;0;0;0;0;0;0;0;0;0;0 9;6;37;33;101;97;55;34;44;6;10;41;0;0;0;0;0;0;0;0;0
Penicillium_alfredii	350;119;126;2;0;0;0;0;0;0;0;0;0;0;0;0;0;0;0;0;0;0;0;0;0	9;6;45;22;97;346;15;6;10;41;0;0;0;0;0;0;0;0;0;0;0	350;119;126;2;0;0;0;0;0;0;0;0;0;0;0;0;0;0;0;0;0;0;0;0;0 9;6;45;22;97;346;15;6;10;41;0;0;0;0;0;0;0;0;0;0;0
Aspergillus_bombycis	350;120;126;2;0;0;0;0;0;0;0;0;0;0;0;0;0;0;0;0;0;0;0;0;0	9;6;48;22;456;6;10;41;0;0;0;0;0;0;0;0;0;0;0;0;0	350;120;126;2;0;0;0;0;0;0;0;0;0;0;0;0;0;0;0;0;0;0;0;0;0 9;6;48;22;456;6;10;41;0;0;0;0;0;0;0;0;0;0;0;0;0
Ogataea_nitratoaversa	350;158;71;47;95;62;2;0;0;0;0;0;0;0;0;0;0;0;0;0;0;0;0;0;0	9;6;35;45;34;23;26;82;49;301;41;83;10;41;0;0;0;0;0;0;0	350;158;71;47;95;62;2;0;0;0;0;0;0;0;0;0;0;0;0;0;0;0;0;0;0 9;6;35;45;34;23;26;82;49;301;41;83;10;41;0;0;0;0;0;0;0
Talaromyces_wortmannii	351;111;138;2;0;0;0;0;0;0;0;0;0;0;0;0;0;0;0;0;0;0;0;0;0	9;6;46;490;10;41;0;0;0;0;0;0;0;0;0;0;0;0;0;0;0	351;111;138;2;0;0;0;0;0;0;0;0;0;0;0;0;0;0;0;0;0;0;0;0;0 9;6;46;490;10;41;0;0;0;0;0;0;0;0;0;0;0;0;0;0;0
Aspergillus_awamori	352;118;15;111;2;0;0;0;0;0;0;0;0;0;0;0;0;0;0;0;0;0;0;0;0	9;6;45;458;22;6;10;42;0;0;0;0;0;0;0;0;0;0;0;0;0	352;118;15;111;2;0;0;0;0;0;0;0;0;0;0;0;0;0;0;0;0;0;0;0;0 9;6;45;458;22;6;10;42;0;0;0;0;0;0;0;0;0;0;0;0;0
Ophiostoma_angusticollis	352;136;156;2;0;0;0;0;0;0;0;0;0;0;0;0;0;0;0;0;0;0;0;0;0	9;6;172;91;235;76;6;10;41;0;0;0;0;0;0;0;0;0;0;0;0	352;136;156;2;0;0;0;0;0;0;0;0;0;0;0;0;0;0;0;0;0;0;0;0;0 9;6;172;91;235;76;6;10;41;0;0;0;0;0;0;0;0;0;0;0;0
Trichoderma_hamatum	352;248;2;0;0;0;0;0;0;0;0;0;0;0;0;0;0;0;0;0;0;0;0;0;0	9;6;51;110;13;329;33;10;41;0;0;0;0;0;0;0;0;0;0;0;0	352;248;2;0;0;0;0;0;0;0;0;0;0;0;0;0;0;0;0;0;0;0;0;0;0 9;6;51;110;13;329;33;10;41;0;0;0;0;0;0;0;0;0;0;0;0
Raffaelea_sulphurea	352;250;2;0;0;0;0;0;0;0;0;0;0;0;0;0;0;0;0;0;0;0;0;0;0	9;6;50;105;108;269;57;0;0;0;0;0;0;0;0;0;0;0;0;0;0	352;250;2;0;0;0;0;0;0;0;0;0;0;0;0;0;0;0;0;0;0;0;0;0;0 9;6;50;105;108;269;57;0;0;0;0;0;0;0;0;0;0;0;0;0;0
Talaromyces_proteolyticus	353;111;138;2;0;0;0;0;0;0;0;0;0;0;0;0;0;0;0;0;0;0;0;0;0	9;6;456;10;72;10;41;0;0;0;0;0;0;0;0;0;0;0;0;0;0	353;111;138;2;0;0;0;0;0;0;0;0;0;0;0;0;0;0;0;0;0;0;0;0;0 9;6;456;10;72;10;41;0;0;0;0;0;0;0;0;0;0;0;0;0;0
Aureobasidium_mangrovei	353;170;68;2;0;0;0;0;0;0;0;0;0;0;0;0;0;0;0;0;0;0;0;0;0	9;6;45;26;351;47;35;17;6;10;41;0;0;0;0;0;0;0;0;0;0	353;170;68;2;0;0;0;0;0;0;0;0;0;0;0;0;0;0;0;0;0;0;0;0;0 9;6;45;26;351;47;35;17;6;10;41;0;0;0;0;0;0;0;0;0;0
Esteya_vermicola	353;328;2;0;0;0;0;0;0;0;0;0;0;0;0;0;0;0;0;0;0;0;0;0;0	9;6;33;18;6;102;10;95;137;160;50;6;10;41;0;0;0;0;0;0;0	353;328;2;0;0;0;0;0;0;0;0;0;0;0;0;0;0;0;0;0;0;0;0;0;0 9;6;33;18;6;102;10;95;137;160;50;6;10;41;0;0;0;0;0;0;0
Aspergillus_sclerotioniger	355;119;15;109;2;0;0;0;0;0;0;0;0;0;0;0;0;0;0;0;0;0;0;0;0	9;6;45;471;12;6;10;41;0;0;0;0;0;0;0;0;0;0;0;0;0	355;119;15;109;2;0;0;0;0;0;0;0;0;0;0;0;0;0;0;0;0;0;0;0;0 9;6;45;471;12;6;10;41;0;0;0;0;0;0;0;0;0;0;0;0;0
Aspergillus_niger	355;119;15;110;2;0;0;0;0;0;0;0;0;0;0;0;0;0;0;0;0;0;0;0;0	9;6;45;462;22;6;10;41;0;0;0;0;0;0;0;0;0;0;0;0;0	355;119;15;110;2;0;0;0;0;0;0;0;0;0;0;0;0;0;0;0;0;0;0;0;0 9;6;45;462;22;6;10;41;0;0;0;0;0;0;0;0;0;0;0;0;0
Candida_ponderosae	355;131;28;23;16;2;73;2;0;0;0;0;0;0;0;0;0;0;0;0;0;0;0;0;0	9;6;60;66;247;111;80;10;41;0;0;0;0;0;0;0;0;0;0;0;0	355;131;28;23;16;2;73;2;0;0;0;0;0;0;0;0;0;0;0;0;0;0;0;0;0 9;6;60;66;247;111;80;10;41;0;0;0;0;0;0;0;0;0;0;0;0
Chaetomium_thermophilum_var_thermophilum	355;239;2;0;0;0;0;0;0;0;0;0;0;0;0;0;0;0;0;0;0;0;0;0;0	9;6;53;11;84;365;11;6;10;41;0;0;0;0;0;0;0;0;0;0;0	355;239;2;0;0;0;0;0;0;0;0;0;0;0;0;0;0;0;0;0;0;0;0;0;0 9;6;53;11;84;365;11;6;10;41;0;0;0;0;0;0;0;0;0;0;0
Hypoxylon_cercidicola	355;29;239;2;0;0;0;0;0;0;0;0;0;0;0;0;0;0;0;0;0;0;0;0;0	9;6;100;15;11;37;54;238;16;88;10;41;0;0;0;0;0;0;0;0;0	355;29;239;2;0;0;0;0;0;0;0;0;0;0;0;0;0;0;0;0;0;0;0;0;0 9;6;100;15;11;37;54;238;16;88;10;41;0;0;0;0;0;0;0;0;0
Aspergillus_nanangensis	356;119;127;2;0;0;0;0;0;0;0;0;0;0;0;0;0;0;0;0;0;0;0;0;0	9;6;45;126;344;17;6;10;41;0;0;0;0;0;0;0;0;0;0;0;0	356;119;127;2;0;0;0;0;0;0;0;0;0;0;0;0;0;0;0;0;0;0;0;0;0 9;6;45;126;344;17;6;10;41;0;0;0;0;0;0;0;0;0;0;0;0
Sporothrix_schenckii	356;134;53;80;2;0;0;0;0;0;0;0;0;0;0;0;0;0;0;0;0;0;0;0;0	9;6;154;113;273;13;6;10;41;0;0;0;0;0;0;0;0;0;0;0;0	356;134;53;80;2;0;0;0;0;0;0;0;0;0;0;0;0;0;0;0;0;0;0;0;0 9;6;154;113;273;13;6;10;41;0;0;0;0;0;0;0;0;0;0;0;0
Alectoria_sarmentosa	356;225;2;0;0;0;0;0;0;0;0;0;0;0;0;0;0;0;0;0;0;0;0;0;0	9;6;80;299;77;61;10;41;0;0;0;0;0;0;0;0;0;0;0;0;0	356;225;2;0;0;0;0;0;0;0;0;0;0;0;0;0;0;0;0;0;0;0;0;0;0 9;6;80;299;77;61;10;41;0;0;0;0;0;0;0;0;0;0;0;0;0
Thermochaetoides_dissita	356;239;2;0;0;0;0;0;0;0;0;0;0;0;0;0;0;0;0;0;0;0;0;0;0	9;6;55;11;83;311;54;11;6;10;41;0;0;0;0;0;0;0;0;0;0	356;239;2;0;0;0;0;0;0;0;0;0;0;0;0;0;0;0;0;0;0;0;0;0;0 9;6;55;11;83;311;54;11;6;10;41;0;0;0;0;0;0;0;0;0;0
Ophiostoma_fasciatum	356;267;2;0;0;0;0;0;0;0;0;0;0;0;0;0;0;0;0;0;0;0;0;0;0	9;6;62;95;110;286;6;10;41;0;0;0;0;0;0;0;0;0;0;0;0	356;267;2;0;0;0;0;0;0;0;0;0;0;0;0;0;0;0;0;0;0;0;0;0;0 9;6;62;95;110;286;6;10;41;0;0;0;0;0;0;0;0;0;0;0;0
Hypoxylon_lenormandii	356;29;171;68;2;0;0;0;0;0;0;0;0;0;0;0;0;0;0;0;0;0;0;0;0	9;6;54;44;16;11;15;294;12;10;16;88;10;41;0;0;0;0;0;0;0	356;29;171;68;2;0;0;0;0;0;0;0;0;0;0;0;0;0;0;0;0;0;0;0;0 9;6;54;44;16;11;15;294;12;10;16;88;10;41;0;0;0;0;0;0;0
Golovinomyces_cichoracearum	357;238;2;0;0;0;0;0;0;0;0;0;0;0;0;0;0;0;0;0;0;0;0;0;0	9;6;159;366;6;10;41;0;0;0;0;0;0;0;0;0;0;0;0;0;0	357;238;2;0;0;0;0;0;0;0;0;0;0;0;0;0;0;0;0;0;0;0;0;0;0 9;6;159;366;6;10;41;0;0;0;0;0;0;0;0;0;0;0;0;0;0
Sporothrix_brasiliensis	358;134;54;19;63;2;0;0;0;0;0;0;0;0;0;0;0;0;0;0;0;0;0;0;0	9;6;157;112;274;15;6;10;41;0;0;0;0;0;0;0;0;0;0;0;0	358;134;54;19;63;2;0;0;0;0;0;0;0;0;0;0;0;0;0;0;0;0;0;0;0 9;6;157;112;274;15;6;10;41;0;0;0;0;0;0;0;0;0;0;0;0
Annulohypoxylon_minutellum	358;175;70;2;0;0;0;0;0;0;0;0;0;0;0;0;0;0;0;0;0;0;0;0;0	9;6;56;5;324;19;15;120;10;41;0;0;0;0;0;0;0;0;0;0;0	358;175;70;2;0;0;0;0;0;0;0;0;0;0;0;0;0;0;0;0;0;0;0;0;0 9;6;56;5;324;19;15;120;10;41;0;0;0;0;0;0;0;0;0;0;0
Sporothrix_cf_nigrograna	358;193;79;2;0;0;0;0;0;0;0;0;0;0;0;0;0;0;0;0;0;0;0;0;0	9;6;157;112;273;18;6;10;41;0;0;0;0;0;0;0;0;0;0;0;0	358;193;79;2;0;0;0;0;0;0;0;0;0;0;0;0;0;0;0;0;0;0;0;0;0 9;6;157;112;273;18;6;10;41;0;0;0;0;0;0;0;0;0;0;0;0
Alectoria_fallacina	359;225;2;0;0;0;0;0;0;0;0;0;0;0;0;0;0;0;0;0;0;0;0;0;0	9;6;80;4;92;206;77;61;10;41;0;0;0;0;0;0;0;0;0;0;0	359;225;2;0;0;0;0;0;0;0;0;0;0;0;0;0;0;0;0;0;0;0;0;0;0 9;6;80;4;92;206;77;61;10;41;0;0;0;0;0;0;0;0;0;0;0
Saccharomyces_cerevisiae	36;105;53;137;270;46;134;100;2;0;0;0;0;0;0;0;0;0;0;0;0;0;0;0;0	9;6;49;10;51;48;26;19;191;146;222;72;6;28;0;0;0;0;0;0;0	36;105;53;137;270;46;134;100;2;0;0;0;0;0;0;0;0;0;0;0;0;0;0;0;0 9;6;49;10;51;48;26;19;191;146;222;72;6;28;0;0;0;0;0;0;0
Ramalina_intermedia	36;157;182;21;148;171;68;2;0;0;0;0;0;0;0;0;0;0;0;0;0;0;0;0;0	9;6;14;114;10;73;11;76;5;264;152;10;41;0;0;0;0;0;0;0;0	36;157;182;21;148;171;68;2;0;0;0;0;0;0;0;0;0;0;0;0;0;0;0;0;0 9;6;14;114;10;73;11;76;5;264;152;10;41;0;0;0;0;0;0;0;0
Parafenestella_ontariensis	36;91;2;36;140;7;167;68;2;0;0;0;0;0;0;0;0;0;0;0;0;0;0;0;0	9;6;323;117;6;37;10;41;0;0;0;0;0;0;0;0;0;0;0;0;0	36;91;2;36;140;7;167;68;2;0;0;0;0;0;0;0;0;0;0;0;0;0;0;0;0 9;6;323;117;6;37;10;41;0;0;0;0;0;0;0;0;0;0;0;0;0
Pseudopithomyces_maydicus	361;232;2;0;0;0;0;0;0;0;0;0;0;0;0;0;0;0;0;0;0;0;0;0;0	9;6;21;96;26;236;150;10;41;0;0;0;0;0;0;0;0;0;0;0;0	361;232;2;0;0;0;0;0;0;0;0;0;0;0;0;0;0;0;0;0;0;0;0;0;0 9;6;21;96;26;236;150;10;41;0;0;0;0;0;0;0;0;0;0;0;0
Stictis_urceolata	361;234;2;0;0;0;0;0;0;0;0;0;0;0;0;0;0;0;0;0;0;0;0;0;0	9;6;60;25;22;35;9;313;67;10;41;0;0;0;0;0;0;0;0;0;0	361;234;2;0;0;0;0;0;0;0;0;0;0;0;0;0;0;0;0;0;0;0;0;0;0 9;6;60;25;22;35;9;313;67;10;41;0;0;0;0;0;0;0;0;0;0
Alternaria_triticina	363;235;2;0;0;0;0;0;0;0;0;0;0;0;0;0;0;0;0;0;0;0;0;0;0	9;6;169;32;73;107;118;28;7;10;41;0;0;0;0;0;0;0;0;0;0	363;235;2;0;0;0;0;0;0;0;0;0;0;0;0;0;0;0;0;0;0;0;0;0;0 9;6;169;32;73;107;118;28;7;10;41;0;0;0;0;0;0;0;0;0;0
Alternaria_metachromatica	363;236;2;0;0;0;0;0;0;0;0;0;0;0;0;0;0;0;0;0;0;0;0;0;0	9;6;135;34;32;73;107;118;29;7;10;41;0;0;0;0;0;0;0;0;0	363;236;2;0;0;0;0;0;0;0;0;0;0;0;0;0;0;0;0;0;0;0;0;0;0 9;6;135;34;32;73;107;118;29;7;10;41;0;0;0;0;0;0;0;0;0
Alternaria_novae-zelandiae	363;236;2;0;0;0;0;0;0;0;0;0;0;0;0;0;0;0;0;0;0;0;0;0;0	9;6;169;32;73;107;33;85;29;7;10;41;0;0;0;0;0;0;0;0;0	363;236;2;0;0;0;0;0;0;0;0;0;0;0;0;0;0;0;0;0;0;0;0;0;0 9;6;169;32;73;107;33;85;29;7;10;41;0;0;0;0;0;0;0;0;0
Cordyceps_cicadae	364;211;2;0;0;0;0;0;0;0;0;0;0;0;0;0;0;0;0;0;0;0;0;0;0	9;6;65;63;147;107;12;66;61;8;6;27;0;0;0;0;0;0;0;0;0	364;211;2;0;0;0;0;0;0;0;0;0;0;0;0;0;0;0;0;0;0;0;0;0;0 9;6;65;63;147;107;12;66;61;8;6;27;0;0;0;0;0;0;0;0;0
Ascosphaera_atra	365;121;121;2;0;0;0;0;0;0;0;0;0;0;0;0;0;0;0;0;0;0;0;0;0	9;6;69;5;469;10;41;0;0;0;0;0;0;0;0;0;0;0;0;0;0	365;121;121;2;0;0;0;0;0;0;0;0;0;0;0;0;0;0;0;0;0;0;0;0;0 9;6;69;5;469;10;41;0;0;0;0;0;0;0;0;0;0;0;0;0;0
Cephaloascus_albidus	365;272;2;0;0;0;0;0;0;0;0;0;0;0;0;0;0;0;0;0;0;0;0;0;0	9;6;59;60;12;252;109;81;10;41;0;0;0;0;0;0;0;0;0;0;0	365;272;2;0;0;0;0;0;0;0;0;0;0;0;0;0;0;0;0;0;0;0;0;0;0 9;6;59;60;12;252;109;81;10;41;0;0;0;0;0;0;0;0;0;0;0
Malbranchea_cinnamomea	366;27;129;133;2;0;0;0;0;0;0;0;0;0;0;0;0;0;0;0;0;0;0;0;0	9;6;81;116;394;10;41;0;0;0;0;0;0;0;0;0;0;0;0;0;0	366;27;129;133;2;0;0;0;0;0;0;0;0;0;0;0;0;0;0;0;0;0;0;0;0 9;6;81;116;394;10;41;0;0;0;0;0;0;0;0;0;0;0;0;0;0
Ophiostoma_perfectum	367;289;2;0;0;0;0;0;0;0;0;0;0;0;0;0;0;0;0;0;0;0;0;0;0	9;6;126;64;88;308;6;10;41;0;0;0;0;0;0;0;0;0;0;0;0	367;289;2;0;0;0;0;0;0;0;0;0;0;0;0;0;0;0;0;0;0;0;0;0;0 9;6;126;64;88;308;6;10;41;0;0;0;0;0;0;0;0;0;0;0;0
Hypocrella_siamensis	369;262;2;0;0;0;0;0;0;0;0;0;0;0;0;0;0;0;0;0;0;0;0;0;0	9;6;65;502;10;41;0;0;0;0;0;0;0;0;0;0;0;0;0;0;0	369;262;2;0;0;0;0;0;0;0;0;0;0;0;0;0;0;0;0;0;0;0;0;0;0 9;6;65;502;10;41;0;0;0;0;0;0;0;0;0;0;0;0;0;0;0
Nakazawaea_holstii	369;269;2;0;0;0;0;0;0;0;0;0;0;0;0;0;0;0;0;0;0;0;0;0;0	9;6;59;59;14;25;316;20;81;10;41;0;0;0;0;0;0;0;0;0;0	369;269;2;0;0;0;0;0;0;0;0;0;0;0;0;0;0;0;0;0;0;0;0;0;0 9;6;59;59;14;25;316;20;81;10;41;0;0;0;0;0;0;0;0;0;0
Ophiostoma_novo-ulmi_subsp_americana	370;32;261;2;0;0;0;0;0;0;0;0;0;0;0;0;0;0;0;0;0;0;0;0;0	9;6;128;42;23;88;312;6;10;41;0;0;0;0;0;0;0;0;0;0;0	370;32;261;2;0;0;0;0;0;0;0;0;0;0;0;0;0;0;0;0;0;0;0;0;0 9;6;128;42;23;88;312;6;10;41;0;0;0;0;0;0;0;0;0;0;0
Xanthoria_steineri	371;233;2;0;0;0;0;0;0;0;0;0;0;0;0;0;0;0;0;0;0;0;0;0;0	9;6;69;20;65;39;196;103;48;10;41;0;0;0;0;0;0;0;0;0;0	371;233;2;0;0;0;0;0;0;0;0;0;0;0;0;0;0;0;0;0;0;0;0;0;0 9;6;69;20;65;39;196;103;48;10;41;0;0;0;0;0;0;0;0;0;0
Nakazawaea_ishiwadae	373;269;2;0;0;0;0;0;0;0;0;0;0;0;0;0;0;0;0;0;0;0;0;0;0	9;6;59;73;28;46;223;49;20;80;10;41;0;0;0;0;0;0;0;0;0	373;269;2;0;0;0;0;0;0;0;0;0;0;0;0;0;0;0;0;0;0;0;0;0;0 9;6;59;73;28;46;223;49;20;80;10;41;0;0;0;0;0;0;0;0;0
Ascosphaera_apis	375;119;124;2;0;0;0;0;0;0;0;0;0;0;0;0;0;0;0;0;0;0;0;0;0	9;6;39;45;5;465;10;41;0;0;0;0;0;0;0;0;0;0;0;0;0	375;119;124;2;0;0;0;0;0;0;0;0;0;0;0;0;0;0;0;0;0;0;0;0;0 9;6;39;45;5;465;10;41;0;0;0;0;0;0;0;0;0;0;0;0;0
Raffaelea_lauricola	375;17;229;2;0;0;0;0;0;0;0;0;0;0;0;0;0;0;0;0;0;0;0;0;0	9;6;286;265;6;10;41;0;0;0;0;0;0;0;0;0;0;0;0;0;0	375;17;229;2;0;0;0;0;0;0;0;0;0;0;0;0;0;0;0;0;0;0;0;0;0 9;6;286;265;6;10;41;0;0;0;0;0;0;0;0;0;0;0;0;0;0
Gomphillus_americanus	376;21;2;60;39;61;59;71;2;0;0;0;0;0;0;0;0;0;0;0;0;0;0;0;0	9;6;342;18;265;51;0;0;0;0;0;0;0;0;0;0;0;0;0;0;0	376;21;2;60;39;61;59;71;2;0;0;0;0;0;0;0;0;0;0;0;0;0;0;0;0 9;6;342;18;265;51;0;0;0;0;0;0;0;0;0;0;0;0;0;0;0
Elsinoe_arachidis	376;242;2;0;0;0;0;0;0;0;0;0;0;0;0;0;0;0;0;0;0;0;0;0;0	9;6;24;54;416;19;14;21;6;10;41;0;0;0;0;0;0;0;0;0;0	376;242;2;0;0;0;0;0;0;0;0;0;0;0;0;0;0;0;0;0;0;0;0;0;0 9;6;24;54;416;19;14;21;6;10;41;0;0;0;0;0;0;0;0;0;0
Raffaelea_quercivora	376;258;2;0;0;0;0;0;0;0;0;0;0;0;0;0;0;0;0;0;0;0;0;0;0	9;6;179;108;150;127;6;10;41;0;0;0;0;0;0;0;0;0;0;0;0	376;258;2;0;0;0;0;0;0;0;0;0;0;0;0;0;0;0;0;0;0;0;0;0;0 9;6;179;108;150;127;6;10;41;0;0;0;0;0;0;0;0;0;0;0;0
Nakazawaea_ambrosiae	379;187;22;70;2;0;0;0;0;0;0;0;0;0;0;0;0;0;0;0;0;0;0;0;0	9;6;59;64;385;86;10;41;0;0;0;0;0;0;0;0;0;0;0;0;0	379;187;22;70;2;0;0;0;0;0;0;0;0;0;0;0;0;0;0;0;0;0;0;0;0 9;6;59;64;385;86;10;41;0;0;0;0;0;0;0;0;0;0;0;0;0
Kodamaea_laetipori	38;22;152;14;5;66;4;11;68;2;0;0;0;0;0;0;0;0;0;0;0;0;0;0;0	9;6;144;16;166;41;0;0;0;0;0;0;0;0;0;0;0;0;0;0;0	38;22;152;14;5;66;4;11;68;2;0;0;0;0;0;0;0;0;0;0;0;0;0;0;0 9;6;144;16;166;41;0;0;0;0;0;0;0;0;0;0;0;0;0;0;0
Candida_heveicola	38;7;124;66;55;102;2;0;0;0;0;0;0;0;0;0;0;0;0;0;0;0;0;0;0	9;6;28;122;18;170;41;0;0;0;0;0;0;0;0;0;0;0;0;0;0	38;7;124;66;55;102;2;0;0;0;0;0;0;0;0;0;0;0;0;0;0;0;0;0;0 9;6;28;122;18;170;41;0;0;0;0;0;0;0;0;0;0;0;0;0;0
Candida_jaroonii	38;74;188;70;86;108;72;2;0;0;0;0;0;0;0;0;0;0;0;0;0;0;0;0;0	9;6;125;263;35;70;79;10;41;0;0;0;0;0;0;0;0;0;0;0;0	38;74;188;70;86;108;72;2;0;0;0;0;0;0;0;0;0;0;0;0;0;0;0;0;0 9;6;125;263;35;70;79;10;41;0;0;0;0;0;0;0;0;0;0;0;0
Neocamarosporium_betae	38;77;234;7;96;40;91;2;0;0;0;0;0;0;0;0;0;0;0;0;0;0;0;0;0	9;6;163;211;145;10;41;0;0;0;0;0;0;0;0;0;0;0;0;0;0	38;77;234;7;96;40;91;2;0;0;0;0;0;0;0;0;0;0;0;0;0;0;0;0;0 9;6;163;211;145;10;41;0;0;0;0;0;0;0;0;0;0;0;0;0;0
Ophiocordyceps_camponoti-rufipedis	384;242;2;0;0;0;0;0;0;0;0;0;0;0;0;0;0;0;0;0;0;0;0;0;0	9;6;556;6;51;0;0;0;0;0;0;0;0;0;0;0;0;0;0;0;0	384;242;2;0;0;0;0;0;0;0;0;0;0;0;0;0;0;0;0;0;0;0;0;0;0 9;6;556;6;51;0;0;0;0;0;0;0;0;0;0;0;0;0;0;0;0
Hypoxylon_fragiforme	386;177;65;2;0;0;0;0;0;0;0;0;0;0;0;0;0;0;0;0;0;0;0;0;0	9;6;35;45;36;11;43;32;362;10;41;0;0;0;0;0;0;0;0;0;0	386;177;65;2;0;0;0;0;0;0;0;0;0;0;0;0;0;0;0;0;0;0;0;0;0 9;6;35;45;36;11;43;32;362;10;41;0;0;0;0;0;0;0;0;0;0
Ophiostoma_ips	386;288;2;0;0;0;0;0;0;0;0;0;0;0;0;0;0;0;0;0;0;0;0;0;0	9;6;142;155;179;52;76;6;10;41;0;0;0;0;0;0;0;0;0;0;0	386;288;2;0;0;0;0;0;0;0;0;0;0;0;0;0;0;0;0;0;0;0;0;0;0 9;6;142;155;179;52;76;6;10;41;0;0;0;0;0;0;0;0;0;0;0
Lachancea_lanzarotensis	387;177;46;62;2;0;0;0;0;0;0;0;0;0;0;0;0;0;0;0;0;0;0;0;0	9;6;97;308;111;92;10;41;0;0;0;0;0;0;0;0;0;0;0;0;0	387;177;46;62;2;0;0;0;0;0;0;0;0;0;0;0;0;0;0;0;0;0;0;0;0 9;6;97;308;111;92;10;41;0;0;0;0;0;0;0;0;0;0;0;0;0
Lachancea_meyersii	388;177;46;62;2;0;0;0;0;0;0;0;0;0;0;0;0;0;0;0;0;0;0;0;0	9;6;82;324;111;63;29;10;41;0;0;0;0;0;0;0;0;0;0;0;0	388;177;46;62;2;0;0;0;0;0;0;0;0;0;0;0;0;0;0;0;0;0;0;0;0 9;6;82;324;111;63;29;10;41;0;0;0;0;0;0;0;0;0;0;0;0
Lachancea_dasiensis	388;285;2;0;0;0;0;0;0;0;0;0;0;0;0;0;0;0;0;0;0;0;0;0;0	9;6;47;359;111;92;10;41;0;0;0;0;0;0;0;0;0;0;0;0;0	388;285;2;0;0;0;0;0;0;0;0;0;0;0;0;0;0;0;0;0;0;0;0;0;0 9;6;47;359;111;92;10;41;0;0;0;0;0;0;0;0;0;0;0;0;0
Rhodotorula_mucilaginosa	39;102;15;18;131;17;17;277;2;0;0;0;0;0;0;0;0;0;0;0;0;0;0;0;0	9;6;32;249;84;39;113;45;41;0;0;0;0;0;0;0;0;0;0;0;0	39;102;15;18;131;17;17;277;2;0;0;0;0;0;0;0;0;0;0;0;0;0;0;0;0 9;6;32;249;84;39;113;45;41;0;0;0;0;0;0;0;0;0;0;0;0
Lipomyces_starkeyi	39;11;18;22;9;170;21;2;62;68;106;2;0;0;0;0;0;0;0;0;0;0;0;0;0	9;6;235;24;50;14;93;48;51;0;0;0;0;0;0;0;0;0;0;0;0	39;11;18;22;9;170;21;2;62;68;106;2;0;0;0;0;0;0;0;0;0;0;0;0;0 9;6;235;24;50;14;93;48;51;0;0;0;0;0;0;0;0;0;0;0;0
Alternaria_panax	39;110;38;147;234;2;0;0;0;0;0;0;0;0;0;0;0;0;0;0;0;0;0;0;0	9;6;141;211;116;36;10;41;0;0;0;0;0;0;0;0;0;0;0;0;0	39;110;38;147;234;2;0;0;0;0;0;0;0;0;0;0;0;0;0;0;0;0;0;0;0 9;6;141;211;116;36;10;41;0;0;0;0;0;0;0;0;0;0;0;0;0
Alternaria_brassicae	39;111;185;234;2;0;0;0;0;0;0;0;0;0;0;0;0;0;0;0;0;0;0;0;0	9;6;134;8;211;116;36;10;41;0;0;0;0;0;0;0;0;0;0;0;0	39;111;185;234;2;0;0;0;0;0;0;0;0;0;0;0;0;0;0;0;0;0;0;0;0 9;6;134;8;211;116;36;10;41;0;0;0;0;0;0;0;0;0;0;0;0
Kluyveromyces_marxianus	39;124;39;25;13;5;77;77;125;62;10;9;33;83;2;0;0;0;0;0;0;0;0;0;0	9;6;170;247;118;7;22;22;71;10;41;0;0;0;0;0;0;0;0;0;0	39;124;39;25;13;5;77;77;125;62;10;9;33;83;2;0;0;0;0;0;0;0;0;0;0 9;6;170;247;118;7;22;22;71;10;41;0;0;0;0;0;0;0;0;0;0
Alternaria_brassicicola	39;125;38;147;158;75;2;0;0;0;0;0;0;0;0;0;0;0;0;0;0;0;0;0;0	9;6;46;110;211;116;35;10;41;0;0;0;0;0;0;0;0;0;0;0;0	39;125;38;147;158;75;2;0;0;0;0;0;0;0;0;0;0;0;0;0;0;0;0;0;0 9;6;46;110;211;116;35;10;41;0;0;0;0;0;0;0;0;0;0;0;0
Kluyveromyces_wickerhamii	39;126;40;25;94;77;126;55;16;9;116;2;0;0;0;0;0;0;0;0;0;0;0;0;0	9;6;59;360;119;7;36;7;56;15;10;41;0;0;0;0;0;0;0;0;0	39;126;40;25;94;77;126;55;16;9;116;2;0;0;0;0;0;0;0;0;0;0;0;0;0 9;6;59;360;119;7;36;7;56;15;10;41;0;0;0;0;0;0;0;0;0
Kluyveromyces_sp_TMB_2019a	39;159;25;11;83;77;321;2;0;0;0;0;0;0;0;0;0;0;0;0;0;0;0;0;0	9;6;412;117;7;37;78;10;41;0;0;0;0;0;0;0;0;0;0;0;0	39;159;25;11;83;77;321;2;0;0;0;0;0;0;0;0;0;0;0;0;0;0;0;0;0 9;6;412;117;7;37;78;10;41;0;0;0;0;0;0;0;0;0;0;0;0
Kluyveromyces_nonfermentans	39;164;25;171;189;19;117;2;0;0;0;0;0;0;0;0;0;0;0;0;0;0;0;0;0	9;6;60;357;120;7;22;22;72;10;41;0;0;0;0;0;0;0;0;0;0	39;164;25;171;189;19;117;2;0;0;0;0;0;0;0;0;0;0;0;0;0;0;0;0;0 9;6;60;357;120;7;22;22;72;10;41;0;0;0;0;0;0;0;0;0;0
Letrouitia_transgressa	39;273;30;67;52;112;2;0;0;0;0;0;0;0;0;0;0;0;0;0;0;0;0;0;0	9;6;91;14;55;193;134;7;15;51;0;0;0;0;0;0;0;0;0;0;0	39;273;30;67;52;112;2;0;0;0;0;0;0;0;0;0;0;0;0;0;0;0;0;0;0 9;6;91;14;55;193;134;7;15;51;0;0;0;0;0;0;0;0;0;0;0
Kluyveromyces_aestuarii	39;4;122;39;25;171;189;135;2;0;0;0;0;0;0;0;0;0;0;0;0;0;0;0;0	9;6;418;120;7;22;5;52;36;10;41;0;0;0;0;0;0;0;0;0;0	39;4;122;39;25;171;189;135;2;0;0;0;0;0;0;0;0;0;0;0;0;0;0;0;0 9;6;418;120;7;22;5;52;36;10;41;0;0;0;0;0;0;0;0;0;0
Stemphylium_lycopersici	39;60;58;187;235;2;0;0;0;0;0;0;0;0;0;0;0;0;0;0;0;0;0;0;0	9;6;43;22;84;106;107;63;90;10;41;0;0;0;0;0;0;0;0;0;0	39;60;58;187;235;2;0;0;0;0;0;0;0;0;0;0;0;0;0;0;0;0;0;0;0 9;6;43;22;84;106;107;63;90;10;41;0;0;0;0;0;0;0;0;0;0
Stemphylium_vesicarium	39;60;58;187;236;2;0;0;0;0;0;0;0;0;0;0;0;0;0;0;0;0;0;0;0	9;6;43;5;17;84;106;107;64;90;10;41;0;0;0;0;0;0;0;0;0	39;60;58;187;236;2;0;0;0;0;0;0;0;0;0;0;0;0;0;0;0;0;0;0;0 9;6;43;5;17;84;106;107;64;90;10;41;0;0;0;0;0;0;0;0;0
Stemphylium_beticola	39;60;58;188;237;2;0;0;0;0;0;0;0;0;0;0;0;0;0;0;0;0;0;0;0	9;6;43;22;84;107;107;66;89;10;41;0;0;0;0;0;0;0;0;0;0	39;60;58;188;237;2;0;0;0;0;0;0;0;0;0;0;0;0;0;0;0;0;0;0;0 9;6;43;22;84;107;107;66;89;10;41;0;0;0;0;0;0;0;0;0;0
Paradendryphiella_salina	39;60;58;189;141;93;2;0;0;0;0;0;0;0;0;0;0;0;0;0;0;0;0;0;0	9;6;43;22;84;108;107;152;10;41;0;0;0;0;0;0;0;0;0;0;0	39;60;58;189;141;93;2;0;0;0;0;0;0;0;0;0;0;0;0;0;0;0;0;0;0 9;6;43;22;84;108;107;152;10;41;0;0;0;0;0;0;0;0;0;0;0
Kluyveromyces_dobzhanskii	39;64;60;39;25;13;82;77;126;71;9;33;82;2;0;0;0;0;0;0;0;0;0;0;0	9;6;170;247;119;7;22;14;7;70;10;41;0;0;0;0;0;0;0;0;0	39;64;60;39;25;13;82;77;126;71;9;33;82;2;0;0;0;0;0;0;0;0;0;0;0 9;6;170;247;119;7;22;14;7;70;10;41;0;0;0;0;0;0;0;0;0
Alternaria_atra	39;97;12;186;233;2;0;0;0;0;0;0;0;0;0;0;0;0;0;0;0;0;0;0;0	9;6;140;212;116;35;10;41;0;0;0;0;0;0;0;0;0;0;0;0;0	39;97;12;186;233;2;0;0;0;0;0;0;0;0;0;0;0;0;0;0;0;0;0;0;0 9;6;140;212;116;35;10;41;0;0;0;0;0;0;0;0;0;0;0;0;0
Trigonopsis_variabilis	39;97;140;29;56;191;2;0;0;0;0;0;0;0;0;0;0;0;0;0;0;0;0;0;0	9;6;29;11;283;19;58;15;73;10;41;0;0;0;0;0;0;0;0;0;0	39;97;140;29;56;191;2;0;0;0;0;0;0;0;0;0;0;0;0;0;0;0;0;0;0 9;6;29;11;283;19;58;15;73;10;41;0;0;0;0;0;0;0;0;0;0
Nilaparvata_lugens	393;249;61;2;0;0;0;0;0;0;0;0;0;0;0;0;0;0;0;0;0;0;0;0;0	9;6;84;476;79;10;41;0;0;0;0;0;0;0;0;0;0;0;0;0;0	393;249;61;2;0;0;0;0;0;0;0;0;0;0;0;0;0;0;0;0;0;0;0;0;0 9;6;84;476;79;10;41;0;0;0;0;0;0;0;0;0;0;0;0;0;0
Ascosphaera_aggregata	395;119;62;78;2;0;0;0;0;0;0;0;0;0;0;0;0;0;0;0;0;0;0;0;0	9;6;21;66;5;93;405;10;41;0;0;0;0;0;0;0;0;0;0;0;0	395;119;62;78;2;0;0;0;0;0;0;0;0;0;0;0;0;0;0;0;0;0;0;0;0 9;6;21;66;5;93;405;10;41;0;0;0;0;0;0;0;0;0;0;0;0
Annulohypoxylon_bovei_var_microspora	398;243;2;0;0;0;0;0;0;0;0;0;0;0;0;0;0;0;0;0;0;0;0;0;0	9;6;56;25;35;22;318;79;42;10;41;0;0;0;0;0;0;0;0;0;0	398;243;2;0;0;0;0;0;0;0;0;0;0;0;0;0;0;0;0;0;0;0;0;0;0 9;6;56;25;35;22;318;79;42;10;41;0;0;0;0;0;0;0;0;0;0
Kazachstania_exigua	399;64;69;32;161;2;0;0;0;0;0;0;0;0;0;0;0;0;0;0;0;0;0;0;0	9;6;150;160;185;67;99;10;41;0;0;0;0;0;0;0;0;0;0;0;0	399;64;69;32;161;2;0;0;0;0;0;0;0;0;0;0;0;0;0;0;0;0;0;0;0 9;6;150;160;185;67;99;10;41;0;0;0;0;0;0;0;0;0;0;0;0
Kazachstania_barnettii	40;101;62;184;136;157;2;0;0;0;0;0;0;0;0;0;0;0;0;0;0;0;0;0;0	9;6;179;119;178;45;19;76;10;41;0;0;0;0;0;0;0;0;0;0;0	40;101;62;184;136;157;2;0;0;0;0;0;0;0;0;0;0;0;0;0;0;0;0;0;0 9;6;179;119;178;45;19;76;10;41;0;0;0;0;0;0;0;0;0;0;0
Alternaria_altroemeriae;Alternaria_angustiovoidea;Alternaria_postmessia;Metarhizium_brunneum	40;109;185;236;2;0;0;0;0;0;0;0;0;0;0;0;0;0;0;0;0;0;0;0;0	9;6;44;97;211;31;86;37;10;41;0;0;0;0;0;0;0;0;0;0;0	40;109;185;236;2;0;0;0;0;0;0;0;0;0;0;0;0;0;0;0;0;0;0;0;0 9;6;44;97;211;31;86;37;10;41;0;0;0;0;0;0;0;0;0;0;0
Apiospora_pterosperma	40;11;25;326;152;79;2;0;0;0;0;0;0;0;0;0;0;0;0;0;0;0;0;0;0	9;6;52;25;47;11;31;57;202;144;10;41;0;0;0;0;0;0;0;0;0	40;11;25;326;152;79;2;0;0;0;0;0;0;0;0;0;0;0;0;0;0;0;0;0;0 9;6;52;25;47;11;31;57;202;144;10;41;0;0;0;0;0;0;0;0;0
Alternaria_solani	40;113;187;241;2;0;0;0;0;0;0;0;0;0;0;0;0;0;0;0;0;0;0;0;0	9;6;44;101;213;120;39;10;41;0;0;0;0;0;0;0;0;0;0;0;0	40;113;187;241;2;0;0;0;0;0;0;0;0;0;0;0;0;0;0;0;0;0;0;0;0 9;6;44;101;213;120;39;10;41;0;0;0;0;0;0;0;0;0;0;0;0
Arthrobotrys_entomopaga	40;122;191;118;11;118;2;0;0;0;0;0;0;0;0;0;0;0;0;0;0;0;0;0;0	9;6;44;38;18;328;87;14;7;51;0;0;0;0;0;0;0;0;0;0;0	40;122;191;118;11;118;2;0;0;0;0;0;0;0;0;0;0;0;0;0;0;0;0;0;0 9;6;44;38;18;328;87;14;7;51;0;0;0;0;0;0;0;0;0;0;0
Blastomyces_dermatitidis	40;128;60;95;53;112;2;152;2;0;0;0;0;0;0;0;0;0;0;0;0;0;0;0;0	9;6;40;32;24;303;32;141;6;10;41;0;0;0;0;0;0;0;0;0;0	40;128;60;95;53;112;2;152;2;0;0;0;0;0;0;0;0;0;0;0;0;0;0;0;0 9;6;40;32;24;303;32;141;6;10;41;0;0;0;0;0;0;0;0;0;0
Cladobotryum_protrusum	40;148;156;135;121;2;0;0;0;0;0;0;0;0;0;0;0;0;0;0;0;0;0;0;0	9;6;52;411;16;51;6;10;41;0;0;0;0;0;0;0;0;0;0;0;0	40;148;156;135;121;2;0;0;0;0;0;0;0;0;0;0;0;0;0;0;0;0;0;0;0 9;6;52;411;16;51;6;10;41;0;0;0;0;0;0;0;0;0;0;0;0
Purpureocillium_lavendulum	40;157;158;237;2;0;0;0;0;0;0;0;0;0;0;0;0;0;0;0;0;0;0;0;0	9;6;52;5;379;34;58;10;41;0;0;0;0;0;0;0;0;0;0;0;0	40;157;158;237;2;0;0;0;0;0;0;0;0;0;0;0;0;0;0;0;0;0;0;0;0 9;6;52;5;379;34;58;10;41;0;0;0;0;0;0;0;0;0;0;0;0
Tortispora_sangerardonensis	40;163;76;60;150;2;0;0;0;0;0;0;0;0;0;0;0;0;0;0;0;0;0;0;0	9;6;41;17;28;121;154;29;6;29;10;41;0;0;0;0;0;0;0;0;0	40;163;76;60;150;2;0;0;0;0;0;0;0;0;0;0;0;0;0;0;0;0;0;0;0 9;6;41;17;28;121;154;29;6;29;10;41;0;0;0;0;0;0;0;0;0
Daldinia_caldariorum	40;17;90;2;2;143;2;27;103;67;69;2;0;0;0;0;0;0;0;0;0;0;0;0;0	9;6;83;415;10;41;0;0;0;0;0;0;0;0;0;0;0;0;0;0;0	40;17;90;2;2;143;2;27;103;67;69;2;0;0;0;0;0;0;0;0;0;0;0;0;0 9;6;83;415;10;41;0;0;0;0;0;0;0;0;0;0;0;0;0;0;0
Annulohypoxylon_truncatum	40;196;152;76;161;2;0;0;0;0;0;0;0;0;0;0;0;0;0;0;0;0;0;0;0	9;6;51;68;33;50;4;262;93;10;41;0;0;0;0;0;0;0;0;0;0	40;196;152;76;161;2;0;0;0;0;0;0;0;0;0;0;0;0;0;0;0;0;0;0;0 9;6;51;68;33;50;4;262;93;10;41;0;0;0;0;0;0;0;0;0;0
Ascodesmis_sphaerospora	40;24;257;247;2;0;0;0;0;0;0;0;0;0;0;0;0;0;0;0;0;0;0;0;0	9;6;60;361;17;7;53;6;10;41;0;0;0;0;0;0;0;0;0;0;0	40;24;257;247;2;0;0;0;0;0;0;0;0;0;0;0;0;0;0;0;0;0;0;0;0 9;6;60;361;17;7;53;6;10;41;0;0;0;0;0;0;0;0;0;0;0
Fusarium_falciforme;Fusarium_paranaense	40;24;6;77;173;248;2;0;0;0;0;0;0;0;0;0;0;0;0;0;0;0;0;0;0	9;6;54;7;361;17;7;58;10;41;0;0;0;0;0;0;0;0;0;0;0	40;24;6;77;173;248;2;0;0;0;0;0;0;0;0;0;0;0;0;0;0;0;0;0;0 9;6;54;7;361;17;7;58;10;41;0;0;0;0;0;0;0;0;0;0;0
Fusarium_solani	40;24;81;174;250;2;0;0;0;0;0;0;0;0;0;0;0;0;0;0;0;0;0;0;0	9;6;60;362;17;7;59;10;41;0;0;0;0;0;0;0;0;0;0;0;0	40;24;81;174;250;2;0;0;0;0;0;0;0;0;0;0;0;0;0;0;0;0;0;0;0 9;6;60;362;17;7;59;10;41;0;0;0;0;0;0;0;0;0;0;0;0
Fusarium_cf_aywerte	40;24;83;172;101;126;2;0;0;0;0;0;0;0;0;0;0;0;0;0;0;0;0;0;0	9;6;54;7;281;53;6;81;10;41;0;0;0;0;0;0;0;0;0;0;0	40;24;83;172;101;126;2;0;0;0;0;0;0;0;0;0;0;0;0;0;0;0;0;0;0 9;6;54;7;281;53;6;81;10;41;0;0;0;0;0;0;0;0;0;0;0
Fusarium_papillatum	40;24;85;170;247;2;0;0;0;0;0;0;0;0;0;0;0;0;0;0;0;0;0;0;0	9;6;54;6;360;17;7;58;10;41;0;0;0;0;0;0;0;0;0;0;0	40;24;85;170;247;2;0;0;0;0;0;0;0;0;0;0;0;0;0;0;0;0;0;0;0 9;6;54;6;360;17;7;58;10;41;0;0;0;0;0;0;0;0;0;0;0
Fusarium_keratoplasticum	40;24;90;171;165;83;2;0;0;0;0;0;0;0;0;0;0;0;0;0;0;0;0;0;0	9;6;54;7;366;17;7;58;10;41;0;0;0;0;0;0;0;0;0;0;0	40;24;90;171;165;83;2;0;0;0;0;0;0;0;0;0;0;0;0;0;0;0;0;0;0 9;6;54;7;366;17;7;58;10;41;0;0;0;0;0;0;0;0;0;0;0
Trigonopsis_vinaria	40;25;203;29;54;2;187;2;0;0;0;0;0;0;0;0;0;0;0;0;0;0;0;0;0	9;6;30;10;275;75;8;7;36;35;10;41;0;0;0;0;0;0;0;0;0	40;25;203;29;54;2;187;2;0;0;0;0;0;0;0;0;0;0;0;0;0;0;0;0;0 9;6;30;10;275;75;8;7;36;35;10;41;0;0;0;0;0;0;0;0;0
Rugonectria_rugulosa	40;25;62;39;153;117;120;2;0;0;0;0;0;0;0;0;0;0;0;0;0;0;0;0;0	9;6;55;282;98;57;10;41;0;0;0;0;0;0;0;0;0;0;0;0;0	40;25;62;39;153;117;120;2;0;0;0;0;0;0;0;0;0;0;0;0;0;0;0;0;0 9;6;55;282;98;57;10;41;0;0;0;0;0;0;0;0;0;0;0;0;0
Fusarium_euwallaceae;Fusarium_kuroshium	40;25;85;170;246;2;0;0;0;0;0;0;0;0;0;0;0;0;0;0;0;0;0;0;0	9;6;55;6;359;17;7;58;10;41;0;0;0;0;0;0;0;0;0;0;0	40;25;85;170;246;2;0;0;0;0;0;0;0;0;0;0;0;0;0;0;0;0;0;0;0 9;6;55;6;359;17;7;58;10;41;0;0;0;0;0;0;0;0;0;0;0
Fusarium_virguliforme	40;31;75;175;244;2;0;0;0;0;0;0;0;0;0;0;0;0;0;0;0;0;0;0;0	9;6;55;7;374;7;58;10;41;0;0;0;0;0;0;0;0;0;0;0;0	40;31;75;175;244;2;0;0;0;0;0;0;0;0;0;0;0;0;0;0;0;0;0;0;0 9;6;55;7;374;7;58;10;41;0;0;0;0;0;0;0;0;0;0;0;0
Fusarium_neocosmosporiellum	40;31;76;172;246;2;0;0;0;0;0;0;0;0;0;0;0;0;0;0;0;0;0;0;0	9;6;55;7;357;17;7;58;10;41;0;0;0;0;0;0;0;0;0;0;0	40;31;76;172;246;2;0;0;0;0;0;0;0;0;0;0;0;0;0;0;0;0;0;0;0 9;6;55;7;357;17;7;58;10;41;0;0;0;0;0;0;0;0;0;0;0
Fusarium_tucumaniae	40;31;76;175;246;2;0;0;0;0;0;0;0;0;0;0;0;0;0;0;0;0;0;0;0	9;6;55;7;376;7;59;10;41;0;0;0;0;0;0;0;0;0;0;0;0	40;31;76;175;246;2;0;0;0;0;0;0;0;0;0;0;0;0;0;0;0;0;0;0;0 9;6;55;7;376;7;59;10;41;0;0;0;0;0;0;0;0;0;0;0;0
Purpureocillium_takamizusanense	40;316;238;2;0;0;0;0;0;0;0;0;0;0;0;0;0;0;0;0;0;0;0;0;0	9;6;52;5;414;59;10;41;0;0;0;0;0;0;0;0;0;0;0;0;0	40;316;238;2;0;0;0;0;0;0;0;0;0;0;0;0;0;0;0;0;0;0;0;0;0 9;6;52;5;414;59;10;41;0;0;0;0;0;0;0;0;0;0;0;0;0
Lachancea_waltii	40;351;177;108;2;0;0;0;0;0;0;0;0;0;0;0;0;0;0;0;0;0;0;0;0	9;6;169;240;111;92;10;41;0;0;0;0;0;0;0;0;0;0;0;0;0	40;351;177;108;2;0;0;0;0;0;0;0;0;0;0;0;0;0;0;0;0;0;0;0;0 9;6;169;240;111;92;10;41;0;0;0;0;0;0;0;0;0;0;0;0;0
Pichia_terricola	40;39;23;145;88;84;2;0;0;0;0;0;0;0;0;0;0;0;0;0;0;0;0;0;0	9;6;74;85;114;68;8;6;10;41;0;0;0;0;0;0;0;0;0;0;0	40;39;23;145;88;84;2;0;0;0;0;0;0;0;0;0;0;0;0;0;0;0;0;0;0 9;6;74;85;114;68;8;6;10;41;0;0;0;0;0;0;0;0;0;0;0
Candida_californica	40;40;18;152;45;145;2;0;0;0;0;0;0;0;0;0;0;0;0;0;0;0;0;0;0	9;6;42;34;86;107;45;56;6;10;41;0;0;0;0;0;0;0;0;0;0	40;40;18;152;45;145;2;0;0;0;0;0;0;0;0;0;0;0;0;0;0;0;0;0;0 9;6;42;34;86;107;45;56;6;10;41;0;0;0;0;0;0;0;0;0;0
Pyrenophora_graminea	40;53;10;246;159;80;2;0;0;0;0;0;0;0;0;0;0;0;0;0;0;0;0;0;0	9;6;367;149;8;10;41;0;0;0;0;0;0;0;0;0;0;0;0;0;0	40;53;10;246;159;80;2;0;0;0;0;0;0;0;0;0;0;0;0;0;0;0;0;0;0 9;6;367;149;8;10;41;0;0;0;0;0;0;0;0;0;0;0;0;0;0
Patellaria_atrata	40;71;66;170;116;122;2;0;0;0;0;0;0;0;0;0;0;0;0;0;0;0;0;0;0	9;6;32;98;128;257;6;10;41;0;0;0;0;0;0;0;0;0;0;0;0	40;71;66;170;116;122;2;0;0;0;0;0;0;0;0;0;0;0;0;0;0;0;0;0;0 9;6;32;98;128;257;6;10;41;0;0;0;0;0;0;0;0;0;0;0;0
Hypoxylon_subgilvum	40;73;50;235;100;65;66;2;0;0;0;0;0;0;0;0;0;0;0;0;0;0;0;0;0	9;6;41;112;19;43;5;219;16;110;10;41;0;0;0;0;0;0;0;0;0	40;73;50;235;100;65;66;2;0;0;0;0;0;0;0;0;0;0;0;0;0;0;0;0;0 9;6;41;112;19;43;5;219;16;110;10;41;0;0;0;0;0;0;0;0;0
Pyrenophora_seminiperda	40;76;250;239;2;0;0;0;0;0;0;0;0;0;0;0;0;0;0;0;0;0;0;0;0	9;6;121;20;26;217;150;7;10;41;0;0;0;0;0;0;0;0;0;0;0	40;76;250;239;2;0;0;0;0;0;0;0;0;0;0;0;0;0;0;0;0;0;0;0;0 9;6;121;20;26;217;150;7;10;41;0;0;0;0;0;0;0;0;0;0;0
Lachancea_mirantina	40;82;13;252;87;2;75;121;2;0;0;0;0;0;0;0;0;0;0;0;0;0;0;0;0	9;6;167;349;47;6;39;10;41;0;0;0;0;0;0;0;0;0;0;0;0	40;82;13;252;87;2;75;121;2;0;0;0;0;0;0;0;0;0;0;0;0;0;0;0;0 9;6;167;349;47;6;39;10;41;0;0;0;0;0;0;0;0;0;0;0;0
Elaphomyces_granulatus	403;143;132;2;0;0;0;0;0;0;0;0;0;0;0;0;0;0;0;0;0;0;0;0;0	9;6;76;347;24;161;6;10;41;0;0;0;0;0;0;0;0;0;0;0;0	403;143;132;2;0;0;0;0;0;0;0;0;0;0;0;0;0;0;0;0;0;0;0;0;0 9;6;76;347;24;161;6;10;41;0;0;0;0;0;0;0;0;0;0;0;0
Kuraishia_ogatae	403;90;174;2;0;0;0;0;0;0;0;0;0;0;0;0;0;0;0;0;0;0;0;0;0	9;6;93;36;101;7;286;26;54;10;41;0;0;0;0;0;0;0;0;0;0	403;90;174;2;0;0;0;0;0;0;0;0;0;0;0;0;0;0;0;0;0;0;0;0;0 9;6;93;36;101;7;286;26;54;10;41;0;0;0;0;0;0;0;0;0;0
Stereocaulon_alpinum	407;230;2;0;0;0;0;0;0;0;0;0;0;0;0;0;0;0;0;0;0;0;0;0;0	9;6;90;4;331;148;10;41;0;0;0;0;0;0;0;0;0;0;0;0;0	407;230;2;0;0;0;0;0;0;0;0;0;0;0;0;0;0;0;0;0;0;0;0;0;0 9;6;90;4;331;148;10;41;0;0;0;0;0;0;0;0;0;0;0;0;0
Allantophomopsis_cytisporea	41;116;25;149;154;68;2;0;0;0;0;0;0;0;0;0;0;0;0;0;0;0;0;0;0	9;6;45;23;281;134;6;10;41;0;0;0;0;0;0;0;0;0;0;0;0	41;116;25;149;154;68;2;0;0;0;0;0;0;0;0;0;0;0;0;0;0;0;0;0;0 9;6;45;23;281;134;6;10;41;0;0;0;0;0;0;0;0;0;0;0;0
Candida_pseudohaemulonii	41;125;66;93;60;2;0;0;0;0;0;0;0;0;0;0;0;0;0;0;0;0;0;0;0	9;6;147;18;166;41;0;0;0;0;0;0;0;0;0;0;0;0;0;0;0	41;125;66;93;60;2;0;0;0;0;0;0;0;0;0;0;0;0;0;0;0;0;0;0;0 9;6;147;18;166;41;0;0;0;0;0;0;0;0;0;0;0;0;0;0;0
Monilinia_fructigena	41;126;149;52;111;59;2;0;0;0;0;0;0;0;0;0;0;0;0;0;0;0;0;0;0	9;6;45;40;254;68;22;45;10;41;0;0;0;0;0;0;0;0;0;0;0	41;126;149;52;111;59;2;0;0;0;0;0;0;0;0;0;0;0;0;0;0;0;0;0;0 9;6;45;40;254;68;22;45;10;41;0;0;0;0;0;0;0;0;0;0;0
Monilinia_polystroma	41;126;2;147;52;111;59;2;0;0;0;0;0;0;0;0;0;0;0;0;0;0;0;0;0	9;6;45;40;254;68;22;45;10;41;0;0;0;0;0;0;0;0;0;0;0	41;126;2;147;52;111;59;2;0;0;0;0;0;0;0;0;0;0;0;0;0;0;0;0;0 9;6;45;40;254;68;22;45;10;41;0;0;0;0;0;0;0;0;0;0;0
Botryotinia_calthae	41;126;2;147;52;112;59;2;0;0;0;0;0;0;0;0;0;0;0;0;0;0;0;0;0	9;6;45;40;249;5;68;22;46;10;41;0;0;0;0;0;0;0;0;0;0	41;126;2;147;52;112;59;2;0;0;0;0;0;0;0;0;0;0;0;0;0;0;0;0;0 9;6;45;40;249;5;68;22;46;10;41;0;0;0;0;0;0;0;0;0;0
Penicillium_taxi	41;127;18;153;113;124;2;0;0;0;0;0;0;0;0;0;0;0;0;0;0;0;0;0;0	9;6;39;5;55;9;12;386;6;10;41;0;0;0;0;0;0;0;0;0;0	41;127;18;153;113;124;2;0;0;0;0;0;0;0;0;0;0;0;0;0;0;0;0;0;0 9;6;39;5;55;9;12;386;6;10;41;0;0;0;0;0;0;0;0;0;0
Botrytis_porri	41;127;2;147;52;112;59;2;0;0;0;0;0;0;0;0;0;0;0;0;0;0;0;0;0	9;6;38;6;41;143;107;5;68;22;46;10;41;0;0;0;0;0;0;0;0	41;127;2;147;52;112;59;2;0;0;0;0;0;0;0;0;0;0;0;0;0;0;0;0;0 9;6;38;6;41;143;107;5;68;22;46;10;41;0;0;0;0;0;0;0;0
Lachnellula_suecica	41;132;149;20;99;101;2;0;0;0;0;0;0;0;0;0;0;0;0;0;0;0;0;0;0	9;6;53;419;6;10;41;0;0;0;0;0;0;0;0;0;0;0;0;0;0	41;132;149;20;99;101;2;0;0;0;0;0;0;0;0;0;0;0;0;0;0;0;0;0;0 9;6;53;419;6;10;41;0;0;0;0;0;0;0;0;0;0;0;0;0;0
Oidiodendron_maius	41;148;2;147;220;2;0;0;0;0;0;0;0;0;0;0;0;0;0;0;0;0;0;0;0	9;6;138;299;57;10;41;0;0;0;0;0;0;0;0;0;0;0;0;0;0	41;148;2;147;220;2;0;0;0;0;0;0;0;0;0;0;0;0;0;0;0;0;0;0;0 9;6;138;299;57;10;41;0;0;0;0;0;0;0;0;0;0;0;0;0;0
Kuraishia_molischiana	41;151;183;112;85;62;2;0;0;0;0;0;0;0;0;0;0;0;0;0;0;0;0;0;0	9;6;31;25;19;89;230;99;77;10;41;0;0;0;0;0;0;0;0;0;0	41;151;183;112;85;62;2;0;0;0;0;0;0;0;0;0;0;0;0;0;0;0;0;0;0 9;6;31;25;19;89;230;99;77;10;41;0;0;0;0;0;0;0;0;0;0
Kuraishia_capsulata	41;154;179;28;87;146;2;0;0;0;0;0;0;0;0;0;0;0;0;0;0;0;0;0;0	9;6;31;44;59;289;72;63;13;10;41;0;0;0;0;0;0;0;0;0;0	41;154;179;28;87;146;2;0;0;0;0;0;0;0;0;0;0;0;0;0;0;0;0;0;0 9;6;31;44;59;289;72;63;13;10;41;0;0;0;0;0;0;0;0;0;0
Kazachstania_saulgeensis	41;163;184;140;155;2;0;0;0;0;0;0;0;0;0;0;0;0;0;0;0;0;0;0;0	9;6;194;105;180;47;19;74;10;41;0;0;0;0;0;0;0;0;0;0;0	41;163;184;140;155;2;0;0;0;0;0;0;0;0;0;0;0;0;0;0;0;0;0;0;0 9;6;194;105;180;47;19;74;10;41;0;0;0;0;0;0;0;0;0;0;0
Zygoascus_meyerae	41;17;17;254;132;40;24;86;2;0;0;0;0;0;0;0;0;0;0;0;0;0;0;0;0	9;6;373;84;7;83;51;0;0;0;0;0;0;0;0;0;0;0;0;0;0	41;17;17;254;132;40;24;86;2;0;0;0;0;0;0;0;0;0;0;0;0;0;0;0;0 9;6;373;84;7;83;51;0;0;0;0;0;0;0;0;0;0;0;0;0;0
Schizosaccharomyces_pombe	41;2;132;107;9;67;33;38;9;2;150;99;58;109;111;2;0;0;0;0;0;0;0;0;0	9;6;37;46;24;276;118;141;121;7;82;37;14;10;41;0;0;0;0;0;0	41;2;132;107;9;67;33;38;9;2;150;99;58;109;111;2;0;0;0;0;0;0;0;0;0 9;6;37;46;24;276;118;141;121;7;82;37;14;10;41;0;0;0;0;0;0
Gamarada_debralockiae	41;28;120;2;147;224;2;0;0;0;0;0;0;0;0;0;0;0;0;0;0;0;0;0;0	9;6;68;318;112;10;41;0;0;0;0;0;0;0;0;0;0;0;0;0;0	41;28;120;2;147;224;2;0;0;0;0;0;0;0;0;0;0;0;0;0;0;0;0;0;0 9;6;68;318;112;10;41;0;0;0;0;0;0;0;0;0;0;0;0;0;0
Aspergillus_neoniger	41;29;85;30;15;78;21;4;110;4;20;36;2;0;0;0;0;0;0;0;0;0;0;0;0	9;6;222;74;99;65;0;0;0;0;0;0;0;0;0;0;0;0;0;0;0	41;29;85;30;15;78;21;4;110;4;20;36;2;0;0;0;0;0;0;0;0;0;0;0;0 9;6;222;74;99;65;0;0;0;0;0;0;0;0;0;0;0;0;0;0;0
Lachnellula_willkommii	41;31;2;2;108;2;147;20;100;101;2;0;0;0;0;0;0;0;0;0;0;0;0;0;0	9;6;484;6;10;41;0;0;0;0;0;0;0;0;0;0;0;0;0;0;0	41;31;2;2;108;2;147;20;100;101;2;0;0;0;0;0;0;0;0;0;0;0;0;0;0 9;6;484;6;10;41;0;0;0;0;0;0;0;0;0;0;0;0;0;0;0
Lachnellula_subtilissima	41;31;2;2;108;2;147;20;39;33;27;103;2;0;0;0;0;0;0;0;0;0;0;0;0	9;6;98;39;348;6;10;41;0;0;0;0;0;0;0;0;0;0;0;0;0	41;31;2;2;108;2;147;20;39;33;27;103;2;0;0;0;0;0;0;0;0;0;0;0;0 9;6;98;39;348;6;10;41;0;0;0;0;0;0;0;0;0;0;0;0;0
Lachnellula_hyalina	41;31;2;2;108;2;147;20;39;33;28;101;2;0;0;0;0;0;0;0;0;0;0;0;0	9;6;137;347;6;10;41;0;0;0;0;0;0;0;0;0;0;0;0;0;0	41;31;2;2;108;2;147;20;39;33;28;101;2;0;0;0;0;0;0;0;0;0;0;0;0 9;6;137;347;6;10;41;0;0;0;0;0;0;0;0;0;0;0;0;0;0
Lachnellula_arida	41;31;2;2;108;2;147;20;99;100;2;0;0;0;0;0;0;0;0;0;0;0;0;0;0	9;6;482;6;10;41;0;0;0;0;0;0;0;0;0;0;0;0;0;0;0	41;31;2;2;108;2;147;20;99;100;2;0;0;0;0;0;0;0;0;0;0;0;0;0;0 9;6;482;6;10;41;0;0;0;0;0;0;0;0;0;0;0;0;0;0;0
Botryotinia_squamosa	41;31;44;51;2;147;52;112;59;2;0;0;0;0;0;0;0;0;0;0;0;0;0;0;0	9;6;45;40;249;5;68;22;46;10;41;0;0;0;0;0;0;0;0;0;0	41;31;44;51;2;147;52;112;59;2;0;0;0;0;0;0;0;0;0;0;0;0;0;0;0 9;6;45;40;249;5;68;22;46;10;41;0;0;0;0;0;0;0;0;0;0
Margaritispora_aquatica	41;36;101;150;53;69;101;2;0;0;0;0;0;0;0;0;0;0;0;0;0;0;0;0;0	9;6;67;49;231;63;71;6;10;41;0;0;0;0;0;0;0;0;0;0;0	41;36;101;150;53;69;101;2;0;0;0;0;0;0;0;0;0;0;0;0;0;0;0;0;0 9;6;67;49;231;63;71;6;10;41;0;0;0;0;0;0;0;0;0;0;0
Articulospora_tetracladia	41;36;101;2;147;122;102;2;0;0;0;0;0;0;0;0;0;0;0;0;0;0;0;0;0	9;6;67;279;63;72;6;10;41;0;0;0;0;0;0;0;0;0;0;0;0	41;36;101;2;147;122;102;2;0;0;0;0;0;0;0;0;0;0;0;0;0;0;0;0;0 9;6;67;279;63;72;6;10;41;0;0;0;0;0;0;0;0;0;0;0;0
Rutstroemia_sydowiana	41;36;120;2;147;114;10;43;59;2;0;0;0;0;0;0;0;0;0;0;0;0;0;0;0	9;6;45;39;280;5;69;22;48;10;41;0;0;0;0;0;0;0;0;0;0	41;36;120;2;147;114;10;43;59;2;0;0;0;0;0;0;0;0;0;0;0;0;0;0;0 9;6;45;39;280;5;69;22;48;10;41;0;0;0;0;0;0;0;0;0;0
Scytalidium_lignicola	41;37;114;149;168;59;2;0;0;0;0;0;0;0;0;0;0;0;0;0;0;0;0;0;0	9;6;68;75;216;99;46;10;41;0;0;0;0;0;0;0;0;0;0;0;0	41;37;114;149;168;59;2;0;0;0;0;0;0;0;0;0;0;0;0;0;0;0;0;0;0 9;6;68;75;216;99;46;10;41;0;0;0;0;0;0;0;0;0;0;0;0
Scleromitrula_shiraiana	41;37;5;95;2;147;169;59;2;0;0;0;0;0;0;0;0;0;0;0;0;0;0;0;0	9;6;45;300;98;48;10;41;0;0;0;0;0;0;0;0;0;0;0;0;0	41;37;5;95;2;147;169;59;2;0;0;0;0;0;0;0;0;0;0;0;0;0;0;0;0 9;6;45;300;98;48;10;41;0;0;0;0;0;0;0;0;0;0;0;0;0
Chlorencoelia_torta	41;38;104;150;110;115;2;0;0;0;0;0;0;0;0;0;0;0;0;0;0;0;0;0;0	9;6;24;21;443;6;10;41;0;0;0;0;0;0;0;0;0;0;0;0;0	41;38;104;150;110;115;2;0;0;0;0;0;0;0;0;0;0;0;0;0;0;0;0;0;0 9;6;24;21;443;6;10;41;0;0;0;0;0;0;0;0;0;0;0;0;0
Metschnikowia_arizonensis	41;6;2;52;78;64;33;6;5;5;89;2;0;0;0;0;0;0;0;0;0;0;0;0;0	9;6;47;96;35;190;0;0;0;0;0;0;0;0;0;0;0;0;0;0;0	41;6;2;52;78;64;33;6;5;5;89;2;0;0;0;0;0;0;0;0;0;0;0;0;0 9;6;47;96;35;190;0;0;0;0;0;0;0;0;0;0;0;0;0;0;0
Magnusiomyces_capitatus	41;7;33;24;126;20;8;15;133;47;2;0;0;0;0;0;0;0;0;0;0;0;0;0;0	9;6;119;218;53;51;0;0;0;0;0;0;0;0;0;0;0;0;0;0;0	41;7;33;24;126;20;8;15;133;47;2;0;0;0;0;0;0;0;0;0;0;0;0;0;0 9;6;119;218;53;51;0;0;0;0;0;0;0;0;0;0;0;0;0;0;0
Myriosclerotinia_curreyana	41;75;50;2;147;52;110;59;2;0;0;0;0;0;0;0;0;0;0;0;0;0;0;0;0	9;6;45;40;248;5;68;22;44;10;41;0;0;0;0;0;0;0;0;0;0	41;75;50;2;147;52;110;59;2;0;0;0;0;0;0;0;0;0;0;0;0;0;0;0;0 9;6;45;40;248;5;68;22;44;10;41;0;0;0;0;0;0;0;0;0;0
Ciboria_shiraiana	41;75;51;2;146;50;108;57;2;0;0;0;0;0;0;0;0;0;0;0;0;0;0;0;0	9;6;45;7;32;242;6;5;29;35;22;45;9;40;0;0;0;0;0;0;0	41;75;51;2;146;50;108;57;2;0;0;0;0;0;0;0;0;0;0;0;0;0;0;0;0 9;6;45;7;32;242;6;5;29;35;22;45;9;40;0;0;0;0;0;0;0
Botrytis_sinoallii	41;75;51;2;147;164;59;2;0;0;0;0;0;0;0;0;0;0;0;0;0;0;0;0;0	9;6;45;40;249;5;68;22;46;10;41;0;0;0;0;0;0;0;0;0;0	41;75;51;2;147;164;59;2;0;0;0;0;0;0;0;0;0;0;0;0;0;0;0;0;0 9;6;45;40;249;5;68;22;46;10;41;0;0;0;0;0;0;0;0;0;0
Monilinia_laxa	41;75;51;2;147;52;111;59;2;0;0;0;0;0;0;0;0;0;0;0;0;0;0;0;0	9;6;45;40;254;68;22;45;10;41;0;0;0;0;0;0;0;0;0;0;0	41;75;51;2;147;52;111;59;2;0;0;0;0;0;0;0;0;0;0;0;0;0;0;0;0 9;6;45;40;254;68;22;45;10;41;0;0;0;0;0;0;0;0;0;0;0
Sclerotinia_borealis	41;75;51;2;147;52;71;41;59;2;0;0;0;0;0;0;0;0;0;0;0;0;0;0;0	9;6;45;23;17;249;5;68;22;46;10;41;0;0;0;0;0;0;0;0;0	41;75;51;2;147;52;71;41;59;2;0;0;0;0;0;0;0;0;0;0;0;0;0;0;0 9;6;45;23;17;249;5;68;22;46;10;41;0;0;0;0;0;0;0;0;0
Didymosphaeria_variabile	41;77;253;7;229;2;0;0;0;0;0;0;0;0;0;0;0;0;0;0;0;0;0;0;0	9;6;32;52;47;26;24;22;193;106;42;50;0;0;0;0;0;0;0;0;0	41;77;253;7;229;2;0;0;0;0;0;0;0;0;0;0;0;0;0;0;0;0;0;0;0 9;6;32;52;47;26;24;22;193;106;42;50;0;0;0;0;0;0;0;0;0
Sclerotinia_minor	41;77;50;2;146;52;110;59;2;0;0;0;0;0;0;0;0;0;0;0;0;0;0;0;0	9;6;45;40;249;5;68;22;44;10;41;0;0;0;0;0;0;0;0;0;0	41;77;50;2;146;52;110;59;2;0;0;0;0;0;0;0;0;0;0;0;0;0;0;0;0 9;6;45;40;249;5;68;22;44;10;41;0;0;0;0;0;0;0;0;0;0
Sclerotium_cepivorum	41;77;51;2;147;52;111;59;2;0;0;0;0;0;0;0;0;0;0;0;0;0;0;0;0	9;6;45;40;251;5;68;22;25;20;10;41;0;0;0;0;0;0;0;0;0	41;77;51;2;147;52;111;59;2;0;0;0;0;0;0;0;0;0;0;0;0;0;0;0;0 9;6;45;40;251;5;68;22;25;20;10;41;0;0;0;0;0;0;0;0;0
Tuber_borchii	41;91;20;143;173;100;2;0;0;0;0;0;0;0;0;0;0;0;0;0;0;0;0;0;0	9;6;464;34;6;10;41;0;0;0;0;0;0;0;0;0;0;0;0;0;0	41;91;20;143;173;100;2;0;0;0;0;0;0;0;0;0;0;0;0;0;0;0;0;0;0 9;6;464;34;6;10;41;0;0;0;0;0;0;0;0;0;0;0;0;0;0
Lachnum_nothofagi	41;92;51;2;147;20;101;100;2;0;0;0;0;0;0;0;0;0;0;0;0;0;0;0;0	9;6;361;94;15;14;6;10;41;0;0;0;0;0;0;0;0;0;0;0;0	41;92;51;2;147;20;101;100;2;0;0;0;0;0;0;0;0;0;0;0;0;0;0;0;0 9;6;361;94;15;14;6;10;41;0;0;0;0;0;0;0;0;0;0;0;0
Candida_castellii	41;94;103;157;293;2;0;0;0;0;0;0;0;0;0;0;0;0;0;0;0;0;0;0;0	9;6;31;151;40;84;109;121;46;27;15;10;41;0;0;0;0;0;0;0;0	41;94;103;157;293;2;0;0;0;0;0;0;0;0;0;0;0;0;0;0;0;0;0;0;0 9;6;31;151;40;84;109;121;46;27;15;10;41;0;0;0;0;0;0;0;0
Trichophyton_verrucosum	417;261;2;0;0;0;0;0;0;0;0;0;0;0;0;0;0;0;0;0;0;0;0;0;0	9;6;114;71;46;205;172;6;10;41;0;0;0;0;0;0;0;0;0;0;0	417;261;2;0;0;0;0;0;0;0;0;0;0;0;0;0;0;0;0;0;0;0;0;0;0 9;6;114;71;46;205;172;6;10;41;0;0;0;0;0;0;0;0;0;0;0
Trichophyton_benhamiae	417;263;2;0;0;0;0;0;0;0;0;0;0;0;0;0;0;0;0;0;0;0;0;0;0	9;6;60;54;71;46;379;6;10;41;0;0;0;0;0;0;0;0;0;0;0	417;263;2;0;0;0;0;0;0;0;0;0;0;0;0;0;0;0;0;0;0;0;0;0;0 9;6;60;54;71;46;379;6;10;41;0;0;0;0;0;0;0;0;0;0;0
Cyberlindnera_fabianii	42;128;161;29;147;22;32;61;2;0;0;0;0;0;0;0;0;0;0;0;0;0;0;0;0	9;6;65;54;15;137;16;91;62;29;8;81;10;41;0;0;0;0;0;0;0	42;128;161;29;147;22;32;61;2;0;0;0;0;0;0;0;0;0;0;0;0;0;0;0;0 9;6;65;54;15;137;16;91;62;29;8;81;10;41;0;0;0;0;0;0;0
Xylaria_telfairii	42;13;14;44;9;9;7;2;2;67;17;9;9;29;53;2;2;148;229;2;0;0;0;0;0	9;6;53;84;19;13;30;38;294;40;66;6;10;41;0;0;0;0;0;0;0	42;13;14;44;9;9;7;2;2;67;17;9;9;29;53;2;2;148;229;2;0;0;0;0;0 9;6;53;84;19;13;30;38;294;40;66;6;10;41;0;0;0;0;0;0;0
Metschnikowia_bicuspidata_var_bicuspidata	42;131;66;155;2;0;0;0;0;0;0;0;0;0;0;0;0;0;0;0;0;0;0;0;0	9;6;154;18;39;45;24;101;0;0;0;0;0;0;0;0;0;0;0;0;0	42;131;66;155;2;0;0;0;0;0;0;0;0;0;0;0;0;0;0;0;0;0;0;0;0 9;6;154;18;39;45;24;101;0;0;0;0;0;0;0;0;0;0;0;0;0
Xylaria_castorea	42;15;8;127;153;233;2;0;0;0;0;0;0;0;0;0;0;0;0;0;0;0;0;0;0	9;6;55;5;13;36;67;226;40;66;6;10;41;0;0;0;0;0;0;0;0	42;15;8;127;153;233;2;0;0;0;0;0;0;0;0;0;0;0;0;0;0;0;0;0;0 9;6;55;5;13;36;67;226;40;66;6;10;41;0;0;0;0;0;0;0;0
Xylaria_longipes	42;15;8;127;153;234;2;0;0;0;0;0;0;0;0;0;0;0;0;0;0;0;0;0;0	9;6;55;5;13;36;67;226;40;54;13;6;10;41;0;0;0;0;0;0;0	42;15;8;127;153;234;2;0;0;0;0;0;0;0;0;0;0;0;0;0;0;0;0;0;0 9;6;55;5;13;36;67;226;40;54;13;6;10;41;0;0;0;0;0;0;0
Xylaria_polymorpha	42;15;8;141;152;235;2;0;0;0;0;0;0;0;0;0;0;0;0;0;0;0;0;0;0	9;6;60;31;324;40;68;6;10;41;0;0;0;0;0;0;0;0;0;0;0	42;15;8;141;152;235;2;0;0;0;0;0;0;0;0;0;0;0;0;0;0;0;0;0;0 9;6;60;31;324;40;68;6;10;41;0;0;0;0;0;0;0;0;0;0;0
Astrocystis_sublimbata	42;15;8;90;156;233;2;0;0;0;0;0;0;0;0;0;0;0;0;0;0;0;0;0;0	9;6;55;18;290;4;40;67;6;10;41;0;0;0;0;0;0;0;0;0;0	42;15;8;90;156;233;2;0;0;0;0;0;0;0;0;0;0;0;0;0;0;0;0;0;0 9;6;55;18;290;4;40;67;6;10;41;0;0;0;0;0;0;0;0;0;0
Tricharina_praecox	42;16;66;43;22;173;49;188;2;0;0;0;0;0;0;0;0;0;0;0;0;0;0;0;0	9;6;48;26;77;231;67;80;6;10;41;0;0;0;0;0;0;0;0;0;0	42;16;66;43;22;173;49;188;2;0;0;0;0;0;0;0;0;0;0;0;0;0;0;0;0 9;6;48;26;77;231;67;80;6;10;41;0;0;0;0;0;0;0;0;0;0
Rosellinia_necatrix	42;16;8;129;153;138;37;65;2;0;0;0;0;0;0;0;0;0;0;0;0;0;0;0;0	9;6;74;61;314;69;6;10;41;0;0;0;0;0;0;0;0;0;0;0;0	42;16;8;129;153;138;37;65;2;0;0;0;0;0;0;0;0;0;0;0;0;0;0;0;0 9;6;74;61;314;69;6;10;41;0;0;0;0;0;0;0;0;0;0;0;0
Astrothelium_macrocarpum	42;16;8;25;41;72;37;2;9;33;15;26;13;160;70;44;12;6;5;30;50;84;2;0;0	9;6;89;4;84;65;19;104;24;272;68;7;51;0;0;0;0;0;0;0;0	42;16;8;25;41;72;37;2;9;33;15;26;13;160;70;44;12;6;5;30;50;84;2;0;0 9;6;89;4;84;65;19;104;24;272;68;7;51;0;0;0;0;0;0;0;0
Xylaria_acuta	42;17;8;128;153;63;91;82;2;0;0;0;0;0;0;0;0;0;0;0;0;0;0;0;0	9;6;57;5;13;19;18;67;225;40;70;6;10;41;0;0;0;0;0;0;0	42;17;8;128;153;63;91;82;2;0;0;0;0;0;0;0;0;0;0;0;0;0;0;0;0 9;6;57;5;13;19;18;67;225;40;70;6;10;41;0;0;0;0;0;0;0
Spathaspora_boniae	42;171;70;200;2;0;0;0;0;0;0;0;0;0;0;0;0;0;0;0;0;0;0;0;0	9;6;88;282;49;10;41;0;0;0;0;0;0;0;0;0;0;0;0;0;0	42;171;70;200;2;0;0;0;0;0;0;0;0;0;0;0;0;0;0;0;0;0;0;0;0 9;6;88;282;49;10;41;0;0;0;0;0;0;0;0;0;0;0;0;0;0
Torulaspora_quercuum	42;2;102;134;181;36;25;187;87;2;0;0;0;0;0;0;0;0;0;0;0;0;0;0;0	9;6;215;9;13;34;101;189;24;23;124;10;41;0;0;0;0;0;0;0;0	42;2;102;134;181;36;25;187;87;2;0;0;0;0;0;0;0;0;0;0;0;0;0;0;0 9;6;215;9;13;34;101;189;24;23;124;10;41;0;0;0;0;0;0;0;0
Torulaspora_delbrueckii	42;2;102;135;26;156;36;212;87;2;0;0;0;0;0;0;0;0;0;0;0;0;0;0;0	9;6;49;28;139;22;136;212;23;80;45;10;41;0;0;0;0;0;0;0;0	42;2;102;135;26;156;36;212;87;2;0;0;0;0;0;0;0;0;0;0;0;0;0;0;0 9;6;49;28;139;22;136;212;23;80;45;10;41;0;0;0;0;0;0;0;0
Torulaspora_maleeae	42;2;105;2;138;184;36;165;46;87;2;0;0;0;0;0;0;0;0;0;0;0;0;0;0	9;6;88;158;138;212;23;124;10;41;0;0;0;0;0;0;0;0;0;0;0	42;2;105;2;138;184;36;165;46;87;2;0;0;0;0;0;0;0;0;0;0;0;0;0;0 9;6;88;158;138;212;23;124;10;41;0;0;0;0;0;0;0;0;0;0;0
Hyphopichia_heimii	42;2;132;69;76;96;2;0;0;0;0;0;0;0;0;0;0;0;0;0;0;0;0;0;0	9;6;211;18;124;10;41;0;0;0;0;0;0;0;0;0;0;0;0;0;0	42;2;132;69;76;96;2;0;0;0;0;0;0;0;0;0;0;0;0;0;0;0;0;0;0 9;6;211;18;124;10;41;0;0;0;0;0;0;0;0;0;0;0;0;0;0
Candida_rhagii	42;2;135;69;76;97;2;0;0;0;0;0;0;0;0;0;0;0;0;0;0;0;0;0;0	9;6;214;18;125;10;41;0;0;0;0;0;0;0;0;0;0;0;0;0;0	42;2;135;69;76;97;2;0;0;0;0;0;0;0;0;0;0;0;0;0;0;0;0;0;0 9;6;214;18;125;10;41;0;0;0;0;0;0;0;0;0;0;0;0;0;0
Torulaspora_franciscae	42;2;238;26;156;36;212;87;2;0;0;0;0;0;0;0;0;0;0;0;0;0;0;0;0	9;6;40;177;22;136;212;23;80;45;10;41;0;0;0;0;0;0;0;0;0	42;2;238;26;156;36;212;87;2;0;0;0;0;0;0;0;0;0;0;0;0;0;0;0;0 9;6;40;177;22;136;212;23;80;45;10;41;0;0;0;0;0;0;0;0;0
Torulaspora_globosa	42;2;254;185;36;165;46;87;2;0;0;0;0;0;0;0;0;0;0;0;0;0;0;0;0	9;6;49;40;165;140;212;23;31;49;44;10;41;0;0;0;0;0;0;0;0	42;2;254;185;36;165;46;87;2;0;0;0;0;0;0;0;0;0;0;0;0;0;0;0;0 9;6;49;40;165;140;212;23;31;49;44;10;41;0;0;0;0;0;0;0;0
Torulaspora_indica	42;2;54;202;185;36;165;46;87;2;0;0;0;0;0;0;0;0;0;0;0;0;0;0;0	9;6;49;25;14;36;133;139;188;24;23;31;49;44;10;41;0;0;0;0;0	42;2;54;202;185;36;165;46;87;2;0;0;0;0;0;0;0;0;0;0;0;0;0;0;0 9;6;49;25;14;36;133;139;188;24;23;31;49;44;10;41;0;0;0;0;0
Vanderwaltozyma_polyspora	42;21;2;198;33;155;191;12;104;2;0;0;0;0;0;0;0;0;0;0;0;0;0;0;0	9;6;211;15;136;230;19;12;71;10;41;0;0;0;0;0;0;0;0;0;0	42;21;2;198;33;155;191;12;104;2;0;0;0;0;0;0;0;0;0;0;0;0;0;0;0 9;6;211;15;136;230;19;12;71;10;41;0;0;0;0;0;0;0;0;0;0
Xylaria_cf_heliscus	42;23;102;23;43;24;112;43;24;70;18;16;24;75;153;232;2;0;0;0;0;0;0;0;0	9;6;55;18;70;57;14;55;51;4;23;32;14;113;10;63;309;66;6;10;41	42;23;102;23;43;24;112;43;24;70;18;16;24;75;153;232;2;0;0;0;0;0;0;0;0 9;6;55;18;70;57;14;55;51;4;23;32;14;113;10;63;309;66;6;10;41
Zygotorulaspora_florentina	42;23;17;255;65;28;153;2;0;0;0;0;0;0;0;0;0;0;0;0;0;0;0;0;0	9;6;248;151;51;39;30;10;41;0;0;0;0;0;0;0;0;0;0;0;0	42;23;17;255;65;28;153;2;0;0;0;0;0;0;0;0;0;0;0;0;0;0;0;0;0 9;6;248;151;51;39;30;10;41;0;0;0;0;0;0;0;0;0;0;0;0
Coleophoma_eucalyptorum	42;28;9;102;2;147;122;101;2;0;0;0;0;0;0;0;0;0;0;0;0;0;0;0;0	9;6;69;279;135;6;10;41;0;0;0;0;0;0;0;0;0;0;0;0;0	42;28;9;102;2;147;122;101;2;0;0;0;0;0;0;0;0;0;0;0;0;0;0;0;0 9;6;69;279;135;6;10;41;0;0;0;0;0;0;0;0;0;0;0;0;0
Fusarium_azukicola	42;31;251;247;2;0;0;0;0;0;0;0;0;0;0;0;0;0;0;0;0;0;0;0;0	9;6;57;7;376;7;60;10;41;0;0;0;0;0;0;0;0;0;0;0;0	42;31;251;247;2;0;0;0;0;0;0;0;0;0;0;0;0;0;0;0;0;0;0;0;0 9;6;57;7;376;7;60;10;41;0;0;0;0;0;0;0;0;0;0;0;0
Martiniozyma_abiesophila	42;47;2;2;146;17;174;2;0;0;0;0;0;0;0;0;0;0;0;0;0;0;0;0;0	9;6;102;227;37;51;0;0;0;0;0;0;0;0;0;0;0;0;0;0;0	42;47;2;2;146;17;174;2;0;0;0;0;0;0;0;0;0;0;0;0;0;0;0;0;0 9;6;102;227;37;51;0;0;0;0;0;0;0;0;0;0;0;0;0;0;0
Exserohilum_turcica	42;48;56;2;190;163;79;2;0;0;0;0;0;0;0;0;0;0;0;0;0;0;0;0;0	9;6;34;106;109;107;160;10;41;0;0;0;0;0;0;0;0;0;0;0;0	42;48;56;2;190;163;79;2;0;0;0;0;0;0;0;0;0;0;0;0;0;0;0;0;0 9;6;34;106;109;107;160;10;41;0;0;0;0;0;0;0;0;0;0;0;0
Saturnispora_mendoncae	42;6;38;163;170;2;0;0;0;0;0;0;0;0;0;0;0;0;0;0;0;0;0;0;0	9;6;21;45;25;232;32;10;41;0;0;0;0;0;0;0;0;0;0;0;0	42;6;38;163;170;2;0;0;0;0;0;0;0;0;0;0;0;0;0;0;0;0;0;0;0 9;6;21;45;25;232;32;10;41;0;0;0;0;0;0;0;0;0;0;0;0
Wickerhamiella_nectarea	42;60;10;126;27;73;6;46;45;2;0;0;0;0;0;0;0;0;0;0;0;0;0;0;0	9;6;200;55;29;87;10;41;0;0;0;0;0;0;0;0;0;0;0;0;0	42;60;10;126;27;73;6;46;45;2;0;0;0;0;0;0;0;0;0;0;0;0;0;0;0 9;6;200;55;29;87;10;41;0;0;0;0;0;0;0;0;0;0;0;0;0
Pichia_kluyveri	42;7;6;182;10;7;53;136;2;0;0;0;0;0;0;0;0;0;0;0;0;0;0;0;0	9;6;62;104;148;59;6;10;41;0;0;0;0;0;0;0;0;0;0;0;0	42;7;6;182;10;7;53;136;2;0;0;0;0;0;0;0;0;0;0;0;0;0;0;0;0 9;6;62;104;148;59;6;10;41;0;0;0;0;0;0;0;0;0;0;0;0
Wickerhamiella_sorbophila	42;70;154;28;12;44;24;61;2;0;0;0;0;0;0;0;0;0;0;0;0;0;0;0;0	9;6;37;56;106;33;18;121;51;0;0;0;0;0;0;0;0;0;0;0;0	42;70;154;28;12;44;24;61;2;0;0;0;0;0;0;0;0;0;0;0;0;0;0;0;0 9;6;37;56;106;33;18;121;51;0;0;0;0;0;0;0;0;0;0;0;0
Trichophyton_schoenleinii	424;194;67;2;0;0;0;0;0;0;0;0;0;0;0;0;0;0;0;0;0;0;0;0;0	9;6;60;54;125;376;6;10;41;0;0;0;0;0;0;0;0;0;0;0;0	424;194;67;2;0;0;0;0;0;0;0;0;0;0;0;0;0;0;0;0;0;0;0;0;0 9;6;60;54;125;376;6;10;41;0;0;0;0;0;0;0;0;0;0;0;0
Terfezia_claveryi	43;15;308;7;104;9;51;99;2;0;0;0;0;0;0;0;0;0;0;0;0;0;0;0;0	9;6;60;25;7;35;251;116;78;10;41;0;0;0;0;0;0;0;0;0;0	43;15;308;7;104;9;51;99;2;0;0;0;0;0;0;0;0;0;0;0;0;0;0;0;0 9;6;60;25;7;35;251;116;78;10;41;0;0;0;0;0;0;0;0;0;0
Nemania_abortiva	43;17;8;125;17;2;153;240;2;0;0;0;0;0;0;0;0;0;0;0;0;0;0;0;0	9;6;58;18;349;40;15;55;6;10;41;0;0;0;0;0;0;0;0;0;0	43;17;8;125;17;2;153;240;2;0;0;0;0;0;0;0;0;0;0;0;0;0;0;0;0 9;6;58;18;349;40;15;55;6;10;41;0;0;0;0;0;0;0;0;0;0
Curvularia_clavata	43;2;105;16;181;178;64;2;0;0;0;0;0;0;0;0;0;0;0;0;0;0;0;0;0	9;6;145;113;107;160;10;41;0;0;0;0;0;0;0;0;0;0;0;0;0	43;2;105;16;181;178;64;2;0;0;0;0;0;0;0;0;0;0;0;0;0;0;0;0;0 9;6;145;113;107;160;10;41;0;0;0;0;0;0;0;0;0;0;0;0;0
Sarocladium_brachiariae	43;25;84;182;251;2;0;0;0;0;0;0;0;0;0;0;0;0;0;0;0;0;0;0;0	9;6;463;52;6;10;41;0;0;0;0;0;0;0;0;0;0;0;0;0;0	43;25;84;182;251;2;0;0;0;0;0;0;0;0;0;0;0;0;0;0;0;0;0;0;0 9;6;463;52;6;10;41;0;0;0;0;0;0;0;0;0;0;0;0;0;0
Candida_gorgasii	43;260;70;196;12;61;2;0;0;0;0;0;0;0;0;0;0;0;0;0;0;0;0;0;0	9;6;75;322;100;81;10;41;0;0;0;0;0;0;0;0;0;0;0;0;0	43;260;70;196;12;61;2;0;0;0;0;0;0;0;0;0;0;0;0;0;0;0;0;0;0 9;6;75;322;100;81;10;41;0;0;0;0;0;0;0;0;0;0;0;0;0
Ascochyta_pisi	43;27;92;140;7;142;91;2;0;0;0;0;0;0;0;0;0;0;0;0;0;0;0;0;0	9;6;20;55;245;7;121;30;10;41;0;0;0;0;0;0;0;0;0;0;0	43;27;92;140;7;142;91;2;0;0;0;0;0;0;0;0;0;0;0;0;0;0;0;0;0 9;6;20;55;245;7;121;30;10;41;0;0;0;0;0;0;0;0;0;0;0
Hymenoscyphus_linearis	43;34;2;2;249;224;2;0;0;0;0;0;0;0;0;0;0;0;0;0;0;0;0;0;0	9;6;85;15;384;6;10;41;0;0;0;0;0;0;0;0;0;0;0;0;0	43;34;2;2;249;224;2;0;0;0;0;0;0;0;0;0;0;0;0;0;0;0;0;0;0 9;6;85;15;384;6;10;41;0;0;0;0;0;0;0;0;0;0;0;0;0
Curvularia_eragrostidis	43;52;58;13;23;158;241;2;0;0;0;0;0;0;0;0;0;0;0;0;0;0;0;0;0	9;6;63;82;113;107;114;27;18;10;41;0;0;0;0;0;0;0;0;0;0	43;52;58;13;23;158;241;2;0;0;0;0;0;0;0;0;0;0;0;0;0;0;0;0;0 9;6;63;82;113;107;114;27;18;10;41;0;0;0;0;0;0;0;0;0;0
Metschnikowia_reukaufii	43;52;74;66;152;2;0;0;0;0;0;0;0;0;0;0;0;0;0;0;0;0;0;0;0	9;6;150;18;39;45;61;61;0;0;0;0;0;0;0;0;0;0;0;0;0	43;52;74;66;152;2;0;0;0;0;0;0;0;0;0;0;0;0;0;0;0;0;0;0;0 9;6;150;18;39;45;61;61;0;0;0;0;0;0;0;0;0;0;0;0;0
Starmerella_gropengiesseri	43;69;12;134;59;96;2;0;0;0;0;0;0;0;0;0;0;0;0;0;0;0;0;0;0	9;6;61;32;88;18;77;74;50;0;0;0;0;0;0;0;0;0;0;0;0	43;69;12;134;59;96;2;0;0;0;0;0;0;0;0;0;0;0;0;0;0;0;0;0;0 9;6;61;32;88;18;77;74;50;0;0;0;0;0;0;0;0;0;0;0;0
Trichophyton_violaceum	430;182;2;2;2;2;2;2;2;68;2;0;0;0;0;0;0;0;0;0;0;0;0;0;0	9;6;60;22;33;226;283;6;10;41;0;0;0;0;0;0;0;0;0;0;0	430;182;2;2;2;2;2;2;2;68;2;0;0;0;0;0;0;0;0;0;0;0;0;0;0 9;6;60;22;33;226;283;6;10;41;0;0;0;0;0;0;0;0;0;0;0
Lineolata_rhizophorae	438;156;2;0;0;0;0;0;0;0;0;0;0;0;0;0;0;0;0;0;0;0;0;0;0	9;6;76;109;165;130;50;10;41;0;0;0;0;0;0;0;0;0;0;0;0	438;156;2;0;0;0;0;0;0;0;0;0;0;0;0;0;0;0;0;0;0;0;0;0;0 9;6;76;109;165;130;50;10;41;0;0;0;0;0;0;0;0;0;0;0;0
Colletotrichum_spinosum	44;106;181;238;2;0;0;0;0;0;0;0;0;0;0;0;0;0;0;0;0;0;0;0;0	9;6;129;113;107;149;7;10;41;0;0;0;0;0;0;0;0;0;0;0;0	44;106;181;238;2;0;0;0;0;0;0;0;0;0;0;0;0;0;0;0;0;0;0;0;0 9;6;129;113;107;149;7;10;41;0;0;0;0;0;0;0;0;0;0;0;0
Metschnikowia_fructicola	44;14;107;66;148;2;0;0;0;0;0;0;0;0;0;0;0;0;0;0;0;0;0;0;0	9;6;146;18;84;118;0;0;0;0;0;0;0;0;0;0;0;0;0;0;0	44;14;107;66;148;2;0;0;0;0;0;0;0;0;0;0;0;0;0;0;0;0;0;0;0 9;6;146;18;84;118;0;0;0;0;0;0;0;0;0;0;0;0;0;0;0
Xylaria_palmicola	44;15;126;176;157;80;2;0;0;0;0;0;0;0;0;0;0;0;0;0;0;0;0;0;0	9;6;62;13;64;278;111;6;10;41;0;0;0;0;0;0;0;0;0;0;0	44;15;126;176;157;80;2;0;0;0;0;0;0;0;0;0;0;0;0;0;0;0;0;0;0 9;6;62;13;64;278;111;6;10;41;0;0;0;0;0;0;0;0;0;0;0
Metschnikowia_cerradonensis	44;2;136;62;74;78;2;0;0;0;0;0;0;0;0;0;0;0;0;0;0;0;0;0;0	9;6;146;35;127;75;0;0;0;0;0;0;0;0;0;0;0;0;0;0;0	44;2;136;62;74;78;2;0;0;0;0;0;0;0;0;0;0;0;0;0;0;0;0;0;0 9;6;146;35;127;75;0;0;0;0;0;0;0;0;0;0;0;0;0;0;0
Starmerella_tilneyi	44;235;59;97;2;0;0;0;0;0;0;0;0;0;0;0;0;0;0;0;0;0;0;0;0	9;6;116;86;18;77;62;13;50;0;0;0;0;0;0;0;0;0;0;0;0	44;235;59;97;2;0;0;0;0;0;0;0;0;0;0;0;0;0;0;0;0;0;0;0;0 9;6;116;86;18;77;62;13;50;0;0;0;0;0;0;0;0;0;0;0;0
Dipodascus_geniculatus	44;30;119;72;154;2;0;0;0;0;0;0;0;0;0;0;0;0;0;0;0;0;0;0;0	9;6;164;67;18;106;51;0;0;0;0;0;0;0;0;0;0;0;0;0;0	44;30;119;72;154;2;0;0;0;0;0;0;0;0;0;0;0;0;0;0;0;0;0;0;0 9;6;164;67;18;106;51;0;0;0;0;0;0;0;0;0;0;0;0;0;0
Yarrowia_deformans	44;36;15;200;63;2;0;0;0;0;0;0;0;0;0;0;0;0;0;0;0;0;0;0;0	9;6;295;50;0;0;0;0;0;0;0;0;0;0;0;0;0;0;0;0;0	44;36;15;200;63;2;0;0;0;0;0;0;0;0;0;0;0;0;0;0;0;0;0;0;0 9;6;295;50;0;0;0;0;0;0;0;0;0;0;0;0;0;0;0;0;0
Bipolaris_victoriae	44;43;58;13;177;124;119;2;0;0;0;0;0;0;0;0;0;0;0;0;0;0;0;0;0	9;6;137;111;98;7;161;10;41;0;0;0;0;0;0;0;0;0;0;0;0	44;43;58;13;177;124;119;2;0;0;0;0;0;0;0;0;0;0;0;0;0;0;0;0;0 9;6;137;111;98;7;161;10;41;0;0;0;0;0;0;0;0;0;0;0;0
Bipolaris_sorokiniana	44;44;58;15;179;127;119;2;0;0;0;0;0;0;0;0;0;0;0;0;0;0;0;0;0	9;6;138;113;100;7;164;10;41;0;0;0;0;0;0;0;0;0;0;0;0	44;44;58;15;179;127;119;2;0;0;0;0;0;0;0;0;0;0;0;0;0;0;0;0;0 9;6;138;113;100;7;164;10;41;0;0;0;0;0;0;0;0;0;0;0;0
Bipolaris_cookei	44;45;58;17;179;125;118;2;0;0;0;0;0;0;0;0;0;0;0;0;0;0;0;0;0	9;6;139;115;100;7;161;10;41;0;0;0;0;0;0;0;0;0;0;0;0	44;45;58;17;179;125;118;2;0;0;0;0;0;0;0;0;0;0;0;0;0;0;0;0;0 9;6;139;115;100;7;161;10;41;0;0;0;0;0;0;0;0;0;0;0;0
Dipodascus_albidus	44;5;20;149;72;92;157;2;0;0;0;0;0;0;0;0;0;0;0;0;0;0;0;0;0	9;6;189;67;18;201;51;0;0;0;0;0;0;0;0;0;0;0;0;0;0	44;5;20;149;72;92;157;2;0;0;0;0;0;0;0;0;0;0;0;0;0;0;0;0;0 9;6;189;67;18;201;51;0;0;0;0;0;0;0;0;0;0;0;0;0;0
Teunomyces_cretensis	44;6;13;111;70;73;27;80;2;0;0;0;0;0;0;0;0;0;0;0;0;0;0;0;0	9;6;155;167;38;10;41;0;0;0;0;0;0;0;0;0;0;0;0;0;0	44;6;13;111;70;73;27;80;2;0;0;0;0;0;0;0;0;0;0;0;0;0;0;0;0 9;6;155;167;38;10;41;0;0;0;0;0;0;0;0;0;0;0;0;0;0
Candida_incommunis	44;78;139;4;95;42;2;0;0;0;0;0;0;0;0;0;0;0;0;0;0;0;0;0;0	9;6;73;213;53;50;0;0;0;0;0;0;0;0;0;0;0;0;0;0;0	44;78;139;4;95;42;2;0;0;0;0;0;0;0;0;0;0;0;0;0;0;0;0;0;0 9;6;73;213;53;50;0;0;0;0;0;0;0;0;0;0;0;0;0;0;0
Teloschistes_peruensis	44;97;2;4;29;34;154;17;142;75;76;2;0;0;0;0;0;0;0;0;0;0;0;0;0	9;6;89;8;14;59;153;97;38;99;11;42;10;41;0;0;0;0;0;0;0	44;97;2;4;29;34;154;17;142;75;76;2;0;0;0;0;0;0;0;0;0;0;0;0;0 9;6;89;8;14;59;153;97;38;99;11;42;10;41;0;0;0;0;0;0;0
Metschnikowia_amazonensis	45;130;62;121;2;0;0;0;0;0;0;0;0;0;0;0;0;0;0;0;0;0;0;0;0	9;6;42;97;35;80;91;0;0;0;0;0;0;0;0;0;0;0;0;0;0	45;130;62;121;2;0;0;0;0;0;0;0;0;0;0;0;0;0;0;0;0;0;0;0;0 9;6;42;97;35;80;91;0;0;0;0;0;0;0;0;0;0;0;0;0;0
Candida_thailandica	45;132;66;153;2;0;0;0;0;0;0;0;0;0;0;0;0;0;0;0;0;0;0;0;0	9;6;158;18;39;46;81;41;0;0;0;0;0;0;0;0;0;0;0;0;0	45;132;66;153;2;0;0;0;0;0;0;0;0;0;0;0;0;0;0;0;0;0;0;0;0 9;6;158;18;39;46;81;41;0;0;0;0;0;0;0;0;0;0;0;0;0
Metschnikowia_dekortorum	45;33;15;76;62;139;2;0;0;0;0;0;0;0;0;0;0;0;0;0;0;0;0;0;0	9;6;133;35;102;87;0;0;0;0;0;0;0;0;0;0;0;0;0;0;0	45;33;15;76;62;139;2;0;0;0;0;0;0;0;0;0;0;0;0;0;0;0;0;0;0 9;6;133;35;102;87;0;0;0;0;0;0;0;0;0;0;0;0;0;0;0
Metschnikowia_similis	45;46;76;62;134;2;0;0;0;0;0;0;0;0;0;0;0;0;0;0;0;0;0;0;0	9;6;131;35;153;31;0;0;0;0;0;0;0;0;0;0;0;0;0;0;0	45;46;76;62;134;2;0;0;0;0;0;0;0;0;0;0;0;0;0;0;0;0;0;0;0 9;6;131;35;153;31;0;0;0;0;0;0;0;0;0;0;0;0;0;0;0
Exserohilum_rostratum	45;51;58;14;23;156;184;71;2;0;0;0;0;0;0;0;0;0;0;0;0;0;0;0;0	9;6;146;112;107;76;97;10;41;0;0;0;0;0;0;0;0;0;0;0;0	45;51;58;14;23;156;184;71;2;0;0;0;0;0;0;0;0;0;0;0;0;0;0;0;0 9;6;146;112;107;76;97;10;41;0;0;0;0;0;0;0;0;0;0;0;0
Candida_auris	45;59;70;66;161;2;0;0;0;0;0;0;0;0;0;0;0;0;0;0;0;0;0;0;0	9;6;66;89;18;119;55;41;0;0;0;0;0;0;0;0;0;0;0;0;0	45;59;70;66;161;2;0;0;0;0;0;0;0;0;0;0;0;0;0;0;0;0;0;0;0 9;6;66;89;18;119;55;41;0;0;0;0;0;0;0;0;0;0;0;0;0
Wickerhamiella_cacticola	45;66;5;144;10;55;18;6;2;92;2;0;0;0;0;0;0;0;0;0;0;0;0;0;0	9;6;37;168;55;119;10;41;0;0;0;0;0;0;0;0;0;0;0;0;0	45;66;5;144;10;55;18;6;2;92;2;0;0;0;0;0;0;0;0;0;0;0;0;0;0 9;6;37;168;55;119;10;41;0;0;0;0;0;0;0;0;0;0;0;0;0
Hanseniaspora_lindneri	453;152;136;2;0;0;0;0;0;0;0;0;0;0;0;0;0;0;0;0;0;0;0;0;0	9;6;264;83;78;84;46;82;40;10;41;0;0;0;0;0;0;0;0;0;0	453;152;136;2;0;0;0;0;0;0;0;0;0;0;0;0;0;0;0;0;0;0;0;0;0 9;6;264;83;78;84;46;82;40;10;41;0;0;0;0;0;0;0;0;0;0
Raffaelea_ambrosiae	457;236;64;2;0;0;0;0;0;0;0;0;0;0;0;0;0;0;0;0;0;0;0;0;0	9;6;67;174;17;18;372;45;10;41;0;0;0;0;0;0;0;0;0;0;0	457;236;64;2;0;0;0;0;0;0;0;0;0;0;0;0;0;0;0;0;0;0;0;0;0 9;6;67;174;17;18;372;45;10;41;0;0;0;0;0;0;0;0;0;0;0
Pyronema_omphalodes	46;10;96;47;150;106;133;2;0;0;0;0;0;0;0;0;0;0;0;0;0;0;0;0;0	9;6;60;10;5;61;58;166;9;155;10;41;0;0;0;0;0;0;0;0;0	46;10;96;47;150;106;133;2;0;0;0;0;0;0;0;0;0;0;0;0;0;0;0;0;0 9;6;60;10;5;61;58;166;9;155;10;41;0;0;0;0;0;0;0;0;0
Colletotrichum_acutatum	46;16;278;104;115;2;0;0;0;0;0;0;0;0;0;0;0;0;0;0;0;0;0;0;0	9;6;52;109;189;35;54;58;9;40;0;0;0;0;0;0;0;0;0;0;0	46;16;278;104;115;2;0;0;0;0;0;0;0;0;0;0;0;0;0;0;0;0;0;0;0 9;6;52;109;189;35;54;58;9;40;0;0;0;0;0;0;0;0;0;0;0
Trichophaea_hybrida	46;9;13;35;51;23;31;150;62;43;134;2;0;0;0;0;0;0;0;0;0;0;0;0;0	9;6;101;46;223;89;52;16;6;10;41;0;0;0;0;0;0;0;0;0;0	46;9;13;35;51;23;31;150;62;43;134;2;0;0;0;0;0;0;0;0;0;0;0;0;0 9;6;101;46;223;89;52;16;6;10;41;0;0;0;0;0;0;0;0;0;0
Amauroascus_niger	465;83;271;121;114;2;0;0;0;0;0;0;0;0;0;0;0;0;0;0;0;0;0;0;0	9;6;78;68;12;95;14;152;10;6;27;528;10;41;0;0;0;0;0;0;0	465;83;271;121;114;2;0;0;0;0;0;0;0;0;0;0;0;0;0;0;0;0;0;0;0 9;6;78;68;12;95;14;152;10;6;27;528;10;41;0;0;0;0;0;0;0
Pyronema_domesticum	47;10;96;23;23;150;106;133;2;0;0;0;0;0;0;0;0;0;0;0;0;0;0;0;0	9;6;61;10;5;61;57;166;9;155;10;41;0;0;0;0;0;0;0;0;0	47;10;96;23;23;150;106;133;2;0;0;0;0;0;0;0;0;0;0;0;0;0;0;0;0 9;6;61;10;5;61;57;166;9;155;10;41;0;0;0;0;0;0;0;0;0
Metschnikowia_zobellii	47;137;66;63;112;2;0;0;0;0;0;0;0;0;0;0;0;0;0;0;0;0;0;0;0	9;6;77;88;18;39;130;60;0;0;0;0;0;0;0;0;0;0;0;0;0	47;137;66;63;112;2;0;0;0;0;0;0;0;0;0;0;0;0;0;0;0;0;0;0;0 9;6;77;88;18;39;130;60;0;0;0;0;0;0;0;0;0;0;0;0;0
Arachnopeziza_araneosa	47;157;149;20;65;129;2;0;0;0;0;0;0;0;0;0;0;0;0;0;0;0;0;0;0	9;6;64;337;96;6;10;41;0;0;0;0;0;0;0;0;0;0;0;0;0	47;157;149;20;65;129;2;0;0;0;0;0;0;0;0;0;0;0;0;0;0;0;0;0;0 9;6;64;337;96;6;10;41;0;0;0;0;0;0;0;0;0;0;0;0;0
Colletotrichum_echinochloae	47;16;278;232;2;0;0;0;0;0;0;0;0;0;0;0;0;0;0;0;0;0;0;0;0	9;6;53;106;231;58;61;10;41;0;0;0;0;0;0;0;0;0;0;0;0	47;16;278;232;2;0;0;0;0;0;0;0;0;0;0;0;0;0;0;0;0;0;0;0;0 9;6;53;106;231;58;61;10;41;0;0;0;0;0;0;0;0;0;0;0;0
Verticillium_isaacii	47;17;156;50;27;243;2;0;0;0;0;0;0;0;0;0;0;0;0;0;0;0;0;0;0	9;6;476;10;41;0;0;0;0;0;0;0;0;0;0;0;0;0;0;0;0	47;17;156;50;27;243;2;0;0;0;0;0;0;0;0;0;0;0;0;0;0;0;0;0;0 9;6;476;10;41;0;0;0;0;0;0;0;0;0;0;0;0;0;0;0;0
Verticillium_tricorpus	47;17;158;50;27;239;2;0;0;0;0;0;0;0;0;0;0;0;0;0;0;0;0;0;0	9;6;475;10;40;0;0;0;0;0;0;0;0;0;0;0;0;0;0;0;0	47;17;158;50;27;239;2;0;0;0;0;0;0;0;0;0;0;0;0;0;0;0;0;0;0 9;6;475;10;40;0;0;0;0;0;0;0;0;0;0;0;0;0;0;0;0
Verticillium_nonalfalfae	47;17;58;99;50;27;243;2;0;0;0;0;0;0;0;0;0;0;0;0;0;0;0;0;0	9;6;344;62;71;10;41;0;0;0;0;0;0;0;0;0;0;0;0;0;0	47;17;58;99;50;27;243;2;0;0;0;0;0;0;0;0;0;0;0;0;0;0;0;0;0 9;6;344;62;71;10;41;0;0;0;0;0;0;0;0;0;0;0;0;0;0
Verticillium_nubilum	47;17;58;99;50;27;243;2;0;0;0;0;0;0;0;0;0;0;0;0;0;0;0;0;0	9;6;406;71;10;41;0;0;0;0;0;0;0;0;0;0;0;0;0;0;0	47;17;58;99;50;27;243;2;0;0;0;0;0;0;0;0;0;0;0;0;0;0;0;0;0 9;6;406;71;10;41;0;0;0;0;0;0;0;0;0;0;0;0;0;0;0
Knoxdaviesia_proteae	47;172;154;163;95;2;0;0;0;0;0;0;0;0;0;0;0;0;0;0;0;0;0;0;0	9;6;179;364;18;6;10;41;0;0;0;0;0;0;0;0;0;0;0;0;0	47;172;154;163;95;2;0;0;0;0;0;0;0;0;0;0;0;0;0;0;0;0;0;0;0 9;6;179;364;18;6;10;41;0;0;0;0;0;0;0;0;0;0;0;0;0
Umbilicaria_spodochroa	47;32;261;232;2;0;0;0;0;0;0;0;0;0;0;0;0;0;0;0;0;0;0;0;0	9;6;46;23;368;71;10;41;0;0;0;0;0;0;0;0;0;0;0;0;0	47;32;261;232;2;0;0;0;0;0;0;0;0;0;0;0;0;0;0;0;0;0;0;0;0 9;6;46;23;368;71;10;41;0;0;0;0;0;0;0;0;0;0;0;0;0
Blumeria_graminis	47;51;99;2;6;141;94;131;2;0;0;0;0;0;0;0;0;0;0;0;0;0;0;0;0	9;6;31;327;13;130;6;10;41;0;0;0;0;0;0;0;0;0;0;0;0	47;51;99;2;6;141;94;131;2;0;0;0;0;0;0;0;0;0;0;0;0;0;0;0;0 9;6;31;327;13;130;6;10;41;0;0;0;0;0;0;0;0;0;0;0;0
Ogataea_zsoltii	475;92;13;98;62;2;0;0;0;0;0;0;0;0;0;0;0;0;0;0;0;0;0;0;0	9;6;35;67;36;80;49;329;22;58;10;41;0;0;0;0;0;0;0;0;0	475;92;13;98;62;2;0;0;0;0;0;0;0;0;0;0;0;0;0;0;0;0;0;0;0 9;6;35;67;36;80;49;329;22;58;10;41;0;0;0;0;0;0;0;0;0
Ogataea_glucozyma	476;92;13;98;62;2;0;0;0;0;0;0;0;0;0;0;0;0;0;0;0;0;0;0;0	9;6;35;67;36;80;49;330;80;10;41;0;0;0;0;0;0;0;0;0;0	476;92;13;98;62;2;0;0;0;0;0;0;0;0;0;0;0;0;0;0;0;0;0;0;0 9;6;35;67;36;80;49;330;80;10;41;0;0;0;0;0;0;0;0;0;0
Colletotrichum_lindemuthianum	48;16;265;118;118;2;0;0;0;0;0;0;0;0;0;0;0;0;0;0;0;0;0;0;0	9;6;80;67;232;61;55;6;10;41;0;0;0;0;0;0;0;0;0;0;0	48;16;265;118;118;2;0;0;0;0;0;0;0;0;0;0;0;0;0;0;0;0;0;0;0 9;6;80;67;232;61;55;6;10;41;0;0;0;0;0;0;0;0;0;0;0
Colletotrichum_orbiculare	48;16;269;118;118;2;0;0;0;0;0;0;0;0;0;0;0;0;0;0;0;0;0;0;0	9;6;54;26;70;233;116;6;10;41;0;0;0;0;0;0;0;0;0;0;0	48;16;269;118;118;2;0;0;0;0;0;0;0;0;0;0;0;0;0;0;0;0;0;0;0 9;6;54;26;70;233;116;6;10;41;0;0;0;0;0;0;0;0;0;0;0
Colletotrichum_tropicale	48;16;277;234;2;0;0;0;0;0;0;0;0;0;0;0;0;0;0;0;0;0;0;0;0	9;6;54;105;200;26;19;45;56;6;10;41;0;0;0;0;0;0;0;0;0	48;16;277;234;2;0;0;0;0;0;0;0;0;0;0;0;0;0;0;0;0;0;0;0;0 9;6;54;105;200;26;19;45;56;6;10;41;0;0;0;0;0;0;0;0;0
Colletotrichum_coccodes	48;16;280;232;2;0;0;0;0;0;0;0;0;0;0;0;0;0;0;0;0;0;0;0;0	9;6;54;108;200;31;14;44;55;6;10;41;0;0;0;0;0;0;0;0;0	48;16;280;232;2;0;0;0;0;0;0;0;0;0;0;0;0;0;0;0;0;0;0;0;0 9;6;54;108;200;31;14;44;55;6;10;41;0;0;0;0;0;0;0;0;0
Colletotrichum_orchidophilum	48;16;283;232;2;0;0;0;0;0;0;0;0;0;0;0;0;0;0;0;0;0;0;0;0	9;6;54;111;231;14;44;55;6;10;41;0;0;0;0;0;0;0;0;0;0	48;16;283;232;2;0;0;0;0;0;0;0;0;0;0;0;0;0;0;0;0;0;0;0;0 9;6;54;111;231;14;44;55;6;10;41;0;0;0;0;0;0;0;0;0;0
Colletotrichum_filicis	48;16;287;233;2;0;0;0;0;0;0;0;0;0;0;0;0;0;0;0;0;0;0;0;0	9;6;54;115;231;14;44;56;6;10;41;0;0;0;0;0;0;0;0;0;0	48;16;287;233;2;0;0;0;0;0;0;0;0;0;0;0;0;0;0;0;0;0;0;0;0 9;6;54;115;231;14;44;56;6;10;41;0;0;0;0;0;0;0;0;0;0
Colletotrichum_liaoningense	48;16;287;234;2;0;0;0;0;0;0;0;0;0;0;0;0;0;0;0;0;0;0;0;0	9;6;54;115;231;14;44;57;6;10;41;0;0;0;0;0;0;0;0;0;0	48;16;287;234;2;0;0;0;0;0;0;0;0;0;0;0;0;0;0;0;0;0;0;0;0 9;6;54;115;231;14;44;57;6;10;41;0;0;0;0;0;0;0;0;0;0
Colletotrichum_graminicola	48;16;287;237;2;0;0;0;0;0;0;0;0;0;0;0;0;0;0;0;0;0;0;0;0	9;6;54;115;200;31;17;44;63;10;41;0;0;0;0;0;0;0;0;0;0	48;16;287;237;2;0;0;0;0;0;0;0;0;0;0;0;0;0;0;0;0;0;0;0;0 9;6;54;115;200;31;17;44;63;10;41;0;0;0;0;0;0;0;0;0;0
Colletotrichum_gigasporum	48;16;8;256;233;2;0;0;0;0;0;0;0;0;0;0;0;0;0;0;0;0;0;0;0	9;6;54;92;231;114;6;10;41;0;0;0;0;0;0;0;0;0;0;0;0	48;16;8;256;233;2;0;0;0;0;0;0;0;0;0;0;0;0;0;0;0;0;0;0;0 9;6;54;92;231;114;6;10;41;0;0;0;0;0;0;0;0;0;0;0;0
Wickerhamiella_vanderwaltii	48;235;51;22;6;2;21;70;2;0;0;0;0;0;0;0;0;0;0;0;0;0;0;0;0	9;6;40;178;55;118;10;41;0;0;0;0;0;0;0;0;0;0;0;0;0	48;235;51;22;6;2;21;70;2;0;0;0;0;0;0;0;0;0;0;0;0;0;0;0;0 9;6;40;178;55;118;10;41;0;0;0;0;0;0;0;0;0;0;0;0;0
Colletotrichum_sansevieriae	48;8;8;308;175;61;2;0;0;0;0;0;0;0;0;0;0;0;0;0;0;0;0;0;0	9;6;54;135;248;101;6;10;41;0;0;0;0;0;0;0;0;0;0;0;0	48;8;8;308;175;61;2;0;0;0;0;0;0;0;0;0;0;0;0;0;0;0;0;0;0 9;6;54;135;248;101;6;10;41;0;0;0;0;0;0;0;0;0;0;0;0
Venturia_inaequalis	483;67;2;0;0;0;0;0;0;0;0;0;0;0;0;0;0;0;0;0;0;0;0;0;0	9;6;314;153;13;16;41;0;0;0;0;0;0;0;0;0;0;0;0;0;0	483;67;2;0;0;0;0;0;0;0;0;0;0;0;0;0;0;0;0;0;0;0;0;0;0 9;6;314;153;13;16;41;0;0;0;0;0;0;0;0;0;0;0;0;0;0
Scortechinia_acanthostroma	487;84;2;0;0;0;0;0;0;0;0;0;0;0;0;0;0;0;0;0;0;0;0;0;0	9;6;56;85;202;97;61;6;51;0;0;0;0;0;0;0;0;0;0;0;0	487;84;2;0;0;0;0;0;0;0;0;0;0;0;0;0;0;0;0;0;0;0;0;0;0 9;6;56;85;202;97;61;6;51;0;0;0;0;0;0;0;0;0;0;0;0
Venturia_aucupariae	489;63;2;0;0;0;0;0;0;0;0;0;0;0;0;0;0;0;0;0;0;0;0;0;0	9;6;316;166;16;41;0;0;0;0;0;0;0;0;0;0;0;0;0;0;0	489;63;2;0;0;0;0;0;0;0;0;0;0;0;0;0;0;0;0;0;0;0;0;0;0 9;6;316;166;16;41;0;0;0;0;0;0;0;0;0;0;0;0;0;0;0
Aspergillus_terreus	49;116;191;121;132;2;0;0;0;0;0;0;0;0;0;0;0;0;0;0;0;0;0;0;0	9;6;45;22;103;369;6;10;41;0;0;0;0;0;0;0;0;0;0;0;0	49;116;191;121;132;2;0;0;0;0;0;0;0;0;0;0;0;0;0;0;0;0;0;0;0 9;6;45;22;103;369;6;10;41;0;0;0;0;0;0;0;0;0;0;0;0
Saccharomycodes_ludwigii	49;129;112;23;149;209;13;61;2;0;0;0;0;0;0;0;0;0;0;0;0;0;0;0;0	9;6;67;78;211;245;80;10;41;0;0;0;0;0;0;0;0;0;0;0;0	49;129;112;23;149;209;13;61;2;0;0;0;0;0;0;0;0;0;0;0;0;0;0;0;0 9;6;67;78;211;245;80;10;41;0;0;0;0;0;0;0;0;0;0;0;0
Beauveria_felina	49;14;99;21;152;246;2;0;0;0;0;0;0;0;0;0;0;0;0;0;0;0;0;0;0	9;6;39;14;315;68;22;53;6;10;41;0;0;0;0;0;0;0;0;0;0	49;14;99;21;152;246;2;0;0;0;0;0;0;0;0;0;0;0;0;0;0;0;0;0;0 9;6;39;14;315;68;22;53;6;10;41;0;0;0;0;0;0;0;0;0;0
Delphinella_strobiligena	49;144;157;136;103;2;0;0;0;0;0;0;0;0;0;0;0;0;0;0;0;0;0;0;0	9;6;45;26;349;47;10;27;15;6;10;41;0;0;0;0;0;0;0;0;0	49;144;157;136;103;2;0;0;0;0;0;0;0;0;0;0;0;0;0;0;0;0;0;0;0 9;6;45;26;349;47;10;27;15;6;10;41;0;0;0;0;0;0;0;0;0
Hanseniaspora_osmophila	49;2;140;36;208;86;73;26;57;62;2;0;0;0;0;0;0;0;0;0;0;0;0;0;0	9;6;42;4;164;119;245;54;47;10;41;0;0;0;0;0;0;0;0;0;0	49;2;140;36;208;86;73;26;57;62;2;0;0;0;0;0;0;0;0;0;0;0;0;0;0 9;6;42;4;164;119;245;54;47;10;41;0;0;0;0;0;0;0;0;0;0
Saturnispora_silvae	49;24;33;145;193;2;0;0;0;0;0;0;0;0;0;0;0;0;0;0;0;0;0;0;0	9;6;21;11;24;34;257;18;15;10;41;0;0;0;0;0;0;0;0;0;0	49;24;33;145;193;2;0;0;0;0;0;0;0;0;0;0;0;0;0;0;0;0;0;0;0 9;6;21;11;24;34;257;18;15;10;41;0;0;0;0;0;0;0;0;0;0
Ambrosiella_xylebori	49;285;155;86;2;0;0;0;0;0;0;0;0;0;0;0;0;0;0;0;0;0;0;0;0	9;6;52;300;71;40;42;6;10;41;0;0;0;0;0;0;0;0;0;0;0	49;285;155;86;2;0;0;0;0;0;0;0;0;0;0;0;0;0;0;0;0;0;0;0;0 9;6;52;300;71;40;42;6;10;41;0;0;0;0;0;0;0;0;0;0;0
Sabuloglossum_arenarium	49;34;42;31;2;152;237;2;0;0;0;0;0;0;0;0;0;0;0;0;0;0;0;0;0	9;6;24;21;404;27;7;10;41;0;0;0;0;0;0;0;0;0;0;0;0	49;34;42;31;2;152;237;2;0;0;0;0;0;0;0;0;0;0;0;0;0;0;0;0;0 9;6;24;21;404;27;7;10;41;0;0;0;0;0;0;0;0;0;0;0;0
Peziza_echinospora	50;11;78;65;18;36;12;133;7;93;9;172;2;0;0;0;0;0;0;0;0;0;0;0;0	9;6;71;250;94;16;93;26;70;10;41;0;0;0;0;0;0;0;0;0;0	50;11;78;65;18;36;12;133;7;93;9;172;2;0;0;0;0;0;0;0;0;0;0;0;0 9;6;71;250;94;16;93;26;70;10;41;0;0;0;0;0;0;0;0;0;0
Ogataea_kodamae	50;111;90;466;2;0;0;0;0;0;0;0;0;0;0;0;0;0;0;0;0;0;0;0;0	9;6;16;10;80;552;46;0;0;0;0;0;0;0;0;0;0;0;0;0;0	50;111;90;466;2;0;0;0;0;0;0;0;0;0;0;0;0;0;0;0;0;0;0;0;0 9;6;16;10;80;552;46;0;0;0;0;0;0;0;0;0;0;0;0;0;0
Colletotrichum_magnum	50;16;278;117;117;2;0;0;0;0;0;0;0;0;0;0;0;0;0;0;0;0;0;0;0	9;6;56;7;28;71;292;54;6;10;41;0;0;0;0;0;0;0;0;0;0	50;16;278;117;117;2;0;0;0;0;0;0;0;0;0;0;0;0;0;0;0;0;0;0;0 9;6;56;7;28;71;292;54;6;10;41;0;0;0;0;0;0;0;0;0;0
Colletotrichum_cliviicola	50;16;278;117;117;2;0;0;0;0;0;0;0;0;0;0;0;0;0;0;0;0;0;0;0	9;6;63;28;71;292;54;6;10;41;0;0;0;0;0;0;0;0;0;0;0	50;16;278;117;117;2;0;0;0;0;0;0;0;0;0;0;0;0;0;0;0;0;0;0;0 9;6;63;28;71;292;54;6;10;41;0;0;0;0;0;0;0;0;0;0;0
Zygoascus_ofunaensis	50;172;75;28;18;11;19;156;2;0;0;0;0;0;0;0;0;0;0;0;0;0;0;0;0	9;6;347;10;108;51;0;0;0;0;0;0;0;0;0;0;0;0;0;0;0	50;172;75;28;18;11;19;156;2;0;0;0;0;0;0;0;0;0;0;0;0;0;0;0;0 9;6;347;10;108;51;0;0;0;0;0;0;0;0;0;0;0;0;0;0;0
Lipomyces_mesembrius	50;18;21;179;21;2;31;31;68;105;2;0;0;0;0;0;0;0;0;0;0;0;0;0;0	9;6;234;24;87;70;47;51;0;0;0;0;0;0;0;0;0;0;0;0;0	50;18;21;179;21;2;31;31;68;105;2;0;0;0;0;0;0;0;0;0;0;0;0;0;0 9;6;234;24;87;70;47;51;0;0;0;0;0;0;0;0;0;0;0;0;0
Lipomyces_arxii	50;18;24;179;21;2;40;22;68;106;2;0;0;0;0;0;0;0;0;0;0;0;0;0;0	9;6;237;74;37;70;48;51;0;0;0;0;0;0;0;0;0;0;0;0;0	50;18;24;179;21;2;40;22;68;106;2;0;0;0;0;0;0;0;0;0;0;0;0;0;0 9;6;237;74;37;70;48;51;0;0;0;0;0;0;0;0;0;0;0;0;0
Geoglossum_cookeanum	50;269;17;49;12;7;168;2;0;0;0;0;0;0;0;0;0;0;0;0;0;0;0;0;0	9;6;24;22;286;64;112;10;41;0;0;0;0;0;0;0;0;0;0;0;0	50;269;17;49;12;7;168;2;0;0;0;0;0;0;0;0;0;0;0;0;0;0;0;0;0 9;6;24;22;286;64;112;10;41;0;0;0;0;0;0;0;0;0;0;0;0
Exophiala_lecanii-corni	50;328;271;2;0;0;0;0;0;0;0;0;0;0;0;0;0;0;0;0;0;0;0;0;0	9;6;47;28;93;22;199;61;63;35;31;6;10;41;0;0;0;0;0;0;0	50;328;271;2;0;0;0;0;0;0;0;0;0;0;0;0;0;0;0;0;0;0;0;0;0 9;6;47;28;93;22;199;61;63;35;31;6;10;41;0;0;0;0;0;0;0
Ceratocystis_lukuohia	50;7;10;73;2;56;6;149;101;25;142;2;0;0;0;0;0;0;0;0;0;0;0;0;0	9;6;57;339;155;6;10;41;0;0;0;0;0;0;0;0;0;0;0;0;0	50;7;10;73;2;56;6;149;101;25;142;2;0;0;0;0;0;0;0;0;0;0;0;0;0 9;6;57;339;155;6;10;41;0;0;0;0;0;0;0;0;0;0;0;0;0
Ceratocystis_eucalypticola	50;7;10;77;14;44;6;150;99;25;139;2;0;0;0;0;0;0;0;0;0;0;0;0;0	9;6;57;342;152;6;10;41;0;0;0;0;0;0;0;0;0;0;0;0;0	50;7;10;77;14;44;6;150;99;25;139;2;0;0;0;0;0;0;0;0;0;0;0;0;0 9;6;57;342;152;6;10;41;0;0;0;0;0;0;0;0;0;0;0;0;0
Ceratocystis_fimbriata	50;7;148;6;151;99;25;136;2;0;0;0;0;0;0;0;0;0;0;0;0;0;0;0;0	9;6;53;4;346;149;6;10;41;0;0;0;0;0;0;0;0;0;0;0;0	50;7;148;6;151;99;25;136;2;0;0;0;0;0;0;0;0;0;0;0;0;0;0;0;0 9;6;53;4;346;149;6;10;41;0;0;0;0;0;0;0;0;0;0;0;0
Ceratocystis_cacaofunesta	50;7;18;68;57;6;159;99;25;147;2;0;0;0;0;0;0;0;0;0;0;0;0;0;0	9;6;53;353;160;6;10;41;0;0;0;0;0;0;0;0;0;0;0;0;0	50;7;18;68;57;6;159;99;25;147;2;0;0;0;0;0;0;0;0;0;0;0;0;0;0 9;6;53;353;160;6;10;41;0;0;0;0;0;0;0;0;0;0;0;0;0
Ceratocystis_platani	50;7;82;24;33;6;149;101;25;142;2;0;0;0;0;0;0;0;0;0;0;0;0;0;0	9;6;53;4;337;155;6;10;41;0;0;0;0;0;0;0;0;0;0;0;0	50;7;82;24;33;6;149;101;25;142;2;0;0;0;0;0;0;0;0;0;0;0;0;0;0 9;6;53;4;337;155;6;10;41;0;0;0;0;0;0;0;0;0;0;0;0
Ceratocystis_manginecans	50;7;86;14;45;6;149;100;25;140;2;0;0;0;0;0;0;0;0;0;0;0;0;0;0	9;6;53;4;342;153;6;10;41;0;0;0;0;0;0;0;0;0;0;0;0	50;7;86;14;45;6;149;100;25;140;2;0;0;0;0;0;0;0;0;0;0;0;0;0;0 9;6;53;4;342;153;6;10;41;0;0;0;0;0;0;0;0;0;0;0;0
Teunomyces_kruisii	50;8;5;109;70;73;4;99;2;0;0;0;0;0;0;0;0;0;0;0;0;0;0;0;0	9;6;72;81;201;10;41;0;0;0;0;0;0;0;0;0;0;0;0;0;0	50;8;5;109;70;73;4;99;2;0;0;0;0;0;0;0;0;0;0;0;0;0;0;0;0 9;6;72;81;201;10;41;0;0;0;0;0;0;0;0;0;0;0;0;0;0
Morchella_rufobrunnea	508;17;25;44;35;46;51;165;2;0;0;0;0;0;0;0;0;0;0;0;0;0;0;0;0	9;6;83;84;31;126;195;308;10;41;0;0;0;0;0;0;0;0;0;0;0	508;17;25;44;35;46;51;165;2;0;0;0;0;0;0;0;0;0;0;0;0;0;0;0;0 9;6;83;84;31;126;195;308;10;41;0;0;0;0;0;0;0;0;0;0;0
Hypoxylon_pulicicidum	509;225;2;0;0;0;0;0;0;0;0;0;0;0;0;0;0;0;0;0;0;0;0;0;0	9;6;52;35;6;4;12;27;16;4;25;16;44;29;73;331;10;37;0;0;0	509;225;2;0;0;0;0;0;0;0;0;0;0;0;0;0;0;0;0;0;0;0;0;0;0 9;6;52;35;6;4;12;27;16;4;25;16;44;29;73;331;10;37;0;0;0
Glutinoglossum_americanum	51;271;253;2;0;0;0;0;0;0;0;0;0;0;0;0;0;0;0;0;0;0;0;0;0	9;6;47;18;34;242;5;158;7;10;41;0;0;0;0;0;0;0;0;0;0	51;271;253;2;0;0;0;0;0;0;0;0;0;0;0;0;0;0;0;0;0;0;0;0;0 9;6;47;18;34;242;5;158;7;10;41;0;0;0;0;0;0;0;0;0;0
Tortispora_starmeri	51;29;80;82;76;2;0;0;0;0;0;0;0;0;0;0;0;0;0;0;0;0;0;0;0	9;6;8;108;138;10;41;0;0;0;0;0;0;0;0;0;0;0;0;0;0	51;29;80;82;76;2;0;0;0;0;0;0;0;0;0;0;0;0;0;0;0;0;0;0;0 9;6;8;108;138;10;41;0;0;0;0;0;0;0;0;0;0;0;0;0;0
Hyphopichia_pseudoburtonii	51;6;4;23;87;70;86;89;2;0;0;0;0;0;0;0;0;0;0;0;0;0;0;0;0	9;6;28;30;149;18;79;48;10;41;0;0;0;0;0;0;0;0;0;0;0	51;6;4;23;87;70;86;89;2;0;0;0;0;0;0;0;0;0;0;0;0;0;0;0;0 9;6;28;30;149;18;79;48;10;41;0;0;0;0;0;0;0;0;0;0;0
Botryozyma_nematodophila	52;19;73;21;2;2;178;46;79;152;2;0;0;0;0;0;0;0;0;0;0;0;0;0;0	9;6;75;295;20;23;42;61;44;10;41;0;0;0;0;0;0;0;0;0;0	52;19;73;21;2;2;178;46;79;152;2;0;0;0;0;0;0;0;0;0;0;0;0;0;0 9;6;75;295;20;23;42;61;44;10;41;0;0;0;0;0;0;0;0;0;0
Kockiozyma_suomiensis;Lipomyces_suomiensis	52;22;173;44;7;2;37;9;135;2;0;0;0;0;0;0;0;0;0;0;0;0;0;0;0	9;6;237;37;99;20;24;51;0;0;0;0;0;0;0;0;0;0;0;0;0	52;22;173;44;7;2;37;9;135;2;0;0;0;0;0;0;0;0;0;0;0;0;0;0;0 9;6;237;37;99;20;24;51;0;0;0;0;0;0;0;0;0;0;0;0;0
Pneumocystis_oryctolagi	52;255;59;35;161;2;0;0;0;0;0;0;0;0;0;0;0;0;0;0;0;0;0;0;0	9;6;29;172;65;283;0;0;0;0;0;0;0;0;0;0;0;0;0;0;0	52;255;59;35;161;2;0;0;0;0;0;0;0;0;0;0;0;0;0;0;0;0;0;0;0 9;6;29;172;65;283;0;0;0;0;0;0;0;0;0;0;0;0;0;0;0
Chalara_longipes	52;28;4;101;2;147;20;204;2;0;0;0;0;0;0;0;0;0;0;0;0;0;0;0;0	9;6;74;279;135;6;10;41;0;0;0;0;0;0;0;0;0;0;0;0;0	52;28;4;101;2;147;20;204;2;0;0;0;0;0;0;0;0;0;0;0;0;0;0;0;0 9;6;74;279;135;6;10;41;0;0;0;0;0;0;0;0;0;0;0;0;0
Novakomyces_olei	52;57;37;154;17;14;5;2;81;58;6;5;60;2;0;0;0;0;0;0;0;0;0;0;0	9;6;211;129;105;39;10;41;0;0;0;0;0;0;0;0;0;0;0;0;0	52;57;37;154;17;14;5;2;81;58;6;5;60;2;0;0;0;0;0;0;0;0;0;0;0 9;6;211;129;105;39;10;41;0;0;0;0;0;0;0;0;0;0;0;0;0
Ceratocystis_colombiana	52;7;10;81;30;31;6;152;101;26;137;2;0;0;0;0;0;0;0;0;0;0;0;0;0	9;6;389;23;151;6;10;41;0;0;0;0;0;0;0;0;0;0;0;0;0	52;7;10;81;30;31;6;152;101;26;137;2;0;0;0;0;0;0;0;0;0;0;0;0;0 9;6;389;23;151;6;10;41;0;0;0;0;0;0;0;0;0;0;0;0;0
Pneumocystis_wakefieldiae	53;112;30;150;62;52;82;64;2;0;0;0;0;0;0;0;0;0;0;0;0;0;0;0;0	9;6;35;9;29;32;16;22;16;80;254;48;51;0;0;0;0;0;0;0;0	53;112;30;150;62;52;82;64;2;0;0;0;0;0;0;0;0;0;0;0;0;0;0;0;0 9;6;35;9;29;32;16;22;16;80;254;48;51;0;0;0;0;0;0;0;0
Suhomyces_canberraensis	54;140;69;83;91;2;0;0;0;0;0;0;0;0;0;0;0;0;0;0;0;0;0;0;0	9;6;103;270;10;41;0;0;0;0;0;0;0;0;0;0;0;0;0;0;0	54;140;69;83;91;2;0;0;0;0;0;0;0;0;0;0;0;0;0;0;0;0;0;0;0 9;6;103;270;10;41;0;0;0;0;0;0;0;0;0;0;0;0;0;0;0
Candida_wancherniae	54;145;235;2;0;0;0;0;0;0;0;0;0;0;0;0;0;0;0;0;0;0;0;0;0	9;6;180;18;39;85;48;51;0;0;0;0;0;0;0;0;0;0;0;0;0	54;145;235;2;0;0;0;0;0;0;0;0;0;0;0;0;0;0;0;0;0;0;0;0;0 9;6;180;18;39;85;48;51;0;0;0;0;0;0;0;0;0;0;0;0;0
Friedmanniomyces_simplex	545;2;0;0;0;0;0;0;0;0;0;0;0;0;0;0;0;0;0;0;0;0;0;0;0	9;6;45;430;6;10;41;0;0;0;0;0;0;0;0;0;0;0;0;0;0	545;2;0;0;0;0;0;0;0;0;0;0;0;0;0;0;0;0;0;0;0;0;0;0;0 9;6;45;430;6;10;41;0;0;0;0;0;0;0;0;0;0;0;0;0;0
Venturia_effusa	547;2;0;0;0;0;0;0;0;0;0;0;0;0;0;0;0;0;0;0;0;0;0;0;0	9;6;312;165;16;41;0;0;0;0;0;0;0;0;0;0;0;0;0;0;0	547;2;0;0;0;0;0;0;0;0;0;0;0;0;0;0;0;0;0;0;0;0;0;0;0 9;6;312;165;16;41;0;0;0;0;0;0;0;0;0;0;0;0;0;0;0
Venturia_carpophila	549;2;0;0;0;0;0;0;0;0;0;0;0;0;0;0;0;0;0;0;0;0;0;0;0	9;6;479;16;41;0;0;0;0;0;0;0;0;0;0;0;0;0;0;0;0	549;2;0;0;0;0;0;0;0;0;0;0;0;0;0;0;0;0;0;0;0;0;0;0;0 9;6;479;16;41;0;0;0;0;0;0;0;0;0;0;0;0;0;0;0;0
Antarctomyces_pellizariae	55;126;2;147;224;2;0;0;0;0;0;0;0;0;0;0;0;0;0;0;0;0;0;0;0	9;6;26;19;22;281;25;111;6;10;41;0;0;0;0;0;0;0;0;0;0	55;126;2;147;224;2;0;0;0;0;0;0;0;0;0;0;0;0;0;0;0;0;0;0;0 9;6;26;19;22;281;25;111;6;10;41;0;0;0;0;0;0;0;0;0;0
Candida_sake	55;132;67;70;9;26;70;2;0;0;0;0;0;0;0;0;0;0;0;0;0;0;0;0;0	9;6;168;102;60;35;10;41;0;0;0;0;0;0;0;0;0;0;0;0;0	55;132;67;70;9;26;70;2;0;0;0;0;0;0;0;0;0;0;0;0;0;0;0;0;0 9;6;168;102;60;35;10;41;0;0;0;0;0;0;0;0;0;0;0;0;0
Candida_albicans	55;183;70;160;68;2;0;0;0;0;0;0;0;0;0;0;0;0;0;0;0;0;0;0;0	9;6;98;121;192;32;9;20;10;41;0;0;0;0;0;0;0;0;0;0;0	55;183;70;160;68;2;0;0;0;0;0;0;0;0;0;0;0;0;0;0;0;0;0;0;0 9;6;98;121;192;32;9;20;10;41;0;0;0;0;0;0;0;0;0;0;0
Berkeleyomyces_rouxiae	55;2;64;11;8;179;94;2;50;2;5;84;2;0;0;0;0;0;0;0;0;0;0;0;0	9;6;51;4;9;12;261;70;24;55;6;10;41;0;0;0;0;0;0;0;0	55;2;64;11;8;179;94;2;50;2;5;84;2;0;0;0;0;0;0;0;0;0;0;0;0 9;6;51;4;9;12;261;70;24;55;6;10;41;0;0;0;0;0;0;0;0
Davidsoniella_neocaledoniae	55;2;8;105;148;62;29;58;86;2;0;0;0;0;0;0;0;0;0;0;0;0;0;0;0	9;6;55;7;167;107;69;78;6;10;41;0;0;0;0;0;0;0;0;0;0	55;2;8;105;148;62;29;58;86;2;0;0;0;0;0;0;0;0;0;0;0;0;0;0;0 9;6;55;7;167;107;69;78;6;10;41;0;0;0;0;0;0;0;0;0;0
Davidsoniella_virescens	55;2;8;106;148;92;58;95;2;0;0;0;0;0;0;0;0;0;0;0;0;0;0;0;0	9;6;55;7;168;107;21;49;87;6;10;41;0;0;0;0;0;0;0;0;0	55;2;8;106;148;92;58;95;2;0;0;0;0;0;0;0;0;0;0;0;0;0;0;0;0 9;6;55;7;168;107;21;49;87;6;10;41;0;0;0;0;0;0;0;0;0
Endoconidiophora_polonica	55;2;8;114;148;172;67;2;0;0;0;0;0;0;0;0;0;0;0;0;0;0;0;0;0	9;6;55;9;12;162;107;67;84;6;10;41;0;0;0;0;0;0;0;0;0	55;2;8;114;148;172;67;2;0;0;0;0;0;0;0;0;0;0;0;0;0;0;0;0;0 9;6;55;9;12;162;107;67;84;6;10;41;0;0;0;0;0;0;0;0;0
Fusarium_pininemorale	55;2;8;56;11;8;179;94;2;50;2;5;84;2;0;0;0;0;0;0;0;0;0;0;0	9;6;55;9;12;261;70;24;55;6;10;41;0;0;0;0;0;0;0;0;0	55;2;8;56;11;8;179;94;2;50;2;5;84;2;0;0;0;0;0;0;0;0;0;0;0 9;6;55;9;12;261;70;24;55;6;10;41;0;0;0;0;0;0;0;0;0
Chalaropsis_populi	55;2;8;63;8;179;142;2;5;84;2;0;0;0;0;0;0;0;0;0;0;0;0;0;0	9;6;55;9;337;23;14;40;6;10;41;0;0;0;0;0;0;0;0;0;0	55;2;8;63;8;179;142;2;5;84;2;0;0;0;0;0;0;0;0;0;0;0;0;0;0 9;6;55;9;337;23;14;40;6;10;41;0;0;0;0;0;0;0;0;0;0
Endoconidiophora_laricicola	55;2;8;89;25;148;238;2;0;0;0;0;0;0;0;0;0;0;0;0;0;0;0;0;0	9;6;55;9;12;162;107;67;83;6;10;41;0;0;0;0;0;0;0;0;0	55;2;8;89;25;148;238;2;0;0;0;0;0;0;0;0;0;0;0;0;0;0;0;0;0 9;6;55;9;12;162;107;67;83;6;10;41;0;0;0;0;0;0;0;0;0
Graphilbum_cf_rectangulosporium	55;331;246;2;0;0;0;0;0;0;0;0;0;0;0;0;0;0;0;0;0;0;0;0;0	9;6;49;10;95;408;6;10;41;0;0;0;0;0;0;0;0;0;0;0;0	55;331;246;2;0;0;0;0;0;0;0;0;0;0;0;0;0;0;0;0;0;0;0;0;0 9;6;49;10;95;408;6;10;41;0;0;0;0;0;0;0;0;0;0;0;0
Kazachstania_bulderi	55;343;64;69;33;162;2;0;0;0;0;0;0;0;0;0;0;0;0;0;0;0;0;0;0	9;6;51;258;185;68;100;10;41;0;0;0;0;0;0;0;0;0;0;0;0	55;343;64;69;33;162;2;0;0;0;0;0;0;0;0;0;0;0;0;0;0;0;0;0;0 9;6;51;258;185;68;100;10;41;0;0;0;0;0;0;0;0;0;0;0;0
Spencermartinsiella_europaea	55;47;14;32;104;77;49;63;57;26;62;2;0;0;0;0;0;0;0;0;0;0;0;0;0	9;6;86;233;136;13;38;16;51;0;0;0;0;0;0;0;0;0;0;0;0	55;47;14;32;104;77;49;63;57;26;62;2;0;0;0;0;0;0;0;0;0;0;0;0;0 9;6;86;233;136;13;38;16;51;0;0;0;0;0;0;0;0;0;0;0;0
Colletotrichum_nupharicola	55;59;124;13;57;157;61;2;0;0;0;0;0;0;0;0;0;0;0;0;0;0;0;0;0	9;6;97;122;137;21;26;59;10;41;0;0;0;0;0;0;0;0;0;0;0	55;59;124;13;57;157;61;2;0;0;0;0;0;0;0;0;0;0;0;0;0;0;0;0;0 9;6;97;122;137;21;26;59;10;41;0;0;0;0;0;0;0;0;0;0;0
Candida_tropicalis	55;59;124;70;156;61;2;0;0;0;0;0;0;0;0;0;0;0;0;0;0;0;0;0;0	9;6;97;122;137;21;26;58;10;41;0;0;0;0;0;0;0;0;0;0;0	55;59;124;70;156;61;2;0;0;0;0;0;0;0;0;0;0;0;0;0;0;0;0;0;0 9;6;97;122;137;21;26;58;10;41;0;0;0;0;0;0;0;0;0;0;0
Candida_dubliniensis	55;60;23;100;70;89;144;2;0;0;0;0;0;0;0;0;0;0;0;0;0;0;0;0;0	9;6;219;194;64;10;41;0;0;0;0;0;0;0;0;0;0;0;0;0;0	55;60;23;100;70;89;144;2;0;0;0;0;0;0;0;0;0;0;0;0;0;0;0;0;0 9;6;219;194;64;10;41;0;0;0;0;0;0;0;0;0;0;0;0;0;0
Candida_sanyaensis	55;64;49;79;70;216;2;0;0;0;0;0;0;0;0;0;0;0;0;0;0;0;0;0;0	9;6;102;126;137;20;25;59;10;41;0;0;0;0;0;0;0;0;0;0;0	55;64;49;79;70;216;2;0;0;0;0;0;0;0;0;0;0;0;0;0;0;0;0;0;0 9;6;102;126;137;20;25;59;10;41;0;0;0;0;0;0;0;0;0;0;0
Candida_sojae	55;68;127;70;130;84;2;0;0;0;0;0;0;0;0;0;0;0;0;0;0;0;0;0;0	9;6;106;125;137;20;25;57;10;41;0;0;0;0;0;0;0;0;0;0;0	55;68;127;70;130;84;2;0;0;0;0;0;0;0;0;0;0;0;0;0;0;0;0;0;0 9;6;106;125;137;20;25;57;10;41;0;0;0;0;0;0;0;0;0;0;0
Ophiocordyceps_polyrhachis-furcata	553;2;0;0;0;0;0;0;0;0;0;0;0;0;0;0;0;0;0;0;0;0;0;0;0	9;6;222;261;6;51;0;0;0;0;0;0;0;0;0;0;0;0;0;0;0	553;2;0;0;0;0;0;0;0;0;0;0;0;0;0;0;0;0;0;0;0;0;0;0;0 9;6;222;261;6;51;0;0;0;0;0;0;0;0;0;0;0;0;0;0;0
Metschnikowia_agaves	56;13;16;121;100;143;2;0;0;0;0;0;0;0;0;0;0;0;0;0;0;0;0;0;0	9;6;187;18;39;90;51;51;0;0;0;0;0;0;0;0;0;0;0;0;0	56;13;16;121;100;143;2;0;0;0;0;0;0;0;0;0;0;0;0;0;0;0;0;0;0 9;6;187;18;39;90;51;51;0;0;0;0;0;0;0;0;0;0;0;0;0
Pleochaeta_shiraiana	56;138;40;6;144;17;21;200;2;0;0;0;0;0;0;0;0;0;0;0;0;0;0;0;0	9;6;60;45;5;448;10;41;0;0;0;0;0;0;0;0;0;0;0;0;0	56;138;40;6;144;17;21;200;2;0;0;0;0;0;0;0;0;0;0;0;0;0;0;0;0 9;6;60;45;5;448;10;41;0;0;0;0;0;0;0;0;0;0;0;0;0
Phialemoniopsis_curvata;Thyridium_curvatum	56;2;264;98;20;114;2;0;0;0;0;0;0;0;0;0;0;0;0;0;0;0;0;0;0	9;6;56;311;123;10;41;0;0;0;0;0;0;0;0;0;0;0;0;0;0	56;2;264;98;20;114;2;0;0;0;0;0;0;0;0;0;0;0;0;0;0;0;0;0;0 9;6;56;311;123;10;41;0;0;0;0;0;0;0;0;0;0;0;0;0;0
Davidsoniella_eucalypti	56;2;8;105;147;62;33;59;86;2;0;0;0;0;0;0;0;0;0;0;0;0;0;0;0	9;6;56;7;167;106;73;79;6;10;41;0;0;0;0;0;0;0;0;0;0	56;2;8;105;147;62;33;59;86;2;0;0;0;0;0;0;0;0;0;0;0;0;0;0;0 9;6;56;7;167;106;73;79;6;10;41;0;0;0;0;0;0;0;0;0;0
Davidsoniella_australis	56;2;8;106;148;63;29;59;86;2;0;0;0;0;0;0;0;0;0;0;0;0;0;0;0	9;6;56;7;168;107;70;79;6;10;41;0;0;0;0;0;0;0;0;0;0	56;2;8;106;148;63;29;59;86;2;0;0;0;0;0;0;0;0;0;0;0;0;0;0;0 9;6;56;7;168;107;70;79;6;10;41;0;0;0;0;0;0;0;0;0;0
Microdochium_nivale	56;258;153;88;2;0;0;0;0;0;0;0;0;0;0;0;0;0;0;0;0;0;0;0;0	9;6;113;224;30;124;10;41;0;0;0;0;0;0;0;0;0;0;0;0;0	56;258;153;88;2;0;0;0;0;0;0;0;0;0;0;0;0;0;0;0;0;0;0;0;0 9;6;113;224;30;124;10;41;0;0;0;0;0;0;0;0;0;0;0;0;0
Mycogone_perniciosa	56;287;253;2;0;0;0;0;0;0;0;0;0;0;0;0;0;0;0;0;0;0;0;0;0	9;6;50;80;332;12;52;6;10;41;0;0;0;0;0;0;0;0;0;0;0	56;287;253;2;0;0;0;0;0;0;0;0;0;0;0;0;0;0;0;0;0;0;0;0;0 9;6;50;80;332;12;52;6;10;41;0;0;0;0;0;0;0;0;0;0;0
Fusarium_ventricosum	56;8;256;248;2;0;0;0;0;0;0;0;0;0;0;0;0;0;0;0;0;0;0;0;0	9;6;62;381;55;6;10;41;0;0;0;0;0;0;0;0;0;0;0;0;0	56;8;256;248;2;0;0;0;0;0;0;0;0;0;0;0;0;0;0;0;0;0;0;0;0 9;6;62;381;55;6;10;41;0;0;0;0;0;0;0;0;0;0;0;0;0
Clonostachys_rosea	56;8;260;29;214;2;0;0;0;0;0;0;0;0;0;0;0;0;0;0;0;0;0;0;0	9;6;54;443;6;10;41;0;0;0;0;0;0;0;0;0;0;0;0;0;0	56;8;260;29;214;2;0;0;0;0;0;0;0;0;0;0;0;0;0;0;0;0;0;0;0 9;6;54;443;6;10;41;0;0;0;0;0;0;0;0;0;0;0;0;0;0
Clonostachys_solani	56;8;262;29;214;2;0;0;0;0;0;0;0;0;0;0;0;0;0;0;0;0;0;0;0	9;6;54;33;412;6;10;41;0;0;0;0;0;0;0;0;0;0;0;0;0	56;8;262;29;214;2;0;0;0;0;0;0;0;0;0;0;0;0;0;0;0;0;0;0;0 9;6;54;33;412;6;10;41;0;0;0;0;0;0;0;0;0;0;0;0;0
Aspergillus_bridgeri	56;8;262;29;214;2;0;0;0;0;0;0;0;0;0;0;0;0;0;0;0;0;0;0;0	9;6;54;68;377;6;10;41;0;0;0;0;0;0;0;0;0;0;0;0;0	56;8;262;29;214;2;0;0;0;0;0;0;0;0;0;0;0;0;0;0;0;0;0;0;0 9;6;54;68;377;6;10;41;0;0;0;0;0;0;0;0;0;0;0;0;0
Gamszarea_kalimantanensis	56;8;287;247;2;0;0;0;0;0;0;0;0;0;0;0;0;0;0;0;0;0;0;0;0	9;6;54;6;34;275;87;63;15;10;41;0;0;0;0;0;0;0;0;0;0	56;8;287;247;2;0;0;0;0;0;0;0;0;0;0;0;0;0;0;0;0;0;0;0;0 9;6;54;6;34;275;87;63;15;10;41;0;0;0;0;0;0;0;0;0;0
Calcarisporium_arbuscula	56;8;86;21;150;246;2;0;0;0;0;0;0;0;0;0;0;0;0;0;0;0;0;0;0	9;6;54;390;59;10;41;0;0;0;0;0;0;0;0;0;0;0;0;0;0	56;8;86;21;150;246;2;0;0;0;0;0;0;0;0;0;0;0;0;0;0;0;0;0;0 9;6;54;390;59;10;41;0;0;0;0;0;0;0;0;0;0;0;0;0;0
Microdochium_trichocladiopsis	56;88;15;156;154;91;2;0;0;0;0;0;0;0;0;0;0;0;0;0;0;0;0;0;0	9;6;338;31;127;10;41;0;0;0;0;0;0;0;0;0;0;0;0;0;0	56;88;15;156;154;91;2;0;0;0;0;0;0;0;0;0;0;0;0;0;0;0;0;0;0 9;6;338;31;127;10;41;0;0;0;0;0;0;0;0;0;0;0;0;0;0
Ceratocystis_harringtonii	57;10;14;77;62;7;148;108;66;114;2;0;0;0;0;0;0;0;0;0;0;0;0;0;0	9;6;425;168;6;10;41;0;0;0;0;0;0;0;0;0;0;0;0;0;0	57;10;14;77;62;7;148;108;66;114;2;0;0;0;0;0;0;0;0;0;0;0;0;0;0 9;6;425;168;6;10;41;0;0;0;0;0;0;0;0;0;0;0;0;0;0
Daldinia_eschscholtzii	57;100;2;2;172;171;68;2;0;0;0;0;0;0;0;0;0;0;0;0;0;0;0;0;0	9;6;98;53;228;129;10;41;0;0;0;0;0;0;0;0;0;0;0;0;0	57;100;2;2;172;171;68;2;0;0;0;0;0;0;0;0;0;0;0;0;0;0;0;0;0 9;6;98;53;228;129;10;41;0;0;0;0;0;0;0;0;0;0;0;0;0
Daldinia_childiae	57;109;177;106;67;69;2;0;0;0;0;0;0;0;0;0;0;0;0;0;0;0;0;0;0	9;6;51;40;11;419;10;41;0;0;0;0;0;0;0;0;0;0;0;0;0	57;109;177;106;67;69;2;0;0;0;0;0;0;0;0;0;0;0;0;0;0;0;0;0;0 9;6;51;40;11;419;10;41;0;0;0;0;0;0;0;0;0;0;0;0;0
Candida_hawaiiana	57;124;66;167;2;0;0;0;0;0;0;0;0;0;0;0;0;0;0;0;0;0;0;0;0	9;6;162;18;170;51;0;0;0;0;0;0;0;0;0;0;0;0;0;0;0	57;124;66;167;2;0;0;0;0;0;0;0;0;0;0;0;0;0;0;0;0;0;0;0;0 9;6;162;18;170;51;0;0;0;0;0;0;0;0;0;0;0;0;0;0;0
Monosporascus_cannonballus	57;14;136;148;246;2;0;0;0;0;0;0;0;0;0;0;0;0;0;0;0;0;0;0;0	9;6;55;22;11;26;282;89;52;10;41;0;0;0;0;0;0;0;0;0;0	57;14;136;148;246;2;0;0;0;0;0;0;0;0;0;0;0;0;0;0;0;0;0;0;0 9;6;55;22;11;26;282;89;52;10;41;0;0;0;0;0;0;0;0;0;0
Diatrype_stigma	57;14;136;152;233;2;0;0;0;0;0;0;0;0;0;0;0;0;0;0;0;0;0;0;0	9;6;55;34;26;300;62;14;37;10;41;0;0;0;0;0;0;0;0;0;0	57;14;136;152;233;2;0;0;0;0;0;0;0;0;0;0;0;0;0;0;0;0;0;0;0 9;6;55;34;26;300;62;14;37;10;41;0;0;0;0;0;0;0;0;0;0
Nigrospora_oryzae	57;265;231;2;0;0;0;0;0;0;0;0;0;0;0;0;0;0;0;0;0;0;0;0;0	9;6;77;11;257;144;10;41;0;0;0;0;0;0;0;0;0;0;0;0;0	57;265;231;2;0;0;0;0;0;0;0;0;0;0;0;0;0;0;0;0;0;0;0;0;0 9;6;77;11;257;144;10;41;0;0;0;0;0;0;0;0;0;0;0;0;0
Nigrospora_sphaerica	57;267;231;2;0;0;0;0;0;0;0;0;0;0;0;0;0;0;0;0;0;0;0;0;0	9;6;77;11;259;15;84;45;10;41;0;0;0;0;0;0;0;0;0;0;0	57;267;231;2;0;0;0;0;0;0;0;0;0;0;0;0;0;0;0;0;0;0;0;0;0 9;6;77;11;259;15;84;45;10;41;0;0;0;0;0;0;0;0;0;0;0
Truncatella_angustata	57;306;90;139;2;0;0;0;0;0;0;0;0;0;0;0;0;0;0;0;0;0;0;0;0	9;6;88;15;15;268;69;37;36;10;41;0;0;0;0;0;0;0;0;0;0	57;306;90;139;2;0;0;0;0;0;0;0;0;0;0;0;0;0;0;0;0;0;0;0;0 9;6;88;15;15;268;69;37;36;10;41;0;0;0;0;0;0;0;0;0;0
Neolecta_irregularis	57;70;26;51;2;177;81;68;42;2;110;2;0;0;0;0;0;0;0;0;0;0;0;0;0	9;6;35;84;55;351;49;18;30;51;0;0;0;0;0;0;0;0;0;0;0	57;70;26;51;2;177;81;68;42;2;110;2;0;0;0;0;0;0;0;0;0;0;0;0;0 9;6;35;84;55;351;49;18;30;51;0;0;0;0;0;0;0;0;0;0;0
Calonectria_pauciramosa	57;8;242;240;2;0;0;0;0;0;0;0;0;0;0;0;0;0;0;0;0;0;0;0;0	9;6;55;270;5;73;22;58;10;41;0;0;0;0;0;0;0;0;0;0;0	57;8;242;240;2;0;0;0;0;0;0;0;0;0;0;0;0;0;0;0;0;0;0;0;0 9;6;55;270;5;73;22;58;10;41;0;0;0;0;0;0;0;0;0;0;0
Calonectria_pteridis	57;8;243;241;2;0;0;0;0;0;0;0;0;0;0;0;0;0;0;0;0;0;0;0;0	9;6;55;271;5;73;22;59;10;41;0;0;0;0;0;0;0;0;0;0;0	57;8;243;241;2;0;0;0;0;0;0;0;0;0;0;0;0;0;0;0;0;0;0;0;0 9;6;55;271;5;73;22;59;10;41;0;0;0;0;0;0;0;0;0;0;0
Calonectria_pseudoturangicola	57;8;243;247;2;0;0;0;0;0;0;0;0;0;0;0;0;0;0;0;0;0;0;0;0	9;6;55;274;9;73;22;58;10;41;0;0;0;0;0;0;0;0;0;0;0	57;8;243;247;2;0;0;0;0;0;0;0;0;0;0;0;0;0;0;0;0;0;0;0;0 9;6;55;274;9;73;22;58;10;41;0;0;0;0;0;0;0;0;0;0;0
Calonectria_naviculata	57;8;243;248;2;0;0;0;0;0;0;0;0;0;0;0;0;0;0;0;0;0;0;0;0	9;6;55;274;9;73;22;59;10;41;0;0;0;0;0;0;0;0;0;0;0	57;8;243;248;2;0;0;0;0;0;0;0;0;0;0;0;0;0;0;0;0;0;0;0;0 9;6;55;274;9;73;22;59;10;41;0;0;0;0;0;0;0;0;0;0;0
Calonectria_ilicicola	57;8;243;250;2;0;0;0;0;0;0;0;0;0;0;0;0;0;0;0;0;0;0;0;0	9;6;55;274;9;73;22;61;10;41;0;0;0;0;0;0;0;0;0;0;0	57;8;243;250;2;0;0;0;0;0;0;0;0;0;0;0;0;0;0;0;0;0;0;0;0 9;6;55;274;9;73;22;61;10;41;0;0;0;0;0;0;0;0;0;0;0
Calonectria_hawksworthii	57;8;243;89;152;2;0;0;0;0;0;0;0;0;0;0;0;0;0;0;0;0;0;0;0	9;6;55;271;78;22;59;10;41;0;0;0;0;0;0;0;0;0;0;0;0	57;8;243;89;152;2;0;0;0;0;0;0;0;0;0;0;0;0;0;0;0;0;0;0;0 9;6;55;271;78;22;59;10;41;0;0;0;0;0;0;0;0;0;0;0;0
Calonectria_crousiana	57;8;244;241;2;0;0;0;0;0;0;0;0;0;0;0;0;0;0;0;0;0;0;0;0	9;6;55;272;5;73;22;59;10;41;0;0;0;0;0;0;0;0;0;0;0	57;8;244;241;2;0;0;0;0;0;0;0;0;0;0;0;0;0;0;0;0;0;0;0;0 9;6;55;272;5;73;22;59;10;41;0;0;0;0;0;0;0;0;0;0;0
Calonectria_hongkongensis	57;8;244;247;2;0;0;0;0;0;0;0;0;0;0;0;0;0;0;0;0;0;0;0;0	9;6;55;275;9;73;22;58;10;41;0;0;0;0;0;0;0;0;0;0;0	57;8;244;247;2;0;0;0;0;0;0;0;0;0;0;0;0;0;0;0;0;0;0;0;0 9;6;55;275;9;73;22;58;10;41;0;0;0;0;0;0;0;0;0;0;0
Lecanicillium_psalliotae	57;8;286;68;172;2;0;0;0;0;0;0;0;0;0;0;0;0;0;0;0;0;0;0;0	9;6;55;314;80;19;19;34;6;10;41;0;0;0;0;0;0;0;0;0;0	57;8;286;68;172;2;0;0;0;0;0;0;0;0;0;0;0;0;0;0;0;0;0;0;0 9;6;55;314;80;19;19;34;6;10;41;0;0;0;0;0;0;0;0;0;0
Hypoxylon_argillaceum;Nemania_diffusa	57;8;7;121;153;132;102;2;0;0;0;0;0;0;0;0;0;0;0;0;0;0;0;0;0	9;6;55;18;104;225;40;15;53;6;10;41;0;0;0;0;0;0;0;0;0	57;8;7;121;153;132;102;2;0;0;0;0;0;0;0;0;0;0;0;0;0;0;0;0;0 9;6;55;18;104;225;40;15;53;6;10;41;0;0;0;0;0;0;0;0;0
Calonectria_henricotiae	57;8;71;171;246;2;0;0;0;0;0;0;0;0;0;0;0;0;0;0;0;0;0;0;0	9;6;55;273;9;73;22;57;10;41;0;0;0;0;0;0;0;0;0;0;0	57;8;71;171;246;2;0;0;0;0;0;0;0;0;0;0;0;0;0;0;0;0;0;0;0 9;6;55;273;9;73;22;57;10;41;0;0;0;0;0;0;0;0;0;0;0
Calonectria_multiphialidica	57;8;71;171;247;2;0;0;0;0;0;0;0;0;0;0;0;0;0;0;0;0;0;0;0	9;6;55;273;9;73;22;58;10;41;0;0;0;0;0;0;0;0;0;0;0	57;8;71;171;247;2;0;0;0;0;0;0;0;0;0;0;0;0;0;0;0;0;0;0;0 9;6;55;273;9;73;22;58;10;41;0;0;0;0;0;0;0;0;0;0;0
Daldinia_bambusicola	57;93;172;102;67;67;2;0;0;0;0;0;0;0;0;0;0;0;0;0;0;0;0;0;0	9;6;51;32;284;127;10;41;0;0;0;0;0;0;0;0;0;0;0;0;0	57;93;172;102;67;67;2;0;0;0;0;0;0;0;0;0;0;0;0;0;0;0;0;0;0 9;6;51;32;284;127;10;41;0;0;0;0;0;0;0;0;0;0;0;0;0
Candida_glabrata	572;89;8;210;2;0;0;0;0;0;0;0;0;0;0;0;0;0;0;0;0;0;0;0;0	9;6;44;150;36;253;192;57;68;15;10;41;0;0;0;0;0;0;0;0;0	572;89;8;210;2;0;0;0;0;0;0;0;0;0;0;0;0;0;0;0;0;0;0;0;0 9;6;44;150;36;253;192;57;68;15;10;41;0;0;0;0;0;0;0;0;0
Candida_oxycetoniae	572;91;8;210;2;0;0;0;0;0;0;0;0;0;0;0;0;0;0;0;0;0;0;0;0	9;6;44;150;36;253;109;85;57;68;15;10;41;0;0;0;0;0;0;0;0	572;91;8;210;2;0;0;0;0;0;0;0;0;0;0;0;0;0;0;0;0;0;0;0;0 9;6;44;150;36;253;109;85;57;68;15;10;41;0;0;0;0;0;0;0;0
Balansia_obtecta	58;10;276;267;2;0;0;0;0;0;0;0;0;0;0;0;0;0;0;0;0;0;0;0;0	9;6;52;6;428;61;10;41;0;0;0;0;0;0;0;0;0;0;0;0;0	58;10;276;267;2;0;0;0;0;0;0;0;0;0;0;0;0;0;0;0;0;0;0;0;0 9;6;52;6;428;61;10;41;0;0;0;0;0;0;0;0;0;0;0;0;0
Ceratocystis_smalleyi	58;10;79;28;2;38;149;34;70;191;2;0;0;0;0;0;0;0;0;0;0;0;0;0;0	9;6;78;329;182;6;10;41;0;0;0;0;0;0;0;0;0;0;0;0;0	58;10;79;28;2;38;149;34;70;191;2;0;0;0;0;0;0;0;0;0;0;0;0;0;0 9;6;78;329;182;6;10;41;0;0;0;0;0;0;0;0;0;0;0;0;0
Trichoderma_arundinaceum	58;105;208;243;2;0;0;0;0;0;0;0;0;0;0;0;0;0;0;0;0;0;0;0;0	9;6;52;128;246;124;10;41;0;0;0;0;0;0;0;0;0;0;0;0;0	58;105;208;243;2;0;0;0;0;0;0;0;0;0;0;0;0;0;0;0;0;0;0;0;0 9;6;52;128;246;124;10;41;0;0;0;0;0;0;0;0;0;0;0;0;0
Xylaria_arbuscula	58;120;17;153;134;103;2;0;0;0;0;0;0;0;0;0;0;0;0;0;0;0;0;0;0	9;6;56;18;41;291;40;69;6;10;41;0;0;0;0;0;0;0;0;0;0	58;120;17;153;134;103;2;0;0;0;0;0;0;0;0;0;0;0;0;0;0;0;0;0;0 9;6;56;18;41;291;40;69;6;10;41;0;0;0;0;0;0;0;0;0;0
Monosporascus_ibericus	58;14;85;20;155;248;2;0;0;0;0;0;0;0;0;0;0;0;0;0;0;0;0;0;0	9;6;56;22;11;284;92;51;10;41;0;0;0;0;0;0;0;0;0;0;0	58;14;85;20;155;248;2;0;0;0;0;0;0;0;0;0;0;0;0;0;0;0;0;0;0 9;6;56;22;11;284;92;51;10;41;0;0;0;0;0;0;0;0;0;0;0
Stachybotrys_chlorohalonata	58;164;88;2;0;0;0;0;0;0;0;0;0;0;0;0;0;0;0;0;0;0;0;0;0	9;6;261;36;0;0;0;0;0;0;0;0;0;0;0;0;0;0;0;0;0	58;164;88;2;0;0;0;0;0;0;0;0;0;0;0;0;0;0;0;0;0;0;0;0;0 9;6;261;36;0;0;0;0;0;0;0;0;0;0;0;0;0;0;0;0;0
Stachybotrys_microspora	58;271;252;2;0;0;0;0;0;0;0;0;0;0;0;0;0;0;0;0;0;0;0;0;0	9;6;57;311;91;12;40;6;10;41;0;0;0;0;0;0;0;0;0;0;0	58;271;252;2;0;0;0;0;0;0;0;0;0;0;0;0;0;0;0;0;0;0;0;0;0 9;6;57;311;91;12;40;6;10;41;0;0;0;0;0;0;0;0;0;0;0
Paecilomyces_penicillatus	58;273;140;102;2;0;0;0;0;0;0;0;0;0;0;0;0;0;0;0;0;0;0;0;0	9;6;52;297;101;59;10;41;0;0;0;0;0;0;0;0;0;0;0;0;0	58;273;140;102;2;0;0;0;0;0;0;0;0;0;0;0;0;0;0;0;0;0;0;0;0 9;6;52;297;101;59;10;41;0;0;0;0;0;0;0;0;0;0;0;0;0
Beauveria_pseudobassiana	58;273;238;2;0;0;0;0;0;0;0;0;0;0;0;0;0;0;0;0;0;0;0;0;0	9;6;52;4;293;80;37;33;6;10;41;0;0;0;0;0;0;0;0;0;0	58;273;238;2;0;0;0;0;0;0;0;0;0;0;0;0;0;0;0;0;0;0;0;0;0 9;6;52;4;293;80;37;33;6;10;41;0;0;0;0;0;0;0;0;0;0
Beauveria_brongniartii	58;273;238;2;0;0;0;0;0;0;0;0;0;0;0;0;0;0;0;0;0;0;0;0;0	9;6;52;4;293;80;70;6;10;41;0;0;0;0;0;0;0;0;0;0;0	58;273;238;2;0;0;0;0;0;0;0;0;0;0;0;0;0;0;0;0;0;0;0;0;0 9;6;52;4;293;80;70;6;10;41;0;0;0;0;0;0;0;0;0;0;0
Daldinia_vernicosa	58;285;106;68;68;2;0;0;0;0;0;0;0;0;0;0;0;0;0;0;0;0;0;0;0	9;6;52;40;11;11;252;29;126;10;41;0;0;0;0;0;0;0;0;0;0	58;285;106;68;68;2;0;0;0;0;0;0;0;0;0;0;0;0;0;0;0;0;0;0;0 9;6;52;40;11;11;252;29;126;10;41;0;0;0;0;0;0;0;0;0;0
Claviceps_africana	58;286;152;116;2;0;0;0;0;0;0;0;0;0;0;0;0;0;0;0;0;0;0;0;0	9;6;52;12;92;10;324;58;10;41;0;0;0;0;0;0;0;0;0;0;0	58;286;152;116;2;0;0;0;0;0;0;0;0;0;0;0;0;0;0;0;0;0;0;0;0 9;6;52;12;92;10;324;58;10;41;0;0;0;0;0;0;0;0;0;0;0
Wickerhamiella_hasegawae	58;30;142;20;48;23;29;60;2;0;0;0;0;0;0;0;0;0;0;0;0;0;0;0;0	9;6;94;80;18;89;32;13;20;51;0;0;0;0;0;0;0;0;0;0;0	58;30;142;20;48;23;29;60;2;0;0;0;0;0;0;0;0;0;0;0;0;0;0;0;0 9;6;94;80;18;89;32;13;20;51;0;0;0;0;0;0;0;0;0;0;0
Alternaria_rosae	58;59;183;223;2;0;0;0;0;0;0;0;0;0;0;0;0;0;0;0;0;0;0;0;0	9;6;34;31;36;7;103;107;134;7;10;41;0;0;0;0;0;0;0;0;0	58;59;183;223;2;0;0;0;0;0;0;0;0;0;0;0;0;0;0;0;0;0;0;0;0 9;6;34;31;36;7;103;107;134;7;10;41;0;0;0;0;0;0;0;0;0
Saccharomycopsis_malanga	58;65;22;22;115;47;39;127;12;17;60;2;5;2;205;2;0;0;0;0;0;0;0;0;0	9;6;73;22;9;444;15;83;88;10;41;0;0;0;0;0;0;0;0;0;0	58;65;22;22;115;47;39;127;12;17;60;2;5;2;205;2;0;0;0;0;0;0;0;0;0 9;6;73;22;9;444;15;83;88;10;41;0;0;0;0;0;0;0;0;0;0
Lecanicillium_saksenae	58;8;108;181;68;172;2;0;0;0;0;0;0;0;0;0;0;0;0;0;0;0;0;0;0	9;6;453;19;19;34;6;10;41;0;0;0;0;0;0;0;0;0;0;0;0	58;8;108;181;68;172;2;0;0;0;0;0;0;0;0;0;0;0;0;0;0;0;0;0;0 9;6;453;19;19;34;6;10;41;0;0;0;0;0;0;0;0;0;0;0;0
Akanthomyces_muscarius	58;8;284;68;170;2;0;0;0;0;0;0;0;0;0;0;0;0;0;0;0;0;0;0;0	9;6;56;83;309;37;33;6;10;41;0;0;0;0;0;0;0;0;0;0;0	58;8;284;68;170;2;0;0;0;0;0;0;0;0;0;0;0;0;0;0;0;0;0;0;0 9;6;56;83;309;37;33;6;10;41;0;0;0;0;0;0;0;0;0;0;0
Aphanocladium_album	58;8;289;68;172;2;0;0;0;0;0;0;0;0;0;0;0;0;0;0;0;0;0;0;0	9;6;453;19;19;34;6;10;41;0;0;0;0;0;0;0;0;0;0;0;0	58;8;289;68;172;2;0;0;0;0;0;0;0;0;0;0;0;0;0;0;0;0;0;0;0 9;6;453;19;19;34;6;10;41;0;0;0;0;0;0;0;0;0;0;0;0
Xylaria_digitata	58;86;38;170;133;101;2;0;0;0;0;0;0;0;0;0;0;0;0;0;0;0;0;0;0	9;6;56;18;22;19;295;40;66;6;10;41;0;0;0;0;0;0;0;0;0	58;86;38;170;133;101;2;0;0;0;0;0;0;0;0;0;0;0;0;0;0;0;0;0;0 9;6;56;18;22;19;295;40;66;6;10;41;0;0;0;0;0;0;0;0;0
Xylaria_hypoxylon	59;101;19;16;153;235;2;0;0;0;0;0;0;0;0;0;0;0;0;0;0;0;0;0;0	9;6;57;18;19;22;17;273;40;67;6;10;41;0;0;0;0;0;0;0;0	59;101;19;16;153;235;2;0;0;0;0;0;0;0;0;0;0;0;0;0;0;0;0;0;0 9;6;57;18;19;22;17;273;40;67;6;10;41;0;0;0;0;0;0;0;0
Xylaria_multiplex	59;120;2;170;239;2;0;0;0;0;0;0;0;0;0;0;0;0;0;0;0;0;0;0;0	9;6;57;18;41;19;274;40;71;6;10;41;0;0;0;0;0;0;0;0;0	59;120;2;170;239;2;0;0;0;0;0;0;0;0;0;0;0;0;0;0;0;0;0;0;0 9;6;57;18;41;19;274;40;71;6;10;41;0;0;0;0;0;0;0;0;0
Xylaria_venustula	59;121;5;19;154;245;2;0;0;0;0;0;0;0;0;0;0;0;0;0;0;0;0;0;0	9;6;75;127;197;17;41;76;6;10;41;0;0;0;0;0;0;0;0;0;0	59;121;5;19;154;245;2;0;0;0;0;0;0;0;0;0;0;0;0;0;0;0;0;0;0 9;6;75;127;197;17;41;76;6;10;41;0;0;0;0;0;0;0;0;0;0
Kodamaea_anthophila	59;20;7;165;161;2;0;0;0;0;0;0;0;0;0;0;0;0;0;0;0;0;0;0;0	9;6;164;16;43;81;31;64;0;0;0;0;0;0;0;0;0;0;0;0;0	59;20;7;165;161;2;0;0;0;0;0;0;0;0;0;0;0;0;0;0;0;0;0;0;0 9;6;164;16;43;81;31;64;0;0;0;0;0;0;0;0;0;0;0;0;0
Saturnispora_dispora	59;23;171;27;158;2;0;0;0;0;0;0;0;0;0;0;0;0;0;0;0;0;0;0;0	9;6;99;241;34;10;41;0;0;0;0;0;0;0;0;0;0;0;0;0;0	59;23;171;27;158;2;0;0;0;0;0;0;0;0;0;0;0;0;0;0;0;0;0;0;0 9;6;99;241;34;10;41;0;0;0;0;0;0;0;0;0;0;0;0;0;0
Dendryphion_nanum	59;25;64;164;233;2;0;0;0;0;0;0;0;0;0;0;0;0;0;0;0;0;0;0;0	9;6;65;258;7;5;103;35;8;10;41;0;0;0;0;0;0;0;0;0;0	59;25;64;164;233;2;0;0;0;0;0;0;0;0;0;0;0;0;0;0;0;0;0;0;0 9;6;65;258;7;5;103;35;8;10;41;0;0;0;0;0;0;0;0;0;0
Ophiocordyceps_unilateralis	59;512;2;0;0;0;0;0;0;0;0;0;0;0;0;0;0;0;0;0;0;0;0;0;0	9;6;66;61;202;178;51;0;0;0;0;0;0;0;0;0;0;0;0;0;0	59;512;2;0;0;0;0;0;0;0;0;0;0;0;0;0;0;0;0;0;0;0;0;0;0 9;6;66;61;202;178;51;0;0;0;0;0;0;0;0;0;0;0;0;0;0
Ustulina_deusta;Kretzschmaria_deusta	59;67;117;2;152;187;61;2;0;0;0;0;0;0;0;0;0;0;0;0;0;0;0;0;0	9;6;57;22;40;13;17;27;284;115;6;10;41;0;0;0;0;0;0;0;0	59;67;117;2;152;187;61;2;0;0;0;0;0;0;0;0;0;0;0;0;0;0;0;0;0 9;6;57;22;40;13;17;27;284;115;6;10;41;0;0;0;0;0;0;0;0
Protomyces_inundatus	59;81;166;137;35;74;2;0;0;0;0;0;0;0;0;0;0;0;0;0;0;0;0;0;0	9;6;334;6;64;22;62;10;41;0;0;0;0;0;0;0;0;0;0;0;0	59;81;166;137;35;74;2;0;0;0;0;0;0;0;0;0;0;0;0;0;0;0;0;0;0 9;6;334;6;64;22;62;10;41;0;0;0;0;0;0;0;0;0;0;0;0
Protomyces_lactucae-debilis	59;82;166;34;2;137;76;2;0;0;0;0;0;0;0;0;0;0;0;0;0;0;0;0;0	9;6;335;6;64;87;10;41;0;0;0;0;0;0;0;0;0;0;0;0;0	59;82;166;34;2;137;76;2;0;0;0;0;0;0;0;0;0;0;0;0;0;0;0;0;0 9;6;335;6;64;87;10;41;0;0;0;0;0;0;0;0;0;0;0;0;0
Protomyces_pachydermus	59;83;167;37;137;76;2;0;0;0;0;0;0;0;0;0;0;0;0;0;0;0;0;0;0	9;6;338;6;64;87;10;41;0;0;0;0;0;0;0;0;0;0;0;0;0	59;83;167;37;137;76;2;0;0;0;0;0;0;0;0;0;0;0;0;0;0;0;0;0;0 9;6;338;6;64;87;10;41;0;0;0;0;0;0;0;0;0;0;0;0;0
Protomyces_macrosporus	59;84;166;172;73;2;0;0;0;0;0;0;0;0;0;0;0;0;0;0;0;0;0;0;0	9;6;337;6;64;22;61;10;41;0;0;0;0;0;0;0;0;0;0;0;0	59;84;166;172;73;2;0;0;0;0;0;0;0;0;0;0;0;0;0;0;0;0;0;0;0 9;6;337;6;64;22;61;10;41;0;0;0;0;0;0;0;0;0;0;0;0
Protomyces_sp_C29	59;85;165;33;136;75;2;0;0;0;0;0;0;0;0;0;0;0;0;0;0;0;0;0;0	9;6;334;6;64;85;10;41;0;0;0;0;0;0;0;0;0;0;0;0;0	59;85;165;33;136;75;2;0;0;0;0;0;0;0;0;0;0;0;0;0;0;0;0;0;0 9;6;334;6;64;85;10;41;0;0;0;0;0;0;0;0;0;0;0;0;0
Protomyces_gravidus	59;86;168;29;7;220;2;0;0;0;0;0;0;0;0;0;0;0;0;0;0;0;0;0;0	9;6;341;6;69;23;66;10;41;0;0;0;0;0;0;0;0;0;0;0;0	59;86;168;29;7;220;2;0;0;0;0;0;0;0;0;0;0;0;0;0;0;0;0;0;0 9;6;341;6;69;23;66;10;41;0;0;0;0;0;0;0;0;0;0;0;0
Cladonia_rangiferina	60;10;170;236;9;44;150;142;59;2;0;0;0;0;0;0;0;0;0;0;0;0;0;0;0	9;6;29;10;139;13;223;90;5;17;95;20;90;26;110;0;0;0;0;0;0	60;10;170;236;9;44;150;142;59;2;0;0;0;0;0;0;0;0;0;0;0;0;0;0;0 9;6;29;10;139;13;223;90;5;17;95;20;90;26;110;0;0;0;0;0;0
Cladonia_borealis	60;10;173;240;9;44;149;141;15;49;2;0;0;0;0;0;0;0;0;0;0;0;0;0;0	9;6;29;10;155;226;91;5;76;35;20;11;219;0;0;0;0;0;0;0;0	60;10;173;240;9;44;149;141;15;49;2;0;0;0;0;0;0;0;0;0;0;0;0;0;0 9;6;29;10;155;226;91;5;76;35;20;11;219;0;0;0;0;0;0;0;0
Ceratocystis_albifundus	60;10;69;37;19;13;35;6;150;177;27;64;78;2;0;0;0;0;0;0;0;0;0;0;0	9;6;85;32;70;255;132;101;6;10;41;0;0;0;0;0;0;0;0;0;0	60;10;69;37;19;13;35;6;150;177;27;64;78;2;0;0;0;0;0;0;0;0;0;0;0 9;6;85;32;70;255;132;101;6;10;41;0;0;0;0;0;0;0;0;0;0
Candida_torresii	60;107;66;35;103;2;0;0;0;0;0;0;0;0;0;0;0;0;0;0;0;0;0;0;0	9;6;51;97;18;141;10;41;0;0;0;0;0;0;0;0;0;0;0;0;0	60;107;66;35;103;2;0;0;0;0;0;0;0;0;0;0;0;0;0;0;0;0;0;0;0 9;6;51;97;18;141;10;41;0;0;0;0;0;0;0;0;0;0;0;0;0
Escovopsis_weberi	60;14;93;195;275;2;0;0;0;0;0;0;0;0;0;0;0;0;0;0;0;0;0;0;0	9;6;54;513;6;10;41;0;0;0;0;0;0;0;0;0;0;0;0;0;0	60;14;93;195;275;2;0;0;0;0;0;0;0;0;0;0;0;0;0;0;0;0;0;0;0 9;6;54;513;6;10;41;0;0;0;0;0;0;0;0;0;0;0;0;0;0
Cladonia_uncialis	60;141;149;44;9;239;169;10;59;2;0;0;0;0;0;0;0;0;0;0;0;0;0;0;0	9;6;44;82;76;31;111;5;63;27;226;13;138;10;41;0;0;0;0;0;0	60;141;149;44;9;239;169;10;59;2;0;0;0;0;0;0;0;0;0;0;0;0;0;0;0 9;6;44;82;76;31;111;5;63;27;226;13;138;10;41;0;0;0;0;0;0
Ophiocordyceps_camponoti-floridani	60;284;228;2;0;0;0;0;0;0;0;0;0;0;0;0;0;0;0;0;0;0;0;0;0	9;6;339;94;69;6;51;0;0;0;0;0;0;0;0;0;0;0;0;0;0	60;284;228;2;0;0;0;0;0;0;0;0;0;0;0;0;0;0;0;0;0;0;0;0;0 9;6;339;94;69;6;51;0;0;0;0;0;0;0;0;0;0;0;0;0;0
Morchella_sextelata	60;327;17;151;7;2;32;79;4;60;2;0;0;0;0;0;0;0;0;0;0;0;0;0;0	9;6;69;6;10;47;26;49;191;93;83;101;10;41;0;0;0;0;0;0;0	60;327;17;151;7;2;32;79;4;60;2;0;0;0;0;0;0;0;0;0;0;0;0;0;0 9;6;69;6;10;47;26;49;191;93;83;101;10;41;0;0;0;0;0;0;0
Cladonia_squamosa	60;87;48;149;9;35;9;237;173;10;59;2;0;0;0;0;0;0;0;0;0;0;0;0;0	9;6;44;81;22;49;31;116;90;224;155;10;41;0;0;0;0;0;0;0;0	60;87;48;149;9;35;9;237;173;10;59;2;0;0;0;0;0;0;0;0;0;0;0;0;0 9;6;44;81;22;49;31;116;90;224;155;10;41;0;0;0;0;0;0;0;0
Blastobotrys_americana	60;97;291;2;5;162;2;0;0;0;0;0;0;0;0;0;0;0;0;0;0;0;0;0;0	9;6;69;70;13;103;151;61;36;50;10;41;0;0;0;0;0;0;0;0;0	60;97;291;2;5;162;2;0;0;0;0;0;0;0;0;0;0;0;0;0;0;0;0;0;0 9;6;69;70;13;103;151;61;36;50;10;41;0;0;0;0;0;0;0;0;0
Saturnispora_hagleri	61;20;174;77;43;68;2;0;0;0;0;0;0;0;0;0;0;0;0;0;0;0;0;0;0	9;6;94;251;34;10;41;0;0;0;0;0;0;0;0;0;0;0;0;0;0	61;20;174;77;43;68;2;0;0;0;0;0;0;0;0;0;0;0;0;0;0;0;0;0;0 9;6;94;251;34;10;41;0;0;0;0;0;0;0;0;0;0;0;0;0;0
Colletotrichum_australisinense	61;283;231;2;0;0;0;0;0;0;0;0;0;0;0;0;0;0;0;0;0;0;0;0;0	9;6;51;111;231;13;43;56;6;10;41;0;0;0;0;0;0;0;0;0;0	61;283;231;2;0;0;0;0;0;0;0;0;0;0;0;0;0;0;0;0;0;0;0;0;0 9;6;51;111;231;13;43;56;6;10;41;0;0;0;0;0;0;0;0;0;0
Sphaerosporella_brunnea	61;284;35;74;77;59;2;0;0;0;0;0;0;0;0;0;0;0;0;0;0;0;0;0;0	9;6;71;44;18;321;72;10;41;0;0;0;0;0;0;0;0;0;0;0;0	61;284;35;74;77;59;2;0;0;0;0;0;0;0;0;0;0;0;0;0;0;0;0;0;0 9;6;71;44;18;321;72;10;41;0;0;0;0;0;0;0;0;0;0;0;0
Grosmannia_penicillata	61;4;112;24;148;59;208;2;0;0;0;0;0;0;0;0;0;0;0;0;0;0;0;0;0	9;6;103;52;350;41;6;10;41;0;0;0;0;0;0;0;0;0;0;0;0	61;4;112;24;148;59;208;2;0;0;0;0;0;0;0;0;0;0;0;0;0;0;0;0;0 9;6;103;52;350;41;6;10;41;0;0;0;0;0;0;0;0;0;0;0;0
Candida_montana	61;80;147;52;27;138;2;0;0;0;0;0;0;0;0;0;0;0;0;0;0;0;0;0;0	9;6;38;4;119;38;113;129;10;41;0;0;0;0;0;0;0;0;0;0;0	61;80;147;52;27;138;2;0;0;0;0;0;0;0;0;0;0;0;0;0;0;0;0;0;0 9;6;38;4;119;38;113;129;10;41;0;0;0;0;0;0;0;0;0;0;0
Phyllachora_maydis	62;2;170;234;2;0;0;0;0;0;0;0;0;0;0;0;0;0;0;0;0;0;0;0;0	9;6;29;116;253;6;51;0;0;0;0;0;0;0;0;0;0;0;0;0;0	62;2;170;234;2;0;0;0;0;0;0;0;0;0;0;0;0;0;0;0;0;0;0;0;0 9;6;29;116;253;6;51;0;0;0;0;0;0;0;0;0;0;0;0;0;0
Cladosporium_austrohemisphaericum	62;21;239;226;2;0;0;0;0;0;0;0;0;0;0;0;0;0;0;0;0;0;0;0;0	9;6;439;39;6;10;41;0;0;0;0;0;0;0;0;0;0;0;0;0;0	62;21;239;226;2;0;0;0;0;0;0;0;0;0;0;0;0;0;0;0;0;0;0;0;0 9;6;439;39;6;10;41;0;0;0;0;0;0;0;0;0;0;0;0;0;0
Saturnispora_serradocipensis	62;24;176;27;58;112;2;0;0;0;0;0;0;0;0;0;0;0;0;0;0;0;0;0;0	9;6;99;181;82;33;10;41;0;0;0;0;0;0;0;0;0;0;0;0;0	62;24;176;27;58;112;2;0;0;0;0;0;0;0;0;0;0;0;0;0;0;0;0;0;0 9;6;99;181;82;33;10;41;0;0;0;0;0;0;0;0;0;0;0;0;0
Grosmannia_galeiformis	62;267;265;2;0;0;0;0;0;0;0;0;0;0;0;0;0;0;0;0;0;0;0;0;0	9;6;52;83;17;364;8;6;10;41;0;0;0;0;0;0;0;0;0;0;0	62;267;265;2;0;0;0;0;0;0;0;0;0;0;0;0;0;0;0;0;0;0;0;0;0 9;6;52;83;17;364;8;6;10;41;0;0;0;0;0;0;0;0;0;0;0
Saccharomycopsis_schoenii	62;87;2;28;24;27;2;12;132;12;10;7;46;54;42;88;62;2;0;0;0;0;0;0;0	9;6;395;28;81;12;6;17;42;52;10;41;0;0;0;0;0;0;0;0;0	62;87;2;28;24;27;2;12;132;12;10;7;46;54;42;88;62;2;0;0;0;0;0;0;0 9;6;395;28;81;12;6;17;42;52;10;41;0;0;0;0;0;0;0;0;0
Rusavskia_elegans	628;100;2;0;0;0;0;0;0;0;0;0;0;0;0;0;0;0;0;0;0;0;0;0;0	9;6;161;233;174;25;35;41;46;0;0;0;0;0;0;0;0;0;0;0;0	628;100;2;0;0;0;0;0;0;0;0;0;0;0;0;0;0;0;0;0;0;0;0;0;0 9;6;161;233;174;25;35;41;46;0;0;0;0;0;0;0;0;0;0;0;0
Plenodomus_libanotidis	63;100;189;239;2;0;0;0;0;0;0;0;0;0;0;0;0;0;0;0;0;0;0;0;0	9;6;71;394;62;10;41;0;0;0;0;0;0;0;0;0;0;0;0;0;0	63;100;189;239;2;0;0;0;0;0;0;0;0;0;0;0;0;0;0;0;0;0;0;0;0 9;6;71;394;62;10;41;0;0;0;0;0;0;0;0;0;0;0;0;0;0
Ophioceras_dolichostomum	63;104;169;101;37;50;65;2;0;0;0;0;0;0;0;0;0;0;0;0;0;0;0;0;0	9;6;57;5;443;14;6;10;41;0;0;0;0;0;0;0;0;0;0;0;0	63;104;169;101;37;50;65;2;0;0;0;0;0;0;0;0;0;0;0;0;0;0;0;0;0 9;6;57;5;443;14;6;10;41;0;0;0;0;0;0;0;0;0;0;0;0
Ogataea_angusta	63;114;90;172;15;70;217;2;0;0;0;0;0;0;0;0;0;0;0;0;0;0;0;0;0	9;6;29;10;51;31;20;189;77;91;178;6;46;0;0;0;0;0;0;0;0	63;114;90;172;15;70;217;2;0;0;0;0;0;0;0;0;0;0;0;0;0;0;0;0;0 9;6;29;10;51;31;20;189;77;91;178;6;46;0;0;0;0;0;0;0;0
Geosmithia_putterillii	63;127;152;165;82;2;0;0;0;0;0;0;0;0;0;0;0;0;0;0;0;0;0;0;0	9;6;39;61;278;59;8;22;52;6;10;41;0;0;0;0;0;0;0;0;0	63;127;152;165;82;2;0;0;0;0;0;0;0;0;0;0;0;0;0;0;0;0;0;0;0 9;6;39;61;278;59;8;22;52;6;10;41;0;0;0;0;0;0;0;0;0
Geosmithia_flava	63;129;153;168;19;64;2;0;0;0;0;0;0;0;0;0;0;0;0;0;0;0;0;0;0	9;6;39;344;60;8;75;6;10;41;0;0;0;0;0;0;0;0;0;0;0	63;129;153;168;19;64;2;0;0;0;0;0;0;0;0;0;0;0;0;0;0;0;0;0;0 9;6;39;344;60;8;75;6;10;41;0;0;0;0;0;0;0;0;0;0;0
Metschnikowia_mauinuiana	63;23;57;4;8;6;104;62;64;36;25;30;2;0;0;0;0;0;0;0;0;0;0;0;0	9;6;22;67;18;122;35;78;127;0;0;0;0;0;0;0;0;0;0;0;0	63;23;57;4;8;6;104;62;64;36;25;30;2;0;0;0;0;0;0;0;0;0;0;0;0 9;6;22;67;18;122;35;78;127;0;0;0;0;0;0;0;0;0;0;0;0
Candida_blankii	63;29;200;27;183;2;0;0;0;0;0;0;0;0;0;0;0;0;0;0;0;0;0;0;0	9;6;205;107;70;7;49;51;0;0;0;0;0;0;0;0;0;0;0;0;0	63;29;200;27;183;2;0;0;0;0;0;0;0;0;0;0;0;0;0;0;0;0;0;0;0 9;6;205;107;70;7;49;51;0;0;0;0;0;0;0;0;0;0;0;0;0
Candida_duobushaemulonis	63;35;70;66;60;34;60;2;0;0;0;0;0;0;0;0;0;0;0;0;0;0;0;0;0	9;6;149;18;89;78;41;0;0;0;0;0;0;0;0;0;0;0;0;0;0	63;35;70;66;60;34;60;2;0;0;0;0;0;0;0;0;0;0;0;0;0;0;0;0;0 9;6;149;18;89;78;41;0;0;0;0;0;0;0;0;0;0;0;0;0;0
Fusarium_poae	63;5;2;87;101;126;2;0;0;0;0;0;0;0;0;0;0;0;0;0;0;0;0;0;0	9;6;180;53;6;81;10;41;0;0;0;0;0;0;0;0;0;0;0;0;0	63;5;2;87;101;126;2;0;0;0;0;0;0;0;0;0;0;0;0;0;0;0;0;0;0 9;6;180;53;6;81;10;41;0;0;0;0;0;0;0;0;0;0;0;0;0
Tolypocladium_album	64;100;171;241;2;0;0;0;0;0;0;0;0;0;0;0;0;0;0;0;0;0;0;0;0	9;6;54;7;307;53;33;58;10;41;0;0;0;0;0;0;0;0;0;0;0	64;100;171;241;2;0;0;0;0;0;0;0;0;0;0;0;0;0;0;0;0;0;0;0;0 9;6;54;7;307;53;33;58;10;41;0;0;0;0;0;0;0;0;0;0;0
Fusarium_algeriense	64;105;149;66;174;2;0;0;0;0;0;0;0;0;0;0;0;0;0;0;0;0;0;0;0	9;6;54;375;7;58;10;41;0;0;0;0;0;0;0;0;0;0;0;0;0	64;105;149;66;174;2;0;0;0;0;0;0;0;0;0;0;0;0;0;0;0;0;0;0;0 9;6;54;375;7;58;10;41;0;0;0;0;0;0;0;0;0;0;0;0;0
Fusarium_buxicola	64;105;153;252;2;0;0;0;0;0;0;0;0;0;0;0;0;0;0;0;0;0;0;0;0	9;6;54;7;363;17;7;62;10;41;0;0;0;0;0;0;0;0;0;0;0	64;105;153;252;2;0;0;0;0;0;0;0;0;0;0;0;0;0;0;0;0;0;0;0;0 9;6;54;7;363;17;7;62;10;41;0;0;0;0;0;0;0;0;0;0;0
Thelonectria_rubi	64;110;150;275;2;0;0;0;0;0;0;0;0;0;0;0;0;0;0;0;0;0;0;0;0	9;6;54;415;7;59;10;41;0;0;0;0;0;0;0;0;0;0;0;0;0	64;110;150;275;2;0;0;0;0;0;0;0;0;0;0;0;0;0;0;0;0;0;0;0;0 9;6;54;415;7;59;10;41;0;0;0;0;0;0;0;0;0;0;0;0;0
Pseudonectria_buxi	64;110;156;242;2;0;0;0;0;0;0;0;0;0;0;0;0;0;0;0;0;0;0;0;0	9;6;54;448;6;10;41;0;0;0;0;0;0;0;0;0;0;0;0;0;0	64;110;156;242;2;0;0;0;0;0;0;0;0;0;0;0;0;0;0;0;0;0;0;0;0 9;6;54;448;6;10;41;0;0;0;0;0;0;0;0;0;0;0;0;0;0
Pseudonectria_foliicola	64;111;156;242;2;0;0;0;0;0;0;0;0;0;0;0;0;0;0;0;0;0;0;0;0	9;6;54;449;6;10;41;0;0;0;0;0;0;0;0;0;0;0;0;0;0	64;111;156;242;2;0;0;0;0;0;0;0;0;0;0;0;0;0;0;0;0;0;0;0;0 9;6;54;449;6;10;41;0;0;0;0;0;0;0;0;0;0;0;0;0;0
Tolypocladium_pustulatum	64;119;150;240;2;0;0;0;0;0;0;0;0;0;0;0;0;0;0;0;0;0;0;0;0	9;6;54;6;356;33;60;10;41;0;0;0;0;0;0;0;0;0;0;0;0	64;119;150;240;2;0;0;0;0;0;0;0;0;0;0;0;0;0;0;0;0;0;0;0;0 9;6;54;6;356;33;60;10;41;0;0;0;0;0;0;0;0;0;0;0;0
Galactomyces_reessii	64;14;2;155;81;59;2;0;0;0;0;0;0;0;0;0;0;0;0;0;0;0;0;0;0	9;6;311;51;0;0;0;0;0;0;0;0;0;0;0;0;0;0;0;0;0	64;14;2;155;81;59;2;0;0;0;0;0;0;0;0;0;0;0;0;0;0;0;0;0;0 9;6;311;51;0;0;0;0;0;0;0;0;0;0;0;0;0;0;0;0;0
Usnochroma_carphineum	64;201;20;157;91;45;139;30;83;2;0;0;0;0;0;0;0;0;0;0;0;0;0;0;0	9;6;72;20;8;253;108;224;5;76;5;46;0;0;0;0;0;0;0;0;0	64;201;20;157;91;45;139;30;83;2;0;0;0;0;0;0;0;0;0;0;0;0;0;0;0 9;6;72;20;8;253;108;224;5;76;5;46;0;0;0;0;0;0;0;0;0
Phaeomoniella_chlamydospora	64;214;212;2;0;0;0;0;0;0;0;0;0;0;0;0;0;0;0;0;0;0;0;0;0	9;6;54;21;91;4;226;15;41;25;0;0;0;0;0;0;0;0;0;0;0	64;214;212;2;0;0;0;0;0;0;0;0;0;0;0;0;0;0;0;0;0;0;0;0;0 9;6;54;21;91;4;226;15;41;25;0;0;0;0;0;0;0;0;0;0;0
Dactylonectria_estremocensis	64;241;238;2;0;0;0;0;0;0;0;0;0;0;0;0;0;0;0;0;0;0;0;0;0	9;6;54;345;22;58;10;41;0;0;0;0;0;0;0;0;0;0;0;0;0	64;241;238;2;0;0;0;0;0;0;0;0;0;0;0;0;0;0;0;0;0;0;0;0;0 9;6;54;345;22;58;10;41;0;0;0;0;0;0;0;0;0;0;0;0;0
Neonectria_coccinea	64;242;240;2;0;0;0;0;0;0;0;0;0;0;0;0;0;0;0;0;0;0;0;0;0	9;6;402;74;6;10;41;0;0;0;0;0;0;0;0;0;0;0;0;0;0	64;242;240;2;0;0;0;0;0;0;0;0;0;0;0;0;0;0;0;0;0;0;0;0;0 9;6;402;74;6;10;41;0;0;0;0;0;0;0;0;0;0;0;0;0;0
Corinectria_fuckeliana	64;243;242;2;0;0;0;0;0;0;0;0;0;0;0;0;0;0;0;0;0;0;0;0;0	9;6;54;351;22;52;6;10;41;0;0;0;0;0;0;0;0;0;0;0;0	64;243;242;2;0;0;0;0;0;0;0;0;0;0;0;0;0;0;0;0;0;0;0;0;0 9;6;54;351;22;52;6;10;41;0;0;0;0;0;0;0;0;0;0;0;0
Xanthoria_mediterranea	64;248;157;43;28;131;113;2;0;0;0;0;0;0;0;0;0;0;0;0;0;0;0;0;0	9;6;72;308;170;12;77;5;34;42;5;46;0;0;0;0;0;0;0;0;0	64;248;157;43;28;131;113;2;0;0;0;0;0;0;0;0;0;0;0;0;0;0;0;0;0 9;6;72;308;170;12;77;5;34;42;5;46;0;0;0;0;0;0;0;0;0
Fusarium_austroafricanum	64;253;103;125;2;0;0;0;0;0;0;0;0;0;0;0;0;0;0;0;0;0;0;0;0	9;6;54;286;55;6;23;57;10;41;0;0;0;0;0;0;0;0;0;0;0	64;253;103;125;2;0;0;0;0;0;0;0;0;0;0;0;0;0;0;0;0;0;0;0;0 9;6;54;286;55;6;23;57;10;41;0;0;0;0;0;0;0;0;0;0;0
Fusarium_concolor	64;253;104;125;2;0;0;0;0;0;0;0;0;0;0;0;0;0;0;0;0;0;0;0;0	9;6;54;286;21;35;6;23;57;10;41;0;0;0;0;0;0;0;0;0;0	64;253;104;125;2;0;0;0;0;0;0;0;0;0;0;0;0;0;0;0;0;0;0;0;0 9;6;54;286;21;35;6;23;57;10;41;0;0;0;0;0;0;0;0;0;0
Fusarium_babinda	64;253;157;83;2;0;0;0;0;0;0;0;0;0;0;0;0;0;0;0;0;0;0;0;0	9;6;54;374;7;58;10;41;0;0;0;0;0;0;0;0;0;0;0;0;0	64;253;157;83;2;0;0;0;0;0;0;0;0;0;0;0;0;0;0;0;0;0;0;0;0 9;6;54;374;7;58;10;41;0;0;0;0;0;0;0;0;0;0;0;0;0
Fusarium_anguioides	64;254;103;125;2;0;0;0;0;0;0;0;0;0;0;0;0;0;0;0;0;0;0;0;0	9;6;54;287;55;6;80;10;41;0;0;0;0;0;0;0;0;0;0;0;0	64;254;103;125;2;0;0;0;0;0;0;0;0;0;0;0;0;0;0;0;0;0;0;0;0 9;6;54;287;55;6;80;10;41;0;0;0;0;0;0;0;0;0;0;0;0
Fusarium_stilboides	64;255;239;2;0;0;0;0;0;0;0;0;0;0;0;0;0;0;0;0;0;0;0;0;0	9;6;54;358;24;58;10;41;0;0;0;0;0;0;0;0;0;0;0;0;0	64;255;239;2;0;0;0;0;0;0;0;0;0;0;0;0;0;0;0;0;0;0;0;0;0 9;6;54;358;24;58;10;41;0;0;0;0;0;0;0;0;0;0;0;0;0
Fusarium_dimerum	64;255;245;2;0;0;0;0;0;0;0;0;0;0;0;0;0;0;0;0;0;0;0;0;0	9;6;54;7;439;10;41;0;0;0;0;0;0;0;0;0;0;0;0;0;0	64;255;245;2;0;0;0;0;0;0;0;0;0;0;0;0;0;0;0;0;0;0;0;0;0 9;6;54;7;439;10;41;0;0;0;0;0;0;0;0;0;0;0;0;0;0
Fusarium_lateritium	64;256;155;83;2;0;0;0;0;0;0;0;0;0;0;0;0;0;0;0;0;0;0;0;0	9;6;54;375;7;58;10;41;0;0;0;0;0;0;0;0;0;0;0;0;0	64;256;155;83;2;0;0;0;0;0;0;0;0;0;0;0;0;0;0;0;0;0;0;0;0 9;6;54;375;7;58;10;41;0;0;0;0;0;0;0;0;0;0;0;0;0
Fusarium_heterosporum	64;256;157;82;2;0;0;0;0;0;0;0;0;0;0;0;0;0;0;0;0;0;0;0;0	9;6;54;285;92;7;57;10;41;0;0;0;0;0;0;0;0;0;0;0;0	64;256;157;82;2;0;0;0;0;0;0;0;0;0;0;0;0;0;0;0;0;0;0;0;0 9;6;54;285;92;7;57;10;41;0;0;0;0;0;0;0;0;0;0;0;0
Fusarium_avenaceum	64;256;159;82;2;0;0;0;0;0;0;0;0;0;0;0;0;0;0;0;0;0;0;0;0	9;6;54;379;7;57;10;41;0;0;0;0;0;0;0;0;0;0;0;0;0	64;256;159;82;2;0;0;0;0;0;0;0;0;0;0;0;0;0;0;0;0;0;0;0;0 9;6;54;379;7;57;10;41;0;0;0;0;0;0;0;0;0;0;0;0;0
Fusarium_tricinctum;Fusarium_acuminatum	64;256;161;82;2;0;0;0;0;0;0;0;0;0;0;0;0;0;0;0;0;0;0;0;0	9;6;54;381;7;57;10;41;0;0;0;0;0;0;0;0;0;0;0;0;0	64;256;161;82;2;0;0;0;0;0;0;0;0;0;0;0;0;0;0;0;0;0;0;0;0 9;6;54;381;7;57;10;41;0;0;0;0;0;0;0;0;0;0;0;0;0
Fusarium_rusci	64;256;179;83;2;0;0;0;0;0;0;0;0;0;0;0;0;0;0;0;0;0;0;0;0	9;6;382;71;7;58;10;41;0;0;0;0;0;0;0;0;0;0;0;0;0	64;256;179;83;2;0;0;0;0;0;0;0;0;0;0;0;0;0;0;0;0;0;0;0;0 9;6;382;71;7;58;10;41;0;0;0;0;0;0;0;0;0;0;0;0;0
Fusarium_torreyae	64;256;244;2;0;0;0;0;0;0;0;0;0;0;0;0;0;0;0;0;0;0;0;0;0	9;6;54;381;7;58;10;41;0;0;0;0;0;0;0;0;0;0;0;0;0	64;256;244;2;0;0;0;0;0;0;0;0;0;0;0;0;0;0;0;0;0;0;0;0;0 9;6;54;381;7;58;10;41;0;0;0;0;0;0;0;0;0;0;0;0;0
Fusarium_nurragi	64;256;244;2;0;0;0;0;0;0;0;0;0;0;0;0;0;0;0;0;0;0;0;0;0	9;6;54;382;7;57;10;41;0;0;0;0;0;0;0;0;0;0;0;0;0	64;256;244;2;0;0;0;0;0;0;0;0;0;0;0;0;0;0;0;0;0;0;0;0;0 9;6;54;382;7;57;10;41;0;0;0;0;0;0;0;0;0;0;0;0;0
Fusarium_sarcochroum	64;257;153;84;2;0;0;0;0;0;0;0;0;0;0;0;0;0;0;0;0;0;0;0;0	9;6;54;440;10;41;0;0;0;0;0;0;0;0;0;0;0;0;0;0;0	64;257;153;84;2;0;0;0;0;0;0;0;0;0;0;0;0;0;0;0;0;0;0;0;0 9;6;54;440;10;41;0;0;0;0;0;0;0;0;0;0;0;0;0;0;0
Fusarium_verrucosum	64;257;155;83;2;0;0;0;0;0;0;0;0;0;0;0;0;0;0;0;0;0;0;0;0	9;6;143;287;7;52;6;10;41;0;0;0;0;0;0;0;0;0;0;0;0	64;257;155;83;2;0;0;0;0;0;0;0;0;0;0;0;0;0;0;0;0;0;0;0;0 9;6;143;287;7;52;6;10;41;0;0;0;0;0;0;0;0;0;0;0;0
Fusarium_graminum	64;257;157;82;2;0;0;0;0;0;0;0;0;0;0;0;0;0;0;0;0;0;0;0;0	9;6;54;286;92;7;57;10;41;0;0;0;0;0;0;0;0;0;0;0;0	64;257;157;82;2;0;0;0;0;0;0;0;0;0;0;0;0;0;0;0;0;0;0;0;0 9;6;54;286;92;7;57;10;41;0;0;0;0;0;0;0;0;0;0;0;0
Fusarium_guadeloupense	64;257;236;2;0;0;0;0;0;0;0;0;0;0;0;0;0;0;0;0;0;0;0;0;0	9;6;54;102;272;7;58;10;41;0;0;0;0;0;0;0;0;0;0;0;0	64;257;236;2;0;0;0;0;0;0;0;0;0;0;0;0;0;0;0;0;0;0;0;0;0 9;6;54;102;272;7;58;10;41;0;0;0;0;0;0;0;0;0;0;0;0
Fusarium_illudens	64;258;164;83;2;0;0;0;0;0;0;0;0;0;0;0;0;0;0;0;0;0;0;0;0	9;6;54;4;382;7;58;10;41;0;0;0;0;0;0;0;0;0;0;0;0	64;258;164;83;2;0;0;0;0;0;0;0;0;0;0;0;0;0;0;0;0;0;0;0;0 9;6;54;4;382;7;58;10;41;0;0;0;0;0;0;0;0;0;0;0;0
Fusarium_setosum	64;258;75;174;2;0;0;0;0;0;0;0;0;0;0;0;0;0;0;0;0;0;0;0;0	9;6;54;28;357;7;61;10;41;0;0;0;0;0;0;0;0;0;0;0;0	64;258;75;174;2;0;0;0;0;0;0;0;0;0;0;0;0;0;0;0;0;0;0;0;0 9;6;54;28;357;7;61;10;41;0;0;0;0;0;0;0;0;0;0;0;0
Tolypocladium_capitatum	64;259;234;2;0;0;0;0;0;0;0;0;0;0;0;0;0;0;0;0;0;0;0;0;0	9;6;60;342;33;58;10;41;0;0;0;0;0;0;0;0;0;0;0;0;0	64;259;234;2;0;0;0;0;0;0;0;0;0;0;0;0;0;0;0;0;0;0;0;0;0 9;6;60;342;33;58;10;41;0;0;0;0;0;0;0;0;0;0;0;0;0
Fusarium_zanthoxyli	64;259;244;2;0;0;0;0;0;0;0;0;0;0;0;0;0;0;0;0;0;0;0;0;0	9;6;54;382;7;60;10;41;0;0;0;0;0;0;0;0;0;0;0;0;0	64;259;244;2;0;0;0;0;0;0;0;0;0;0;0;0;0;0;0;0;0;0;0;0;0 9;6;54;382;7;60;10;41;0;0;0;0;0;0;0;0;0;0;0;0;0
Cladosporium_phlei	64;260;226;2;0;0;0;0;0;0;0;0;0;0;0;0;0;0;0;0;0;0;0;0;0	9;6;480;6;10;41;0;0;0;0;0;0;0;0;0;0;0;0;0;0;0	64;260;226;2;0;0;0;0;0;0;0;0;0;0;0;0;0;0;0;0;0;0;0;0;0 9;6;480;6;10;41;0;0;0;0;0;0;0;0;0;0;0;0;0;0;0
Fusarium_continuum	64;260;242;2;0;0;0;0;0;0;0;0;0;0;0;0;0;0;0;0;0;0;0;0;0	9;6;54;7;376;7;58;10;41;0;0;0;0;0;0;0;0;0;0;0;0	64;260;242;2;0;0;0;0;0;0;0;0;0;0;0;0;0;0;0;0;0;0;0;0;0 9;6;54;7;376;7;58;10;41;0;0;0;0;0;0;0;0;0;0;0;0
Thelonectria_olida	64;264;260;2;0;0;0;0;0;0;0;0;0;0;0;0;0;0;0;0;0;0;0;0;0	9;6;54;391;19;60;10;41;0;0;0;0;0;0;0;0;0;0;0;0;0	64;264;260;2;0;0;0;0;0;0;0;0;0;0;0;0;0;0;0;0;0;0;0;0;0 9;6;54;391;19;60;10;41;0;0;0;0;0;0;0;0;0;0;0;0;0
Lachnellula_occidentalis	64;265;20;72;28;8;93;2;0;0;0;0;0;0;0;0;0;0;0;0;0;0;0;0;0	9;6;54;426;6;10;41;0;0;0;0;0;0;0;0;0;0;0;0;0;0	64;265;20;72;28;8;93;2;0;0;0;0;0;0;0;0;0;0;0;0;0;0;0;0;0 9;6;54;426;6;10;41;0;0;0;0;0;0;0;0;0;0;0;0;0;0
Tolypocladium_endophyticum	64;266;249;2;0;0;0;0;0;0;0;0;0;0;0;0;0;0;0;0;0;0;0;0;0	9;6;54;6;362;33;60;10;41;0;0;0;0;0;0;0;0;0;0;0;0	64;266;249;2;0;0;0;0;0;0;0;0;0;0;0;0;0;0;0;0;0;0;0;0;0 9;6;54;6;362;33;60;10;41;0;0;0;0;0;0;0;0;0;0;0;0
Tolypocladium_amazonense	64;267;231;2;0;0;0;0;0;0;0;0;0;0;0;0;0;0;0;0;0;0;0;0;0	9;6;54;6;346;33;59;10;41;0;0;0;0;0;0;0;0;0;0;0;0	64;267;231;2;0;0;0;0;0;0;0;0;0;0;0;0;0;0;0;0;0;0;0;0;0 9;6;54;6;346;33;59;10;41;0;0;0;0;0;0;0;0;0;0;0;0
Colletotrichum_falcatum	64;282;232;2;0;0;0;0;0;0;0;0;0;0;0;0;0;0;0;0;0;0;0;0;0	9;6;164;231;14;44;61;10;41;0;0;0;0;0;0;0;0;0;0;0;0	64;282;232;2;0;0;0;0;0;0;0;0;0;0;0;0;0;0;0;0;0;0;0;0;0 9;6;164;231;14;44;61;10;41;0;0;0;0;0;0;0;0;0;0;0;0
Phaeoacremonium_minimum	64;286;244;2;0;0;0;0;0;0;0;0;0;0;0;0;0;0;0;0;0;0;0;0;0	9;6;54;21;91;4;298;15;41;6;10;41;0;0;0;0;0;0;0;0;0	64;286;244;2;0;0;0;0;0;0;0;0;0;0;0;0;0;0;0;0;0;0;0;0;0 9;6;54;21;91;4;298;15;41;6;10;41;0;0;0;0;0;0;0;0;0
Colletotrichum_shisoi	64;287;234;2;0;0;0;0;0;0;0;0;0;0;0;0;0;0;0;0;0;0;0;0;0	9;6;54;115;231;14;45;56;6;10;41;0;0;0;0;0;0;0;0;0;0	64;287;234;2;0;0;0;0;0;0;0;0;0;0;0;0;0;0;0;0;0;0;0;0;0 9;6;54;115;231;14;45;56;6;10;41;0;0;0;0;0;0;0;0;0;0
Colletotrichum_higginsianum	64;289;234;2;0;0;0;0;0;0;0;0;0;0;0;0;0;0;0;0;0;0;0;0;0	9;6;54;117;205;26;14;45;56;6;10;41;0;0;0;0;0;0;0;0;0	64;289;234;2;0;0;0;0;0;0;0;0;0;0;0;0;0;0;0;0;0;0;0;0;0 9;6;54;117;205;26;14;45;56;6;10;41;0;0;0;0;0;0;0;0;0
Microcera_coccophila	64;30;234;245;2;0;0;0;0;0;0;0;0;0;0;0;0;0;0;0;0;0;0;0;0	9;6;54;47;278;72;13;39;6;10;41;0;0;0;0;0;0;0;0;0;0	64;30;234;245;2;0;0;0;0;0;0;0;0;0;0;0;0;0;0;0;0;0;0;0;0 9;6;54;47;278;72;13;39;6;10;41;0;0;0;0;0;0;0;0;0;0
Umbilicaria_vellea	64;380;41;148;18;93;2;0;0;0;0;0;0;0;0;0;0;0;0;0;0;0;0;0;0	9;6;44;27;34;87;33;24;106;120;63;25;38;5;74;5;46;0;0;0;0	64;380;41;148;18;93;2;0;0;0;0;0;0;0;0;0;0;0;0;0;0;0;0;0;0 9;6;44;27;34;87;33;24;106;120;63;25;38;5;74;5;46;0;0;0;0
Ilyonectria_robusta	64;5;236;89;151;2;0;0;0;0;0;0;0;0;0;0;0;0;0;0;0;0;0;0;0	9;6;401;22;52;6;10;41;0;0;0;0;0;0;0;0;0;0;0;0;0	64;5;236;89;151;2;0;0;0;0;0;0;0;0;0;0;0;0;0;0;0;0;0;0;0 9;6;401;22;52;6;10;41;0;0;0;0;0;0;0;0;0;0;0;0;0
Fusarium_albidum	64;5;246;166;84;2;0;0;0;0;0;0;0;0;0;0;0;0;0;0;0;0;0;0;0	9;6;378;57;7;59;10;41;0;0;0;0;0;0;0;0;0;0;0;0;0	64;5;246;166;84;2;0;0;0;0;0;0;0;0;0;0;0;0;0;0;0;0;0;0;0 9;6;378;57;7;59;10;41;0;0;0;0;0;0;0;0;0;0;0;0;0
Ophiocordyceps_australis	64;5;81;120;30;29;10;2;16;49;28;21;90;2;0;0;0;0;0;0;0;0;0;0;0	9;6;74;30;277;51;43;6;10;41;0;0;0;0;0;0;0;0;0;0;0	64;5;81;120;30;29;10;2;16;49;28;21;90;2;0;0;0;0;0;0;0;0;0;0;0 9;6;74;30;277;51;43;6;10;41;0;0;0;0;0;0;0;0;0;0;0
Emericellopsis_sp_TS7	64;6;108;154;247;2;0;0;0;0;0;0;0;0;0;0;0;0;0;0;0;0;0;0;0	9;6;54;38;151;212;54;6;10;41;0;0;0;0;0;0;0;0;0;0;0	64;6;108;154;247;2;0;0;0;0;0;0;0;0;0;0;0;0;0;0;0;0;0;0;0 9;6;54;38;151;212;54;6;10;41;0;0;0;0;0;0;0;0;0;0;0
Emericellopsis_cladophorae	64;6;108;154;247;2;0;0;0;0;0;0;0;0;0;0;0;0;0;0;0;0;0;0;0	9;6;54;38;363;54;6;10;41;0;0;0;0;0;0;0;0;0;0;0;0	64;6;108;154;247;2;0;0;0;0;0;0;0;0;0;0;0;0;0;0;0;0;0;0;0 9;6;54;38;363;54;6;10;41;0;0;0;0;0;0;0;0;0;0;0;0
Fusarium_longipes	64;6;2;245;154;83;2;0;0;0;0;0;0;0;0;0;0;0;0;0;0;0;0;0;0	9;6;54;371;7;58;10;41;0;0;0;0;0;0;0;0;0;0;0;0;0	64;6;2;245;154;83;2;0;0;0;0;0;0;0;0;0;0;0;0;0;0;0;0;0;0 9;6;54;371;7;58;10;41;0;0;0;0;0;0;0;0;0;0;0;0;0
Fusarium_penzigii	64;6;249;242;2;0;0;0;0;0;0;0;0;0;0;0;0;0;0;0;0;0;0;0;0	9;6;54;7;436;10;41;0;0;0;0;0;0;0;0;0;0;0;0;0;0	64;6;249;242;2;0;0;0;0;0;0;0;0;0;0;0;0;0;0;0;0;0;0;0;0 9;6;54;7;436;10;41;0;0;0;0;0;0;0;0;0;0;0;0;0;0
Fusarium_domesticum	64;6;250;241;2;0;0;0;0;0;0;0;0;0;0;0;0;0;0;0;0;0;0;0;0	9;6;54;7;376;60;10;41;0;0;0;0;0;0;0;0;0;0;0;0;0	64;6;250;241;2;0;0;0;0;0;0;0;0;0;0;0;0;0;0;0;0;0;0;0;0 9;6;54;7;376;60;10;41;0;0;0;0;0;0;0;0;0;0;0;0;0
Fusarium_cyanostomum	64;6;251;165;87;2;0;0;0;0;0;0;0;0;0;0;0;0;0;0;0;0;0;0;0	9;6;54;369;17;7;62;10;41;0;0;0;0;0;0;0;0;0;0;0;0	64;6;251;165;87;2;0;0;0;0;0;0;0;0;0;0;0;0;0;0;0;0;0;0;0 9;6;54;369;17;7;62;10;41;0;0;0;0;0;0;0;0;0;0;0;0
Colletotrichum_musae	64;6;271;68;2;0;0;0;0;0;0;0;0;0;0;0;0;0;0;0;0;0;0;0;0	9;6;54;105;200;37;0;0;0;0;0;0;0;0;0;0;0;0;0;0;0	64;6;271;68;2;0;0;0;0;0;0;0;0;0;0;0;0;0;0;0;0;0;0;0;0 9;6;54;105;200;37;0;0;0;0;0;0;0;0;0;0;0;0;0;0;0
Fusarium_chlamydosporum	64;6;61;188;243;2;0;0;0;0;0;0;0;0;0;0;0;0;0;0;0;0;0;0;0	9;6;54;6;373;7;58;10;41;0;0;0;0;0;0;0;0;0;0;0;0	64;6;61;188;243;2;0;0;0;0;0;0;0;0;0;0;0;0;0;0;0;0;0;0;0 9;6;54;6;373;7;58;10;41;0;0;0;0;0;0;0;0;0;0;0;0
Fusarium_decemcellulare	64;6;78;182;233;2;0;0;0;0;0;0;0;0;0;0;0;0;0;0;0;0;0;0;0	9;6;54;380;7;58;10;41;0;0;0;0;0;0;0;0;0;0;0;0;0	64;6;78;182;233;2;0;0;0;0;0;0;0;0;0;0;0;0;0;0;0;0;0;0;0 9;6;54;380;7;58;10;41;0;0;0;0;0;0;0;0;0;0;0;0;0
Cylindrodendrum_hubeiense	64;67;173;87;151;2;0;0;0;0;0;0;0;0;0;0;0;0;0;0;0;0;0;0;0	9;6;398;22;52;6;10;41;0;0;0;0;0;0;0;0;0;0;0;0;0	64;67;173;87;151;2;0;0;0;0;0;0;0;0;0;0;0;0;0;0;0;0;0;0;0 9;6;398;22;52;6;10;41;0;0;0;0;0;0;0;0;0;0;0;0;0
Cylindrocarpon_cylindroides	64;67;174;239;2;0;0;0;0;0;0;0;0;0;0;0;0;0;0;0;0;0;0;0;0	9;6;54;346;74;6;10;41;0;0;0;0;0;0;0;0;0;0;0;0;0	64;67;174;239;2;0;0;0;0;0;0;0;0;0;0;0;0;0;0;0;0;0;0;0;0 9;6;54;346;74;6;10;41;0;0;0;0;0;0;0;0;0;0;0;0;0
Neonectria_galligena	64;67;174;240;2;0;0;0;0;0;0;0;0;0;0;0;0;0;0;0;0;0;0;0;0	9;6;401;22;52;6;10;41;0;0;0;0;0;0;0;0;0;0;0;0;0	64;67;174;240;2;0;0;0;0;0;0;0;0;0;0;0;0;0;0;0;0;0;0;0;0 9;6;401;22;52;6;10;41;0;0;0;0;0;0;0;0;0;0;0;0;0
Fusarium_nelsonii	64;67;189;242;2;0;0;0;0;0;0;0;0;0;0;0;0;0;0;0;0;0;0;0;0	9;6;54;6;373;7;58;10;41;0;0;0;0;0;0;0;0;0;0;0;0	64;67;189;242;2;0;0;0;0;0;0;0;0;0;0;0;0;0;0;0;0;0;0;0;0 9;6;54;6;373;7;58;10;41;0;0;0;0;0;0;0;0;0;0;0;0
Fusarium_aethiopicum;Fusarium_asiaticum;Fusarium_boothii;Fusarium_cortaderiae;Fusarium_culmorum;Fusarium_graminearum;Fusarium_louisianense;Fusarium_mesoamericanum	64;7;90;156;102;126;2;0;0;0;0;0;0;0;0;0;0;0;0;0;0;0;0;0;0	9;6;54;286;14;40;6;81;10;41;0;0;0;0;0;0;0;0;0;0;0	64;7;90;156;102;126;2;0;0;0;0;0;0;0;0;0;0;0;0;0;0;0;0;0;0 9;6;54;286;14;40;6;81;10;41;0;0;0;0;0;0;0;0;0;0;0
Fusarium_cerealis	64;7;90;156;102;17;109;2;0;0;0;0;0;0;0;0;0;0;0;0;0;0;0;0;0	9;6;54;286;14;40;6;81;10;41;0;0;0;0;0;0;0;0;0;0;0	64;7;90;156;102;17;109;2;0;0;0;0;0;0;0;0;0;0;0;0;0;0;0;0;0 9;6;54;286;14;40;6;81;10;41;0;0;0;0;0;0;0;0;0;0;0
Fusarium_praegraminearum	64;7;90;156;99;126;2;0;0;0;0;0;0;0;0;0;0;0;0;0;0;0;0;0;0	9;6;54;286;14;37;6;81;10;41;0;0;0;0;0;0;0;0;0;0;0	64;7;90;156;99;126;2;0;0;0;0;0;0;0;0;0;0;0;0;0;0;0;0;0;0 9;6;54;286;14;37;6;81;10;41;0;0;0;0;0;0;0;0;0;0;0
Fusarium_zealandicum	64;72;8;173;244;2;0;0;0;0;0;0;0;0;0;0;0;0;0;0;0;0;0;0;0	9;6;438;59;10;41;0;0;0;0;0;0;0;0;0;0;0;0;0;0;0	64;72;8;173;244;2;0;0;0;0;0;0;0;0;0;0;0;0;0;0;0;0;0;0;0 9;6;438;59;10;41;0;0;0;0;0;0;0;0;0;0;0;0;0;0;0
Fusarium_nematophilum	64;72;8;23;149;251;2;0;0;0;0;0;0;0;0;0;0;0;0;0;0;0;0;0;0	9;6;436;7;60;10;41;0;0;0;0;0;0;0;0;0;0;0;0;0;0	64;72;8;23;149;251;2;0;0;0;0;0;0;0;0;0;0;0;0;0;0;0;0;0;0 9;6;436;7;60;10;41;0;0;0;0;0;0;0;0;0;0;0;0;0;0
Neonectria_hederae	64;75;174;240;2;0;0;0;0;0;0;0;0;0;0;0;0;0;0;0;0;0;0;0;0	9;6;410;73;6;10;41;0;0;0;0;0;0;0;0;0;0;0;0;0;0	64;75;174;240;2;0;0;0;0;0;0;0;0;0;0;0;0;0;0;0;0;0;0;0;0 9;6;410;73;6;10;41;0;0;0;0;0;0;0;0;0;0;0;0;0;0
Thelonectria_discophora	64;76;41;150;262;2;0;0;0;0;0;0;0;0;0;0;0;0;0;0;0;0;0;0;0	9;6;54;6;402;7;44;16;10;41;0;0;0;0;0;0;0;0;0;0;0	64;76;41;150;262;2;0;0;0;0;0;0;0;0;0;0;0;0;0;0;0;0;0;0;0 9;6;54;6;402;7;44;16;10;41;0;0;0;0;0;0;0;0;0;0;0
Fusarium_cicatricum	64;79;173;244;2;0;0;0;0;0;0;0;0;0;0;0;0;0;0;0;0;0;0;0;0	9;6;437;59;10;41;0;0;0;0;0;0;0;0;0;0;0;0;0;0;0	64;79;173;244;2;0;0;0;0;0;0;0;0;0;0;0;0;0;0;0;0;0;0;0;0 9;6;437;59;10;41;0;0;0;0;0;0;0;0;0;0;0;0;0;0;0
Fusarium_sambucinum	64;8;237;99;126;2;0;0;0;0;0;0;0;0;0;0;0;0;0;0;0;0;0;0;0	9;6;54;278;14;37;6;81;10;41;0;0;0;0;0;0;0;0;0;0;0	64;8;237;99;126;2;0;0;0;0;0;0;0;0;0;0;0;0;0;0;0;0;0;0;0 9;6;54;278;14;37;6;81;10;41;0;0;0;0;0;0;0;0;0;0;0
Fusarium_venenatum	64;8;240;101;126;2;0;0;0;0;0;0;0;0;0;0;0;0;0;0;0;0;0;0;0	9;6;54;281;14;39;6;81;10;41;0;0;0;0;0;0;0;0;0;0;0	64;8;240;101;126;2;0;0;0;0;0;0;0;0;0;0;0;0;0;0;0;0;0;0;0 9;6;54;281;14;39;6;81;10;41;0;0;0;0;0;0;0;0;0;0;0
Fusarium_transvaalense	64;8;246;237;2;0;0;0;0;0;0;0;0;0;0;0;0;0;0;0;0;0;0;0;0	9;6;54;372;7;58;10;41;0;0;0;0;0;0;0;0;0;0;0;0;0	64;8;246;237;2;0;0;0;0;0;0;0;0;0;0;0;0;0;0;0;0;0;0;0;0 9;6;54;372;7;58;10;41;0;0;0;0;0;0;0;0;0;0;0;0;0
Fusarium_kyushuense	64;8;90;156;100;126;2;0;0;0;0;0;0;0;0;0;0;0;0;0;0;0;0;0;0	9;6;54;282;5;14;38;6;81;10;41;0;0;0;0;0;0;0;0;0;0	64;8;90;156;100;126;2;0;0;0;0;0;0;0;0;0;0;0;0;0;0;0;0;0;0 9;6;54;282;5;14;38;6;81;10;41;0;0;0;0;0;0;0;0;0;0
Fusarium_goolgardi;Fusarium_nodosum	64;8;92;156;101;127;2;0;0;0;0;0;0;0;0;0;0;0;0;0;0;0;0;0;0	9;6;54;289;53;6;82;10;41;0;0;0;0;0;0;0;0;0;0;0;0	64;8;92;156;101;127;2;0;0;0;0;0;0;0;0;0;0;0;0;0;0;0;0;0;0 9;6;54;289;53;6;82;10;41;0;0;0;0;0;0;0;0;0;0;0;0
Fusarium_beomiforme	64;8;96;149;65;172;2;0;0;0;0;0;0;0;0;0;0;0;0;0;0;0;0;0;0	9;6;54;311;44;23;58;10;41;0;0;0;0;0;0;0;0;0;0;0;0	64;8;96;149;65;172;2;0;0;0;0;0;0;0;0;0;0;0;0;0;0;0;0;0;0 9;6;54;311;44;23;58;10;41;0;0;0;0;0;0;0;0;0;0;0;0
Fusarium_nisikadoi;Fusarium_miscanthi	64;80;2;21;149;101;126;2;0;0;0;0;0;0;0;0;0;0;0;0;0;0;0;0;0	9;6;334;5;53;6;81;10;41;0;0;0;0;0;0;0;0;0;0;0;0	64;80;2;21;149;101;126;2;0;0;0;0;0;0;0;0;0;0;0;0;0;0;0;0;0 9;6;334;5;53;6;81;10;41;0;0;0;0;0;0;0;0;0;0;0;0
Fusarium_pilosicola;Fusarium_sacchari	64;80;2;21;149;103;126;2;0;0;0;0;0;0;0;0;0;0;0;0;0;0;0;0;0	9;6;339;55;6;81;10;41;0;0;0;0;0;0;0;0;0;0;0;0;0	64;80;2;21;149;103;126;2;0;0;0;0;0;0;0;0;0;0;0;0;0;0;0;0;0 9;6;339;55;6;81;10;41;0;0;0;0;0;0;0;0;0;0;0;0;0
Fusarium_liriodendri;Fusarium_phaseoli	64;81;174;247;2;0;0;0;0;0;0;0;0;0;0;0;0;0;0;0;0;0;0;0;0	9;6;54;6;359;17;7;59;10;41;0;0;0;0;0;0;0;0;0;0;0	64;81;174;247;2;0;0;0;0;0;0;0;0;0;0;0;0;0;0;0;0;0;0;0;0 9;6;54;6;359;17;7;59;10;41;0;0;0;0;0;0;0;0;0;0;0
Fusarium_brevicatenulatum	64;81;2;21;149;103;126;2;0;0;0;0;0;0;0;0;0;0;0;0;0;0;0;0;0	9;6;395;6;81;10;41;0;0;0;0;0;0;0;0;0;0;0;0;0;0	64;81;2;21;149;103;126;2;0;0;0;0;0;0;0;0;0;0;0;0;0;0;0;0;0 9;6;395;6;81;10;41;0;0;0;0;0;0;0;0;0;0;0;0;0;0
Fusarium_tupiense	64;81;2;21;149;106;126;2;0;0;0;0;0;0;0;0;0;0;0;0;0;0;0;0;0	9;6;398;6;81;10;41;0;0;0;0;0;0;0;0;0;0;0;0;0;0	64;81;2;21;149;106;126;2;0;0;0;0;0;0;0;0;0;0;0;0;0;0;0;0;0 9;6;398;6;81;10;41;0;0;0;0;0;0;0;0;0;0;0;0;0;0
Fusarium_xylarioides	64;81;2;21;149;241;2;0;0;0;0;0;0;0;0;0;0;0;0;0;0;0;0;0;0	9;6;412;34;48;10;41;0;0;0;0;0;0;0;0;0;0;0;0;0;0	64;81;2;21;149;241;2;0;0;0;0;0;0;0;0;0;0;0;0;0;0;0;0;0;0 9;6;412;34;48;10;41;0;0;0;0;0;0;0;0;0;0;0;0;0;0
Fusarium_acutatum	64;81;2;21;149;242;2;0;0;0;0;0;0;0;0;0;0;0;0;0;0;0;0;0;0	9;6;413;82;10;41;0;0;0;0;0;0;0;0;0;0;0;0;0;0;0	64;81;2;21;149;242;2;0;0;0;0;0;0;0;0;0;0;0;0;0;0;0;0;0;0 9;6;413;82;10;41;0;0;0;0;0;0;0;0;0;0;0;0;0;0;0
Fusarium_cf_solani	64;81;2;21;149;73;101;126;2;0;0;0;0;0;0;0;0;0;0;0;0;0;0;0;0	9;6;413;53;6;81;10;41;0;0;0;0;0;0;0;0;0;0;0;0;0	64;81;2;21;149;73;101;126;2;0;0;0;0;0;0;0;0;0;0;0;0;0;0;0;0 9;6;413;53;6;81;10;41;0;0;0;0;0;0;0;0;0;0;0;0;0
Fusarium_secorum	64;81;23;149;240;2;0;0;0;0;0;0;0;0;0;0;0;0;0;0;0;0;0;0;0	9;6;140;271;82;10;41;0;0;0;0;0;0;0;0;0;0;0;0;0;0	64;81;23;149;240;2;0;0;0;0;0;0;0;0;0;0;0;0;0;0;0;0;0;0;0 9;6;140;271;82;10;41;0;0;0;0;0;0;0;0;0;0;0;0;0;0
Fusarium_xyrophilum	64;82;23;149;103;126;2;0;0;0;0;0;0;0;0;0;0;0;0;0;0;0;0;0;0	9;6;136;205;55;6;81;10;41;0;0;0;0;0;0;0;0;0;0;0;0	64;82;23;149;103;126;2;0;0;0;0;0;0;0;0;0;0;0;0;0;0;0;0;0;0 9;6;136;205;55;6;81;10;41;0;0;0;0;0;0;0;0;0;0;0;0
Fusarium_sublunatum	64;86;170;246;2;0;0;0;0;0;0;0;0;0;0;0;0;0;0;0;0;0;0;0;0	9;6;54;381;7;60;10;41;0;0;0;0;0;0;0;0;0;0;0;0;0	64;86;170;246;2;0;0;0;0;0;0;0;0;0;0;0;0;0;0;0;0;0;0;0;0 9;6;54;381;7;60;10;41;0;0;0;0;0;0;0;0;0;0;0;0;0
Xenoacremonium_recifei	64;88;2;171;239;2;0;0;0;0;0;0;0;0;0;0;0;0;0;0;0;0;0;0;0	9;6;54;440;6;10;41;0;0;0;0;0;0;0;0;0;0;0;0;0;0	64;88;2;171;239;2;0;0;0;0;0;0;0;0;0;0;0;0;0;0;0;0;0;0;0 9;6;54;440;6;10;41;0;0;0;0;0;0;0;0;0;0;0;0;0;0
Tolypocladium_geodes	64;88;8;167;231;2;0;0;0;0;0;0;0;0;0;0;0;0;0;0;0;0;0;0;0	9;6;54;6;342;33;59;10;41;0;0;0;0;0;0;0;0;0;0;0;0	64;88;8;167;231;2;0;0;0;0;0;0;0;0;0;0;0;0;0;0;0;0;0;0;0 9;6;54;6;342;33;59;10;41;0;0;0;0;0;0;0;0;0;0;0;0
Tolypocladium_sp_Salcha	64;89;8;168;229;2;0;0;0;0;0;0;0;0;0;0;0;0;0;0;0;0;0;0;0	9;6;59;345;90;10;41;0;0;0;0;0;0;0;0;0;0;0;0;0;0	64;89;8;168;229;2;0;0;0;0;0;0;0;0;0;0;0;0;0;0;0;0;0;0;0 9;6;59;345;90;10;41;0;0;0;0;0;0;0;0;0;0;0;0;0;0
Mariannaea_elegans	64;91;168;117;123;2;0;0;0;0;0;0;0;0;0;0;0;0;0;0;0;0;0;0;0	9;6;54;287;101;57;10;41;0;0;0;0;0;0;0;0;0;0;0;0;0	64;91;168;117;123;2;0;0;0;0;0;0;0;0;0;0;0;0;0;0;0;0;0;0;0 9;6;54;287;101;57;10;41;0;0;0;0;0;0;0;0;0;0;0;0;0
Tolypocladium_paradoxum	64;96;171;232;2;0;0;0;0;0;0;0;0;0;0;0;0;0;0;0;0;0;0;0;0	9;6;54;6;295;52;33;59;10;41;0;0;0;0;0;0;0;0;0;0;0	64;96;171;232;2;0;0;0;0;0;0;0;0;0;0;0;0;0;0;0;0;0;0;0;0 9;6;54;6;295;52;33;59;10;41;0;0;0;0;0;0;0;0;0;0;0
Tolypocladium_ovalisporum	64;98;169;245;2;0;0;0;0;0;0;0;0;0;0;0;0;0;0;0;0;0;0;0;0	9;6;60;360;33;59;10;41;0;0;0;0;0;0;0;0;0;0;0;0;0	64;98;169;245;2;0;0;0;0;0;0;0;0;0;0;0;0;0;0;0;0;0;0;0;0 9;6;60;360;33;59;10;41;0;0;0;0;0;0;0;0;0;0;0;0;0
Raffaelea_deltoideospora	641;2;0;0;0;0;0;0;0;0;0;0;0;0;0;0;0;0;0;0;0;0;0;0;0	9;6;58;105;32;89;287;6;10;41;0;0;0;0;0;0;0;0;0;0;0	641;2;0;0;0;0;0;0;0;0;0;0;0;0;0;0;0;0;0;0;0;0;0;0;0 9;6;58;105;32;89;287;6;10;41;0;0;0;0;0;0;0;0;0;0;0
Epichloe_uncinata	65;102;169;135;119;2;0;0;0;0;0;0;0;0;0;0;0;0;0;0;0;0;0;0;0	9;6;55;409;62;10;41;0;0;0;0;0;0;0;0;0;0;0;0;0;0	65;102;169;135;119;2;0;0;0;0;0;0;0;0;0;0;0;0;0;0;0;0;0;0;0 9;6;55;409;62;10;41;0;0;0;0;0;0;0;0;0;0;0;0;0;0
Candida_pseudojiufengensis	65;104;2;77;70;28;58;17;93;2;0;0;0;0;0;0;0;0;0;0;0;0;0;0;0	9;6;336;69;45;10;41;0;0;0;0;0;0;0;0;0;0;0;0;0;0	65;104;2;77;70;28;58;17;93;2;0;0;0;0;0;0;0;0;0;0;0;0;0;0;0 9;6;336;69;45;10;41;0;0;0;0;0;0;0;0;0;0;0;0;0;0
Candida_jiufengensis	65;105;2;77;70;28;58;110;2;0;0;0;0;0;0;0;0;0;0;0;0;0;0;0;0	9;6;337;25;44;45;10;41;0;0;0;0;0;0;0;0;0;0;0;0;0	65;105;2;77;70;28;58;110;2;0;0;0;0;0;0;0;0;0;0;0;0;0;0;0;0 9;6;337;25;44;45;10;41;0;0;0;0;0;0;0;0;0;0;0;0;0
Epichloe_hybrida	65;107;165;135;119;2;0;0;0;0;0;0;0;0;0;0;0;0;0;0;0;0;0;0;0	9;6;49;6;410;62;10;41;0;0;0;0;0;0;0;0;0;0;0;0;0	65;107;165;135;119;2;0;0;0;0;0;0;0;0;0;0;0;0;0;0;0;0;0;0;0 9;6;49;6;410;62;10;41;0;0;0;0;0;0;0;0;0;0;0;0;0
Epichloe_sylvatica	65;107;165;253;2;0;0;0;0;0;0;0;0;0;0;0;0;0;0;0;0;0;0;0;0	9;6;55;409;62;10;41;0;0;0;0;0;0;0;0;0;0;0;0;0;0	65;107;165;253;2;0;0;0;0;0;0;0;0;0;0;0;0;0;0;0;0;0;0;0;0 9;6;55;409;62;10;41;0;0;0;0;0;0;0;0;0;0;0;0;0;0
Epichloe_gansuensis	65;107;169;135;119;2;0;0;0;0;0;0;0;0;0;0;0;0;0;0;0;0;0;0;0	9;6;55;414;62;10;41;0;0;0;0;0;0;0;0;0;0;0;0;0;0	65;107;169;135;119;2;0;0;0;0;0;0;0;0;0;0;0;0;0;0;0;0;0;0;0 9;6;55;414;62;10;41;0;0;0;0;0;0;0;0;0;0;0;0;0;0
Epichloe_glyceriae	65;107;169;136;119;2;0;0;0;0;0;0;0;0;0;0;0;0;0;0;0;0;0;0;0	9;6;49;6;415;62;10;41;0;0;0;0;0;0;0;0;0;0;0;0;0	65;107;169;136;119;2;0;0;0;0;0;0;0;0;0;0;0;0;0;0;0;0;0;0;0 9;6;49;6;415;62;10;41;0;0;0;0;0;0;0;0;0;0;0;0;0
Epichloe_aotearoae	65;107;169;139;119;2;0;0;0;0;0;0;0;0;0;0;0;0;0;0;0;0;0;0;0	9;6;55;418;62;10;41;0;0;0;0;0;0;0;0;0;0;0;0;0;0	65;107;169;139;119;2;0;0;0;0;0;0;0;0;0;0;0;0;0;0;0;0;0;0;0 9;6;55;418;62;10;41;0;0;0;0;0;0;0;0;0;0;0;0;0;0
Metarhizium_anisopliae	65;237;197;59;2;0;0;0;0;0;0;0;0;0;0;0;0;0;0;0;0;0;0;0;0	9;6;55;47;218;174;10;41;0;0;0;0;0;0;0;0;0;0;0;0;0	65;237;197;59;2;0;0;0;0;0;0;0;0;0;0;0;0;0;0;0;0;0;0;0;0 9;6;55;47;218;174;10;41;0;0;0;0;0;0;0;0;0;0;0;0;0
Meredithiella_fracta	65;24;228;153;83;2;0;0;0;0;0;0;0;0;0;0;0;0;0;0;0;0;0;0;0	9;6;55;280;109;39;6;10;41;0;0;0;0;0;0;0;0;0;0;0;0	65;24;228;153;83;2;0;0;0;0;0;0;0;0;0;0;0;0;0;0;0;0;0;0;0 9;6;55;280;109;39;6;10;41;0;0;0;0;0;0;0;0;0;0;0;0
Aquanectria_penicillioides	65;245;248;2;0;0;0;0;0;0;0;0;0;0;0;0;0;0;0;0;0;0;0;0;0	9;6;415;22;51;6;10;41;0;0;0;0;0;0;0;0;0;0;0;0;0	65;245;248;2;0;0;0;0;0;0;0;0;0;0;0;0;0;0;0;0;0;0;0;0;0 9;6;415;22;51;6;10;41;0;0;0;0;0;0;0;0;0;0;0;0;0
Ceratocystis_adiposa	65;251;150;84;2;0;0;0;0;0;0;0;0;0;0;0;0;0;0;0;0;0;0;0;0	9;6;55;279;68;38;40;6;10;41;0;0;0;0;0;0;0;0;0;0;0	65;251;150;84;2;0;0;0;0;0;0;0;0;0;0;0;0;0;0;0;0;0;0;0;0 9;6;55;279;68;38;40;6;10;41;0;0;0;0;0;0;0;0;0;0;0
Ilyonectria_mors_panacis;Cladosporium_tenuissimum	65;260;227;2;0;0;0;0;0;0;0;0;0;0;0;0;0;0;0;0;0;0;0;0;0	9;6;482;6;10;41;0;0;0;0;0;0;0;0;0;0;0;0;0;0;0	65;260;227;2;0;0;0;0;0;0;0;0;0;0;0;0;0;0;0;0;0;0;0;0;0 9;6;482;6;10;41;0;0;0;0;0;0;0;0;0;0;0;0;0;0;0
Cladosporium_sphaerospermum	65;265;134;93;2;0;0;0;0;0;0;0;0;0;0;0;0;0;0;0;0;0;0;0;0	9;6;487;6;10;41;0;0;0;0;0;0;0;0;0;0;0;0;0;0;0	65;265;134;93;2;0;0;0;0;0;0;0;0;0;0;0;0;0;0;0;0;0;0;0;0 9;6;487;6;10;41;0;0;0;0;0;0;0;0;0;0;0;0;0;0;0
Tolypocladium_guangdongense	65;270;252;2;0;0;0;0;0;0;0;0;0;0;0;0;0;0;0;0;0;0;0;0;0	9;6;32;23;6;402;44;16;10;41;0;0;0;0;0;0;0;0;0;0;0	65;270;252;2;0;0;0;0;0;0;0;0;0;0;0;0;0;0;0;0;0;0;0;0;0 9;6;32;23;6;402;44;16;10;41;0;0;0;0;0;0;0;0;0;0;0
Hawksworthiomyces_lignivorus	65;271;29;248;2;0;0;0;0;0;0;0;0;0;0;0;0;0;0;0;0;0;0;0;0	9;6;136;16;336;37;18;6;10;41;0;0;0;0;0;0;0;0;0;0;0	65;271;29;248;2;0;0;0;0;0;0;0;0;0;0;0;0;0;0;0;0;0;0;0;0 9;6;136;16;336;37;18;6;10;41;0;0;0;0;0;0;0;0;0;0;0
Fusarium_aywerte	65;273;243;2;0;0;0;0;0;0;0;0;0;0;0;0;0;0;0;0;0;0;0;0;0	9;6;55;34;70;292;7;59;10;41;0;0;0;0;0;0;0;0;0;0;0	65;273;243;2;0;0;0;0;0;0;0;0;0;0;0;0;0;0;0;0;0;0;0;0;0 9;6;55;34;70;292;7;59;10;41;0;0;0;0;0;0;0;0;0;0;0
Graphilbum_fragrans	65;311;242;2;0;0;0;0;0;0;0;0;0;0;0;0;0;0;0;0;0;0;0;0;0	9;6;59;50;44;395;6;10;41;0;0;0;0;0;0;0;0;0;0;0;0	65;311;242;2;0;0;0;0;0;0;0;0;0;0;0;0;0;0;0;0;0;0;0;0;0 9;6;59;50;44;395;6;10;41;0;0;0;0;0;0;0;0;0;0;0;0
Emericellopsis_terricola	65;6;107;154;246;2;0;0;0;0;0;0;0;0;0;0;0;0;0;0;0;0;0;0;0	9;6;55;399;54;6;10;41;0;0;0;0;0;0;0;0;0;0;0;0;0	65;6;107;154;246;2;0;0;0;0;0;0;0;0;0;0;0;0;0;0;0;0;0;0;0 9;6;55;399;54;6;10;41;0;0;0;0;0;0;0;0;0;0;0;0;0
Stylonectria_norvegica	65;99;172;236;2;0;0;0;0;0;0;0;0;0;0;0;0;0;0;0;0;0;0;0;0	9;6;55;396;17;34;6;10;41;0;0;0;0;0;0;0;0;0;0;0;0	65;99;172;236;2;0;0;0;0;0;0;0;0;0;0;0;0;0;0;0;0;0;0;0;0 9;6;55;396;17;34;6;10;41;0;0;0;0;0;0;0;0;0;0;0;0
Venturia_pyrina	658;2;0;0;0;0;0;0;0;0;0;0;0;0;0;0;0;0;0;0;0;0;0;0;0	9;6;422;130;36;16;41;0;0;0;0;0;0;0;0;0;0;0;0;0;0	658;2;0;0;0;0;0;0;0;0;0;0;0;0;0;0;0;0;0;0;0;0;0;0;0 9;6;422;130;36;16;41;0;0;0;0;0;0;0;0;0;0;0;0;0;0
Xylaria_intraflava	66;100;152;239;2;0;0;0;0;0;0;0;0;0;0;0;0;0;0;0;0;0;0;0;0	9;6;56;324;41;66;6;10;41;0;0;0;0;0;0;0;0;0;0;0;0	66;100;152;239;2;0;0;0;0;0;0;0;0;0;0;0;0;0;0;0;0;0;0;0;0 9;6;56;324;41;66;6;10;41;0;0;0;0;0;0;0;0;0;0;0;0
Teratosphaeria_zuluensis	66;11;235;226;2;0;0;0;0;0;0;0;0;0;0;0;0;0;0;0;0;0;0;0;0	9;6;42;426;6;10;41;0;0;0;0;0;0;0;0;0;0;0;0;0;0	66;11;235;226;2;0;0;0;0;0;0;0;0;0;0;0;0;0;0;0;0;0;0;0;0 9;6;42;426;6;10;41;0;0;0;0;0;0;0;0;0;0;0;0;0;0
Cyanodermella_asteris	66;128;166;230;2;0;0;0;0;0;0;0;0;0;0;0;0;0;0;0;0;0;0;0;0	9;6;67;310;5;52;30;56;6;10;41;0;0;0;0;0;0;0;0;0;0	66;128;166;230;2;0;0;0;0;0;0;0;0;0;0;0;0;0;0;0;0;0;0;0;0 9;6;67;310;5;52;30;56;6;10;41;0;0;0;0;0;0;0;0;0;0
Wickerhamiella_azyma	66;202;73;6;91;2;0;0;0;0;0;0;0;0;0;0;0;0;0;0;0;0;0;0;0	9;6;38;18;7;140;84;87;51;0;0;0;0;0;0;0;0;0;0;0;0	66;202;73;6;91;2;0;0;0;0;0;0;0;0;0;0;0;0;0;0;0;0;0;0;0 9;6;38;18;7;140;84;87;51;0;0;0;0;0;0;0;0;0;0;0;0
Teratosphaeria_gauchensis	66;247;226;2;0;0;0;0;0;0;0;0;0;0;0;0;0;0;0;0;0;0;0;0;0	9;6;42;25;402;6;10;41;0;0;0;0;0;0;0;0;0;0;0;0;0	66;247;226;2;0;0;0;0;0;0;0;0;0;0;0;0;0;0;0;0;0;0;0;0;0 9;6;42;25;402;6;10;41;0;0;0;0;0;0;0;0;0;0;0;0;0
Epichloe_elymi	66;274;135;119;2;0;0;0;0;0;0;0;0;0;0;0;0;0;0;0;0;0;0;0;0	9;6;50;6;99;4;309;62;10;41;0;0;0;0;0;0;0;0;0;0;0	66;274;135;119;2;0;0;0;0;0;0;0;0;0;0;0;0;0;0;0;0;0;0;0;0 9;6;50;6;99;4;309;62;10;41;0;0;0;0;0;0;0;0;0;0;0
Trichoderma_koningiopsis	66;287;251;2;0;0;0;0;0;0;0;0;0;0;0;0;0;0;0;0;0;0;0;0;0	9;6;161;14;332;33;10;41;0;0;0;0;0;0;0;0;0;0;0;0;0	66;287;251;2;0;0;0;0;0;0;0;0;0;0;0;0;0;0;0;0;0;0;0;0;0 9;6;161;14;332;33;10;41;0;0;0;0;0;0;0;0;0;0;0;0;0
Alternaria_consortialis	66;288;253;2;0;0;0;0;0;0;0;0;0;0;0;0;0;0;0;0;0;0;0;0;0	9;6;162;14;223;111;33;10;41;0;0;0;0;0;0;0;0;0;0;0;0	66;288;253;2;0;0;0;0;0;0;0;0;0;0;0;0;0;0;0;0;0;0;0;0;0 9;6;162;14;223;111;33;10;41;0;0;0;0;0;0;0;0;0;0;0;0
Trichoderma_erinaceum	66;289;252;2;0;0;0;0;0;0;0;0;0;0;0;0;0;0;0;0;0;0;0;0;0	9;6;162;14;333;34;10;41;0;0;0;0;0;0;0;0;0;0;0;0;0	66;289;252;2;0;0;0;0;0;0;0;0;0;0;0;0;0;0;0;0;0;0;0;0;0 9;6;162;14;333;34;10;41;0;0;0;0;0;0;0;0;0;0;0;0;0
Brettanomyces_anomalus	66;4;11;14;2;16;165;45;58;144;2;0;0;0;0;0;0;0;0;0;0;0;0;0;0	9;6;393;68;10;41;0;0;0;0;0;0;0;0;0;0;0;0;0;0;0	66;4;11;14;2;16;165;45;58;144;2;0;0;0;0;0;0;0;0;0;0;0;0;0;0 9;6;393;68;10;41;0;0;0;0;0;0;0;0;0;0;0;0;0;0;0
Sporothrix_protearum	66;6;284;267;2;0;0;0;0;0;0;0;0;0;0;0;0;0;0;0;0;0;0;0;0	9;6;153;114;267;19;6;10;41;0;0;0;0;0;0;0;0;0;0;0;0	66;6;284;267;2;0;0;0;0;0;0;0;0;0;0;0;0;0;0;0;0;0;0;0;0 9;6;153;114;267;19;6;10;41;0;0;0;0;0;0;0;0;0;0;0;0
Sporothrix_euskadiensis	66;6;88;194;186;80;2;0;0;0;0;0;0;0;0;0;0;0;0;0;0;0;0;0;0	9;6;152;113;266;19;6;10;41;0;0;0;0;0;0;0;0;0;0;0;0	66;6;88;194;186;80;2;0;0;0;0;0;0;0;0;0;0;0;0;0;0;0;0;0;0 9;6;152;113;266;19;6;10;41;0;0;0;0;0;0;0;0;0;0;0;0
Sporothrix_pseudoabietina	66;6;88;195;186;80;2;0;0;0;0;0;0;0;0;0;0;0;0;0;0;0;0;0;0	9;6;152;114;266;19;6;10;41;0;0;0;0;0;0;0;0;0;0;0;0	66;6;88;195;186;80;2;0;0;0;0;0;0;0;0;0;0;0;0;0;0;0;0;0;0 9;6;152;114;266;19;6;10;41;0;0;0;0;0;0;0;0;0;0;0;0
Atkinsonella_hypoxylon	67;115;17;152;266;2;0;0;0;0;0;0;0;0;0;0;0;0;0;0;0;0;0;0;0	9;6;51;6;85;350;61;10;41;0;0;0;0;0;0;0;0;0;0;0;0	67;115;17;152;266;2;0;0;0;0;0;0;0;0;0;0;0;0;0;0;0;0;0;0;0 9;6;51;6;85;350;61;10;41;0;0;0;0;0;0;0;0;0;0;0;0
Periglandula_ipomoeae	67;119;170;252;2;0;0;0;0;0;0;0;0;0;0;0;0;0;0;0;0;0;0;0;0	9;6;65;418;61;10;41;0;0;0;0;0;0;0;0;0;0;0;0;0;0	67;119;170;252;2;0;0;0;0;0;0;0;0;0;0;0;0;0;0;0;0;0;0;0;0 9;6;65;418;61;10;41;0;0;0;0;0;0;0;0;0;0;0;0;0;0
Ophiosphaerella_narmari	67;13;30;217;7;34;66;45;2;85;2;0;0;0;0;0;0;0;0;0;0;0;0;0;0	9;6;94;48;203;7;143;7;10;41;0;0;0;0;0;0;0;0;0;0;0	67;13;30;217;7;34;66;45;2;85;2;0;0;0;0;0;0;0;0;0;0;0;0;0;0 9;6;94;48;203;7;143;7;10;41;0;0;0;0;0;0;0;0;0;0;0
Neocatenulostroma_microsporum	67;253;224;2;0;0;0;0;0;0;0;0;0;0;0;0;0;0;0;0;0;0;0;0;0	9;6;43;351;80;6;10;41;0;0;0;0;0;0;0;0;0;0;0;0;0	67;253;224;2;0;0;0;0;0;0;0;0;0;0;0;0;0;0;0;0;0;0;0;0;0 9;6;43;351;80;6;10;41;0;0;0;0;0;0;0;0;0;0;0;0;0
Claviceps_pusilla	67;27;84;8;166;145;119;2;0;0;0;0;0;0;0;0;0;0;0;0;0;0;0;0;0	9;6;51;13;426;62;10;41;0;0;0;0;0;0;0;0;0;0;0;0;0	67;27;84;8;166;145;119;2;0;0;0;0;0;0;0;0;0;0;0;0;0;0;0;0;0 9;6;51;13;426;62;10;41;0;0;0;0;0;0;0;0;0;0;0;0;0
Claviceps_fusiformis	67;27;86;8;166;78;2;0;0;0;0;0;0;0;0;0;0;0;0;0;0;0;0;0;0	9;6;51;13;355;0;0;0;0;0;0;0;0;0;0;0;0;0;0;0;0	67;27;86;8;166;78;2;0;0;0;0;0;0;0;0;0;0;0;0;0;0;0;0;0;0 9;6;51;13;355;0;0;0;0;0;0;0;0;0;0;0;0;0;0;0;0
Cordyceps_farinosa	67;284;68;170;2;0;0;0;0;0;0;0;0;0;0;0;0;0;0;0;0;0;0;0;0	9;6;57;392;70;6;10;41;0;0;0;0;0;0;0;0;0;0;0;0;0	67;284;68;170;2;0;0;0;0;0;0;0;0;0;0;0;0;0;0;0;0;0;0;0;0 9;6;57;392;70;6;10;41;0;0;0;0;0;0;0;0;0;0;0;0;0
Candida_orthopsilosis	67;43;131;70;86;115;2;0;0;0;0;0;0;0;0;0;0;0;0;0;0;0;0;0;0	9;6;329;70;49;10;41;0;0;0;0;0;0;0;0;0;0;0;0;0;0	67;43;131;70;86;115;2;0;0;0;0;0;0;0;0;0;0;0;0;0;0;0;0;0;0 9;6;329;70;49;10;41;0;0;0;0;0;0;0;0;0;0;0;0;0;0
Claviceps_cyperi	67;45;7;81;30;22;6;8;169;140;117;2;0;0;0;0;0;0;0;0;0;0;0;0;0	9;6;64;61;11;47;163;222;60;10;41;0;0;0;0;0;0;0;0;0;0	67;45;7;81;30;22;6;8;169;140;117;2;0;0;0;0;0;0;0;0;0;0;0;0;0 9;6;64;61;11;47;163;222;60;10;41;0;0;0;0;0;0;0;0;0;0
Niveomyces_coronatus	67;5;288;240;2;0;0;0;0;0;0;0;0;0;0;0;0;0;0;0;0;0;0;0;0	9;6;458;63;9;6;10;41;0;0;0;0;0;0;0;0;0;0;0;0;0	67;5;288;240;2;0;0;0;0;0;0;0;0;0;0;0;0;0;0;0;0;0;0;0;0 9;6;458;63;9;6;10;41;0;0;0;0;0;0;0;0;0;0;0;0;0
Claviceps_monticola	67;69;52;8;170;139;116;2;0;0;0;0;0;0;0;0;0;0;0;0;0;0;0;0;0	9;6;64;213;221;59;10;41;0;0;0;0;0;0;0;0;0;0;0;0;0	67;69;52;8;170;139;116;2;0;0;0;0;0;0;0;0;0;0;0;0;0;0;0;0;0 9;6;64;213;221;59;10;41;0;0;0;0;0;0;0;0;0;0;0;0;0
Claviceps_occidentalis	67;70;62;45;6;8;169;139;116;2;0;0;0;0;0;0;0;0;0;0;0;0;0;0;0	9;6;64;88;186;221;59;10;41;0;0;0;0;0;0;0;0;0;0;0;0	67;70;62;45;6;8;169;139;116;2;0;0;0;0;0;0;0;0;0;0;0;0;0;0;0 9;6;64;88;186;221;59;10;41;0;0;0;0;0;0;0;0;0;0;0;0
Claviceps_pazoutovae	67;74;46;6;8;169;139;116;2;0;0;0;0;0;0;0;0;0;0;0;0;0;0;0;0	9;6;64;217;221;59;10;41;0;0;0;0;0;0;0;0;0;0;0;0;0	67;74;46;6;8;169;139;116;2;0;0;0;0;0;0;0;0;0;0;0;0;0;0;0;0 9;6;64;217;221;59;10;41;0;0;0;0;0;0;0;0;0;0;0;0;0
Claviceps_capensis	67;75;53;8;169;140;117;2;0;0;0;0;0;0;0;0;0;0;0;0;0;0;0;0;0	9;6;64;219;222;60;10;41;0;0;0;0;0;0;0;0;0;0;0;0;0	67;75;53;8;169;140;117;2;0;0;0;0;0;0;0;0;0;0;0;0;0;0;0;0;0 9;6;64;219;222;60;10;41;0;0;0;0;0;0;0;0;0;0;0;0;0
Hypoxylon_fuscum	67;88;205;237;2;0;0;0;0;0;0;0;0;0;0;0;0;0;0;0;0;0;0;0;0	9;6;78;17;15;11;326;86;10;41;0;0;0;0;0;0;0;0;0;0;0	67;88;205;237;2;0;0;0;0;0;0;0;0;0;0;0;0;0;0;0;0;0;0;0;0 9;6;78;17;15;11;326;86;10;41;0;0;0;0;0;0;0;0;0;0;0
Claviceps_sp_LM77;Claviceps_sp_LM84	67;95;6;8;169;139;116;2;0;0;0;0;0;0;0;0;0;0;0;0;0;0;0;0;0	9;6;64;30;162;221;59;10;41;0;0;0;0;0;0;0;0;0;0;0;0	67;95;6;8;169;139;116;2;0;0;0;0;0;0;0;0;0;0;0;0;0;0;0;0;0 9;6;64;30;162;221;59;10;41;0;0;0;0;0;0;0;0;0;0;0;0
Claviceps_aff_purpurea	67;97;6;8;169;139;116;2;0;0;0;0;0;0;0;0;0;0;0;0;0;0;0;0;0	9;6;64;194;221;59;10;41;0;0;0;0;0;0;0;0;0;0;0;0;0	67;97;6;8;169;139;116;2;0;0;0;0;0;0;0;0;0;0;0;0;0;0;0;0;0 9;6;64;194;221;59;10;41;0;0;0;0;0;0;0;0;0;0;0;0;0
Claviceps_paspali	67;98;155;269;2;0;0;0;0;0;0;0;0;0;0;0;0;0;0;0;0;0;0;0;0	9;6;65;166;201;27;4;62;10;41;0;0;0;0;0;0;0;0;0;0;0	67;98;155;269;2;0;0;0;0;0;0;0;0;0;0;0;0;0;0;0;0;0;0;0;0 9;6;65;166;201;27;4;62;10;41;0;0;0;0;0;0;0;0;0;0;0
Claviceps_sp_Clav50	67;98;6;8;169;139;116;2;0;0;0;0;0;0;0;0;0;0;0;0;0;0;0;0;0	9;6;64;195;221;59;10;41;0;0;0;0;0;0;0;0;0;0;0;0;0	67;98;6;8;169;139;116;2;0;0;0;0;0;0;0;0;0;0;0;0;0;0;0;0;0 9;6;64;195;221;59;10;41;0;0;0;0;0;0;0;0;0;0;0;0;0
Aspergillus_diversus	68;128;148;118;123;2;0;0;0;0;0;0;0;0;0;0;0;0;0;0;0;0;0;0;0	9;6;45;22;189;259;6;10;41;0;0;0;0;0;0;0;0;0;0;0;0	68;128;148;118;123;2;0;0;0;0;0;0;0;0;0;0;0;0;0;0;0;0;0;0;0 9;6;45;22;189;259;6;10;41;0;0;0;0;0;0;0;0;0;0;0;0
Lipomyces_kononenkoae	68;14;8;7;174;21;2;13;11;39;69;107;2;0;0;0;0;0;0;0;0;0;0;0;0	9;6;237;24;65;94;11;38;51;0;0;0;0;0;0;0;0;0;0;0;0	68;14;8;7;174;21;2;13;11;39;69;107;2;0;0;0;0;0;0;0;0;0;0;0;0 9;6;237;24;65;94;11;38;51;0;0;0;0;0;0;0;0;0;0;0;0
Candida_corydali	68;16;43;17;59;70;141;34;2;78;2;0;0;0;0;0;0;0;0;0;0;0;0;0;0	9;6;39;51;44;25;229;83;44;0;0;0;0;0;0;0;0;0;0;0;0	68;16;43;17;59;70;141;34;2;78;2;0;0;0;0;0;0;0;0;0;0;0;0;0;0 9;6;39;51;44;25;229;83;44;0;0;0;0;0;0;0;0;0;0;0;0
Plectosphaerella_plurivora	68;163;50;27;247;2;0;0;0;0;0;0;0;0;0;0;0;0;0;0;0;0;0;0;0	9;6;58;427;6;10;41;0;0;0;0;0;0;0;0;0;0;0;0;0;0	68;163;50;27;247;2;0;0;0;0;0;0;0;0;0;0;0;0;0;0;0;0;0;0;0 9;6;58;427;6;10;41;0;0;0;0;0;0;0;0;0;0;0;0;0;0
Nadsonia_starkeyi-henricii	68;259;57;12;2;173;2;0;0;0;0;0;0;0;0;0;0;0;0;0;0;0;0;0;0	9;6;61;36;9;23;15;273;13;7;70;10;41;0;0;0;0;0;0;0;0	68;259;57;12;2;173;2;0;0;0;0;0;0;0;0;0;0;0;0;0;0;0;0;0;0 9;6;61;36;9;23;15;273;13;7;70;10;41;0;0;0;0;0;0;0;0
Penicillium_corylophilum	68;275;117;124;2;0;0;0;0;0;0;0;0;0;0;0;0;0;0;0;0;0;0;0;0	9;6;45;22;113;74;260;6;10;41;0;0;0;0;0;0;0;0;0;0;0	68;275;117;124;2;0;0;0;0;0;0;0;0;0;0;0;0;0;0;0;0;0;0;0;0 9;6;45;22;113;74;260;6;10;41;0;0;0;0;0;0;0;0;0;0;0
Ogataea_philodendri	68;399;90;111;62;2;0;0;0;0;0;0;0;0;0;0;0;0;0;0;0;0;0;0;0	9;6;58;40;118;85;266;20;79;10;41;0;0;0;0;0;0;0;0;0;0	68;399;90;111;62;2;0;0;0;0;0;0;0;0;0;0;0;0;0;0;0;0;0;0;0 9;6;58;40;118;85;266;20;79;10;41;0;0;0;0;0;0;0;0;0;0
Keithomyces_neogunnii	68;6;129;23;148;280;2;0;0;0;0;0;0;0;0;0;0;0;0;0;0;0;0;0;0	9;6;58;333;58;76;65;10;41;0;0;0;0;0;0;0;0;0;0;0;0	68;6;129;23;148;280;2;0;0;0;0;0;0;0;0;0;0;0;0;0;0;0;0;0;0 9;6;58;333;58;76;65;10;41;0;0;0;0;0;0;0;0;0;0;0;0
Hortaea_werneckii	68;71;33;2;148;170;59;2;0;0;0;0;0;0;0;0;0;0;0;0;0;0;0;0;0	9;6;121;366;10;41;0;0;0;0;0;0;0;0;0;0;0;0;0;0;0	68;71;33;2;148;170;59;2;0;0;0;0;0;0;0;0;0;0;0;0;0;0;0;0;0 9;6;121;366;10;41;0;0;0;0;0;0;0;0;0;0;0;0;0;0;0
Trichophyton_simii	686;2;0;0;0;0;0;0;0;0;0;0;0;0;0;0;0;0;0;0;0;0;0;0;0	9;6;99;72;55;56;17;79;58;32;46;89;24;46;0;0;0;0;0;0;0	686;2;0;0;0;0;0;0;0;0;0;0;0;0;0;0;0;0;0;0;0;0;0;0;0 9;6;99;72;55;56;17;79;58;32;46;89;24;46;0;0;0;0;0;0;0
Acarospora_socialis	69;122;147;231;2;0;0;0;0;0;0;0;0;0;0;0;0;0;0;0;0;0;0;0;0	9;6;24;21;18;4;82;207;35;26;82;6;10;41;0;0;0;0;0;0;0	69;122;147;231;2;0;0;0;0;0;0;0;0;0;0;0;0;0;0;0;0;0;0;0;0 9;6;24;21;18;4;82;207;35;26;82;6;10;41;0;0;0;0;0;0;0
Lipomyces_lipofer	69;14;8;11;171;21;2;27;120;95;2;0;0;0;0;0;0;0;0;0;0;0;0;0;0	9;6;45;194;24;111;35;14;19;32;51;0;0;0;0;0;0;0;0;0;0	69;14;8;11;171;21;2;27;120;95;2;0;0;0;0;0;0;0;0;0;0;0;0;0;0 9;6;45;194;24;111;35;14;19;32;51;0;0;0;0;0;0;0;0;0;0
Didymella_heteroderae	69;232;7;232;2;0;0;0;0;0;0;0;0;0;0;0;0;0;0;0;0;0;0;0;0	9;6;20;50;249;7;121;29;10;41;0;0;0;0;0;0;0;0;0;0;0	69;232;7;232;2;0;0;0;0;0;0;0;0;0;0;0;0;0;0;0;0;0;0;0;0 9;6;20;50;249;7;121;29;10;41;0;0;0;0;0;0;0;0;0;0;0
Nothophoma_quercina	69;233;7;142;90;2;0;0;0;0;0;0;0;0;0;0;0;0;0;0;0;0;0;0;0	9;6;20;50;5;245;7;121;29;10;41;0;0;0;0;0;0;0;0;0;0	69;233;7;142;90;2;0;0;0;0;0;0;0;0;0;0;0;0;0;0;0;0;0;0;0 9;6;20;50;5;245;7;121;29;10;41;0;0;0;0;0;0;0;0;0;0
Didymella_segeticola	69;233;7;232;2;0;0;0;0;0;0;0;0;0;0;0;0;0;0;0;0;0;0;0;0	9;6;20;50;5;245;128;29;10;41;0;0;0;0;0;0;0;0;0;0;0	69;233;7;232;2;0;0;0;0;0;0;0;0;0;0;0;0;0;0;0;0;0;0;0;0 9;6;20;50;5;245;128;29;10;41;0;0;0;0;0;0;0;0;0;0;0
Stagonosporopsis_rhizophila	69;234;7;233;2;0;0;0;0;0;0;0;0;0;0;0;0;0;0;0;0;0;0;0;0	9;6;20;50;251;7;121;30;10;41;0;0;0;0;0;0;0;0;0;0;0	69;234;7;233;2;0;0;0;0;0;0;0;0;0;0;0;0;0;0;0;0;0;0;0;0 9;6;20;50;251;7;121;30;10;41;0;0;0;0;0;0;0;0;0;0;0
Stagonosporopsis_chrysanthemi	69;234;7;234;2;0;0;0;0;0;0;0;0;0;0;0;0;0;0;0;0;0;0;0;0	9;6;20;50;251;7;121;31;10;41;0;0;0;0;0;0;0;0;0;0;0	69;234;7;234;2;0;0;0;0;0;0;0;0;0;0;0;0;0;0;0;0;0;0;0;0 9;6;20;50;251;7;121;31;10;41;0;0;0;0;0;0;0;0;0;0;0
Stagonosporopsis_cucurbitacearum	69;235;7;234;2;0;0;0;0;0;0;0;0;0;0;0;0;0;0;0;0;0;0;0;0	9;6;20;50;80;172;7;121;31;10;41;0;0;0;0;0;0;0;0;0;0	69;235;7;234;2;0;0;0;0;0;0;0;0;0;0;0;0;0;0;0;0;0;0;0;0 9;6;20;50;80;172;7;121;31;10;41;0;0;0;0;0;0;0;0;0;0
Macroventuria_anomochaeta	69;238;142;90;2;0;0;0;0;0;0;0;0;0;0;0;0;0;0;0;0;0;0;0;0	9;6;20;54;244;7;121;29;10;41;0;0;0;0;0;0;0;0;0;0;0	69;238;142;90;2;0;0;0;0;0;0;0;0;0;0;0;0;0;0;0;0;0;0;0;0 9;6;20;54;244;7;121;29;10;41;0;0;0;0;0;0;0;0;0;0;0
Pseudocercospora_ulei	69;258;223;2;0;0;0;0;0;0;0;0;0;0;0;0;0;0;0;0;0;0;0;0;0	9;6;43;82;355;6;10;41;0;0;0;0;0;0;0;0;0;0;0;0;0	69;258;223;2;0;0;0;0;0;0;0;0;0;0;0;0;0;0;0;0;0;0;0;0;0 9;6;43;82;355;6;10;41;0;0;0;0;0;0;0;0;0;0;0;0;0
Acarospora_aff_strigata	69;268;231;2;0;0;0;0;0;0;0;0;0;0;0;0;0;0;0;0;0;0;0;0;0	9;6;355;101;48;10;41;0;0;0;0;0;0;0;0;0;0;0;0;0;0	69;268;231;2;0;0;0;0;0;0;0;0;0;0;0;0;0;0;0;0;0;0;0;0;0 9;6;355;101;48;10;41;0;0;0;0;0;0;0;0;0;0;0;0;0;0
Moelleriella_libera	69;64;221;262;2;0;0;0;0;0;0;0;0;0;0;0;0;0;0;0;0;0;0;0;0	9;6;65;48;47;320;72;10;41;0;0;0;0;0;0;0;0;0;0;0;0	69;64;221;262;2;0;0;0;0;0;0;0;0;0;0;0;0;0;0;0;0;0;0;0;0 9;6;65;48;47;320;72;10;41;0;0;0;0;0;0;0;0;0;0;0;0
Wickerhamomyces_bisporus	69;7;272;289;2;0;0;0;0;0;0;0;0;0;0;0;0;0;0;0;0;0;0;0;0	9;6;50;350;62;111;10;41;0;0;0;0;0;0;0;0;0;0;0;0;0	69;7;272;289;2;0;0;0;0;0;0;0;0;0;0;0;0;0;0;0;0;0;0;0;0 9;6;50;350;62;111;10;41;0;0;0;0;0;0;0;0;0;0;0;0;0
Sclerotiophoma_versabilis	69;92;140;7;142;91;2;0;0;0;0;0;0;0;0;0;0;0;0;0;0;0;0;0;0	9;6;20;50;249;7;121;30;10;41;0;0;0;0;0;0;0;0;0;0;0	69;92;140;7;142;91;2;0;0;0;0;0;0;0;0;0;0;0;0;0;0;0;0;0;0 9;6;20;50;249;7;121;30;10;41;0;0;0;0;0;0;0;0;0;0;0
Didymella_arachidicola;Didymella_lethalis;Didymella_pinodes	69;92;140;7;232;2;0;0;0;0;0;0;0;0;0;0;0;0;0;0;0;0;0;0;0	9;6;20;50;249;7;121;29;10;41;0;0;0;0;0;0;0;0;0;0;0	69;92;140;7;232;2;0;0;0;0;0;0;0;0;0;0;0;0;0;0;0;0;0;0;0 9;6;20;50;249;7;121;29;10;41;0;0;0;0;0;0;0;0;0;0;0
Dothidotthia_symphoricarpi	70;212;29;21;48;169;2;0;0;0;0;0;0;0;0;0;0;0;0;0;0;0;0;0;0	9;6;44;10;96;127;18;6;28;64;52;40;10;10;31;0;0;0;0;0;0	70;212;29;21;48;169;2;0;0;0;0;0;0;0;0;0;0;0;0;0;0;0;0;0;0 9;6;44;10;96;127;18;6;28;64;52;40;10;10;31;0;0;0;0;0;0
Scedosporium_dehoogii	70;258;204;70;2;0;0;0;0;0;0;0;0;0;0;0;0;0;0;0;0;0;0;0;0	9;6;49;5;293;19;112;60;10;41;0;0;0;0;0;0;0;0;0;0;0	70;258;204;70;2;0;0;0;0;0;0;0;0;0;0;0;0;0;0;0;0;0;0;0;0 9;6;49;5;293;19;112;60;10;41;0;0;0;0;0;0;0;0;0;0;0
Scedosporium_boydii	70;268;206;70;2;0;0;0;0;0;0;0;0;0;0;0;0;0;0;0;0;0;0;0;0	9;6;49;5;303;19;113;39;22;10;41;0;0;0;0;0;0;0;0;0;0	70;268;206;70;2;0;0;0;0;0;0;0;0;0;0;0;0;0;0;0;0;0;0;0;0 9;6;49;5;303;19;113;39;22;10;41;0;0;0;0;0;0;0;0;0;0
Scedosporium_apiospermum	70;268;276;2;0;0;0;0;0;0;0;0;0;0;0;0;0;0;0;0;0;0;0;0;0	9;6;49;5;303;131;39;23;10;41;0;0;0;0;0;0;0;0;0;0;0	70;268;276;2;0;0;0;0;0;0;0;0;0;0;0;0;0;0;0;0;0;0;0;0;0 9;6;49;5;303;131;39;23;10;41;0;0;0;0;0;0;0;0;0;0;0
Fragosphaeria_purpurea	70;288;151;140;2;0;0;0;0;0;0;0;0;0;0;0;0;0;0;0;0;0;0;0;0	9;6;163;106;310;6;10;41;0;0;0;0;0;0;0;0;0;0;0;0;0	70;288;151;140;2;0;0;0;0;0;0;0;0;0;0;0;0;0;0;0;0;0;0;0;0 9;6;163;106;310;6;10;41;0;0;0;0;0;0;0;0;0;0;0;0;0
Sporothrix_insectorum	70;288;152;140;2;0;0;0;0;0;0;0;0;0;0;0;0;0;0;0;0;0;0;0;0	9;6;163;106;311;6;10;41;0;0;0;0;0;0;0;0;0;0;0;0;0	70;288;152;140;2;0;0;0;0;0;0;0;0;0;0;0;0;0;0;0;0;0;0;0;0 9;6;163;106;311;6;10;41;0;0;0;0;0;0;0;0;0;0;0;0;0
Candida_parapsilosis	70;44;2;133;70;86;115;2;0;0;0;0;0;0;0;0;0;0;0;0;0;0;0;0;0	9;6;407;49;10;41;0;0;0;0;0;0;0;0;0;0;0;0;0;0;0	70;44;2;133;70;86;115;2;0;0;0;0;0;0;0;0;0;0;0;0;0;0;0;0;0 9;6;407;49;10;41;0;0;0;0;0;0;0;0;0;0;0;0;0;0;0
Parascedosporium_putredinis	70;54;11;7;10;167;46;155;60;2;0;0;0;0;0;0;0;0;0;0;0;0;0;0;0	9;6;49;5;331;73;58;10;41;0;0;0;0;0;0;0;0;0;0;0;0	70;54;11;7;10;167;46;155;60;2;0;0;0;0;0;0;0;0;0;0;0;0;0;0;0 9;6;49;5;331;73;58;10;41;0;0;0;0;0;0;0;0;0;0;0;0
Lomentospora_prolificans	70;79;177;199;60;2;0;0;0;0;0;0;0;0;0;0;0;0;0;0;0;0;0;0;0	9;6;49;5;295;172;10;41;0;0;0;0;0;0;0;0;0;0;0;0;0	70;79;177;199;60;2;0;0;0;0;0;0;0;0;0;0;0;0;0;0;0;0;0;0;0 9;6;49;5;295;172;10;41;0;0;0;0;0;0;0;0;0;0;0;0;0
Saccharomycopsis_fermentans	70;80;2;22;6;14;25;28;2;144;12;10;7;46;54;42;82;5;62;2;0;0;0;0;0	9;6;412;28;81;12;6;17;41;52;10;41;0;0;0;0;0;0;0;0;0	70;80;2;22;6;14;25;28;2;144;12;10;7;46;54;42;82;5;62;2;0;0;0;0;0 9;6;412;28;81;12;6;17;41;52;10;41;0;0;0;0;0;0;0;0;0
Pseudovirgaria_hyperparasitica	70;9;13;23;2;123;7;8;26;29;20;99;14;30;59;2;0;0;0;0;0;0;0;0;0	9;6;23;198;62;104;16;65;51;0;0;0;0;0;0;0;0;0;0;0;0	70;9;13;23;2;123;7;8;26;29;20;99;14;30;59;2;0;0;0;0;0;0;0;0;0 9;6;23;198;62;104;16;65;51;0;0;0;0;0;0;0;0;0;0;0;0
Ascochyta_viciae-villosae	70;92;140;7;142;91;2;0;0;0;0;0;0;0;0;0;0;0;0;0;0;0;0;0;0	9;6;20;34;21;245;7;16;48;87;10;10;31;0;0;0;0;0;0;0;0	70;92;140;7;142;91;2;0;0;0;0;0;0;0;0;0;0;0;0;0;0;0;0;0;0 9;6;20;34;21;245;7;16;48;87;10;10;31;0;0;0;0;0;0;0;0
Ascochyta_fabae	70;92;140;7;142;91;2;0;0;0;0;0;0;0;0;0;0;0;0;0;0;0;0;0;0	9;6;20;55;245;7;121;30;10;41;0;0;0;0;0;0;0;0;0;0;0	70;92;140;7;142;91;2;0;0;0;0;0;0;0;0;0;0;0;0;0;0;0;0;0;0 9;6;20;55;245;7;121;30;10;41;0;0;0;0;0;0;0;0;0;0;0
Scedosporium_aurantiacum	70;95;180;208;70;2;0;0;0;0;0;0;0;0;0;0;0;0;0;0;0;0;0;0;0	9;6;49;5;112;198;18;114;63;10;41;0;0;0;0;0;0;0;0;0;0	70;95;180;208;70;2;0;0;0;0;0;0;0;0;0;0;0;0;0;0;0;0;0;0;0 9;6;49;5;112;198;18;114;63;10;41;0;0;0;0;0;0;0;0;0;0
Dendrostoma_leiphaemia	71;10;7;111;179;238;2;0;0;0;0;0;0;0;0;0;0;0;0;0;0;0;0;0;0	9;6;129;61;299;63;10;41;0;0;0;0;0;0;0;0;0;0;0;0;0	71;10;7;111;179;238;2;0;0;0;0;0;0;0;0;0;0;0;0;0;0;0;0;0;0 9;6;129;61;299;63;10;41;0;0;0;0;0;0;0;0;0;0;0;0;0
Lipomyces_japonicus	71;15;8;183;57;57;36;145;2;0;0;0;0;0;0;0;0;0;0;0;0;0;0;0;0	9;6;243;24;160;81;51;0;0;0;0;0;0;0;0;0;0;0;0;0;0	71;15;8;183;57;57;36;145;2;0;0;0;0;0;0;0;0;0;0;0;0;0;0;0;0 9;6;243;24;160;81;51;0;0;0;0;0;0;0;0;0;0;0;0;0;0
Candida_freyschussii	71;20;219;241;2;0;0;0;0;0;0;0;0;0;0;0;0;0;0;0;0;0;0;0;0	9;6;87;46;88;16;152;25;73;10;41;0;0;0;0;0;0;0;0;0;0	71;20;219;241;2;0;0;0;0;0;0;0;0;0;0;0;0;0;0;0;0;0;0;0;0 9;6;87;46;88;16;152;25;73;10;41;0;0;0;0;0;0;0;0;0;0
Epicoccum_nigrum	71;234;7;143;90;2;0;0;0;0;0;0;0;0;0;0;0;0;0;0;0;0;0;0;0	9;6;20;28;24;251;7;122;29;10;41;0;0;0;0;0;0;0;0;0;0	71;234;7;143;90;2;0;0;0;0;0;0;0;0;0;0;0;0;0;0;0;0;0;0;0 9;6;20;28;24;251;7;122;29;10;41;0;0;0;0;0;0;0;0;0;0
Neofusicoccum_laricinum	71;276;232;2;0;0;0;0;0;0;0;0;0;0;0;0;0;0;0;0;0;0;0;0;0	9;6;34;31;4;96;200;47;40;38;19;6;10;41;0;0;0;0;0;0;0	71;276;232;2;0;0;0;0;0;0;0;0;0;0;0;0;0;0;0;0;0;0;0;0;0 9;6;34;31;4;96;200;47;40;38;19;6;10;41;0;0;0;0;0;0;0
Brettanomyces_custersianus	71;6;14;177;31;152;2;0;0;0;0;0;0;0;0;0;0;0;0;0;0;0;0;0;0	9;6;351;36;10;41;0;0;0;0;0;0;0;0;0;0;0;0;0;0;0	71;6;14;177;31;152;2;0;0;0;0;0;0;0;0;0;0;0;0;0;0;0;0;0;0 9;6;351;36;10;41;0;0;0;0;0;0;0;0;0;0;0;0;0;0;0
Fusarium_albosuccineum	71;78;8;174;234;2;0;0;0;0;0;0;0;0;0;0;0;0;0;0;0;0;0;0;0	9;6;55;11;370;7;58;10;41;0;0;0;0;0;0;0;0;0;0;0;0	71;78;8;174;234;2;0;0;0;0;0;0;0;0;0;0;0;0;0;0;0;0;0;0;0 9;6;55;11;370;7;58;10;41;0;0;0;0;0;0;0;0;0;0;0;0
Hymenoscyphus_salicellus	72;2;5;247;21;113;89;2;0;0;0;0;0;0;0;0;0;0;0;0;0;0;0;0;0	9;6;441;38;6;10;41;0;0;0;0;0;0;0;0;0;0;0;0;0;0	72;2;5;247;21;113;89;2;0;0;0;0;0;0;0;0;0;0;0;0;0;0;0;0;0 9;6;441;38;6;10;41;0;0;0;0;0;0;0;0;0;0;0;0;0;0
Hymenoscyphus_scutula	72;2;5;247;21;202;2;0;0;0;0;0;0;0;0;0;0;0;0;0;0;0;0;0;0	9;6;340;101;38;6;10;41;0;0;0;0;0;0;0;0;0;0;0;0;0	72;2;5;247;21;202;2;0;0;0;0;0;0;0;0;0;0;0;0;0;0;0;0;0;0 9;6;340;101;38;6;10;41;0;0;0;0;0;0;0;0;0;0;0;0;0
Hymenoscyphus_fructigenus	72;2;5;247;21;204;2;0;0;0;0;0;0;0;0;0;0;0;0;0;0;0;0;0;0	9;6;481;6;10;41;0;0;0;0;0;0;0;0;0;0;0;0;0;0;0	72;2;5;247;21;204;2;0;0;0;0;0;0;0;0;0;0;0;0;0;0;0;0;0;0 9;6;481;6;10;41;0;0;0;0;0;0;0;0;0;0;0;0;0;0;0
Tympanopsis_confertula	72;272;111;121;2;0;0;0;0;0;0;0;0;0;0;0;0;0;0;0;0;0;0;0;0	9;6;45;461;6;10;41;0;0;0;0;0;0;0;0;0;0;0;0;0;0	72;272;111;121;2;0;0;0;0;0;0;0;0;0;0;0;0;0;0;0;0;0;0;0;0 9;6;45;461;6;10;41;0;0;0;0;0;0;0;0;0;0;0;0;0;0
Pyrenula_massariospora	72;288;151;69;2;0;0;0;0;0;0;0;0;0;0;0;0;0;0;0;0;0;0;0;0	9;6;33;317;166;10;41;0;0;0;0;0;0;0;0;0;0;0;0;0;0	72;288;151;69;2;0;0;0;0;0;0;0;0;0;0;0;0;0;0;0;0;0;0;0;0 9;6;33;317;166;10;41;0;0;0;0;0;0;0;0;0;0;0;0;0;0
Annulohypoxylon_stygium	72;358;22;194;100;71;7;62;2;0;0;0;0;0;0;0;0;0;0;0;0;0;0;0;0	9;6;52;4;70;47;53;70;67;30;43;37;18;181;110;40;10;41;0;0;0	72;358;22;194;100;71;7;62;2;0;0;0;0;0;0;0;0;0;0;0;0;0;0;0;0 9;6;52;4;70;47;53;70;67;30;43;37;18;181;110;40;10;41;0;0;0
Schizosaccharomyces_octosporus	72;401;333;2;0;0;0;0;0;0;0;0;0;0;0;0;0;0;0;0;0;0;0;0;0	9;6;386;197;20;39;100;10;41;0;0;0;0;0;0;0;0;0;0;0;0	72;401;333;2;0;0;0;0;0;0;0;0;0;0;0;0;0;0;0;0;0;0;0;0;0 9;6;386;197;20;39;100;10;41;0;0;0;0;0;0;0;0;0;0;0;0
Annulohypoxylon_nitens	72;476;22;194;100;71;7;62;2;0;0;0;0;0;0;0;0;0;0;0;0;0;0;0;0	9;6;52;4;70;47;53;70;118;97;43;37;18;291;40;10;41;0;0;0;0	72;476;22;194;100;71;7;62;2;0;0;0;0;0;0;0;0;0;0;0;0;0;0;0;0 9;6;52;4;70;47;53;70;118;97;43;37;18;291;40;10;41;0;0;0;0
Lizonia_empirigonia	72;91;140;7;142;90;2;0;0;0;0;0;0;0;0;0;0;0;0;0;0;0;0;0;0	9;6;20;57;251;150;10;41;0;0;0;0;0;0;0;0;0;0;0;0;0	72;91;140;7;142;90;2;0;0;0;0;0;0;0;0;0;0;0;0;0;0;0;0;0;0 9;6;20;57;251;150;10;41;0;0;0;0;0;0;0;0;0;0;0;0;0
Calycina_marina	73;109;2;147;165;59;2;0;0;0;0;0;0;0;0;0;0;0;0;0;0;0;0;0;0	9;6;45;18;286;121;21;10;41;0;0;0;0;0;0;0;0;0;0;0;0	73;109;2;147;165;59;2;0;0;0;0;0;0;0;0;0;0;0;0;0;0;0;0;0;0 9;6;45;18;286;121;21;10;41;0;0;0;0;0;0;0;0;0;0;0;0
Arthroderma_uncinatum	73;114;45;2;19;154;251;2;0;0;0;0;0;0;0;0;0;0;0;0;0;0;0;0;0	9;6;32;48;368;140;6;10;41;0;0;0;0;0;0;0;0;0;0;0;0	73;114;45;2;19;154;251;2;0;0;0;0;0;0;0;0;0;0;0;0;0;0;0;0;0 9;6;32;48;368;140;6;10;41;0;0;0;0;0;0;0;0;0;0;0;0
Kazachstania_africana	73;188;182;96;8;96;9;113;2;0;0;0;0;0;0;0;0;0;0;0;0;0;0;0;0	9;6;118;90;9;137;187;51;109;10;41;0;0;0;0;0;0;0;0;0;0	73;188;182;96;8;96;9;113;2;0;0;0;0;0;0;0;0;0;0;0;0;0;0;0;0 9;6;118;90;9;137;187;51;109;10;41;0;0;0;0;0;0;0;0;0;0
Wickerhamiella_infanticola	73;2;146;70;127;8;85;2;0;0;0;0;0;0;0;0;0;0;0;0;0;0;0;0;0	9;6;309;63;7;7;49;12;51;0;0;0;0;0;0;0;0;0;0;0;0	73;2;146;70;127;8;85;2;0;0;0;0;0;0;0;0;0;0;0;0;0;0;0;0;0 9;6;309;63;7;7;49;12;51;0;0;0;0;0;0;0;0;0;0;0;0
Barnettozyma_californica	73;2;19;51;10;2;9;165;64;28;2;57;31;68;2;0;0;0;0;0;0;0;0;0;0	9;6;97;280;45;19;76;10;41;0;0;0;0;0;0;0;0;0;0;0;0	73;2;19;51;10;2;9;165;64;28;2;57;31;68;2;0;0;0;0;0;0;0;0;0;0 9;6;97;280;45;19;76;10;41;0;0;0;0;0;0;0;0;0;0;0;0
Clavariopsis_aquatica	73;230;226;2;0;0;0;0;0;0;0;0;0;0;0;0;0;0;0;0;0;0;0;0;0	9;6;102;212;7;112;32;10;41;0;0;0;0;0;0;0;0;0;0;0;0	73;230;226;2;0;0;0;0;0;0;0;0;0;0;0;0;0;0;0;0;0;0;0;0;0 9;6;102;212;7;112;32;10;41;0;0;0;0;0;0;0;0;0;0;0;0
Aspergillus_ostianus	73;266;116;133;2;0;0;0;0;0;0;0;0;0;0;0;0;0;0;0;0;0;0;0;0	9;6;46;22;67;383;6;10;41;0;0;0;0;0;0;0;0;0;0;0;0	73;266;116;133;2;0;0;0;0;0;0;0;0;0;0;0;0;0;0;0;0;0;0;0;0 9;6;46;22;67;383;6;10;41;0;0;0;0;0;0;0;0;0;0;0;0
Cordyceps_tenuipes	73;279;235;2;0;0;0;0;0;0;0;0;0;0;0;0;0;0;0;0;0;0;0;0;0	9;6;53;63;147;107;12;66;61;8;6;10;41;0;0;0;0;0;0;0;0	73;279;235;2;0;0;0;0;0;0;0;0;0;0;0;0;0;0;0;0;0;0;0;0;0 9;6;53;63;147;107;12;66;61;8;6;10;41;0;0;0;0;0;0;0;0
Aspergillus_sclerotiorum;Aspergillus_persii	73;290;114;132;2;0;0;0;0;0;0;0;0;0;0;0;0;0;0;0;0;0;0;0;0	9;6;46;22;90;381;6;10;41;0;0;0;0;0;0;0;0;0;0;0;0	73;290;114;132;2;0;0;0;0;0;0;0;0;0;0;0;0;0;0;0;0;0;0;0;0 9;6;46;22;90;381;6;10;41;0;0;0;0;0;0;0;0;0;0;0;0
Mycoblastus_sanguinarius	73;301;232;2;0;0;0;0;0;0;0;0;0;0;0;0;0;0;0;0;0;0;0;0;0	9;6;81;42;261;13;97;48;10;41;0;0;0;0;0;0;0;0;0;0;0	73;301;232;2;0;0;0;0;0;0;0;0;0;0;0;0;0;0;0;0;0;0;0;0;0 9;6;81;42;261;13;97;48;10;41;0;0;0;0;0;0;0;0;0;0;0
Racodium_therryanum	73;36;194;101;124;2;0;0;0;0;0;0;0;0;0;0;0;0;0;0;0;0;0;0;0	9;6;314;7;143;10;41;0;0;0;0;0;0;0;0;0;0;0;0;0;0	73;36;194;101;124;2;0;0;0;0;0;0;0;0;0;0;0;0;0;0;0;0;0;0;0 9;6;314;7;143;10;41;0;0;0;0;0;0;0;0;0;0;0;0;0;0
Candelaria_pacifica	73;98;16;2;147;229;2;0;0;0;0;0;0;0;0;0;0;0;0;0;0;0;0;0;0	9;6;45;23;73;213;5;94;42;6;10;41;0;0;0;0;0;0;0;0;0	73;98;16;2;147;229;2;0;0;0;0;0;0;0;0;0;0;0;0;0;0;0;0;0;0 9;6;45;23;73;213;5;94;42;6;10;41;0;0;0;0;0;0;0;0;0
Chaetomium_globosum	73;99;172;117;119;2;0;0;0;0;0;0;0;0;0;0;0;0;0;0;0;0;0;0;0	9;6;52;5;79;248;109;21;10;43;0;0;0;0;0;0;0;0;0;0;0	73;99;172;117;119;2;0;0;0;0;0;0;0;0;0;0;0;0;0;0;0;0;0;0;0 9;6;52;5;79;248;109;21;10;43;0;0;0;0;0;0;0;0;0;0;0
Kazachstania_slooffiae	74;14;108;293;320;2;0;0;0;0;0;0;0;0;0;0;0;0;0;0;0;0;0;0;0	9;6;33;110;11;26;8;212;145;36;27;11;13;21;25;67;10;41;0;0;0	74;14;108;293;320;2;0;0;0;0;0;0;0;0;0;0;0;0;0;0;0;0;0;0;0 9;6;33;110;11;26;8;212;145;36;27;11;13;21;25;67;10;41;0;0;0
Ogataea_methylovora	74;200;6;15;162;28;68;79;35;62;2;0;0;0;0;0;0;0;0;0;0;0;0;0;0	9;6;103;23;76;45;44;294;80;10;41;0;0;0;0;0;0;0;0;0;0	74;200;6;15;162;28;68;79;35;62;2;0;0;0;0;0;0;0;0;0;0;0;0;0;0 9;6;103;23;76;45;44;294;80;10;41;0;0;0;0;0;0;0;0;0;0
Corynespora_cassiicola	74;245;162;78;2;0;0;0;0;0;0;0;0;0;0;0;0;0;0;0;0;0;0;0;0	9;6;68;72;202;153;10;41;0;0;0;0;0;0;0;0;0;0;0;0;0	74;245;162;78;2;0;0;0;0;0;0;0;0;0;0;0;0;0;0;0;0;0;0;0;0 9;6;68;72;202;153;10;41;0;0;0;0;0;0;0;0;0;0;0;0;0
Hymenoscyphus_laetus	74;274;7;230;2;0;0;0;0;0;0;0;0;0;0;0;0;0;0;0;0;0;0;0;0	9;6;70;11;39;36;7;210;148;10;41;0;0;0;0;0;0;0;0;0;0	74;274;7;230;2;0;0;0;0;0;0;0;0;0;0;0;0;0;0;0;0;0;0;0;0 9;6;70;11;39;36;7;210;148;10;41;0;0;0;0;0;0;0;0;0;0
Aspergillus_campestris	74;276;118;124;2;0;0;0;0;0;0;0;0;0;0;0;0;0;0;0;0;0;0;0;0	9;6;47;63;412;6;10;41;0;0;0;0;0;0;0;0;0;0;0;0;0	74;276;118;124;2;0;0;0;0;0;0;0;0;0;0;0;0;0;0;0;0;0;0;0;0 9;6;47;63;412;6;10;41;0;0;0;0;0;0;0;0;0;0;0;0;0
Aspergillus_tritici;Aspergillus_neotritici	74;276;119;124;2;0;0;0;0;0;0;0;0;0;0;0;0;0;0;0;0;0;0;0;0	9;6;47;476;6;10;41;0;0;0;0;0;0;0;0;0;0;0;0;0;0	74;276;119;124;2;0;0;0;0;0;0;0;0;0;0;0;0;0;0;0;0;0;0;0;0 9;6;47;476;6;10;41;0;0;0;0;0;0;0;0;0;0;0;0;0;0
Aspergillus_steynii	74;281;114;132;2;0;0;0;0;0;0;0;0;0;0;0;0;0;0;0;0;0;0;0;0	9;6;47;22;83;379;6;10;41;0;0;0;0;0;0;0;0;0;0;0;0	74;281;114;132;2;0;0;0;0;0;0;0;0;0;0;0;0;0;0;0;0;0;0;0;0 9;6;47;22;83;379;6;10;41;0;0;0;0;0;0;0;0;0;0;0;0
Arthrobotrys_flagrans	74;321;118;39;89;2;0;0;0;0;0;0;0;0;0;0;0;0;0;0;0;0;0;0;0	9;6;26;29;36;6;36;280;56;85;17;7;15;35;0;0;0;0;0;0;0	74;321;118;39;89;2;0;0;0;0;0;0;0;0;0;0;0;0;0;0;0;0;0;0;0 9;6;26;29;36;6;36;280;56;85;17;7;15;35;0;0;0;0;0;0;0
Hymenoscyphus_herbarum	74;5;247;21;17;185;2;0;0;0;0;0;0;0;0;0;0;0;0;0;0;0;0;0;0	9;6;479;6;10;41;0;0;0;0;0;0;0;0;0;0;0;0;0;0;0	74;5;247;21;17;185;2;0;0;0;0;0;0;0;0;0;0;0;0;0;0;0;0;0;0 9;6;479;6;10;41;0;0;0;0;0;0;0;0;0;0;0;0;0;0;0
Hymenoscyphus_infarciens	74;5;247;223;2;0;0;0;0;0;0;0;0;0;0;0;0;0;0;0;0;0;0;0;0	9;6;479;6;10;41;0;0;0;0;0;0;0;0;0;0;0;0;0;0;0	74;5;247;223;2;0;0;0;0;0;0;0;0;0;0;0;0;0;0;0;0;0;0;0;0 9;6;479;6;10;41;0;0;0;0;0;0;0;0;0;0;0;0;0;0;0
Hymenoscyphus_fraxineus	74;5;248;224;2;0;0;0;0;0;0;0;0;0;0;0;0;0;0;0;0;0;0;0;0	9;6;83;404;10;41;0;0;0;0;0;0;0;0;0;0;0;0;0;0;0	74;5;248;224;2;0;0;0;0;0;0;0;0;0;0;0;0;0;0;0;0;0;0;0;0 9;6;83;404;10;41;0;0;0;0;0;0;0;0;0;0;0;0;0;0;0
Hymenotorrendiella_dingleyae	74;5;33;12;55;2;147;124;102;2;0;0;0;0;0;0;0;0;0;0;0;0;0;0;0	9;6;349;103;38;10;41;0;0;0;0;0;0;0;0;0;0;0;0;0;0	74;5;33;12;55;2;147;124;102;2;0;0;0;0;0;0;0;0;0;0;0;0;0;0;0 9;6;349;103;38;10;41;0;0;0;0;0;0;0;0;0;0;0;0;0;0
Parastagonospora_avenae	74;98;176;7;110;121;2;0;0;0;0;0;0;0;0;0;0;0;0;0;0;0;0;0;0	9;6;70;11;39;43;210;149;10;41;0;0;0;0;0;0;0;0;0;0;0	74;98;176;7;110;121;2;0;0;0;0;0;0;0;0;0;0;0;0;0;0;0;0;0;0 9;6;70;11;39;43;210;149;10;41;0;0;0;0;0;0;0;0;0;0;0
Pseudophaeomoniella_oleicola	75;106;20;6;144;126;48;77;2;0;0;0;0;0;0;0;0;0;0;0;0;0;0;0;0	9;6;45;22;53;335;18;59;6;10;41;0;0;0;0;0;0;0;0;0;0	75;106;20;6;144;126;48;77;2;0;0;0;0;0;0;0;0;0;0;0;0;0;0;0;0 9;6;45;22;53;335;18;59;6;10;41;0;0;0;0;0;0;0;0;0;0
Kodamaea_ohmeri	75;11;160;163;2;0;0;0;0;0;0;0;0;0;0;0;0;0;0;0;0;0;0;0;0	9;6;82;77;16;221;0;0;0;0;0;0;0;0;0;0;0;0;0;0;0	75;11;160;163;2;0;0;0;0;0;0;0;0;0;0;0;0;0;0;0;0;0;0;0;0 9;6;82;77;16;221;0;0;0;0;0;0;0;0;0;0;0;0;0;0;0
Diaporthe_longicolla	75;121;149;120;115;2;0;0;0;0;0;0;0;0;0;0;0;0;0;0;0;0;0;0;0	9;6;65;359;92;10;41;0;0;0;0;0;0;0;0;0;0;0;0;0;0	75;121;149;120;115;2;0;0;0;0;0;0;0;0;0;0;0;0;0;0;0;0;0;0;0 9;6;65;359;92;10;41;0;0;0;0;0;0;0;0;0;0;0;0;0;0
Diaporthe_citriasiana	75;121;149;233;2;0;0;0;0;0;0;0;0;0;0;0;0;0;0;0;0;0;0;0;0	9;6;65;357;92;10;41;0;0;0;0;0;0;0;0;0;0;0;0;0;0	75;121;149;233;2;0;0;0;0;0;0;0;0;0;0;0;0;0;0;0;0;0;0;0;0 9;6;65;357;92;10;41;0;0;0;0;0;0;0;0;0;0;0;0;0;0
Diaporthe_amygdali	75;124;149;241;2;0;0;0;0;0;0;0;0;0;0;0;0;0;0;0;0;0;0;0;0	9;6;65;368;92;10;41;0;0;0;0;0;0;0;0;0;0;0;0;0;0	75;124;149;241;2;0;0;0;0;0;0;0;0;0;0;0;0;0;0;0;0;0;0;0;0 9;6;65;368;92;10;41;0;0;0;0;0;0;0;0;0;0;0;0;0;0
Talaromyces_stipitatus	75;2;119;150;111;123;2;0;0;0;0;0;0;0;0;0;0;0;0;0;0;0;0;0;0	9;6;45;22;30;16;287;22;51;36;6;10;42;0;0;0;0;0;0;0;0	75;2;119;150;111;123;2;0;0;0;0;0;0;0;0;0;0;0;0;0;0;0;0;0;0 9;6;45;22;30;16;287;22;51;36;6;10;42;0;0;0;0;0;0;0;0
Ogataea_naganishii	75;203;163;10;7;28;66;87;26;62;2;0;0;0;0;0;0;0;0;0;0;0;0;0;0	9;6;35;155;16;44;43;290;21;59;10;41;0;0;0;0;0;0;0;0;0	75;203;163;10;7;28;66;87;26;62;2;0;0;0;0;0;0;0;0;0;0;0;0;0;0 9;6;35;155;16;44;43;290;21;59;10;41;0;0;0;0;0;0;0;0;0
Lipomyces_doorenjongii	75;23;8;177;21;33;215;2;0;0;0;0;0;0;0;0;0;0;0;0;0;0;0;0;0	9;6;249;24;97;12;106;51;0;0;0;0;0;0;0;0;0;0;0;0;0	75;23;8;177;21;33;215;2;0;0;0;0;0;0;0;0;0;0;0;0;0;0;0;0;0 9;6;249;24;97;12;106;51;0;0;0;0;0;0;0;0;0;0;0;0;0
Ogataea_pilisensis	75;241;25;8;158;96;22;100;62;2;0;0;0;0;0;0;0;0;0;0;0;0;0;0;0	9;6;35;89;16;26;79;49;39;302;88;10;41;0;0;0;0;0;0;0;0	75;241;25;8;158;96;22;100;62;2;0;0;0;0;0;0;0;0;0;0;0;0;0;0;0 9;6;35;89;16;26;79;49;39;302;88;10;41;0;0;0;0;0;0;0;0
Macrophomina_tecta	75;276;227;2;0;0;0;0;0;0;0;0;0;0;0;0;0;0;0;0;0;0;0;0;0	9;6;65;4;99;243;40;38;19;6;10;41;0;0;0;0;0;0;0;0;0	75;276;227;2;0;0;0;0;0;0;0;0;0;0;0;0;0;0;0;0;0;0;0;0;0 9;6;65;4;99;243;40;38;19;6;10;41;0;0;0;0;0;0;0;0;0
Macrophomina_phaseolina	75;276;232;2;0;0;0;0;0;0;0;0;0;0;0;0;0;0;0;0;0;0;0;0;0	9;6;65;4;99;201;47;40;38;19;6;10;41;0;0;0;0;0;0;0;0	75;276;232;2;0;0;0;0;0;0;0;0;0;0;0;0;0;0;0;0;0;0;0;0;0 9;6;65;4;99;201;47;40;38;19;6;10;41;0;0;0;0;0;0;0;0
Valsa_sordida	75;300;240;2;0;0;0;0;0;0;0;0;0;0;0;0;0;0;0;0;0;0;0;0;0	9;6;65;71;73;189;19;41;93;10;41;0;0;0;0;0;0;0;0;0;0	75;300;240;2;0;0;0;0;0;0;0;0;0;0;0;0;0;0;0;0;0;0;0;0;0 9;6;65;71;73;189;19;41;93;10;41;0;0;0;0;0;0;0;0;0;0
Huntiella_bhutanensis	75;51;2;33;149;60;35;57;85;2;0;0;0;0;0;0;0;0;0;0;0;0;0;0;0	9;6;328;149;6;10;41;0;0;0;0;0;0;0;0;0;0;0;0;0;0	75;51;2;33;149;60;35;57;85;2;0;0;0;0;0;0;0;0;0;0;0;0;0;0;0 9;6;328;149;6;10;41;0;0;0;0;0;0;0;0;0;0;0;0;0;0
Huntiella_decipiens	75;52;2;33;149;60;35;57;84;2;0;0;0;0;0;0;0;0;0;0;0;0;0;0;0	9;6;329;148;6;10;41;0;0;0;0;0;0;0;0;0;0;0;0;0;0	75;52;2;33;149;60;35;57;84;2;0;0;0;0;0;0;0;0;0;0;0;0;0;0;0 9;6;329;148;6;10;41;0;0;0;0;0;0;0;0;0;0;0;0;0;0
Huntiella_savannae	75;53;2;33;149;60;35;57;84;2;0;0;0;0;0;0;0;0;0;0;0;0;0;0;0	9;6;330;148;6;10;41;0;0;0;0;0;0;0;0;0;0;0;0;0;0	75;53;2;33;149;60;35;57;84;2;0;0;0;0;0;0;0;0;0;0;0;0;0;0;0 9;6;330;148;6;10;41;0;0;0;0;0;0;0;0;0;0;0;0;0;0
Candida_succiphila	75;71;28;282;28;71;85;87;2;0;0;0;0;0;0;0;0;0;0;0;0;0;0;0;0	9;6;129;115;6;334;79;10;41;0;0;0;0;0;0;0;0;0;0;0;0	75;71;28;282;28;71;85;87;2;0;0;0;0;0;0;0;0;0;0;0;0;0;0;0;0 9;6;129;115;6;334;79;10;41;0;0;0;0;0;0;0;0;0;0;0;0
Huntiella_moniliformis	75;9;43;2;33;149;60;35;57;85;2;0;0;0;0;0;0;0;0;0;0;0;0;0;0	9;6;329;149;6;10;41;0;0;0;0;0;0;0;0;0;0;0;0;0;0	75;9;43;2;33;149;60;35;57;85;2;0;0;0;0;0;0;0;0;0;0;0;0;0;0 9;6;329;149;6;10;41;0;0;0;0;0;0;0;0;0;0;0;0;0;0
Diaporthe_ampelina	75;96;24;149;120;115;2;0;0;0;0;0;0;0;0;0;0;0;0;0;0;0;0;0;0	9;6;65;358;92;10;41;0;0;0;0;0;0;0;0;0;0;0;0;0;0	75;96;24;149;120;115;2;0;0;0;0;0;0;0;0;0;0;0;0;0;0;0;0;0;0 9;6;65;358;92;10;41;0;0;0;0;0;0;0;0;0;0;0;0;0;0
Echinosphaeria_canescens	76;110;121;148;22;20;284;2;0;0;0;0;0;0;0;0;0;0;0;0;0;0;0;0;0	9;6;89;10;6;466;22;43;6;10;116;0;0;0;0;0;0;0;0;0;0	76;110;121;148;22;20;284;2;0;0;0;0;0;0;0;0;0;0;0;0;0;0;0;0;0 9;6;89;10;6;466;22;43;6;10;116;0;0;0;0;0;0;0;0;0;0
Pezicula_carpinea	76;111;2;147;112;111;2;0;0;0;0;0;0;0;0;0;0;0;0;0;0;0;0;0;0	9;6;44;22;81;207;61;36;38;6;10;41;0;0;0;0;0;0;0;0;0	76;111;2;147;112;111;2;0;0;0;0;0;0;0;0;0;0;0;0;0;0;0;0;0;0 9;6;44;22;81;207;61;36;38;6;10;41;0;0;0;0;0;0;0;0;0
Pezicula_neosporulosa	76;111;2;147;112;112;2;0;0;0;0;0;0;0;0;0;0;0;0;0;0;0;0;0;0	9;6;44;22;81;207;136;6;10;41;0;0;0;0;0;0;0;0;0;0;0	76;111;2;147;112;112;2;0;0;0;0;0;0;0;0;0;0;0;0;0;0;0;0;0;0 9;6;44;22;81;207;136;6;10;41;0;0;0;0;0;0;0;0;0;0;0
Hypocenomyce_scalaris	76;113;2;147;233;2;0;0;0;0;0;0;0;0;0;0;0;0;0;0;0;0;0;0;0	9;6;48;22;278;8;151;10;41;0;0;0;0;0;0;0;0;0;0;0;0	76;113;2;147;233;2;0;0;0;0;0;0;0;0;0;0;0;0;0;0;0;0;0;0;0 9;6;48;22;278;8;151;10;41;0;0;0;0;0;0;0;0;0;0;0;0
Talaromyces_amestolkiae	76;121;150;111;122;2;0;0;0;0;0;0;0;0;0;0;0;0;0;0;0;0;0;0;0	9;6;45;23;30;303;22;92;10;42;0;0;0;0;0;0;0;0;0;0;0	76;121;150;111;122;2;0;0;0;0;0;0;0;0;0;0;0;0;0;0;0;0;0;0;0 9;6;45;23;30;303;22;92;10;42;0;0;0;0;0;0;0;0;0;0;0
Talaromyces_adpressus	76;121;150;111;51;74;2;0;0;0;0;0;0;0;0;0;0;0;0;0;0;0;0;0;0	9;6;45;23;30;20;283;22;51;44;10;42;0;0;0;0;0;0;0;0;0	76;121;150;111;51;74;2;0;0;0;0;0;0;0;0;0;0;0;0;0;0;0;0;0;0 9;6;45;23;30;20;283;22;51;44;10;42;0;0;0;0;0;0;0;0;0
Talaromyces_ruber	76;122;150;111;122;2;0;0;0;0;0;0;0;0;0;0;0;0;0;0;0;0;0;0;0	9;6;45;23;30;304;22;92;10;42;0;0;0;0;0;0;0;0;0;0;0	76;122;150;111;122;2;0;0;0;0;0;0;0;0;0;0;0;0;0;0;0;0;0;0;0 9;6;45;23;30;304;22;92;10;42;0;0;0;0;0;0;0;0;0;0;0
Diaporthe_citrichinensis	76;125;149;239;2;0;0;0;0;0;0;0;0;0;0;0;0;0;0;0;0;0;0;0;0	9;6;66;365;94;10;41;0;0;0;0;0;0;0;0;0;0;0;0;0;0	76;125;149;239;2;0;0;0;0;0;0;0;0;0;0;0;0;0;0;0;0;0;0;0;0 9;6;66;365;94;10;41;0;0;0;0;0;0;0;0;0;0;0;0;0;0
Diaporthe_eres	76;23;96;149;234;2;0;0;0;0;0;0;0;0;0;0;0;0;0;0;0;0;0;0;0	9;6;66;76;279;93;10;41;0;0;0;0;0;0;0;0;0;0;0;0;0	76;23;96;149;234;2;0;0;0;0;0;0;0;0;0;0;0;0;0;0;0;0;0;0;0 9;6;66;76;279;93;10;41;0;0;0;0;0;0;0;0;0;0;0;0;0
Talaromyces_pinophilus	76;270;111;50;70;2;0;0;0;0;0;0;0;0;0;0;0;0;0;0;0;0;0;0;0	9;6;45;23;30;20;282;22;51;39;10;42;0;0;0;0;0;0;0;0;0	76;270;111;50;70;2;0;0;0;0;0;0;0;0;0;0;0;0;0;0;0;0;0;0;0 9;6;45;23;30;20;282;22;51;39;10;42;0;0;0;0;0;0;0;0;0
Penicillium_occitanis	76;271;111;51;70;2;0;0;0;0;0;0;0;0;0;0;0;0;0;0;0;0;0;0;0	9;6;45;23;30;20;283;22;51;40;10;42;0;0;0;0;0;0;0;0;0	76;271;111;51;70;2;0;0;0;0;0;0;0;0;0;0;0;0;0;0;0;0;0;0;0 9;6;45;23;30;20;283;22;51;40;10;42;0;0;0;0;0;0;0;0;0
Cytospora_mali	76;295;248;2;0;0;0;0;0;0;0;0;0;0;0;0;0;0;0;0;0;0;0;0;0	9;6;35;31;139;208;50;92;10;41;0;0;0;0;0;0;0;0;0;0;0	76;295;248;2;0;0;0;0;0;0;0;0;0;0;0;0;0;0;0;0;0;0;0;0;0 9;6;35;31;139;208;50;92;10;41;0;0;0;0;0;0;0;0;0;0;0
Stenocarpella_maydis	76;36;61;173;235;2;0;0;0;0;0;0;0;0;0;0;0;0;0;0;0;0;0;0;0	9;6;66;358;78;15;10;41;0;0;0;0;0;0;0;0;0;0;0;0;0	76;36;61;173;235;2;0;0;0;0;0;0;0;0;0;0;0;0;0;0;0;0;0;0;0 9;6;66;358;78;15;10;41;0;0;0;0;0;0;0;0;0;0;0;0;0
Camillea_tinctor	76;52;45;39;80;151;178;145;2;0;0;0;0;0;0;0;0;0;0;0;0;0;0;0;0	9;6;89;10;35;50;4;26;19;236;12;52;46;18;71;44;41;0;0;0;0	76;52;45;39;80;151;178;145;2;0;0;0;0;0;0;0;0;0;0;0;0;0;0;0;0 9;6;89;10;35;50;4;26;19;236;12;52;46;18;71;44;41;0;0;0;0
Cytospora_paraplurivora	76;6;289;242;2;0;0;0;0;0;0;0;0;0;0;0;0;0;0;0;0;0;0;0;0	9;6;35;31;328;62;93;10;41;0;0;0;0;0;0;0;0;0;0;0;0	76;6;289;242;2;0;0;0;0;0;0;0;0;0;0;0;0;0;0;0;0;0;0;0;0 9;6;35;31;328;62;93;10;41;0;0;0;0;0;0;0;0;0;0;0;0
Candida_oregonensis	76;90;66;149;2;0;0;0;0;0;0;0;0;0;0;0;0;0;0;0;0;0;0;0;0	9;6;36;111;18;162;41;0;0;0;0;0;0;0;0;0;0;0;0;0;0	76;90;66;149;2;0;0;0;0;0;0;0;0;0;0;0;0;0;0;0;0;0;0;0;0 9;6;36;111;18;162;41;0;0;0;0;0;0;0;0;0;0;0;0;0;0
Cryomyces_antarcticus	77;109;155;229;2;0;0;0;0;0;0;0;0;0;0;0;0;0;0;0;0;0;0;0;0	9;6;45;25;69;255;27;79;6;51;0;0;0;0;0;0;0;0;0;0;0	77;109;155;229;2;0;0;0;0;0;0;0;0;0;0;0;0;0;0;0;0;0;0;0;0 9;6;45;25;69;255;27;79;6;51;0;0;0;0;0;0;0;0;0;0;0
Penicillium_soppii	77;117;149;118;121;2;0;0;0;0;0;0;0;0;0;0;0;0;0;0;0;0;0;0;0	9;6;45;22;74;113;258;6;10;41;0;0;0;0;0;0;0;0;0;0;0	77;117;149;118;121;2;0;0;0;0;0;0;0;0;0;0;0;0;0;0;0;0;0;0;0 9;6;45;22;74;113;258;6;10;41;0;0;0;0;0;0;0;0;0;0;0
Diaporthe_ilicicola	77;123;149;236;2;0;0;0;0;0;0;0;0;0;0;0;0;0;0;0;0;0;0;0;0	9;6;67;97;309;48;10;41;0;0;0;0;0;0;0;0;0;0;0;0;0	77;123;149;236;2;0;0;0;0;0;0;0;0;0;0;0;0;0;0;0;0;0;0;0;0 9;6;67;97;309;48;10;41;0;0;0;0;0;0;0;0;0;0;0;0;0
Candida_orba	77;186;31;6;2;6;4;2;9;62;65;2;0;0;0;0;0;0;0;0;0;0;0;0;0	9;6;24;156;10;247;0;0;0;0;0;0;0;0;0;0;0;0;0;0;0	77;186;31;6;2;6;4;2;9;62;65;2;0;0;0;0;0;0;0;0;0;0;0;0;0 9;6;24;156;10;247;0;0;0;0;0;0;0;0;0;0;0;0;0;0;0
Diplodia_mutila	77;265;236;2;0;0;0;0;0;0;0;0;0;0;0;0;0;0;0;0;0;0;0;0;0	9;6;67;71;22;6;194;49;42;38;19;6;10;41;0;0;0;0;0;0;0	77;265;236;2;0;0;0;0;0;0;0;0;0;0;0;0;0;0;0;0;0;0;0;0;0 9;6;67;71;22;6;194;49;42;38;19;6;10;41;0;0;0;0;0;0;0
Penicillium_simplicissimum	77;266;120;125;2;0;0;0;0;0;0;0;0;0;0;0;0;0;0;0;0;0;0;0;0	9;6;45;22;113;338;6;10;41;0;0;0;0;0;0;0;0;0;0;0;0	77;266;120;125;2;0;0;0;0;0;0;0;0;0;0;0;0;0;0;0;0;0;0;0;0 9;6;45;22;113;338;6;10;41;0;0;0;0;0;0;0;0;0;0;0;0
Diplodia_scrobiculata	77;269;236;2;0;0;0;0;0;0;0;0;0;0;0;0;0;0;0;0;0;0;0;0;0	9;6;67;96;6;195;49;42;38;19;6;10;41;0;0;0;0;0;0;0;0	77;269;236;2;0;0;0;0;0;0;0;0;0;0;0;0;0;0;0;0;0;0;0;0;0 9;6;67;96;6;195;49;42;38;19;6;10;41;0;0;0;0;0;0;0;0
Aspergillus_eucalypticola	77;276;119;15;110;2;0;0;0;0;0;0;0;0;0;0;0;0;0;0;0;0;0;0;0	9;6;45;460;22;6;10;41;0;0;0;0;0;0;0;0;0;0;0;0;0	77;276;119;15;110;2;0;0;0;0;0;0;0;0;0;0;0;0;0;0;0;0;0;0;0 9;6;45;460;22;6;10;41;0;0;0;0;0;0;0;0;0;0;0;0;0
Macrophomina_pseudophaseolina	77;277;232;2;0;0;0;0;0;0;0;0;0;0;0;0;0;0;0;0;0;0;0;0;0	9;6;67;4;100;201;47;40;38;19;6;10;41;0;0;0;0;0;0;0;0	77;277;232;2;0;0;0;0;0;0;0;0;0;0;0;0;0;0;0;0;0;0;0;0;0 9;6;67;4;100;201;47;40;38;19;6;10;41;0;0;0;0;0;0;0;0
Aspergillus_tubingensis;Aspergillus_luchuensis	77;278;119;15;110;2;0;0;0;0;0;0;0;0;0;0;0;0;0;0;0;0;0;0;0	9;6;45;462;22;6;10;41;0;0;0;0;0;0;0;0;0;0;0;0;0	77;278;119;15;110;2;0;0;0;0;0;0;0;0;0;0;0;0;0;0;0;0;0;0;0 9;6;45;462;22;6;10;41;0;0;0;0;0;0;0;0;0;0;0;0;0
Raffaelea_arxii	77;87;177;193;64;2;0;0;0;0;0;0;0;0;0;0;0;0;0;0;0;0;0;0;0	9;6;71;77;36;68;282;10;41;0;0;0;0;0;0;0;0;0;0;0;0	77;87;177;193;64;2;0;0;0;0;0;0;0;0;0;0;0;0;0;0;0;0;0;0;0 9;6;71;77;36;68;282;10;41;0;0;0;0;0;0;0;0;0;0;0;0
Talaromyces_rugulosus	78;121;152;111;138;2;0;0;0;0;0;0;0;0;0;0;0;0;0;0;0;0;0;0;0	9;6;46;479;11;10;41;0;0;0;0;0;0;0;0;0;0;0;0;0;0	78;121;152;111;138;2;0;0;0;0;0;0;0;0;0;0;0;0;0;0;0;0;0;0;0 9;6;46;479;11;10;41;0;0;0;0;0;0;0;0;0;0;0;0;0;0
Saccharomyces_pastorianus	78;132;45;257;131;49;118;2;0;0;0;0;0;0;0;0;0;0;0;0;0;0;0;0;0	9;6;71;217;139;181;19;26;44;49;10;41;0;0;0;0;0;0;0;0;0	78;132;45;257;131;49;118;2;0;0;0;0;0;0;0;0;0;0;0;0;0;0;0;0;0 9;6;71;217;139;181;19;26;44;49;10;41;0;0;0;0;0;0;0;0;0
Ogataea_pini	78;2;395;92;13;98;62;2;0;0;0;0;0;0;0;0;0;0;0;0;0;0;0;0;0	9;6;35;67;36;79;39;340;80;10;41;0;0;0;0;0;0;0;0;0;0	78;2;395;92;13;98;62;2;0;0;0;0;0;0;0;0;0;0;0;0;0;0;0;0;0 9;6;35;67;36;79;39;340;80;10;41;0;0;0;0;0;0;0;0;0;0
Diplodia_intermedia	78;267;236;2;0;0;0;0;0;0;0;0;0;0;0;0;0;0;0;0;0;0;0;0;0	9;6;68;73;22;6;194;49;42;38;19;6;10;41;0;0;0;0;0;0;0	78;267;236;2;0;0;0;0;0;0;0;0;0;0;0;0;0;0;0;0;0;0;0;0;0 9;6;68;73;22;6;194;49;42;38;19;6;10;41;0;0;0;0;0;0;0
Phialocephala_scopiformis	78;70;199;20;201;2;0;0;0;0;0;0;0;0;0;0;0;0;0;0;0;0;0;0;0	9;6;498;6;10;41;0;0;0;0;0;0;0;0;0;0;0;0;0;0;0	78;70;199;20;201;2;0;0;0;0;0;0;0;0;0;0;0;0;0;0;0;0;0;0;0 9;6;498;6;10;41;0;0;0;0;0;0;0;0;0;0;0;0;0;0;0
Bathelium_mastoideum	78;78;88;70;25;33;2;63;27;4;70;2;0;0;0;0;0;0;0;0;0;0;0;0;0	9;6;34;7;239;18;6;29;141;10;41;0;0;0;0;0;0;0;0;0;0	78;78;88;70;25;33;2;63;27;4;70;2;0;0;0;0;0;0;0;0;0;0;0;0;0 9;6;34;7;239;18;6;29;141;10;41;0;0;0;0;0;0;0;0;0;0
Ophiostoma_pallidulum	78;96;172;276;2;0;0;0;0;0;0;0;0;0;0;0;0;0;0;0;0;0;0;0;0	9;6;62;83;112;132;163;6;10;41;0;0;0;0;0;0;0;0;0;0;0	78;96;172;276;2;0;0;0;0;0;0;0;0;0;0;0;0;0;0;0;0;0;0;0;0 9;6;62;83;112;132;163;6;10;41;0;0;0;0;0;0;0;0;0;0;0
Halenospora_varia	79;108;2;147;20;202;2;0;0;0;0;0;0;0;0;0;0;0;0;0;0;0;0;0;0	9;6;147;341;6;10;41;0;0;0;0;0;0;0;0;0;0;0;0;0;0	79;108;2;147;20;202;2;0;0;0;0;0;0;0;0;0;0;0;0;0;0;0;0;0;0 9;6;147;341;6;10;41;0;0;0;0;0;0;0;0;0;0;0;0;0;0
Umbilicaria_phaea	79;111;149;173;59;2;0;0;0;0;0;0;0;0;0;0;0;0;0;0;0;0;0;0;0	9;6;46;23;280;139;19;10;41;0;0;0;0;0;0;0;0;0;0;0;0	79;111;149;173;59;2;0;0;0;0;0;0;0;0;0;0;0;0;0;0;0;0;0;0;0 9;6;46;23;280;139;19;10;41;0;0;0;0;0;0;0;0;0;0;0;0
Umbilicaria_grisea	79;111;150;234;2;0;0;0;0;0;0;0;0;0;0;0;0;0;0;0;0;0;0;0;0	9;6;46;23;281;160;10;41;0;0;0;0;0;0;0;0;0;0;0;0;0	79;111;150;234;2;0;0;0;0;0;0;0;0;0;0;0;0;0;0;0;0;0;0;0;0 9;6;46;23;281;160;10;41;0;0;0;0;0;0;0;0;0;0;0;0;0
Umbilicaria_freyi	79;112;150;234;2;0;0;0;0;0;0;0;0;0;0;0;0;0;0;0;0;0;0;0;0	9;6;46;23;282;160;10;41;0;0;0;0;0;0;0;0;0;0;0;0;0	79;112;150;234;2;0;0;0;0;0;0;0;0;0;0;0;0;0;0;0;0;0;0;0;0 9;6;46;23;282;160;10;41;0;0;0;0;0;0;0;0;0;0;0;0;0
Diplodia_corticola	79;275;236;2;0;0;0;0;0;0;0;0;0;0;0;0;0;0;0;0;0;0;0;0;0	9;6;39;8;22;81;22;6;194;49;42;38;19;6;10;41;0;0;0;0;0	79;275;236;2;0;0;0;0;0;0;0;0;0;0;0;0;0;0;0;0;0;0;0;0;0 9;6;39;8;22;81;22;6;194;49;42;38;19;6;10;41;0;0;0;0;0
Incumbomyces_delicatus	79;286;275;2;0;0;0;0;0;0;0;0;0;0;0;0;0;0;0;0;0;0;0;0;0	9;6;177;208;102;27;62;10;41;0;0;0;0;0;0;0;0;0;0;0;0	79;286;275;2;0;0;0;0;0;0;0;0;0;0;0;0;0;0;0;0;0;0;0;0;0 9;6;177;208;102;27;62;10;41;0;0;0;0;0;0;0;0;0;0;0;0
Hyaloscypha_finlandica	79;4;101;2;147;20;101;99;2;0;0;0;0;0;0;0;0;0;0;0;0;0;0;0;0	9;6;73;386;30;10;41;0;0;0;0;0;0;0;0;0;0;0;0;0;0	79;4;101;2;147;20;101;99;2;0;0;0;0;0;0;0;0;0;0;0;0;0;0;0;0 9;6;73;386;30;10;41;0;0;0;0;0;0;0;0;0;0;0;0;0;0
Glarea_lozoyensis	79;5;96;2;147;223;2;0;0;0;0;0;0;0;0;0;0;0;0;0;0;0;0;0;0	9;6;348;134;6;10;41;0;0;0;0;0;0;0;0;0;0;0;0;0;0	79;5;96;2;147;223;2;0;0;0;0;0;0;0;0;0;0;0;0;0;0;0;0;0;0 9;6;348;134;6;10;41;0;0;0;0;0;0;0;0;0;0;0;0;0;0
Hymenoscyphus_varicosporioides	79;76;32;2;118;29;20;201;2;0;0;0;0;0;0;0;0;0;0;0;0;0;0;0;0	9;6;147;208;132;6;10;41;0;0;0;0;0;0;0;0;0;0;0;0;0	79;76;32;2;118;29;20;201;2;0;0;0;0;0;0;0;0;0;0;0;0;0;0;0;0 9;6;147;208;132;6;10;41;0;0;0;0;0;0;0;0;0;0;0;0;0
Bathelium_albidoporum	79;83;83;70;217;2;0;0;0;0;0;0;0;0;0;0;0;0;0;0;0;0;0;0;0	9;6;34;271;29;5;129;10;41;0;0;0;0;0;0;0;0;0;0;0;0	79;83;83;70;217;2;0;0;0;0;0;0;0;0;0;0;0;0;0;0;0;0;0;0;0 9;6;34;271;29;5;129;10;41;0;0;0;0;0;0;0;0;0;0;0;0
Pichia_manshurica	80;140;67;2;0;0;0;0;0;0;0;0;0;0;0;0;0;0;0;0;0;0;0;0;0	9;6;98;57;62;6;10;41;0;0;0;0;0;0;0;0;0;0;0;0;0	80;140;67;2;0;0;0;0;0;0;0;0;0;0;0;0;0;0;0;0;0;0;0;0;0 9;6;98;57;62;6;10;41;0;0;0;0;0;0;0;0;0;0;0;0;0
Candida_metapsilosis	80;176;70;86;119;2;0;0;0;0;0;0;0;0;0;0;0;0;0;0;0;0;0;0;0	9;6;34;310;70;53;10;41;0;0;0;0;0;0;0;0;0;0;0;0;0	80;176;70;86;119;2;0;0;0;0;0;0;0;0;0;0;0;0;0;0;0;0;0;0;0 9;6;34;310;70;53;10;41;0;0;0;0;0;0;0;0;0;0;0;0;0
Ambrosiella_cleistominuta	80;2;255;156;96;2;0;0;0;0;0;0;0;0;0;0;0;0;0;0;0;0;0;0;0	9;6;55;4;296;72;40;58;10;41;0;0;0;0;0;0;0;0;0;0;0	80;2;255;156;96;2;0;0;0;0;0;0;0;0;0;0;0;0;0;0;0;0;0;0;0 9;6;55;4;296;72;40;58;10;41;0;0;0;0;0;0;0;0;0;0;0
Ogataea_trehaloabstinens	80;227;27;156;95;8;5;71;96;2;0;0;0;0;0;0;0;0;0;0;0;0;0;0;0	9;6;35;95;10;125;249;62;41;24;60;10;41;0;0;0;0;0;0;0;0	80;227;27;156;95;8;5;71;96;2;0;0;0;0;0;0;0;0;0;0;0;0;0;0;0 9;6;35;95;10;125;249;62;41;24;60;10;41;0;0;0;0;0;0;0;0
Pasadenomyces_melaninifex	80;282;244;2;0;0;0;0;0;0;0;0;0;0;0;0;0;0;0;0;0;0;0;0;0	9;6;49;24;46;52;6;241;59;59;6;10;41;0;0;0;0;0;0;0;0	80;282;244;2;0;0;0;0;0;0;0;0;0;0;0;0;0;0;0;0;0;0;0;0;0 9;6;49;24;46;52;6;241;59;59;6;10;41;0;0;0;0;0;0;0;0
Ophiosphaerella_herpotricha	80;30;217;7;100;45;2;85;2;0;0;0;0;0;0;0;0;0;0;0;0;0;0;0;0	9;6;94;48;203;7;143;7;10;41;0;0;0;0;0;0;0;0;0;0;0	80;30;217;7;100;45;2;85;2;0;0;0;0;0;0;0;0;0;0;0;0;0;0;0;0 9;6;94;48;203;7;143;7;10;41;0;0;0;0;0;0;0;0;0;0;0
Plenodomus_lindquistii	80;32;234;7;52;46;2;129;2;0;0;0;0;0;0;0;0;0;0;0;0;0;0;0;0	9;6;75;5;80;340;10;8;10;41;0;0;0;0;0;0;0;0;0;0;0	80;32;234;7;52;46;2;129;2;0;0;0;0;0;0;0;0;0;0;0;0;0;0;0;0 9;6;75;5;80;340;10;8;10;41;0;0;0;0;0;0;0;0;0;0;0
Aspergillus_kassunensis	80;69;172;116;123;2;0;0;0;0;0;0;0;0;0;0;0;0;0;0;0;0;0;0;0	9;6;49;75;26;340;6;10;41;0;0;0;0;0;0;0;0;0;0;0;0	80;69;172;116;123;2;0;0;0;0;0;0;0;0;0;0;0;0;0;0;0;0;0;0;0 9;6;49;75;26;340;6;10;41;0;0;0;0;0;0;0;0;0;0;0;0
Aspergillus_cavernicola	80;72;172;115;128;2;0;0;0;0;0;0;0;0;0;0;0;0;0;0;0;0;0;0;0	9;6;49;104;344;6;10;41;0;0;0;0;0;0;0;0;0;0;0;0;0	80;72;172;115;128;2;0;0;0;0;0;0;0;0;0;0;0;0;0;0;0;0;0;0;0 9;6;49;104;344;6;10;41;0;0;0;0;0;0;0;0;0;0;0;0;0
Pneumocystis_carinii	81;104;119;29;23;33;204;2;0;0;0;0;0;0;0;0;0;0;0;0;0;0;0;0;0	9;6;115;17;95;125;9;161;7;10;41;0;0;0;0;0;0;0;0;0;0	81;104;119;29;23;33;204;2;0;0;0;0;0;0;0;0;0;0;0;0;0;0;0;0;0 9;6;115;17;95;125;9;161;7;10;41;0;0;0;0;0;0;0;0;0;0
Talaromyces_albobiverticillius	81;117;154;112;49;72;2;0;0;0;0;0;0;0;0;0;0;0;0;0;0;0;0;0;0	9;6;47;359;32;82;10;42;0;0;0;0;0;0;0;0;0;0;0;0;0	81;117;154;112;49;72;2;0;0;0;0;0;0;0;0;0;0;0;0;0;0;0;0;0;0 9;6;47;359;32;82;10;42;0;0;0;0;0;0;0;0;0;0;0;0;0
Bipolaris_maydis	81;127;121;2;0;0;0;0;0;0;0;0;0;0;0;0;0;0;0;0;0;0;0;0;0	9;6;99;166;10;41;0;0;0;0;0;0;0;0;0;0;0;0;0;0;0	81;127;121;2;0;0;0;0;0;0;0;0;0;0;0;0;0;0;0;0;0;0;0;0;0 9;6;99;166;10;41;0;0;0;0;0;0;0;0;0;0;0;0;0;0;0
Saccharomyces_jurei	81;132;46;271;136;172;2;0;0;0;0;0;0;0;0;0;0;0;0;0;0;0;0;0;0	9;6;72;222;147;190;19;26;47;51;10;41;0;0;0;0;0;0;0;0;0	81;132;46;271;136;172;2;0;0;0;0;0;0;0;0;0;0;0;0;0;0;0;0;0;0 9;6;72;222;147;190;19;26;47;51;10;41;0;0;0;0;0;0;0;0;0
Torulaspora_microellipsoides	81;134;46;270;137;53;120;2;0;0;0;0;0;0;0;0;0;0;0;0;0;0;0;0;0	9;6;74;222;146;191;19;26;48;51;10;41;0;0;0;0;0;0;0;0;0	81;134;46;270;137;53;120;2;0;0;0;0;0;0;0;0;0;0;0;0;0;0;0;0;0 9;6;74;222;146;191;19;26;48;51;10;41;0;0;0;0;0;0;0;0;0
Alternaria_arborescens;Alternaria_burnsii	81;235;2;0;0;0;0;0;0;0;0;0;0;0;0;0;0;0;0;0;0;0;0;0;0	9;6;99;31;86;36;10;41;0;0;0;0;0;0;0;0;0;0;0;0;0	81;235;2;0;0;0;0;0;0;0;0;0;0;0;0;0;0;0;0;0;0;0;0;0;0 9;6;99;31;86;36;10;41;0;0;0;0;0;0;0;0;0;0;0;0;0
Verpa_bohemica	82;17;17;95;90;27;30;234;17;196;60;2;0;0;0;0;0;0;0;0;0;0;0;0;0	9;6;42;132;38;4;77;11;34;42;374;10;37;10;41;0;0;0;0;0;0	82;17;17;95;90;27;30;234;17;196;60;2;0;0;0;0;0;0;0;0;0;0;0;0;0 9;6;42;132;38;4;77;11;34;42;374;10;37;10;41;0;0;0;0;0;0
Ophiognomonia_clavigignenti-juglandacearum	82;2;86;189;240;2;0;0;0;0;0;0;0;0;0;0;0;0;0;0;0;0;0;0;0	9;6;407;66;62;10;41;0;0;0;0;0;0;0;0;0;0;0;0;0;0	82;2;86;189;240;2;0;0;0;0;0;0;0;0;0;0;0;0;0;0;0;0;0;0;0 9;6;407;66;62;10;41;0;0;0;0;0;0;0;0;0;0;0;0;0;0
Baudoinia_panamericana	82;239;75;151;2;0;0;0;0;0;0;0;0;0;0;0;0;0;0;0;0;0;0;0;0	9;6;44;433;6;10;41;0;0;0;0;0;0;0;0;0;0;0;0;0;0	82;239;75;151;2;0;0;0;0;0;0;0;0;0;0;0;0;0;0;0;0;0;0;0;0 9;6;44;433;6;10;41;0;0;0;0;0;0;0;0;0;0;0;0;0;0
Endothia_cerciana	82;289;238;2;0;0;0;0;0;0;0;0;0;0;0;0;0;0;0;0;0;0;0;0;0	9;6;98;86;297;64;10;41;0;0;0;0;0;0;0;0;0;0;0;0;0	82;289;238;2;0;0;0;0;0;0;0;0;0;0;0;0;0;0;0;0;0;0;0;0;0 9;6;98;86;297;64;10;41;0;0;0;0;0;0;0;0;0;0;0;0;0
Cryphonectria_radicalis	82;344;184;68;2;0;0;0;0;0;0;0;0;0;0;0;0;0;0;0;0;0;0;0;0	9;6;238;206;5;95;70;10;41;0;0;0;0;0;0;0;0;0;0;0;0	82;344;184;68;2;0;0;0;0;0;0;0;0;0;0;0;0;0;0;0;0;0;0;0;0 9;6;238;206;5;95;70;10;41;0;0;0;0;0;0;0;0;0;0;0;0
Cryphonectria_naterciae	82;345;179;68;2;0;0;0;0;0;0;0;0;0;0;0;0;0;0;0;0;0;0;0;0	9;6;238;207;95;70;10;41;0;0;0;0;0;0;0;0;0;0;0;0;0	82;345;179;68;2;0;0;0;0;0;0;0;0;0;0;0;0;0;0;0;0;0;0;0;0 9;6;238;207;95;70;10;41;0;0;0;0;0;0;0;0;0;0;0;0;0
Endocarpon_pusillum	82;45;61;155;234;2;0;0;0;0;0;0;0;0;0;0;0;0;0;0;0;0;0;0;0	9;6;166;196;5;82;64;10;41;0;0;0;0;0;0;0;0;0;0;0;0	82;45;61;155;234;2;0;0;0;0;0;0;0;0;0;0;0;0;0;0;0;0;0;0;0 9;6;166;196;5;82;64;10;41;0;0;0;0;0;0;0;0;0;0;0;0
Niorma_chrysophthalma	82;84;189;77;86;80;2;0;0;0;0;0;0;0;0;0;0;0;0;0;0;0;0;0;0	9;6;81;113;151;28;161;10;41;0;0;0;0;0;0;0;0;0;0;0;0	82;84;189;77;86;80;2;0;0;0;0;0;0;0;0;0;0;0;0;0;0;0;0;0;0 9;6;81;113;151;28;161;10;41;0;0;0;0;0;0;0;0;0;0;0;0
Aspergillus_heteromorphus	83;100;169;118;121;2;0;0;0;0;0;0;0;0;0;0;0;0;0;0;0;0;0;0;0	9;6;46;456;19;6;10;41;0;0;0;0;0;0;0;0;0;0;0;0;0	83;100;169;118;121;2;0;0;0;0;0;0;0;0;0;0;0;0;0;0;0;0;0;0;0 9;6;46;456;19;6;10;41;0;0;0;0;0;0;0;0;0;0;0;0;0
Hyphodiscus_hymeniophilus	83;105;2;146;126;101;2;0;0;0;0;0;0;0;0;0;0;0;0;0;0;0;0;0;0	9;6;87;267;145;10;41;0;0;0;0;0;0;0;0;0;0;0;0;0;0	83;105;2;146;126;101;2;0;0;0;0;0;0;0;0;0;0;0;0;0;0;0;0;0;0 9;6;87;267;145;10;41;0;0;0;0;0;0;0;0;0;0;0;0;0;0
Candida_railenensis	83;107;101;70;95;171;2;0;0;0;0;0;0;0;0;0;0;0;0;0;0;0;0;0;0	9;6;59;57;12;357;78;10;41;0;0;0;0;0;0;0;0;0;0;0;0	83;107;101;70;95;171;2;0;0;0;0;0;0;0;0;0;0;0;0;0;0;0;0;0;0 9;6;59;57;12;357;78;10;41;0;0;0;0;0;0;0;0;0;0;0;0
Aurifilum_marmelostoma	83;156;151;244;2;0;0;0;0;0;0;0;0;0;0;0;0;0;0;0;0;0;0;0;0	9;6;196;306;68;10;41;0;0;0;0;0;0;0;0;0;0;0;0;0;0	83;156;151;244;2;0;0;0;0;0;0;0;0;0;0;0;0;0;0;0;0;0;0;0;0 9;6;196;306;68;10;41;0;0;0;0;0;0;0;0;0;0;0;0;0;0
Cryphonectria_macrospora	83;164;181;241;2;0;0;0;0;0;0;0;0;0;0;0;0;0;0;0;0;0;0;0;0	9;6;238;302;65;10;41;0;0;0;0;0;0;0;0;0;0;0;0;0;0	83;164;181;241;2;0;0;0;0;0;0;0;0;0;0;0;0;0;0;0;0;0;0;0;0 9;6;238;302;65;10;41;0;0;0;0;0;0;0;0;0;0;0;0;0;0
Cryphonectria_japonica	83;166;178;241;2;0;0;0;0;0;0;0;0;0;0;0;0;0;0;0;0;0;0;0;0	9;6;240;299;65;10;41;0;0;0;0;0;0;0;0;0;0;0;0;0;0	83;166;178;241;2;0;0;0;0;0;0;0;0;0;0;0;0;0;0;0;0;0;0;0;0 9;6;240;299;65;10;41;0;0;0;0;0;0;0;0;0;0;0;0;0;0
Pichia_exigua	83;168;125;66;2;0;0;0;0;0;0;0;0;0;0;0;0;0;0;0;0;0;0;0;0	9;6;40;21;6;19;77;209;6;10;41;0;0;0;0;0;0;0;0;0;0	83;168;125;66;2;0;0;0;0;0;0;0;0;0;0;0;0;0;0;0;0;0;0;0;0 9;6;40;21;6;19;77;209;6;10;41;0;0;0;0;0;0;0;0;0;0
Candida_inconspicua	83;175;103;94;2;0;0;0;0;0;0;0;0;0;0;0;0;0;0;0;0;0;0;0;0	9;6;63;107;127;88;6;10;41;0;0;0;0;0;0;0;0;0;0;0;0	83;175;103;94;2;0;0;0;0;0;0;0;0;0;0;0;0;0;0;0;0;0;0;0;0 9;6;63;107;127;88;6;10;41;0;0;0;0;0;0;0;0;0;0;0;0
Acidomyces_richmondensis	83;232;233;2;0;0;0;0;0;0;0;0;0;0;0;0;0;0;0;0;0;0;0;0;0	9;6;42;15;57;353;11;6;10;41;0;0;0;0;0;0;0;0;0;0;0	83;232;233;2;0;0;0;0;0;0;0;0;0;0;0;0;0;0;0;0;0;0;0;0;0 9;6;42;15;57;353;11;6;10;41;0;0;0;0;0;0;0;0;0;0;0
Podosphaera_xanthii	83;25;192;218;2;0;0;0;0;0;0;0;0;0;0;0;0;0;0;0;0;0;0;0;0	9;6;30;80;208;136;10;41;0;0;0;0;0;0;0;0;0;0;0;0;0	83;25;192;218;2;0;0;0;0;0;0;0;0;0;0;0;0;0;0;0;0;0;0;0;0 9;6;30;80;208;136;10;41;0;0;0;0;0;0;0;0;0;0;0;0;0
Clarireedia_hainanense	83;268;117;116;2;0;0;0;0;0;0;0;0;0;0;0;0;0;0;0;0;0;0;0;0	9;6;45;324;75;14;62;10;41;0;0;0;0;0;0;0;0;0;0;0;0	83;268;117;116;2;0;0;0;0;0;0;0;0;0;0;0;0;0;0;0;0;0;0;0;0 9;6;45;324;75;14;62;10;41;0;0;0;0;0;0;0;0;0;0;0;0
Clarireedia_paspali	83;268;117;119;2;0;0;0;0;0;0;0;0;0;0;0;0;0;0;0;0;0;0;0;0	9;6;45;324;75;14;65;10;41;0;0;0;0;0;0;0;0;0;0;0;0	83;268;117;119;2;0;0;0;0;0;0;0;0;0;0;0;0;0;0;0;0;0;0;0;0 9;6;45;324;75;14;65;10;41;0;0;0;0;0;0;0;0;0;0;0;0
Clarireedia_homoeocarpa	83;268;119;116;2;0;0;0;0;0;0;0;0;0;0;0;0;0;0;0;0;0;0;0;0	9;6;45;324;77;14;62;10;41;0;0;0;0;0;0;0;0;0;0;0;0	83;268;119;116;2;0;0;0;0;0;0;0;0;0;0;0;0;0;0;0;0;0;0;0;0 9;6;45;324;77;14;62;10;41;0;0;0;0;0;0;0;0;0;0;0;0
Clarireedia_monteithiana	83;269;117;116;2;0;0;0;0;0;0;0;0;0;0;0;0;0;0;0;0;0;0;0;0	9;6;45;325;75;14;62;10;41;0;0;0;0;0;0;0;0;0;0;0;0	83;269;117;116;2;0;0;0;0;0;0;0;0;0;0;0;0;0;0;0;0;0;0;0;0 9;6;45;325;75;14;62;10;41;0;0;0;0;0;0;0;0;0;0;0;0
Cryphonectria_carpinicola	83;345;184;68;2;0;0;0;0;0;0;0;0;0;0;0;0;0;0;0;0;0;0;0;0	9;6;238;306;72;10;41;0;0;0;0;0;0;0;0;0;0;0;0;0;0	83;345;184;68;2;0;0;0;0;0;0;0;0;0;0;0;0;0;0;0;0;0;0;0;0 9;6;238;306;72;10;41;0;0;0;0;0;0;0;0;0;0;0;0;0;0
[truncated: 53 more rows]

## Sheet: Triplets_results
endonuclease1	endonuclease2	endonuclease3	identified_species	%_identified_species
[truncated: 29,791 more rows]
