# Supplementary material for: Fungal Identifier (FId): An Updated Polymerase Chain Reaction–Restriction Fragment Length Polymorphism Approach to Ease Ascomycetous Yeast Isolates’ Identification in Ecological Studies
Source: J Fungi (Basel). 2024 Aug 23;10(9):595. doi: 10.3390/jof10090595 (PMC11433625; doi:10.3390/jof10090595)
Supplement: Supplementary file 1 [file jof-10-00595-s001.zip › Table_S5.xlsx]

## Sheet: README
Table S5
list of fragments experimentally analyzed used for the definition of the experimental error models
profiles_this_study	profiles obtained in this study with the experimental procedure described in the materials and methods section; 84 profiles.
type	type of fragment, obtained by either the amplification of the ITS1-5.8S-ITS2 region or the processing of the amplicon with the HaeIII endonuclease
Strain ID (Valentini et al. 2022)	name of the isolate in the study of isolation
Species	yeast species
NCBI ID	NCBI ID of the ITS1-5.8S-ITS2 sequence deposited in NCBI
Lane	output from GelAnalyzer
Band	output from GelAnalyzer
Rf	output from GelAnalyzer
Raw volume	output from GelAnalyzer
Cal. Volume	output from GelAnalyzer
MV (bp, measured)	output from GelAnalyzer
MV (bp, expected)	size expected according to in silico analyses
error%	error %, calculated as 100*the ratio of the absolute value of the difference of the expected length and the measured length divided by the expected length
profiles_previous_studies	profiles obtained experimentally in previous studies; 1099 profiles.
type	type of fragment, obtained by either the amplification of the ITS1-5.8S-ITS2 region or the processing of the amplicon with the indicated endonuclease
Species	yeast species
MV (bp, measured)	size reported in the original study
MV (bp, expected)	size expected according to in silico analyses
error%	error %, calculated as 100*the ratio of the absolute value of the difference of the expected length and the measured length divided by the expected length
reference	source of the informatios

## Sheet: profiles_this_study
type	Strain ID (Valentini et al. 2022)	Species	NCBI ID	Lane	Band	Rf	Raw volume	Cal. Volume	MV (bp, measured)	MV (bp, expected)	error%
ladder		Quick-Load® Purple 100 bp DNA Ladder (NEB)		1	1	0.068	1432	-	1000	1000	0
ladder		Quick-Load® Purple 100 bp DNA Ladder (NEB)		1	2	0.124	1054	-	900	900	0
ladder		Quick-Load® Purple 100 bp DNA Ladder (NEB)		1	3	0.184	1269	-	800	800	0
ladder		Quick-Load® Purple 100 bp DNA Ladder (NEB)		1	4	0.257	1729	-	700	700	0
ladder		Quick-Load® Purple 100 bp DNA Ladder (NEB)		1	5	0.333	1649	-	600	600	0
ladder		Quick-Load® Purple 100 bp DNA Ladder (NEB)		1	6	0.424	1560	-	500	500	0
ladder		Quick-Load® Purple 100 bp DNA Ladder (NEB)		1	7	0.52	1538	-	400	400	0
ladder		Quick-Load® Purple 100 bp DNA Ladder (NEB)		1	8	0.624	1290	-	300	300	0
ladder		Quick-Load® Purple 100 bp DNA Ladder (NEB)		1	9	0.76	1058	-	200	200	0
ladder		Quick-Load® Purple 100 bp DNA Ladder (NEB)		1	10	0.912	1014	-	100	100	0
amplification	B_TH21_21.2	Rhodotorula mucilaginosa	OP663239	2	1	0.353	5758	-	577	580	0.517241
amplification	B_TH21_9.3	Wickerhamomyces sp.	OP663254	3	1	0.359	6730	-	570	NA	NA
amplification	B_IC_9.1	Metschnikowia pulcherrima	OP663251	4	1	0.559	5405	-	360	341	5.57185
amplification	B_TH21_2.4	Metschnikowia pulcherrima	OP663253	5	1	0.559	5682	-	360	341	5.57185
amplification	B_TH21_12.7	Hanseniaspora uvarum	OP663241	7	1	0.234	7719	-	732	710	3.09859
ladder		Quick-Load® Purple 100 bp DNA Ladder (NEB)		1	1	0.147	2451	-	1000	1000	0
ladder		Quick-Load® Purple 100 bp DNA Ladder (NEB)		1	2	0.18	2781	-	900	900	0
ladder		Quick-Load® Purple 100 bp DNA Ladder (NEB)		1	3	0.218	2277	-	800	800	0
ladder		Quick-Load® Purple 100 bp DNA Ladder (NEB)		1	4	0.265	2454	-	700	700	0
ladder		Quick-Load® Purple 100 bp DNA Ladder (NEB)		1	5	0.32	2732	-	600	600	0
ladder		Quick-Load® Purple 100 bp DNA Ladder (NEB)		1	6	0.382	2876	-	500	500	0
ladder		Quick-Load® Purple 100 bp DNA Ladder (NEB)		1	7	0.459	2669	-	400	400	0
ladder		Quick-Load® Purple 100 bp DNA Ladder (NEB)		1	8	0.555	2868	-	300	300	0
ladder		Quick-Load® Purple 100 bp DNA Ladder (NEB)		1	9	0.68	3228	-	200	200	0
ladder		Quick-Load® Purple 100 bp DNA Ladder (NEB)		1	10	0.849	1203	-	100	100	0
amplification	C_TH21_3.1	Hanseniaspora uvarum	OP663249	2	1	0.227	5243	-	674	710	5.07042
amplification	C_GH21_1.6	Pichia sp	OP663238	3	1	0.389	5399	-	417	NA	NA
amplification	B_TH21_2.4	Metschnikowia pulcherrima	OP663253	4	1	0.435	4182	-	362	341	6.15836
ladder		Quick-Load® Purple 100 bp DNA Ladder (NEB)		1	1	0.14	873	-	1000	1000	0
ladder		Quick-Load® Purple 100 bp DNA Ladder (NEB)		1	2	0.173	622	-	900	900	0
ladder		Quick-Load® Purple 100 bp DNA Ladder (NEB)		1	3	0.209	809	-	800	800	0
ladder		Quick-Load® Purple 100 bp DNA Ladder (NEB)		1	4	0.249	1104	-	700	700	0
ladder		Quick-Load® Purple 100 bp DNA Ladder (NEB)		1	5	0.302	1117	-	600	600	0
ladder		Quick-Load® Purple 100 bp DNA Ladder (NEB)		1	6	0.359	1042	-	500	500	0
ladder		Quick-Load® Purple 100 bp DNA Ladder (NEB)		1	7	0.425	1014	-	400	400	0
ladder		Quick-Load® Purple 100 bp DNA Ladder (NEB)		1	8	0.502	1068	-	300	300	0
ladder		Quick-Load® Purple 100 bp DNA Ladder (NEB)		1	9	0.598	1217	-	200	200	0
ladder		Quick-Load® Purple 100 bp DNA Ladder (NEB)		1	10	0.734	765	-	100	100	0
Restriction	B_TH21_3.3	Metschinikowia sp.	OP663286	2	1	0.465	5354	-	342	NA	NA
Restriction	B_RH21_8.4	Starmerella cellae	OP663213	3	1	0.419	5814	-	404	416	2.88462
Restriction	B_RH21_8.4	Starmerella cellae	OP663213	3					NA	53	NA
Restriction	B_TH21_10.4	Hanseniaspora uvarum	OP663225	4	1	0.262	4338	-	680	709	4.09027
Restriction	B_TH21_10.4	Hanseniaspora uvarum	OP663225	5	1	0.256	8126	-	695	709	1.97461
Restriction	B_TH21_12.2	Hanseniaspora uvarum	OP663223	6	1	0.252	7688	-	702	710	1.12676
Restriction	B_TH21_12.7	Hanseniaspora uvarum	OP663241	7	1	0.252	7834	-	702	710	1.12676
ladder		Quick-Load® Purple 100 bp DNA Ladder (NEB)		1	1	0.147	2451	-	1000	1000	0
ladder		Quick-Load® Purple 100 bp DNA Ladder (NEB)		1	2	0.18	2781	-	900	900	0
ladder		Quick-Load® Purple 100 bp DNA Ladder (NEB)		1	3	0.218	2277	-	800	800	0
ladder		Quick-Load® Purple 100 bp DNA Ladder (NEB)		1	4	0.265	2454	-	700	700	0
ladder		Quick-Load® Purple 100 bp DNA Ladder (NEB)		1	5	0.32	2732	-	600	600	0
ladder		Quick-Load® Purple 100 bp DNA Ladder (NEB)		1	6	0.382	2876	-	500	500	0
ladder		Quick-Load® Purple 100 bp DNA Ladder (NEB)		1	7	0.459	2669	-	400	400	0
ladder		Quick-Load® Purple 100 bp DNA Ladder (NEB)		1	8	0.555	2868	-	300	300	0
ladder		Quick-Load® Purple 100 bp DNA Ladder (NEB)		1	9	0.68	3228	-	200	200	0
ladder		Quick-Load® Purple 100 bp DNA Ladder (NEB)		1	10	0.849	1203	-	100	100	0
Restriction	B_TH21_21.2	Rhodotorula mucilaginosa	OP663239	2	1	0.461	5216	-	394	403	2.23325
Restriction	B_TH21_21.2	Rhodotorula mucilaginosa	OP663239	2	2	0.661	4664	-	209	214	2.33645
Restriction	B_TH21_9.3	Wickerhamomyces sp.	OP663254	3	1	0.367	7187	-	523	NA	NA
Restriction	B_TH21_9.3	Wickerhamomyces sp.	OP663254	3	2	0.88	3011	-	94	NA	NA
Restriction	B_IC_9.1	Metschnikowia pulcherrima	OP663251	4	1	0.571	6996	-	280	281	0.355872
Restriction	B_IC_9.1	Metschnikowia pulcherrima	OP663251	4	2	0.839	3955	-	111	97	14.433
Restriction	B_TH21_2.4	Metschnikowia pulcherrima	OP663253	5	1	0.569	7512	-	282	281	0.355872
Restriction	B_TH21_2.4	Metschnikowia pulcherrima	OP663253	5	2	0.835	4242	-	113	97	16.4948
Restriction	B_TH21_12.7	Hanseniaspora uvarum	OP663241	6	1	0.255	6994	-	726	748	2.94118
ladder		Quick-Load® Purple 100 bp DNA Ladder (NEB)		1	1	0.147	2451	-	1000	1000	0
ladder		Quick-Load® Purple 100 bp DNA Ladder (NEB)		1	2	0.18	2781	-	900	900	0
ladder		Quick-Load® Purple 100 bp DNA Ladder (NEB)		1	3	0.218	2277	-	800	800	0
ladder		Quick-Load® Purple 100 bp DNA Ladder (NEB)		1	4	0.265	2454	-	700	700	0
ladder		Quick-Load® Purple 100 bp DNA Ladder (NEB)		1	5	0.32	2732	-	600	600	0
ladder		Quick-Load® Purple 100 bp DNA Ladder (NEB)		1	6	0.382	2876	-	500	500	0
ladder		Quick-Load® Purple 100 bp DNA Ladder (NEB)		1	7	0.459	2669	-	400	400	0
ladder		Quick-Load® Purple 100 bp DNA Ladder (NEB)		1	8	0.555	2868	-	300	300	0
ladder		Quick-Load® Purple 100 bp DNA Ladder (NEB)		1	9	0.68	3228	-	200	200	0
ladder		Quick-Load® Purple 100 bp DNA Ladder (NEB)		1	10	0.849	1203	-	100	100	0
Restriction	B_RH21_8.4	Starmerella cellae	OP663213	2	1	0.42	3122	-	394	416	5.28846
Restriction	B_RH21_8.4	Starmerella cellae	OP663213	2	2	0.908	2213	-	74	53	39.6226
Restriction	B_TH21_1.1	Starmerella cellae	NA	3	1	0.427	2672	-	385	416	7.45192
Restriction	B_TH21_1.1	Starmerella cellae	NA	3	2	0.939	1007	-	65	53	22.6415
Restriction	B_TH21_1.2	Candida sp	OP663219	4	1	0.42	2638	-	394	NA	NA
Restriction	C_GH21_1.3	Lachancea thermotolerans	OP663227	5	1	0.511	2267	-	297	300	1
Restriction	C_GH21_1.3	Lachancea thermotolerans	OP663227	5	2	0.626	1339	-	206	202	1.9802
Restriction	C_GH21_1.3	Lachancea thermotolerans	OP663227	5	3	0.832	2012	-	100	88	13.6364
Restriction	C_GH21_1.3	Lachancea thermotolerans	OP663227	5					NA	87	NA
Restriction	B_TH21_29.1	Candida sp	OP663285	6	1	0.16	1289	-	846	NA	NA
Restriction	B_TH21_29.1	Candida sp	OP663285	6	2	0.916	1175	-	72	NA	NA
Restriction	B_ICH21_3.2	Starmerella bacillaris	OP663232	7	1	0.344	4608	-	495	466	6.22318
Restriction	B_ICH21_3.2	Starmerella bacillaris	OP663232	7	2	0.901	1423	-	76	NA	NA
Restriction	B_IC_13.4	Starmerella bacillaris	OP663275	8	1	0.351	2765	-	484	466	3.86266
Restriction	B_IC_13.4	Starmerella bacillaris	OP663275	8	2	0.855	5962	-	92	NA	NA
Restriction	B_TH21_2.4	Metschnikowia pulcherrima	OP663253	9	1	0.511	4214	-	297	281	5.69395
Restriction	B_TH21_2.4	Metschnikowia pulcherrima	OP663253	9	2	0.748	3040	-	136	97	40.2062
Restriction	C_GH21_1.3	Lachancea thermotolerans	OP663227	10	1	0.511	3191	-	297	300	1
Restriction	C_GH21_1.3	Lachancea thermotolerans	OP663227	10	2	0.618	1948	-	212	202	4.9505
Restriction	C_GH21_1.3	Lachancea thermotolerans	OP663227	10	3	0.817	2943	-	106	88	20.4545
Restriction	B_IC_9.1	Metschnikowia pulcherrima	OP663251	11	1	0.511	2169	-	297	281	5.69395
Restriction	B_IC_9.1	Metschnikowia pulcherrima	OP663251	11	2	0.786	1336	-	119	97	22.6804
Restriction	C_T_5.1	Pichia kluyveri	OP663280	12	1	0.435	4233	-	376	366	2.73224
Restriction	C_T_5.1	Pichia kluyveri	OP663280	12	2	0.832	2515	-	100	78	28.2051
Restriction	B_TH21_1.2	Candida sp	OP663219	13	1	0.176	3516	-	809	NA	NA
Restriction	B_TH21_1.2	Candida sp	OP663219	13	2	0.901	1843	-	76	NA	NA
Restriction	B_TH21_2.4	Metschnikowia pulcherrima	OP663253	14	1	0.511	2870	-	297	281	5.69395
Restriction	B_TH21_2.4	Metschnikowia pulcherrima	OP663253	14	2	0.802	2221	-	112	97	15.4639
Restriction	C_GH21_1.3	Lachancea thermotolerans	OP663227	15	1	0.511	1864	-	297	300	1
Restriction	C_GH21_1.3	Lachancea thermotolerans	OP663227	15	2	0.618	1361	-	212	202	4.9505
Restriction	C_GH21_1.3	Lachancea thermotolerans	OP663227	15	3	0.824	1116	-	103	88	17.0455
Restriction	B_TH21_5.1	Wickerhamomyces anomalus	OP663231	16	1	0.267	2552	-	620	616	0.649351
Restriction	B_TH21_5.1	Wickerhamomyces anomalus	OP663231	16	2	0.924	1233	-	69	NA	NA
ladder		Quick-Load® Purple 100 bp DNA Ladder (NEB)		17	1	0.092	162	-	1030	1000	3
ladder		Quick-Load® Purple 100 bp DNA Ladder (NEB)		17	2	0.122	173	-	944	900	4.88889
ladder		Quick-Load® Purple 100 bp DNA Ladder (NEB)		17	3	0.168	179	-	827	800	3.375
ladder		Quick-Load® Purple 100 bp DNA Ladder (NEB)		17	4	0.214	222	-	725	700	3.57143
ladder		Quick-Load® Purple 100 bp DNA Ladder (NEB)		17	5	0.267	260	-	620	600	3.33333
ladder		Quick-Load® Purple 100 bp DNA Ladder (NEB)		17	6	0.336	362	-	506	500	1.2
ladder		Quick-Load® Purple 100 bp DNA Ladder (NEB)		17	7	0.412	326	-	403	400	0.75
ladder		Quick-Load® Purple 100 bp DNA Ladder (NEB)		17	8	0.504	355	-	304	300	1.33333
ladder		Quick-Load® Purple 100 bp DNA Ladder (NEB)		17	9	0.626	244	-	206	200	3
ladder		Quick-Load® Purple 100 bp DNA Ladder (NEB)		17	10	0.802	271	-	112	100	12
ladder		Quick-Load® Purple 100 bp DNA Ladder (NEB)		1	1	0.03	236	-	1000	1000	0
ladder		Quick-Load® Purple 100 bp DNA Ladder (NEB)		1	2	0.067	247	-	900	900	0
ladder		Quick-Load® Purple 100 bp DNA Ladder (NEB)		1	3	0.112	299	-	800	800	0
ladder		Quick-Load® Purple 100 bp DNA Ladder (NEB)		1	4	0.157	210	-	700	700	0
ladder		Quick-Load® Purple 100 bp DNA Ladder (NEB)		1	5	0.216	367	-	600	600	0
ladder		Quick-Load® Purple 100 bp DNA Ladder (NEB)		1	6	0.284	425	-	500	500	0
ladder		Quick-Load® Purple 100 bp DNA Ladder (NEB)		1	7	0.366	488	-	400	400	0
ladder		Quick-Load® Purple 100 bp DNA Ladder (NEB)		1	8	0.463	676	-	300	300	0
ladder		Quick-Load® Purple 100 bp DNA Ladder (NEB)		1	9	0.59	765	-	200	200	0
ladder		Quick-Load® Purple 100 bp DNA Ladder (NEB)		1	10	0.754	1169	-	100	100	0
Restriction	B_TH21_12.7	Hanseniaspora uvarum	OP663241	2	1	0.142	2131	-	738	748	1.3369
Restriction	B_TH21_25.1	[Candida] oleophila	OP663214	3	1	0.336	3347	-	431	415	3.85542
Restriction	B_TH21_25.1	[Candida] oleophila	OP663214	3	2	0.679	1918	-	143	135	5.92593
Restriction	B_TH21_25.1	[Candida] oleophila	OP663214	3	3	0.866	3137	-	62	86	27.907
Restriction	B_RH21_12.1	Hanseniaspora uvarum	OP663224	4	1	0.134	4353	-	753	748	0.668449
Restriction	B_RH21_12.1	Hanseniaspora uvarum	OP663224	4	2	0.881	2046	-	57	NA	NA
Restriction	B_TH21_10.4	Hanseniaspora uvarum	OP663225	5	1	0.134	4482	-	753	748	0.668449
Restriction	B_TH21_10.4	Hanseniaspora uvarum	OP663225	5	2	0.896	1957	-	52	NA	NA
Restriction	B_TH21_12.2	Hanseniaspora uvarum	OP663223	6	1	0.134	4778	-	753	748	0.668449
Restriction	B_TH21_12.2	Hanseniaspora uvarum	OP663223	6	2	0.896	1231	-	52	NA	NA
Restriction	B_TH21_19.2	Hanseniaspora uvarum	OP663222	7	1	0.142	3221	-	738	748	1.3369
Restriction	B_TH21_19.2	Hanseniaspora uvarum	OP663222	7	2	0.903	3870	-	50	NA	NA
Restriction	B_TH21_12.7	Hanseniaspora uvarum	OP663241	8	1	0.134	3398	-	753	748	0.668449
Restriction	B_TH21_12.7	Hanseniaspora uvarum	OP663241	8	2	0.881	3984	-	57	NA	NA
Restriction	B_TH21_2.3	[Candida] membranifaciens	OP663212	9	1	0.351	3243	-	413	417	0.959233
Restriction	B_TH21_2.3	[Candida] membranifaciens	OP663212	9	2	0.694	2705	-	135	142	4.92958
Restriction	B_TH21_2.3	[Candida] membranifaciens	OP663212	9	3	0.873	2664	-	60	78	23.0769
Restriction	C_TH21_3.1	Hanseniaspora uvarum	OP663249	10	1	0.119	4543	-	784	748	4.81283
Restriction	C_TH21_3.1	Hanseniaspora uvarum	OP663249	10	2	0.881	2254	-	57	NA	NA
Restriction	B_TH21_12.2	Hanseniaspora uvarum	OP663223	11	1	0.127	5180	-	769	748	2.80749
Restriction	B_TH21_12.2	Hanseniaspora uvarum	OP663223	11	2	0.866	2967	-	62	NA	NA
Restriction	B_TH21_12.7	Hanseniaspora uvarum	OP663241	12	1	0.104	4273	-	816	748	9.09091
Restriction	B_TH21_12.7	Hanseniaspora uvarum	OP663241	12	2	0.851	3347	-	67	NA	NA
ladder		100bp DNA Ladder GL (genespin)		1	1	0.026	2795	-	3000	3000	0
ladder		100bp DNA Ladder GL (genespin)		1	2	0.1	3722	-	2000	2000	0
ladder		100bp DNA Ladder GL (genespin)		1	3	0.166	2383	-	1500	1500	0
ladder		100bp DNA Ladder GL (genespin)		1	4	0.221	2889	-	1000	1000	0
ladder		100bp DNA Ladder GL (genespin)		1	5	0.255	2001	-	900	900	0
ladder		100bp DNA Ladder GL (genespin)		1	6	0.292	2039	-	800	800	0
ladder		100bp DNA Ladder GL (genespin)		1	7	0.332	2203	-	700	700	0
ladder		100bp DNA Ladder GL (genespin)		1	8	0.373	3497	-	600	600	0
ladder		100bp DNA Ladder GL (genespin)		1	9	0.435	2434	-	500	500	0
ladder		100bp DNA Ladder GL (genespin)		1	10	0.509	2575	-	400	400	0
ladder		100bp DNA Ladder GL (genespin)		1	11	0.605	2450	-	300	300	0
ladder		100bp DNA Ladder GL (genespin)		1	12	0.734	2391	-	200	200	0
ladder		100bp DNA Ladder GL (genespin)		1	13	0.919	2548	-	100	100	0
Restriction		Saccharomyces cerevisiae		2	1	0.587	1200	-	285	289	1.38408
Restriction		Saccharomyces cerevisiae		2	2	0.686	1172	-	233	241	3.3195
Restriction		Saccharomyces cerevisiae		2	3	0.775	1031	-	206	217	5.06912
Restriction		Saccharomyces cerevisiae		2	4	0.852	1045	-	191	205	6.82927
ladder		100bp DNA Ladder GL (genespin)		8	1				959	1000	4.1
ladder		100bp DNA Ladder GL (genespin)		8	2				867	900	3.66667
ladder		100bp DNA Ladder GL (genespin)		8	3				775	800	3.125
ladder		100bp DNA Ladder GL (genespin)		8	4				685	700	2.14286
ladder		100bp DNA Ladder GL (genespin)		8	5				578	600	3.66667
ladder		100bp DNA Ladder GL (genespin)		8	6				477	500	4.6
ladder		100bp DNA Ladder GL (genespin)		8	7				376	400	6
ladder		100bp DNA Ladder GL (genespin)		8	8				276	300	8
ladder		100bp DNA Ladder GL (genespin)		8	9				184	200	8
ladder		100bp DNA Ladder GL (genespin)		8	10				102	100	2

## Sheet: profiles_previous_studies
type	Species	MV (bp, measured)	MV (bp, expected)	error%	reference
amplicon	Barnettozyma_salicaria	650	622	4.50161	Villa-Carvajal M. Querol A. and Belloch C. (2006). Identification of species in the genus Pichia by restriction of the internal transcribed spacers (ITS1 and ITS2) and the 5.8S ribosomal DNA gene. Antonie van Leeuwenhoek 90:171–385
amplicon	Brettanomyces_bruxellensis	485	470	3.19149	Esteve-Zarzoso B., Belloch C., Uruburu F. and Querol A. (1999). Identification of yeasts by RFLP analysis of the 5.8S rRNA gene and the two ribosomal internal transcribed spacers. Int. J. Syst. Bacteriol., 49 (Pt 1):329–337.
amplicon	Brettanomyces_bruxellensis	485	470	3.19149	Guillamón JM., Sabaté J., Barrio E., Cano J. & Querol A. (1998). Rapid identification of wine yeasts species based on RFLP analysis of the ribosomal ITS regions. Arch. Microbiol., 169:387–440
amplicon	Brettanomyces_bruxellensis	485	470	3.19149	Guillamón JM., Sabaté J., Barrio E., Cano J. & Querol A. (1998). Rapid identification of wine yeasts species based on RFLP analysis of the ribosomal ITS regions. Arch. Microbiol., 169:387–393
amplicon	Brettanomyces_bruxellensis	500	470	6.38298	Esteve-Zarzoso B., Belloch C., Uruburu F. and Querol A. (1999). Identification of yeasts by RFLP analysis of the 5.8S rRNA gene and the two ribosomal internal transcribed spacers. Int. J. Syst. Bacteriol., 49 (Pt 1):329–337.
amplicon	Brettanomyces_bruxellensis	500	470	6.38298	Guillamón JM., Sabaté J., Barrio E., Cano J. & Querol A. (1998). Rapid identification of wine yeasts species based on RFLP analysis of the ribosomal ITS regions. Arch. Microbiol., 169:387–441
amplicon	Brettanomyces_bruxellensis	500	470	6.38298	Guillamón JM., Sabaté J., Barrio E., Cano J. & Querol A. (1998). Rapid identification of wine yeasts species based on RFLP analysis of the ribosomal ITS regions. Arch. Microbiol., 169:387–394
amplicon	Brettanomyces_bruxellensis	500	470	6.38298	Esteve-Zarzoso B., Belloch C., Uruburu F. and Querol A. (1999). Identification of yeasts by RFLP analysis of the 5.8S rRNA gene and the two ribosomal internal transcribed spacers. Int. J. Syst. Bacteriol., 49 (Pt 1):329–337.
amplicon	Brettanomyces_bruxellensis	500	470	6.38298	Guillamón JM., Sabaté J., Barrio E., Cano J. & Querol A. (1998). Rapid identification of wine yeasts species based on RFLP analysis of the ribosomal ITS regions. Arch. Microbiol., 169:387–442
amplicon	Candida_albicans	550	540	1.85185	de Llanos Frutos R., Fernández-Espinar M.T. and Querol A. (2004). Identification of species of the genus Candida by analysis of the 5.8S rRNA gene and the two ribosomal internal transcribed spacers. Antonie van Leeuwenhoek 85:175–185.
amplicon	Candida_albicans	550	540	1.85185	Guillamón JM., Sabaté J., Barrio E., Cano J. & Querol A. (1998). Rapid identification of wine yeasts species based on RFLP analysis of the ribosomal ITS regions. Arch. Microbiol., 169:387–395
amplicon	Candida_albicans	550	540	1.85185	Esteve-Zarzoso B., Belloch C., Uruburu F. and Querol A. (1999). Identification of yeasts by RFLP analysis of the 5.8S rRNA gene and the two ribosomal internal transcribed spacers. Int. J. Syst. Bacteriol., 49 (Pt 1):329–337.
amplicon	Candida_albicans	550	540	1.85185	Guillamón JM., Sabaté J., Barrio E., Cano J. & Querol A. (1998). Rapid identification of wine yeasts species based on RFLP analysis of the ribosomal ITS regions. Arch. Microbiol., 169:387–396
amplicon	Candida_albicans	550	540	1.85185	Esteve-Zarzoso B., Belloch C., Uruburu F. and Querol A. (1999). Identification of yeasts by RFLP analysis of the 5.8S rRNA gene and the two ribosomal internal transcribed spacers. Int. J. Syst. Bacteriol., 49 (Pt 1):329–337.
amplicon	Candida_albicans	550	540	1.85185	de Llanos Frutos R., Fernández-Espinar M.T. and Querol A. (2004). Identification of species of the genus Candida by analysis of the 5.8S rRNA gene and the two ribosomal internal transcribed spacers. Antonie van Leeuwenhoek 85:175–185.
amplicon	Candida_albicans	550	540	1.85185	Guillamón JM., Sabaté J., Barrio E., Cano J. & Querol A. (1998). Rapid identification of wine yeasts species based on RFLP analysis of the ribosomal ITS regions. Arch. Microbiol., 169:387–397
amplicon	Candida_albicans	550	540	1.85185	Esteve-Zarzoso B., Belloch C., Uruburu F. and Querol A. (1999). Identification of yeasts by RFLP analysis of the 5.8S rRNA gene and the two ribosomal internal transcribed spacers. Int. J. Syst. Bacteriol., 49 (Pt 1):329–337.
amplicon	Candida_ethanolica	450	446	0.896861	de Llanos Frutos R., Fernández-Espinar M.T. and Querol A. (2004). Identification of species of the genus Candida by analysis of the 5.8S rRNA gene and the two ribosomal internal transcribed spacers. Antonie van Leeuwenhoek 85:175–185.
amplicon	Candida_glabrata	900	883	1.92525	de Llanos Frutos R., Fernández-Espinar M.T. and Querol A. (2004). Identification of species of the genus Candida by analysis of the 5.8S rRNA gene and the two ribosomal internal transcribed spacers. Antonie van Leeuwenhoek 85:175–185.
amplicon	Candida_haemuloni	390	378	3.1746	de Llanos Frutos R., Fernández-Espinar M.T. and Querol A. (2004). Identification of species of the genus Candida by analysis of the 5.8S rRNA gene and the two ribosomal internal transcribed spacers. Antonie van Leeuwenhoek 85:175–185.
amplicon	Candida_incommunis	420	406	3.44828	de Llanos Frutos R., Fernández-Espinar M.T. and Querol A. (2004). Identification of species of the genus Candida by analysis of the 5.8S rRNA gene and the two ribosomal internal transcribed spacers. Antonie van Leeuwenhoek 85:175–185.
amplicon	Candida_incommunis	425	406	4.6798	Esteve-Zarzoso B., Belloch C., Uruburu F. and Querol A. (1999). Identification of yeasts by RFLP analysis of the 5.8S rRNA gene and the two ribosomal internal transcribed spacers. Int. J. Syst. Bacteriol., 49 (Pt 1):329–337.
amplicon	Candida_inconspicua	470	459	2.39651	de Llanos Frutos R., Fernández-Espinar M.T. and Querol A. (2004). Identification of species of the genus Candida by analysis of the 5.8S rRNA gene and the two ribosomal internal transcribed spacers. Antonie van Leeuwenhoek 85:175–185.
amplicon	Candida_mesenterica	390	379	2.90237	de Llanos Frutos R., Fernández-Espinar M.T. and Querol A. (2004). Identification of species of the genus Candida by analysis of the 5.8S rRNA gene and the two ribosomal internal transcribed spacers. Antonie van Leeuwenhoek 85:175–185.
amplicon	Candida_montana	525	509	3.14342	Esteve-Zarzoso B., Belloch C., Uruburu F. and Querol A. (1999). Identification of yeasts by RFLP analysis of the 5.8S rRNA gene and the two ribosomal internal transcribed spacers. Int. J. Syst. Bacteriol., 49 (Pt 1):329–337.
amplicon	Candida_montana	530	509	4.12574	de Llanos Frutos R., Fernández-Espinar M.T. and Querol A. (2004). Identification of species of the genus Candida by analysis of the 5.8S rRNA gene and the two ribosomal internal transcribed spacers. Antonie van Leeuwenhoek 85:175–185.
amplicon	Candida_oregonensis	400	385	3.8961	de Llanos Frutos R., Fernández-Espinar M.T. and Querol A. (2004). Identification of species of the genus Candida by analysis of the 5.8S rRNA gene and the two ribosomal internal transcribed spacers. Antonie van Leeuwenhoek 85:175–185.
amplicon	Candida_parapsilosis	530	524	1.14504	de Llanos Frutos R., Fernández-Espinar M.T. and Querol A. (2004). Identification of species of the genus Candida by analysis of the 5.8S rRNA gene and the two ribosomal internal transcribed spacers. Antonie van Leeuwenhoek 85:175–185.
amplicon	Candida_parapsilosis	520	524	0.763359	Guillamón JM., Sabaté J., Barrio E., Cano J. & Querol A. (1998). Rapid identification of wine yeasts species based on RFLP analysis of the ribosomal ITS regions. Arch. Microbiol., 169:387–413
amplicon	Candida_parapsilosis	550	524	4.96183	Esteve-Zarzoso B., Belloch C., Uruburu F. and Querol A. (1999). Identification of yeasts by RFLP analysis of the 5.8S rRNA gene and the two ribosomal internal transcribed spacers. Int. J. Syst. Bacteriol., 49 (Pt 1):329–337.
amplicon	Candida_sake	450	433	3.9261	de Llanos Frutos R., Fernández-Espinar M.T. and Querol A. (2004). Identification of species of the genus Candida by analysis of the 5.8S rRNA gene and the two ribosomal internal transcribed spacers. Antonie van Leeuwenhoek 85:175–185.
amplicon	Candida_sake	470	433	8.54503	Guillamón JM., Sabaté J., Barrio E., Cano J. & Querol A. (1998). Rapid identification of wine yeasts species based on RFLP analysis of the ribosomal ITS regions. Arch. Microbiol., 169:387–419
amplicon	Candida_succiphila	750	731	2.59918	de Llanos Frutos R., Fernández-Espinar M.T. and Querol A. (2004). Identification of species of the genus Candida by analysis of the 5.8S rRNA gene and the two ribosomal internal transcribed spacers. Antonie van Leeuwenhoek 85:175–185.
amplicon	Candida_tropicalis	530	529	0.189036	de Llanos Frutos R., Fernández-Espinar M.T. and Querol A. (2004). Identification of species of the genus Candida by analysis of the 5.8S rRNA gene and the two ribosomal internal transcribed spacers. Antonie van Leeuwenhoek 85:175–185.
amplicon	Candida_tropicalis	550	529	3.96975	Guillamón JM., Sabaté J., Barrio E., Cano J. & Querol A. (1998). Rapid identification of wine yeasts species based on RFLP analysis of the ribosomal ITS regions. Arch. Microbiol., 169:387–431
amplicon	Cyberlindnera_fabianii	650	626	3.83387	Villa-Carvajal M. Querol A. and Belloch C. (2006). Identification of species in the genus Pichia by restriction of the internal transcribed spacers (ITS1 and ITS2) and the 5.8S ribosomal DNA gene. Antonie van Leeuwenhoek 90:171–364
amplicon	Cyberlindnera_fabianii	650	626	3.83387	Esteve-Zarzoso B., Belloch C., Uruburu F. and Querol A. (1999). Identification of yeasts by RFLP analysis of the 5.8S rRNA gene and the two ribosomal internal transcribed spacers. Int. J. Syst. Bacteriol., 49 (Pt 1):329–337.
amplicon	Cyberlindnera_fabianii	650	626	3.83387	Villa-Carvajal M. Querol A. and Belloch C. (2006). Identification of species in the genus Pichia by restriction of the internal transcribed spacers (ITS1 and ITS2) and the 5.8S ribosomal DNA gene. Antonie van Leeuwenhoek 90:171–365
amplicon	Diutina_catenulata	410	406	0.985222	de Llanos Frutos R., Fernández-Espinar M.T. and Querol A. (2004). Identification of species of the genus Candida by analysis of the 5.8S rRNA gene and the two ribosomal internal transcribed spacers. Antonie van Leeuwenhoek 85:175–185.
amplicon	Grigorovia_transvaalensis;Kazachstania_transvaalensis	875	857	2.10035	Fernández-Espinar M.T., Esteve-Zarzoso B., Querol A. and Barrio E. (2000). RFLP analysis of the ribosomal internal transcribed spacers and the 5.8S rRNA gene region of the genus Saccharomyces: a fast method for species identification and the differentiation of flor yeasts. Antonie van Leeuwenhoek, 78:87–97.
amplicon	Groenewaldozyma_salmanticensis	420	427	1.63934	de Llanos Frutos R., Fernández-Espinar M.T. and Querol A. (2004). Identification of species of the genus Candida by analysis of the 5.8S rRNA gene and the two ribosomal internal transcribed spacers. Antonie van Leeuwenhoek 85:175–185.
amplicon	Groenewaldozyma_salmanticensis	450	427	5.38642	Esteve-Zarzoso B., Belloch C., Uruburu F. and Querol A. (1999). Identification of yeasts by RFLP analysis of the 5.8S rRNA gene and the two ribosomal internal transcribed spacers. Int. J. Syst. Bacteriol., 49 (Pt 1):329–337.
amplicon	Hanseniaspora_guilliermondii	750	753	0.398406	Esteve-Zarzoso B., Belloch C., Uruburu F. and Querol A. (1999). Identification of yeasts by RFLP analysis of the 5.8S rRNA gene and the two ribosomal internal transcribed spacers. Int. J. Syst. Bacteriol., 49 (Pt 1):329–337.
amplicon	Hanseniaspora_guilliermondii	775	753	2.92165	Esteve-Zarzoso B., Peris-Torán M.J., Ramón D. and Querol A. (2001). Molecular characterisation of Hanseniaspora Species. Antonie van Leeuwenhoek 80:85–92.
amplicon	Hanseniaspora_osmophila	750	743	0.942127	Esteve-Zarzoso B., Belloch C., Uruburu F. and Querol A. (1999). Identification of yeasts by RFLP analysis of the 5.8S rRNA gene and the two ribosomal internal transcribed spacers. Int. J. Syst. Bacteriol., 49 (Pt 1):329–337.
amplicon	Hanseniaspora_osmophila	775	743	4.30686	Esteve-Zarzoso B., Peris-Torán M.J., Ramón D. and Querol A. (2001). Molecular characterisation of Hanseniaspora Species. Antonie van Leeuwenhoek 80:85–92.
amplicon	Hanseniaspora_uvarum	760	750	1.33333	Guillamón JM., Sabaté J., Barrio E., Cano J. & Querol A. (1998). Rapid identification of wine yeasts species based on RFLP analysis of the ribosomal ITS regions. Arch. Microbiol., 169:387–443
amplicon	Hanseniaspora_uvarum	750	750	0	Esteve-Zarzoso B., Belloch C., Uruburu F. and Querol A. (1999). Identification of yeasts by RFLP analysis of the 5.8S rRNA gene and the two ribosomal internal transcribed spacers. Int. J. Syst. Bacteriol., 49 (Pt 1):329–337.
amplicon	Hanseniaspora_uvarum	775	750	3.33333	Esteve-Zarzoso B., Peris-Torán M.J., Ramón D. and Querol A. (2001). Molecular characterisation of Hanseniaspora Species. Antonie van Leeuwenhoek 80:85–92.
amplicon	Hanseniaspora_valbyensis	775	753	2.92165	Esteve-Zarzoso B., Peris-Torán M.J., Ramón D. and Querol A. (2001). Molecular characterisation of Hanseniaspora Species. Antonie van Leeuwenhoek 80:85–92.
amplicon	Hanseniaspora_valbyensis	750	753	0.398406	Esteve-Zarzoso B., Belloch C., Uruburu F. and Querol A. (1999). Identification of yeasts by RFLP analysis of the 5.8S rRNA gene and the two ribosomal internal transcribed spacers. Int. J. Syst. Bacteriol., 49 (Pt 1):329–337.
amplicon	Hanseniaspora_vineae	775	747	3.74833	Esteve-Zarzoso B., Peris-Torán M.J., Ramón D. and Querol A. (2001). Molecular characterisation of Hanseniaspora Species. Antonie van Leeuwenhoek 80:85–92.
amplicon	Hyphopichia_heimii	450	421	6.88836	Villa-Carvajal M. Querol A. and Belloch C. (2006). Identification of species in the genus Pichia by restriction of the internal transcribed spacers (ITS1 and ITS2) and the 5.8S ribosomal DNA gene. Antonie van Leeuwenhoek 90:171–199
amplicon	Hyphopichia_pseudoburtonii	450	420	7.14286	Villa-Carvajal M. Querol A. and Belloch C. (2006). Identification of species in the genus Pichia by restriction of the internal transcribed spacers (ITS1 and ITS2) and the 5.8S ribosomal DNA gene. Antonie van Leeuwenhoek 90:171–190
amplicon	Kazachstania_exigua	675	729	7.40741	Esteve-Zarzoso B., Belloch C., Uruburu F. and Querol A. (1999). Identification of yeasts by RFLP analysis of the 5.8S rRNA gene and the two ribosomal internal transcribed spacers. Int. J. Syst. Bacteriol., 49 (Pt 1):329–337.
amplicon	Kazachstania_servazzii	775	750	3.33333	Fernández-Espinar M.T., Esteve-Zarzoso B., Querol A. and Barrio E. (2000). RFLP analysis of the ribosomal internal transcribed spacers and the 5.8S rRNA gene region of the genus Saccharomyces: a fast method for species identification and the differentiation of flor yeasts. Antonie van Leeuwenhoek, 78:87–97.
amplicon	Kazachstania_unispora	775	744	4.16667	Fernández-Espinar M.T., Esteve-Zarzoso B., Querol A. and Barrio E. (2000). RFLP analysis of the ribosomal internal transcribed spacers and the 5.8S rRNA gene region of the genus Saccharomyces: a fast method for species identification and the differentiation of flor yeasts. Antonie van Leeuwenhoek, 78:87–97.
amplicon	Kluyveromyces_aestuarii	750	728	3.02198	Esteve-Zarzoso B., Belloch C., Uruburu F. and Querol A. (1999). Identification of yeasts by RFLP analysis of the 5.8S rRNA gene and the two ribosomal internal transcribed spacers. Int. J. Syst. Bacteriol., 49 (Pt 1):329–337.
amplicon	Kluyveromyces_dobzhanskii	740	724	2.20994	Esteve-Zarzoso B., Belloch C., Uruburu F. and Querol A. (1999). Identification of yeasts by RFLP analysis of the 5.8S rRNA gene and the two ribosomal internal transcribed spacers. Int. J. Syst. Bacteriol., 49 (Pt 1):329–337.
amplicon	Kluyveromyces_dobzhanskii	740	724	2.20994	Belloch C., Barrio E., García M.D. and Querol A. (1998). Phylogenetic reconstruction of the yeast genus Kluyveromyces: restriction map analysis of the 5.8S rRNA gene and the two ribosomal internal transcribed spacers. Syst Appl Microbiol., 21(2):266-73.
amplicon	Kluyveromyces_marxianus	740	725	2.06897	Esteve-Zarzoso B., Belloch C., Uruburu F. and Querol A. (1999). Identification of yeasts by RFLP analysis of the 5.8S rRNA gene and the two ribosomal internal transcribed spacers. Int. J. Syst. Bacteriol., 49 (Pt 1):329–337.
amplicon	Kluyveromyces_wickerhamii	740	727	1.78817	Esteve-Zarzoso B., Belloch C., Uruburu F. and Querol A. (1999). Identification of yeasts by RFLP analysis of the 5.8S rRNA gene and the two ribosomal internal transcribed spacers. Int. J. Syst. Bacteriol., 49 (Pt 1):329–337.
amplicon	Kodamaea_ohmeri	420	413	1.69492	Villa-Carvajal M. Querol A. and Belloch C. (2006). Identification of species in the genus Pichia by restriction of the internal transcribed spacers (ITS1 and ITS2) and the 5.8S ribosomal DNA gene. Antonie van Leeuwenhoek 90:171–184
amplicon	Komagataella_pastoris	380	363	4.6832	Villa-Carvajal M. Querol A. and Belloch C. (2006). Identification of species in the genus Pichia by restriction of the internal transcribed spacers (ITS1 and ITS2) and the 5.8S ribosomal DNA gene. Antonie van Leeuwenhoek 90:171–181
amplicon	Komagataella_pastoris	380	363	4.6832	Esteve-Zarzoso B., Belloch C., Uruburu F. and Querol A. (1999). Identification of yeasts by RFLP analysis of the 5.8S rRNA gene and the two ribosomal internal transcribed spacers. Int. J. Syst. Bacteriol., 49 (Pt 1):329–337.
amplicon	Kregervanrija_delftensis	490	492	0.406504	Villa-Carvajal M. Querol A. and Belloch C. (2006). Identification of species in the genus Pichia by restriction of the internal transcribed spacers (ITS1 and ITS2) and the 5.8S ribosomal DNA gene. Antonie van Leeuwenhoek 90:171–241
amplicon	Kregervanrija_delftensis	500	492	1.62602	Esteve-Zarzoso B., Belloch C., Uruburu F. and Querol A. (1999). Identification of yeasts by RFLP analysis of the 5.8S rRNA gene and the two ribosomal internal transcribed spacers. Int. J. Syst. Bacteriol., 49 (Pt 1):329–337.
amplicon	Kregervanrija_fluxuum	490	480	2.08333	de Llanos Frutos R., Fernández-Espinar M.T. and Querol A. (2004). Identification of species of the genus Candida by analysis of the 5.8S rRNA gene and the two ribosomal internal transcribed spacers. Antonie van Leeuwenhoek 85:175–185.
amplicon	Kregervanrija_fluxuum	480	480	0	Guillamón JM., Sabaté J., Barrio E., Cano J. & Querol A. (1998). Rapid identification of wine yeasts species based on RFLP analysis of the ribosomal ITS regions. Arch. Microbiol., 169:387–434
amplicon	Kregervanrija_fluxuum	500	480	4.16667	Esteve-Zarzoso B., Belloch C., Uruburu F. and Querol A. (1999). Identification of yeasts by RFLP analysis of the 5.8S rRNA gene and the two ribosomal internal transcribed spacers. Int. J. Syst. Bacteriol., 49 (Pt 1):329–337.
amplicon	Kuraishia_capsulata	630	639	1.40845	Villa-Carvajal M. Querol A. and Belloch C. (2006). Identification of species in the genus Pichia by restriction of the internal transcribed spacers (ITS1 and ITS2) and the 5.8S ribosomal DNA gene. Antonie van Leeuwenhoek 90:171–352
amplicon	Kuraishia_capsulata	650	639	1.72144	Esteve-Zarzoso B., Belloch C., Uruburu F. and Querol A. (1999). Identification of yeasts by RFLP analysis of the 5.8S rRNA gene and the two ribosomal internal transcribed spacers. Int. J. Syst. Bacteriol., 49 (Pt 1):329–337.
amplicon	Kuraishia_capsulata	630	639	1.40845	Villa-Carvajal M. Querol A. and Belloch C. (2006). Identification of species in the genus Pichia by restriction of the internal transcribed spacers (ITS1 and ITS2) and the 5.8S ribosomal DNA gene. Antonie van Leeuwenhoek 90:171–353
amplicon	Lachancea_fermentati	700	673	4.01189	Esteve-Zarzoso B., Belloch C., Uruburu F. and Querol A. (1999). Identification of yeasts by RFLP analysis of the 5.8S rRNA gene and the two ribosomal internal transcribed spacers. Int. J. Syst. Bacteriol., 49 (Pt 1):329–337.
amplicon	Lachancea_fermentati	700	673	4.01189	Esteve-Zarzoso B., Belloch C., Uruburu F. and Querol A. (1999). Identification of yeasts by RFLP analysis of the 5.8S rRNA gene and the two ribosomal internal transcribed spacers. Int. J. Syst. Bacteriol., 49 (Pt 1):329–337.
amplicon	Lachancea_fermentati	700	673	4.01189	Esteve-Zarzoso B., Belloch C., Uruburu F. and Querol A. (1999). Identification of yeasts by RFLP analysis of the 5.8S rRNA gene and the two ribosomal internal transcribed spacers. Int. J. Syst. Bacteriol., 49 (Pt 1):329–337.
amplicon	Lachancea_thermotolerans	700	680	2.94118	Esteve-Zarzoso B., Belloch C., Uruburu F. and Querol A. (1999). Identification of yeasts by RFLP analysis of the 5.8S rRNA gene and the two ribosomal internal transcribed spacers. Int. J. Syst. Bacteriol., 49 (Pt 1):329–337.
amplicon	Lachancea_thermotolerans	700	680	2.94118	Esteve-Zarzoso B., Belloch C., Uruburu F. and Querol A. (1999). Identification of yeasts by RFLP analysis of the 5.8S rRNA gene and the two ribosomal internal transcribed spacers. Int. J. Syst. Bacteriol., 49 (Pt 1):329–337.
amplicon	Lachancea_thermotolerans	700	680	2.94118	Belloch C., Barrio E., García M.D. and Querol A. (1998). Phylogenetic reconstruction of the yeast genus Kluyveromyces: restriction map analysis of the 5.8S rRNA gene and the two ribosomal internal transcribed spacers. Syst Appl Microbiol., 21(2):266-73.
amplicon	Lachancea_thermotolerans	700	680	2.94118	Esteve-Zarzoso B., Belloch C., Uruburu F. and Querol A. (1999). Identification of yeasts by RFLP analysis of the 5.8S rRNA gene and the two ribosomal internal transcribed spacers. Int. J. Syst. Bacteriol., 49 (Pt 1):329–337.
amplicon	Lachancea_waltii	700	680	2.94118	Esteve-Zarzoso B., Belloch C., Uruburu F. and Querol A. (1999). Identification of yeasts by RFLP analysis of the 5.8S rRNA gene and the two ribosomal internal transcribed spacers. Int. J. Syst. Bacteriol., 49 (Pt 1):329–337.
amplicon	Lachancea_waltii	700	680	2.94118	Esteve-Zarzoso B., Belloch C., Uruburu F. and Querol A. (1999). Identification of yeasts by RFLP analysis of the 5.8S rRNA gene and the two ribosomal internal transcribed spacers. Int. J. Syst. Bacteriol., 49 (Pt 1):329–337.
amplicon	Lachancea_waltii	700	680	2.94118	Belloch C., Barrio E., García M.D. and Querol A. (1998). Phylogenetic reconstruction of the yeast genus Kluyveromyces: restriction map analysis of the 5.8S rRNA gene and the two ribosomal internal transcribed spacers. Syst Appl Microbiol., 21(2):266-73.
amplicon	Lachancea_waltii	700	680	2.94118	Esteve-Zarzoso B., Belloch C., Uruburu F. and Querol A. (1999). Identification of yeasts by RFLP analysis of the 5.8S rRNA gene and the two ribosomal internal transcribed spacers. Int. J. Syst. Bacteriol., 49 (Pt 1):329–337.
amplicon	Lodderomyces_elongisporus;Parastagonospora_nodorum	600	559	7.33453	Esteve-Zarzoso B., Belloch C., Uruburu F. and Querol A. (1999). Identification of yeasts by RFLP analysis of the 5.8S rRNA gene and the two ribosomal internal transcribed spacers. Int. J. Syst. Bacteriol., 49 (Pt 1):329–337.
amplicon	Lodderomyces_elongisporus;Parastagonospora_nodorum	600	559	7.33453	Esteve-Zarzoso B., Belloch C., Uruburu F. and Querol A. (1999). Identification of yeasts by RFLP analysis of the 5.8S rRNA gene and the two ribosomal internal transcribed spacers. Int. J. Syst. Bacteriol., 49 (Pt 1):329–337.
amplicon	Lodderomyces_elongisporus;Parastagonospora_nodorum	600	559	7.33453	Esteve-Zarzoso B., Belloch C., Uruburu F. and Querol A. (1999). Identification of yeasts by RFLP analysis of the 5.8S rRNA gene and the two ribosomal internal transcribed spacers. Int. J. Syst. Bacteriol., 49 (Pt 1):329–337.
amplicon	Metschnikowia_aff_pulcherrima	390	381	2.3622	Guillamón JM., Sabaté J., Barrio E., Cano J. & Querol A. (1998). Rapid identification of wine yeasts species based on RFLP analysis of the ribosomal ITS regions. Arch. Microbiol., 169:387–452
amplicon	Metschnikowia_aff_pulcherrima	390	381	2.3622	Esteve-Zarzoso B., Belloch C., Uruburu F. and Querol A. (1999). Identification of yeasts by RFLP analysis of the 5.8S rRNA gene and the two ribosomal internal transcribed spacers. Int. J. Syst. Bacteriol., 49 (Pt 1):329–337.
amplicon	Metschnikowia_aff_pulcherrima	390	381	2.3622	Guillamón JM., Sabaté J., Barrio E., Cano J. & Querol A. (1998). Rapid identification of wine yeasts species based on RFLP analysis of the ribosomal ITS regions. Arch. Microbiol., 169:387–453
amplicon	Metschnikowia_aff_pulcherrima	400	381	4.98688	Esteve-Zarzoso B., Belloch C., Uruburu F. and Querol A. (1999). Identification of yeasts by RFLP analysis of the 5.8S rRNA gene and the two ribosomal internal transcribed spacers. Int. J. Syst. Bacteriol., 49 (Pt 1):329–337.
amplicon	Metschnikowia_aff_pulcherrima	400	381	4.98688	Guillamón JM., Sabaté J., Barrio E., Cano J. & Querol A. (1998). Rapid identification of wine yeasts species based on RFLP analysis of the ribosomal ITS regions. Arch. Microbiol., 169:387–454
amplicon	Metschnikowia_aff_pulcherrima	400	381	4.98688	Esteve-Zarzoso B., Belloch C., Uruburu F. and Querol A. (1999). Identification of yeasts by RFLP analysis of the 5.8S rRNA gene and the two ribosomal internal transcribed spacers. Int. J. Syst. Bacteriol., 49 (Pt 1):329–337.
amplicon	Meyerozyma_guilliermondii	620	615	0.813008	Esteve-Zarzoso B., Belloch C., Uruburu F. and Querol A. (1999). Identification of yeasts by RFLP analysis of the 5.8S rRNA gene and the two ribosomal internal transcribed spacers. Int. J. Syst. Bacteriol., 49 (Pt 1):329–337.
amplicon	Meyerozyma_guilliermondii	620	615	0.813008	Villa-Carvajal M. Querol A. and Belloch C. (2006). Identification of species in the genus Pichia by restriction of the internal transcribed spacers (ITS1 and ITS2) and the 5.8S ribosomal DNA gene. Antonie van Leeuwenhoek 90:171–320
amplicon	Meyerozyma_guilliermondii	625	615	1.62602	Esteve-Zarzoso B., Belloch C., Uruburu F. and Querol A. (1999). Identification of yeasts by RFLP analysis of the 5.8S rRNA gene and the two ribosomal internal transcribed spacers. Int. J. Syst. Bacteriol., 49 (Pt 1):329–337.
amplicon	Meyerozyma_guilliermondii	625	615	1.62602	Villa-Carvajal M. Querol A. and Belloch C. (2006). Identification of species in the genus Pichia by restriction of the internal transcribed spacers (ITS1 and ITS2) and the 5.8S ribosomal DNA gene. Antonie van Leeuwenhoek 90:171–321
amplicon	Meyerozyma_guilliermondii	625	615	1.62602	Esteve-Zarzoso B., Belloch C., Uruburu F. and Querol A. (1999). Identification of yeasts by RFLP analysis of the 5.8S rRNA gene and the two ribosomal internal transcribed spacers. Int. J. Syst. Bacteriol., 49 (Pt 1):329–337.
amplicon	Millerozyma_farinosa	680	673	1.04012	Esteve-Zarzoso B., Belloch C., Uruburu F. and Querol A. (1999). Identification of yeasts by RFLP analysis of the 5.8S rRNA gene and the two ribosomal internal transcribed spacers. Int. J. Syst. Bacteriol., 49 (Pt 1):329–337.
amplicon	Millerozyma_farinosa	680	673	1.04012	Villa-Carvajal M. Querol A. and Belloch C. (2006). Identification of species in the genus Pichia by restriction of the internal transcribed spacers (ITS1 and ITS2) and the 5.8S ribosomal DNA gene. Antonie van Leeuwenhoek 90:171–406
amplicon	Millerozyma_farinosa	680	673	1.04012	Esteve-Zarzoso B., Belloch C., Uruburu F. and Querol A. (1999). Identification of yeasts by RFLP analysis of the 5.8S rRNA gene and the two ribosomal internal transcribed spacers. Int. J. Syst. Bacteriol., 49 (Pt 1):329–337.
amplicon	Millerozyma_farinosa	700	673	4.01189	Esteve-Zarzoso B., Belloch C., Uruburu F. and Querol A. (1999). Identification of yeasts by RFLP analysis of the 5.8S rRNA gene and the two ribosomal internal transcribed spacers. Int. J. Syst. Bacteriol., 49 (Pt 1):329–337.
amplicon	Millerozyma_farinosa	700	673	4.01189	Villa-Carvajal M. Querol A. and Belloch C. (2006). Identification of species in the genus Pichia by restriction of the internal transcribed spacers (ITS1 and ITS2) and the 5.8S ribosomal DNA gene. Antonie van Leeuwenhoek 90:171–407
amplicon	Millerozyma_farinosa	700	673	4.01189	Esteve-Zarzoso B., Belloch C., Uruburu F. and Querol A. (1999). Identification of yeasts by RFLP analysis of the 5.8S rRNA gene and the two ribosomal internal transcribed spacers. Int. J. Syst. Bacteriol., 49 (Pt 1):329–337.
amplicon	Millerozyma_farinosa	700	673	4.01189	Esteve-Zarzoso B., Belloch C., Uruburu F. and Querol A. (1999). Identification of yeasts by RFLP analysis of the 5.8S rRNA gene and the two ribosomal internal transcribed spacers. Int. J. Syst. Bacteriol., 49 (Pt 1):329–337.
amplicon	Millerozyma_farinosa	700	673	4.01189	Villa-Carvajal M. Querol A. and Belloch C. (2006). Identification of species in the genus Pichia by restriction of the internal transcribed spacers (ITS1 and ITS2) and the 5.8S ribosomal DNA gene. Antonie van Leeuwenhoek 90:171–408
amplicon	Millerozyma_farinosa	700	673	4.01189	Esteve-Zarzoso B., Belloch C., Uruburu F. and Querol A. (1999). Identification of yeasts by RFLP analysis of the 5.8S rRNA gene and the two ribosomal internal transcribed spacers. Int. J. Syst. Bacteriol., 49 (Pt 1):329–337.
amplicon	Nakaseomyces_delphensis	765	772	0.906736	Esteve-Zarzoso B., Belloch C., Uruburu F. and Querol A. (1999). Identification of yeasts by RFLP analysis of the 5.8S rRNA gene and the two ribosomal internal transcribed spacers. Int. J. Syst. Bacteriol., 49 (Pt 1):329–337.
amplicon	Nakaseomyces_delphensis	765	772	0.906736	Esteve-Zarzoso B., Belloch C., Uruburu F. and Querol A. (1999). Identification of yeasts by RFLP analysis of the 5.8S rRNA gene and the two ribosomal internal transcribed spacers. Int. J. Syst. Bacteriol., 49 (Pt 1):329–337.
amplicon	Nakaseomyces_delphensis	765	772	0.906736	Esteve-Zarzoso B., Belloch C., Uruburu F. and Querol A. (1999). Identification of yeasts by RFLP analysis of the 5.8S rRNA gene and the two ribosomal internal transcribed spacers. Int. J. Syst. Bacteriol., 49 (Pt 1):329–337.
amplicon	Nakaseomyces_delphensis	765	772	0.906736	Belloch C., Barrio E., García M.D. and Querol A. (1998). Phylogenetic reconstruction of the yeast genus Kluyveromyces: restriction map analysis of the 5.8S rRNA gene and the two ribosomal internal transcribed spacers. Syst Appl Microbiol., 21(2):266-73.
amplicon	Nakazawaea_holstii	650	642	1.24611	Villa-Carvajal M. Querol A. and Belloch C. (2006). Identification of species in the genus Pichia by restriction of the internal transcribed spacers (ITS1 and ITS2) and the 5.8S ribosomal DNA gene. Antonie van Leeuwenhoek 90:171–370
amplicon	Nakazawaea_holstii	650	642	1.24611	Villa-Carvajal M. Querol A. and Belloch C. (2006). Identification of species in the genus Pichia by restriction of the internal transcribed spacers (ITS1 and ITS2) and the 5.8S ribosomal DNA gene. Antonie van Leeuwenhoek 90:171–371
amplicon	Nakazawaea_holstii	650	642	1.24611	Villa-Carvajal M. Querol A. and Belloch C. (2006). Identification of species in the genus Pichia by restriction of the internal transcribed spacers (ITS1 and ITS2) and the 5.8S ribosomal DNA gene. Antonie van Leeuwenhoek 90:171–372
amplicon	Nakazawaea_ishiwadae	650	646	0.619195	de Llanos Frutos R., Fernández-Espinar M.T. and Querol A. (2004). Identification of species of the genus Candida by analysis of the 5.8S rRNA gene and the two ribosomal internal transcribed spacers. Antonie van Leeuwenhoek 85:175–185.
amplicon	Nakazawaea_ishiwadae	650	646	0.619195	de Llanos Frutos R., Fernández-Espinar M.T. and Querol A. (2004). Identification of species of the genus Candida by analysis of the 5.8S rRNA gene and the two ribosomal internal transcribed spacers. Antonie van Leeuwenhoek 85:175–185.
amplicon	Nakazawaea_ishiwadae	650	646	0.619195	de Llanos Frutos R., Fernández-Espinar M.T. and Querol A. (2004). Identification of species of the genus Candida by analysis of the 5.8S rRNA gene and the two ribosomal internal transcribed spacers. Antonie van Leeuwenhoek 85:175–185.
amplicon	Nakazawaea_wickerhamii	660	651	1.38249	Esteve-Zarzoso B., Belloch C., Uruburu F. and Querol A. (1999). Identification of yeasts by RFLP analysis of the 5.8S rRNA gene and the two ribosomal internal transcribed spacers. Int. J. Syst. Bacteriol., 49 (Pt 1):329–337.
amplicon	Nakazawaea_wickerhamii	660	651	1.38249	Esteve-Zarzoso B., Belloch C., Uruburu F. and Querol A. (1999). Identification of yeasts by RFLP analysis of the 5.8S rRNA gene and the two ribosomal internal transcribed spacers. Int. J. Syst. Bacteriol., 49 (Pt 1):329–337.
amplicon	Nakazawaea_wickerhamii	700	651	7.52688	Esteve-Zarzoso B., Belloch C., Uruburu F. and Querol A. (1999). Identification of yeasts by RFLP analysis of the 5.8S rRNA gene and the two ribosomal internal transcribed spacers. Int. J. Syst. Bacteriol., 49 (Pt 1):329–337.
amplicon	Naumovozyma_castellii	800	775	3.22581	Fernández-Espinar M.T., Esteve-Zarzoso B., Querol A. and Barrio E. (2000). RFLP analysis of the ribosomal internal transcribed spacers and the 5.8S rRNA gene region of the genus Saccharomyces: a fast method for species identification and the differentiation of flor yeasts. Antonie van Leeuwenhoek, 78:87–97.
amplicon	Naumovozyma_castellii	800	775	3.22581	Fernández-Espinar M.T., Esteve-Zarzoso B., Querol A. and Barrio E. (2000). RFLP analysis of the ribosomal internal transcribed spacers and the 5.8S rRNA gene region of the genus Saccharomyces: a fast method for species identification and the differentiation of flor yeasts. Antonie van Leeuwenhoek, 78:87–97.
amplicon	Naumovozyma_castellii	800	775	3.22581	Fernández-Espinar M.T., Esteve-Zarzoso B., Querol A. and Barrio E. (2000). RFLP analysis of the ribosomal internal transcribed spacers and the 5.8S rRNA gene region of the genus Saccharomyces: a fast method for species identification and the differentiation of flor yeasts. Antonie van Leeuwenhoek, 78:87–97.
amplicon	Naumovozyma_castellii	800	775	3.22581	Fernández-Espinar M.T., Esteve-Zarzoso B., Querol A. and Barrio E. (2000). RFLP analysis of the ribosomal internal transcribed spacers and the 5.8S rRNA gene region of the genus Saccharomyces: a fast method for species identification and the differentiation of flor yeasts. Antonie van Leeuwenhoek, 78:87–97.
amplicon	Naumovozyma_castellii	800	775	3.22581	Fernández-Espinar M.T., Esteve-Zarzoso B., Querol A. and Barrio E. (2000). RFLP analysis of the ribosomal internal transcribed spacers and the 5.8S rRNA gene region of the genus Saccharomyces: a fast method for species identification and the differentiation of flor yeasts. Antonie van Leeuwenhoek, 78:87–97.
amplicon	Naumovozyma_castellii	800	775	3.22581	Fernández-Espinar M.T., Esteve-Zarzoso B., Querol A. and Barrio E. (2000). RFLP analysis of the ribosomal internal transcribed spacers and the 5.8S rRNA gene region of the genus Saccharomyces: a fast method for species identification and the differentiation of flor yeasts. Antonie van Leeuwenhoek, 78:87–97.
amplicon	Naumovozyma_castellii	800	775	3.22581	Fernández-Espinar M.T., Esteve-Zarzoso B., Querol A. and Barrio E. (2000). RFLP analysis of the ribosomal internal transcribed spacers and the 5.8S rRNA gene region of the genus Saccharomyces: a fast method for species identification and the differentiation of flor yeasts. Antonie van Leeuwenhoek, 78:87–97.
amplicon	Naumovozyma_dairenensis	800	787	1.65184	Fernández-Espinar M.T., Esteve-Zarzoso B., Querol A. and Barrio E. (2000). RFLP analysis of the ribosomal internal transcribed spacers and the 5.8S rRNA gene region of the genus Saccharomyces: a fast method for species identification and the differentiation of flor yeasts. Antonie van Leeuwenhoek, 78:87–97.
amplicon	Naumovozyma_dairenensis	800	787	1.65184	Fernández-Espinar M.T., Esteve-Zarzoso B., Querol A. and Barrio E. (2000). RFLP analysis of the ribosomal internal transcribed spacers and the 5.8S rRNA gene region of the genus Saccharomyces: a fast method for species identification and the differentiation of flor yeasts. Antonie van Leeuwenhoek, 78:87–97.
amplicon	Naumovozyma_dairenensis	800	787	1.65184	Fernández-Espinar M.T., Esteve-Zarzoso B., Querol A. and Barrio E. (2000). RFLP analysis of the ribosomal internal transcribed spacers and the 5.8S rRNA gene region of the genus Saccharomyces: a fast method for species identification and the differentiation of flor yeasts. Antonie van Leeuwenhoek, 78:87–97.
amplicon	Naumovozyma_dairenensis	800	787	1.65184	Fernández-Espinar M.T., Esteve-Zarzoso B., Querol A. and Barrio E. (2000). RFLP analysis of the ribosomal internal transcribed spacers and the 5.8S rRNA gene region of the genus Saccharomyces: a fast method for species identification and the differentiation of flor yeasts. Antonie van Leeuwenhoek, 78:87–97.
amplicon	Naumovozyma_dairenensis	800	787	1.65184	Fernández-Espinar M.T., Esteve-Zarzoso B., Querol A. and Barrio E. (2000). RFLP analysis of the ribosomal internal transcribed spacers and the 5.8S rRNA gene region of the genus Saccharomyces: a fast method for species identification and the differentiation of flor yeasts. Antonie van Leeuwenhoek, 78:87–97.
amplicon	Naumovozyma_dairenensis	800	787	1.65184	Fernández-Espinar M.T., Esteve-Zarzoso B., Querol A. and Barrio E. (2000). RFLP analysis of the ribosomal internal transcribed spacers and the 5.8S rRNA gene region of the genus Saccharomyces: a fast method for species identification and the differentiation of flor yeasts. Antonie van Leeuwenhoek, 78:87–97.
amplicon	Naumovozyma_dairenensis	800	787	1.65184	Fernández-Espinar M.T., Esteve-Zarzoso B., Querol A. and Barrio E. (2000). RFLP analysis of the ribosomal internal transcribed spacers and the 5.8S rRNA gene region of the genus Saccharomyces: a fast method for species identification and the differentiation of flor yeasts. Antonie van Leeuwenhoek, 78:87–97.
amplicon	Ogataea_angusta	750	745	0.671141	Villa-Carvajal M. Querol A. and Belloch C. (2006). Identification of species in the genus Pichia by restriction of the internal transcribed spacers (ITS1 and ITS2) and the 5.8S ribosomal DNA gene. Antonie van Leeuwenhoek 90:171–445
amplicon	Ogataea_angusta	750	745	0.671141	Esteve-Zarzoso B., Belloch C., Uruburu F. and Querol A. (1999). Identification of yeasts by RFLP analysis of the 5.8S rRNA gene and the two ribosomal internal transcribed spacers. Int. J. Syst. Bacteriol., 49 (Pt 1):329–337.
amplicon	Ogataea_angusta	750	745	0.671141	Villa-Carvajal M. Querol A. and Belloch C. (2006). Identification of species in the genus Pichia by restriction of the internal transcribed spacers (ITS1 and ITS2) and the 5.8S ribosomal DNA gene. Antonie van Leeuwenhoek 90:171–446
amplicon	Ogataea_angusta	800	745	7.38255	Esteve-Zarzoso B., Belloch C., Uruburu F. and Querol A. (1999). Identification of yeasts by RFLP analysis of the 5.8S rRNA gene and the two ribosomal internal transcribed spacers. Int. J. Syst. Bacteriol., 49 (Pt 1):329–337.
amplicon	Ogataea_angusta	800	745	7.38255	Villa-Carvajal M. Querol A. and Belloch C. (2006). Identification of species in the genus Pichia by restriction of the internal transcribed spacers (ITS1 and ITS2) and the 5.8S ribosomal DNA gene. Antonie van Leeuwenhoek 90:171–447
amplicon	Ogataea_angusta	800	745	7.38255	Esteve-Zarzoso B., Belloch C., Uruburu F. and Querol A. (1999). Identification of yeasts by RFLP analysis of the 5.8S rRNA gene and the two ribosomal internal transcribed spacers. Int. J. Syst. Bacteriol., 49 (Pt 1):329–337.
amplicon	Ogataea_glucozyma	750	745	0.671141	Villa-Carvajal M. Querol A. and Belloch C. (2006). Identification of species in the genus Pichia by restriction of the internal transcribed spacers (ITS1 and ITS2) and the 5.8S ribosomal DNA gene. Antonie van Leeuwenhoek 90:171–421
amplicon	Ogataea_glucozyma	750	745	0.671141	Villa-Carvajal M. Querol A. and Belloch C. (2006). Identification of species in the genus Pichia by restriction of the internal transcribed spacers (ITS1 and ITS2) and the 5.8S ribosomal DNA gene. Antonie van Leeuwenhoek 90:171–422
amplicon	Ogataea_glucozyma	750	745	0.671141	Villa-Carvajal M. Querol A. and Belloch C. (2006). Identification of species in the genus Pichia by restriction of the internal transcribed spacers (ITS1 and ITS2) and the 5.8S ribosomal DNA gene. Antonie van Leeuwenhoek 90:171–423
amplicon	Ogataea_henricii	750	745	0.671141	Villa-Carvajal M. Querol A. and Belloch C. (2006). Identification of species in the genus Pichia by restriction of the internal transcribed spacers (ITS1 and ITS2) and the 5.8S ribosomal DNA gene. Antonie van Leeuwenhoek 90:171–424
amplicon	Ogataea_henricii	750	745	0.671141	Villa-Carvajal M. Querol A. and Belloch C. (2006). Identification of species in the genus Pichia by restriction of the internal transcribed spacers (ITS1 and ITS2) and the 5.8S ribosomal DNA gene. Antonie van Leeuwenhoek 90:171–425
amplicon	Ogataea_henricii	750	745	0.671141	Villa-Carvajal M. Querol A. and Belloch C. (2006). Identification of species in the genus Pichia by restriction of the internal transcribed spacers (ITS1 and ITS2) and the 5.8S ribosomal DNA gene. Antonie van Leeuwenhoek 90:171–426
amplicon	Ogataea_minuta	750	738	1.62602	Villa-Carvajal M. Querol A. and Belloch C. (2006). Identification of species in the genus Pichia by restriction of the internal transcribed spacers (ITS1 and ITS2) and the 5.8S ribosomal DNA gene. Antonie van Leeuwenhoek 90:171–433
amplicon	Ogataea_minuta	750	738	1.62602	Villa-Carvajal M. Querol A. and Belloch C. (2006). Identification of species in the genus Pichia by restriction of the internal transcribed spacers (ITS1 and ITS2) and the 5.8S ribosomal DNA gene. Antonie van Leeuwenhoek 90:171–434
amplicon	Ogataea_minuta	750	738	1.62602	Villa-Carvajal M. Querol A. and Belloch C. (2006). Identification of species in the genus Pichia by restriction of the internal transcribed spacers (ITS1 and ITS2) and the 5.8S ribosomal DNA gene. Antonie van Leeuwenhoek 90:171–435
amplicon	Ogataea_nonfermentans	750	737	1.76391	Villa-Carvajal M. Querol A. and Belloch C. (2006). Identification of species in the genus Pichia by restriction of the internal transcribed spacers (ITS1 and ITS2) and the 5.8S ribosomal DNA gene. Antonie van Leeuwenhoek 90:171–436
amplicon	Ogataea_nonfermentans	750	737	1.76391	Villa-Carvajal M. Querol A. and Belloch C. (2006). Identification of species in the genus Pichia by restriction of the internal transcribed spacers (ITS1 and ITS2) and the 5.8S ribosomal DNA gene. Antonie van Leeuwenhoek 90:171–437
amplicon	Ogataea_nonfermentans	750	737	1.76391	Villa-Carvajal M. Querol A. and Belloch C. (2006). Identification of species in the genus Pichia by restriction of the internal transcribed spacers (ITS1 and ITS2) and the 5.8S ribosomal DNA gene. Antonie van Leeuwenhoek 90:171–438
amplicon	Ogataea_trehalophila	800	784	2.04082	Villa-Carvajal M. Querol A. and Belloch C. (2006). Identification of species in the genus Pichia by restriction of the internal transcribed spacers (ITS1 and ITS2) and the 5.8S ribosomal DNA gene. Antonie van Leeuwenhoek 90:171–457
amplicon	Ogataea_trehalophila	800	784	2.04082	Villa-Carvajal M. Querol A. and Belloch C. (2006). Identification of species in the genus Pichia by restriction of the internal transcribed spacers (ITS1 and ITS2) and the 5.8S ribosomal DNA gene. Antonie van Leeuwenhoek 90:171–458
amplicon	Ogataea_trehalophila	800	784	2.04082	Villa-Carvajal M. Querol A. and Belloch C. (2006). Identification of species in the genus Pichia by restriction of the internal transcribed spacers (ITS1 and ITS2) and the 5.8S ribosomal DNA gene. Antonie van Leeuwenhoek 90:171–459
amplicon	Pichia_kluyveri	450	447	0.671141	Guillamón JM., Sabaté J., Barrio E., Cano J. & Querol A. (1998). Rapid identification of wine yeasts species based on RFLP analysis of the ribosomal ITS regions. Arch. Microbiol., 169:387–458
amplicon	Pichia_kluyveri	450	447	0.671141	Esteve-Zarzoso B., Belloch C., Uruburu F. and Querol A. (1999). Identification of yeasts by RFLP analysis of the 5.8S rRNA gene and the two ribosomal internal transcribed spacers. Int. J. Syst. Bacteriol., 49 (Pt 1):329–337.
amplicon	Pichia_kluyveri	450	447	0.671141	Villa-Carvajal M. Querol A. and Belloch C. (2006). Identification of species in the genus Pichia by restriction of the internal transcribed spacers (ITS1 and ITS2) and the 5.8S ribosomal DNA gene. Antonie van Leeuwenhoek 90:171–202
amplicon	Pichia_kluyveri	450	447	0.671141	Guillamón JM., Sabaté J., Barrio E., Cano J. & Querol A. (1998). Rapid identification of wine yeasts species based on RFLP analysis of the ribosomal ITS regions. Arch. Microbiol., 169:387–459
amplicon	Pichia_kluyveri	450	447	0.671141	Esteve-Zarzoso B., Belloch C., Uruburu F. and Querol A. (1999). Identification of yeasts by RFLP analysis of the 5.8S rRNA gene and the two ribosomal internal transcribed spacers. Int. J. Syst. Bacteriol., 49 (Pt 1):329–337.
amplicon	Pichia_kluyveri	450	447	0.671141	Villa-Carvajal M. Querol A. and Belloch C. (2006). Identification of species in the genus Pichia by restriction of the internal transcribed spacers (ITS1 and ITS2) and the 5.8S ribosomal DNA gene. Antonie van Leeuwenhoek 90:171–203
amplicon	Pichia_kluyveri	470	447	5.14541	Guillamón JM., Sabaté J., Barrio E., Cano J. & Querol A. (1998). Rapid identification of wine yeasts species based on RFLP analysis of the ribosomal ITS regions. Arch. Microbiol., 169:387–460
amplicon	Pichia_kluyveri	470	447	5.14541	Esteve-Zarzoso B., Belloch C., Uruburu F. and Querol A. (1999). Identification of yeasts by RFLP analysis of the 5.8S rRNA gene and the two ribosomal internal transcribed spacers. Int. J. Syst. Bacteriol., 49 (Pt 1):329–337.
amplicon	Pichia_kluyveri	470	447	5.14541	Villa-Carvajal M. Querol A. and Belloch C. (2006). Identification of species in the genus Pichia by restriction of the internal transcribed spacers (ITS1 and ITS2) and the 5.8S ribosomal DNA gene. Antonie van Leeuwenhoek 90:171–204
amplicon	Pichia_norvegensis	500	497	0.603622	Villa-Carvajal M. Querol A. and Belloch C. (2006). Identification of species in the genus Pichia by restriction of the internal transcribed spacers (ITS1 and ITS2) and the 5.8S ribosomal DNA gene. Antonie van Leeuwenhoek 90:171–253
amplicon	Pichia_norvegensis	500	497	0.603622	Villa-Carvajal M. Querol A. and Belloch C. (2006). Identification of species in the genus Pichia by restriction of the internal transcribed spacers (ITS1 and ITS2) and the 5.8S ribosomal DNA gene. Antonie van Leeuwenhoek 90:171–254
amplicon	Pichia_norvegensis	500	497	0.603622	Villa-Carvajal M. Querol A. and Belloch C. (2006). Identification of species in the genus Pichia by restriction of the internal transcribed spacers (ITS1 and ITS2) and the 5.8S ribosomal DNA gene. Antonie van Leeuwenhoek 90:171–255
amplicon	Pichia_terricola	450	423	6.38298	Esteve-Zarzoso B., Belloch C., Uruburu F. and Querol A. (1999). Identification of yeasts by RFLP analysis of the 5.8S rRNA gene and the two ribosomal internal transcribed spacers. Int. J. Syst. Bacteriol., 49 (Pt 1):329–337.
amplicon	Pichia_terricola	450	423	6.38298	Esteve-Zarzoso B., Belloch C., Uruburu F. and Querol A. (1999). Identification of yeasts by RFLP analysis of the 5.8S rRNA gene and the two ribosomal internal transcribed spacers. Int. J. Syst. Bacteriol., 49 (Pt 1):329–337.
amplicon	Pichia_terricola	450	423	6.38298	Esteve-Zarzoso B., Belloch C., Uruburu F. and Querol A. (1999). Identification of yeasts by RFLP analysis of the 5.8S rRNA gene and the two ribosomal internal transcribed spacers. Int. J. Syst. Bacteriol., 49 (Pt 1):329–337.
amplicon	Priceomyces_carsonii	650	639	1.72144	Esteve-Zarzoso B., Belloch C., Uruburu F. and Querol A. (1999). Identification of yeasts by RFLP analysis of the 5.8S rRNA gene and the two ribosomal internal transcribed spacers. Int. J. Syst. Bacteriol., 49 (Pt 1):329–337.
amplicon	Priceomyces_carsonii	650	639	1.72144	Esteve-Zarzoso B., Belloch C., Uruburu F. and Querol A. (1999). Identification of yeasts by RFLP analysis of the 5.8S rRNA gene and the two ribosomal internal transcribed spacers. Int. J. Syst. Bacteriol., 49 (Pt 1):329–337.
amplicon	Priceomyces_carsonii	650	639	1.72144	Esteve-Zarzoso B., Belloch C., Uruburu F. and Querol A. (1999). Identification of yeasts by RFLP analysis of the 5.8S rRNA gene and the two ribosomal internal transcribed spacers. Int. J. Syst. Bacteriol., 49 (Pt 1):329–337.
amplicon	Priceomyces_castillae	650	635	2.3622	Villa-Carvajal M. Querol A. and Belloch C. (2006). Identification of species in the genus Pichia by restriction of the internal transcribed spacers (ITS1 and ITS2) and the 5.8S ribosomal DNA gene. Antonie van Leeuwenhoek 90:171–361
amplicon	Priceomyces_castillae	650	635	2.3622	Esteve-Zarzoso B., Belloch C., Uruburu F. and Querol A. (1999). Identification of yeasts by RFLP analysis of the 5.8S rRNA gene and the two ribosomal internal transcribed spacers. Int. J. Syst. Bacteriol., 49 (Pt 1):329–337.
amplicon	Priceomyces_castillae	650	635	2.3622	Villa-Carvajal M. Querol A. and Belloch C. (2006). Identification of species in the genus Pichia by restriction of the internal transcribed spacers (ITS1 and ITS2) and the 5.8S ribosomal DNA gene. Antonie van Leeuwenhoek 90:171–362
amplicon	Priceomyces_castillae	650	635	2.3622	Esteve-Zarzoso B., Belloch C., Uruburu F. and Querol A. (1999). Identification of yeasts by RFLP analysis of the 5.8S rRNA gene and the two ribosomal internal transcribed spacers. Int. J. Syst. Bacteriol., 49 (Pt 1):329–337.
amplicon	Priceomyces_castillae	650	635	2.3622	Villa-Carvajal M. Querol A. and Belloch C. (2006). Identification of species in the genus Pichia by restriction of the internal transcribed spacers (ITS1 and ITS2) and the 5.8S ribosomal DNA gene. Antonie van Leeuwenhoek 90:171–363
amplicon	Priceomyces_castillae	650	635	2.3622	Esteve-Zarzoso B., Belloch C., Uruburu F. and Querol A. (1999). Identification of yeasts by RFLP analysis of the 5.8S rRNA gene and the two ribosomal internal transcribed spacers. Int. J. Syst. Bacteriol., 49 (Pt 1):329–337.
amplicon	Priceomyces_medius	650	637	2.04082	Villa-Carvajal M. Querol A. and Belloch C. (2006). Identification of species in the genus Pichia by restriction of the internal transcribed spacers (ITS1 and ITS2) and the 5.8S ribosomal DNA gene. Antonie van Leeuwenhoek 90:171–376
amplicon	Priceomyces_medius	650	637	2.04082	Villa-Carvajal M. Querol A. and Belloch C. (2006). Identification of species in the genus Pichia by restriction of the internal transcribed spacers (ITS1 and ITS2) and the 5.8S ribosomal DNA gene. Antonie van Leeuwenhoek 90:171–377
amplicon	Priceomyces_medius	650	637	2.04082	Villa-Carvajal M. Querol A. and Belloch C. (2006). Identification of species in the genus Pichia by restriction of the internal transcribed spacers (ITS1 and ITS2) and the 5.8S ribosomal DNA gene. Antonie van Leeuwenhoek 90:171–378
amplicon	Rhodotorula_mucilaginosa	640	620	3.22581	Guillamón JM., Sabaté J., Barrio E., Cano J. & Querol A. (1998). Rapid identification of wine yeasts species based on RFLP analysis of the ribosomal ITS regions. Arch. Microbiol., 169:387–473
amplicon	Rhodotorula_mucilaginosa	640	620	3.22581	Esteve-Zarzoso B., Belloch C., Uruburu F. and Querol A. (1999). Identification of yeasts by RFLP analysis of the 5.8S rRNA gene and the two ribosomal internal transcribed spacers. Int. J. Syst. Bacteriol., 49 (Pt 1):329–337.
amplicon	Rhodotorula_mucilaginosa	640	620	3.22581	Guillamón JM., Sabaté J., Barrio E., Cano J. & Querol A. (1998). Rapid identification of wine yeasts species based on RFLP analysis of the ribosomal ITS regions. Arch. Microbiol., 169:387–474
amplicon	Rhodotorula_mucilaginosa	640	620	3.22581	Esteve-Zarzoso B., Belloch C., Uruburu F. and Querol A. (1999). Identification of yeasts by RFLP analysis of the 5.8S rRNA gene and the two ribosomal internal transcribed spacers. Int. J. Syst. Bacteriol., 49 (Pt 1):329–337.
amplicon	Rhodotorula_mucilaginosa	640	620	3.22581	Guillamón JM., Sabaté J., Barrio E., Cano J. & Querol A. (1998). Rapid identification of wine yeasts species based on RFLP analysis of the ribosomal ITS regions. Arch. Microbiol., 169:387–475
amplicon	Rhodotorula_mucilaginosa	640	620	3.22581	Esteve-Zarzoso B., Belloch C., Uruburu F. and Querol A. (1999). Identification of yeasts by RFLP analysis of the 5.8S rRNA gene and the two ribosomal internal transcribed spacers. Int. J. Syst. Bacteriol., 49 (Pt 1):329–337.
amplicon	Saccharomyces_cerevisiae	850	885	3.9548	Fernández-Espinar M.T., Esteve-Zarzoso B., Querol A. and Barrio E. (2000). RFLP analysis of the ribosomal internal transcribed spacers and the 5.8S rRNA gene region of the genus Saccharomyces: a fast method for species identification and the differentiation of flor yeasts. Antonie van Leeuwenhoek, 78:87–97.
amplicon	Saccharomyces_cerevisiae	850	885	3.9548	Guillamón JM., Sabaté J., Barrio E., Cano J. & Querol A. (1998). Rapid identification of wine yeasts species based on RFLP analysis of the ribosomal ITS regions. Arch. Microbiol., 169:387–479
amplicon	Saccharomyces_cerevisiae	850	885	3.9548	Esteve-Zarzoso B., Belloch C., Uruburu F. and Querol A. (1999). Identification of yeasts by RFLP analysis of the 5.8S rRNA gene and the two ribosomal internal transcribed spacers. Int. J. Syst. Bacteriol., 49 (Pt 1):329–337.
amplicon	Saccharomyces_cerevisiae	850	885	3.9548	Fernández-Espinar M.T., Esteve-Zarzoso B., Querol A. and Barrio E. (2000). RFLP analysis of the ribosomal internal transcribed spacers and the 5.8S rRNA gene region of the genus Saccharomyces: a fast method for species identification and the differentiation of flor yeasts. Antonie van Leeuwenhoek, 78:87–97.
amplicon	Saccharomyces_cerevisiae	850	885	3.9548	Fernández-Espinar M.T., Esteve-Zarzoso B., Querol A. and Barrio E. (2000). RFLP analysis of the ribosomal internal transcribed spacers and the 5.8S rRNA gene region of the genus Saccharomyces: a fast method for species identification and the differentiation of flor yeasts. Antonie van Leeuwenhoek, 78:87–97.
amplicon	Saccharomyces_cerevisiae	850	885	3.9548	Guillamón JM., Sabaté J., Barrio E., Cano J. & Querol A. (1998). Rapid identification of wine yeasts species based on RFLP analysis of the ribosomal ITS regions. Arch. Microbiol., 169:387–480
amplicon	Saccharomyces_cerevisiae	850	885	3.9548	Esteve-Zarzoso B., Belloch C., Uruburu F. and Querol A. (1999). Identification of yeasts by RFLP analysis of the 5.8S rRNA gene and the two ribosomal internal transcribed spacers. Int. J. Syst. Bacteriol., 49 (Pt 1):329–337.
amplicon	Saccharomyces_cerevisiae	850	885	3.9548	Fernández-Espinar M.T., Esteve-Zarzoso B., Querol A. and Barrio E. (2000). RFLP analysis of the ribosomal internal transcribed spacers and the 5.8S rRNA gene region of the genus Saccharomyces: a fast method for species identification and the differentiation of flor yeasts. Antonie van Leeuwenhoek, 78:87–97.
amplicon	Saccharomyces_cerevisiae	850	885	3.9548	Fernández-Espinar M.T., Esteve-Zarzoso B., Querol A. and Barrio E. (2000). RFLP analysis of the ribosomal internal transcribed spacers and the 5.8S rRNA gene region of the genus Saccharomyces: a fast method for species identification and the differentiation of flor yeasts. Antonie van Leeuwenhoek, 78:87–97.
amplicon	Saccharomyces_cerevisiae	880	885	0.564972	Guillamón JM., Sabaté J., Barrio E., Cano J. & Querol A. (1998). Rapid identification of wine yeasts species based on RFLP analysis of the ribosomal ITS regions. Arch. Microbiol., 169:387–481
amplicon	Saccharomyces_cerevisiae	880	885	0.564972	Esteve-Zarzoso B., Belloch C., Uruburu F. and Querol A. (1999). Identification of yeasts by RFLP analysis of the 5.8S rRNA gene and the two ribosomal internal transcribed spacers. Int. J. Syst. Bacteriol., 49 (Pt 1):329–337.
amplicon	Saccharomyces_cerevisiae	880	885	0.564972	Fernández-Espinar M.T., Esteve-Zarzoso B., Querol A. and Barrio E. (2000). RFLP analysis of the ribosomal internal transcribed spacers and the 5.8S rRNA gene region of the genus Saccharomyces: a fast method for species identification and the differentiation of flor yeasts. Antonie van Leeuwenhoek, 78:87–97.
amplicon	Saccharomyces_cerevisiae	880	885	0.564972	Fernández-Espinar M.T., Esteve-Zarzoso B., Querol A. and Barrio E. (2000). RFLP analysis of the ribosomal internal transcribed spacers and the 5.8S rRNA gene region of the genus Saccharomyces: a fast method for species identification and the differentiation of flor yeasts. Antonie van Leeuwenhoek, 78:87–97.
amplicon	Saccharomyces_kluyveri	700	688	1.74419	Fernández-Espinar M.T., Esteve-Zarzoso B., Querol A. and Barrio E. (2000). RFLP analysis of the ribosomal internal transcribed spacers and the 5.8S rRNA gene region of the genus Saccharomyces: a fast method for species identification and the differentiation of flor yeasts. Antonie van Leeuwenhoek, 78:87–97.
amplicon	Saccharomyces_kluyveri	700	688	1.74419	Fernández-Espinar M.T., Esteve-Zarzoso B., Querol A. and Barrio E. (2000). RFLP analysis of the ribosomal internal transcribed spacers and the 5.8S rRNA gene region of the genus Saccharomyces: a fast method for species identification and the differentiation of flor yeasts. Antonie van Leeuwenhoek, 78:87–97.
amplicon	Saccharomyces_kluyveri	700	688	1.74419	Fernández-Espinar M.T., Esteve-Zarzoso B., Querol A. and Barrio E. (2000). RFLP analysis of the ribosomal internal transcribed spacers and the 5.8S rRNA gene region of the genus Saccharomyces: a fast method for species identification and the differentiation of flor yeasts. Antonie van Leeuwenhoek, 78:87–97.
amplicon	Saccharomyces_kluyveri	700	688	1.74419	Fernández-Espinar M.T., Esteve-Zarzoso B., Querol A. and Barrio E. (2000). RFLP analysis of the ribosomal internal transcribed spacers and the 5.8S rRNA gene region of the genus Saccharomyces: a fast method for species identification and the differentiation of flor yeasts. Antonie van Leeuwenhoek, 78:87–97.
amplicon	Saccharomyces_kluyveri	700	688	1.74419	Fernández-Espinar M.T., Esteve-Zarzoso B., Querol A. and Barrio E. (2000). RFLP analysis of the ribosomal internal transcribed spacers and the 5.8S rRNA gene region of the genus Saccharomyces: a fast method for species identification and the differentiation of flor yeasts. Antonie van Leeuwenhoek, 78:87–97.
amplicon	Saccharomyces_kluyveri	700	688	1.74419	Fernández-Espinar M.T., Esteve-Zarzoso B., Querol A. and Barrio E. (2000). RFLP analysis of the ribosomal internal transcribed spacers and the 5.8S rRNA gene region of the genus Saccharomyces: a fast method for species identification and the differentiation of flor yeasts. Antonie van Leeuwenhoek, 78:87–97.
amplicon	Saccharomyces_kluyveri	700	688	1.74419	Fernández-Espinar M.T., Esteve-Zarzoso B., Querol A. and Barrio E. (2000). RFLP analysis of the ribosomal internal transcribed spacers and the 5.8S rRNA gene region of the genus Saccharomyces: a fast method for species identification and the differentiation of flor yeasts. Antonie van Leeuwenhoek, 78:87–97.
amplicon	Saccharomyces_pastorianus	850	814	4.4226	Fernández-Espinar M.T., Esteve-Zarzoso B., Querol A. and Barrio E. (2000). RFLP analysis of the ribosomal internal transcribed spacers and the 5.8S rRNA gene region of the genus Saccharomyces: a fast method for species identification and the differentiation of flor yeasts. Antonie van Leeuwenhoek, 78:87–97.
amplicon	Saccharomycodes_ludwigii	750	749	0.133511	Esteve-Zarzoso B., Belloch C., Uruburu F. and Querol A. (1999). Identification of yeasts by RFLP analysis of the 5.8S rRNA gene and the two ribosomal internal transcribed spacers. Int. J. Syst. Bacteriol., 49 (Pt 1):329–337.
amplicon	Saccharomycodes_ludwigii	750	749	0.133511	Esteve-Zarzoso B., Belloch C., Uruburu F. and Querol A. (1999). Identification of yeasts by RFLP analysis of the 5.8S rRNA gene and the two ribosomal internal transcribed spacers. Int. J. Syst. Bacteriol., 49 (Pt 1):329–337.
amplicon	Saccharomycodes_ludwigii	750	749	0.133511	Esteve-Zarzoso B., Belloch C., Uruburu F. and Querol A. (1999). Identification of yeasts by RFLP analysis of the 5.8S rRNA gene and the two ribosomal internal transcribed spacers. Int. J. Syst. Bacteriol., 49 (Pt 1):329–337.
amplicon	Saccharomycopsis_capsularis	675	653	3.36907	Esteve-Zarzoso B., Belloch C., Uruburu F. and Querol A. (1999). Identification of yeasts by RFLP analysis of the 5.8S rRNA gene and the two ribosomal internal transcribed spacers. Int. J. Syst. Bacteriol., 49 (Pt 1):329–337.
amplicon	Saccharomycopsis_capsularis	675	653	3.36907	Esteve-Zarzoso B., Belloch C., Uruburu F. and Querol A. (1999). Identification of yeasts by RFLP analysis of the 5.8S rRNA gene and the two ribosomal internal transcribed spacers. Int. J. Syst. Bacteriol., 49 (Pt 1):329–337.
amplicon	Saccharomycopsis_capsularis	675	653	3.36907	Esteve-Zarzoso B., Belloch C., Uruburu F. and Querol A. (1999). Identification of yeasts by RFLP analysis of the 5.8S rRNA gene and the two ribosomal internal transcribed spacers. Int. J. Syst. Bacteriol., 49 (Pt 1):329–337.
amplicon	Scheffersomyces_segobiensis	650	632	2.8481	Villa-Carvajal M. Querol A. and Belloch C. (2006). Identification of species in the genus Pichia by restriction of the internal transcribed spacers (ITS1 and ITS2) and the 5.8S ribosomal DNA gene. Antonie van Leeuwenhoek 90:171–391
amplicon	Scheffersomyces_segobiensis	650	632	2.8481	Esteve-Zarzoso B., Belloch C., Uruburu F. and Querol A. (1999). Identification of yeasts by RFLP analysis of the 5.8S rRNA gene and the two ribosomal internal transcribed spacers. Int. J. Syst. Bacteriol., 49 (Pt 1):329–337.
amplicon	Scheffersomyces_segobiensis	650	632	2.8481	Villa-Carvajal M. Querol A. and Belloch C. (2006). Identification of species in the genus Pichia by restriction of the internal transcribed spacers (ITS1 and ITS2) and the 5.8S ribosomal DNA gene. Antonie van Leeuwenhoek 90:171–392
amplicon	Scheffersomyces_segobiensis	650	632	2.8481	Esteve-Zarzoso B., Belloch C., Uruburu F. and Querol A. (1999). Identification of yeasts by RFLP analysis of the 5.8S rRNA gene and the two ribosomal internal transcribed spacers. Int. J. Syst. Bacteriol., 49 (Pt 1):329–337.
amplicon	Scheffersomyces_segobiensis	650	632	2.8481	Villa-Carvajal M. Querol A. and Belloch C. (2006). Identification of species in the genus Pichia by restriction of the internal transcribed spacers (ITS1 and ITS2) and the 5.8S ribosomal DNA gene. Antonie van Leeuwenhoek 90:171–393
amplicon	Scheffersomyces_segobiensis	650	632	2.8481	Esteve-Zarzoso B., Belloch C., Uruburu F. and Querol A. (1999). Identification of yeasts by RFLP analysis of the 5.8S rRNA gene and the two ribosomal internal transcribed spacers. Int. J. Syst. Bacteriol., 49 (Pt 1):329–337.
amplicon	Scheffersomyces_spartinae	600	604	0.662252	Villa-Carvajal M. Querol A. and Belloch C. (2006). Identification of species in the genus Pichia by restriction of the internal transcribed spacers (ITS1 and ITS2) and the 5.8S ribosomal DNA gene. Antonie van Leeuwenhoek 90:171–304
amplicon	Scheffersomyces_spartinae	600	604	0.662252	Villa-Carvajal M. Querol A. and Belloch C. (2006). Identification of species in the genus Pichia by restriction of the internal transcribed spacers (ITS1 and ITS2) and the 5.8S ribosomal DNA gene. Antonie van Leeuwenhoek 90:171–305
amplicon	Scheffersomyces_spartinae	600	604	0.662252	Villa-Carvajal M. Querol A. and Belloch C. (2006). Identification of species in the genus Pichia by restriction of the internal transcribed spacers (ITS1 and ITS2) and the 5.8S ribosomal DNA gene. Antonie van Leeuwenhoek 90:171–306
amplicon	Scheffersomyces_stipitis	650	632	2.8481	Villa-Carvajal M. Querol A. and Belloch C. (2006). Identification of species in the genus Pichia by restriction of the internal transcribed spacers (ITS1 and ITS2) and the 5.8S ribosomal DNA gene. Antonie van Leeuwenhoek 90:171–394
amplicon	Scheffersomyces_stipitis	650	632	2.8481	Esteve-Zarzoso B., Belloch C., Uruburu F. and Querol A. (1999). Identification of yeasts by RFLP analysis of the 5.8S rRNA gene and the two ribosomal internal transcribed spacers. Int. J. Syst. Bacteriol., 49 (Pt 1):329–337.
amplicon	Scheffersomyces_stipitis	650	632	2.8481	Villa-Carvajal M. Querol A. and Belloch C. (2006). Identification of species in the genus Pichia by restriction of the internal transcribed spacers (ITS1 and ITS2) and the 5.8S ribosomal DNA gene. Antonie van Leeuwenhoek 90:171–395
amplicon	Scheffersomyces_stipitis	650	632	2.8481	Esteve-Zarzoso B., Belloch C., Uruburu F. and Querol A. (1999). Identification of yeasts by RFLP analysis of the 5.8S rRNA gene and the two ribosomal internal transcribed spacers. Int. J. Syst. Bacteriol., 49 (Pt 1):329–337.
amplicon	Scheffersomyces_stipitis	650	632	2.8481	Villa-Carvajal M. Querol A. and Belloch C. (2006). Identification of species in the genus Pichia by restriction of the internal transcribed spacers (ITS1 and ITS2) and the 5.8S ribosomal DNA gene. Antonie van Leeuwenhoek 90:171–396
amplicon	Scheffersomyces_stipitis	650	632	2.8481	Esteve-Zarzoso B., Belloch C., Uruburu F. and Querol A. (1999). Identification of yeasts by RFLP analysis of the 5.8S rRNA gene and the two ribosomal internal transcribed spacers. Int. J. Syst. Bacteriol., 49 (Pt 1):329–337.
amplicon	Schizosaccharomyces_pombe	1050	971	8.13594	Esteve-Zarzoso B., Belloch C., Uruburu F. and Querol A. (1999). Identification of yeasts by RFLP analysis of the 5.8S rRNA gene and the two ribosomal internal transcribed spacers. Int. J. Syst. Bacteriol., 49 (Pt 1):329–337.
amplicon	Schizosaccharomyces_pombe	1050	971	8.13594	Esteve-Zarzoso B., Belloch C., Uruburu F. and Querol A. (1999). Identification of yeasts by RFLP analysis of the 5.8S rRNA gene and the two ribosomal internal transcribed spacers. Int. J. Syst. Bacteriol., 49 (Pt 1):329–337.
amplicon	Schizosaccharomyces_pombe	1050	971	8.13594	Esteve-Zarzoso B., Belloch C., Uruburu F. and Querol A. (1999). Identification of yeasts by RFLP analysis of the 5.8S rRNA gene and the two ribosomal internal transcribed spacers. Int. J. Syst. Bacteriol., 49 (Pt 1):329–337.
amplicon	Starmera_amethionina	490	475	3.15789	Villa-Carvajal M. Querol A. and Belloch C. (2006). Identification of species in the genus Pichia by restriction of the internal transcribed spacers (ITS1 and ITS2) and the 5.8S ribosomal DNA gene. Antonie van Leeuwenhoek 90:171–232
amplicon	Starmera_amethionina	490	475	3.15789	Villa-Carvajal M. Querol A. and Belloch C. (2006). Identification of species in the genus Pichia by restriction of the internal transcribed spacers (ITS1 and ITS2) and the 5.8S ribosomal DNA gene. Antonie van Leeuwenhoek 90:171–235
amplicon	Starmera_amethionina	490	475	3.15789	Villa-Carvajal M. Querol A. and Belloch C. (2006). Identification of species in the genus Pichia by restriction of the internal transcribed spacers (ITS1 and ITS2) and the 5.8S ribosomal DNA gene. Antonie van Leeuwenhoek 90:171–233
amplicon	Starmera_amethionina	490	475	3.15789	Villa-Carvajal M. Querol A. and Belloch C. (2006). Identification of species in the genus Pichia by restriction of the internal transcribed spacers (ITS1 and ITS2) and the 5.8S ribosomal DNA gene. Antonie van Leeuwenhoek 90:171–236
amplicon	Starmera_amethionina	490	475	3.15789	Villa-Carvajal M. Querol A. and Belloch C. (2006). Identification of species in the genus Pichia by restriction of the internal transcribed spacers (ITS1 and ITS2) and the 5.8S ribosomal DNA gene. Antonie van Leeuwenhoek 90:171–234
amplicon	Starmera_amethionina	490	475	3.15789	Villa-Carvajal M. Querol A. and Belloch C. (2006). Identification of species in the genus Pichia by restriction of the internal transcribed spacers (ITS1 and ITS2) and the 5.8S ribosomal DNA gene. Antonie van Leeuwenhoek 90:171–237
amplicon	Starmerella_apicola	490	463	5.83153	de Llanos Frutos R., Fernández-Espinar M.T. and Querol A. (2004). Identification of species of the genus Candida by analysis of the 5.8S rRNA gene and the two ribosomal internal transcribed spacers. Antonie van Leeuwenhoek 85:175–185.
amplicon	Starmerella_apicola	490	463	5.83153	de Llanos Frutos R., Fernández-Espinar M.T. and Querol A. (2004). Identification of species of the genus Candida by analysis of the 5.8S rRNA gene and the two ribosomal internal transcribed spacers. Antonie van Leeuwenhoek 85:175–185.
amplicon	Starmerella_apicola	490	463	5.83153	de Llanos Frutos R., Fernández-Espinar M.T. and Querol A. (2004). Identification of species of the genus Candida by analysis of the 5.8S rRNA gene and the two ribosomal internal transcribed spacers. Antonie van Leeuwenhoek 85:175–185.
amplicon	Starmerella_gropengiesseri	410	417	1.67866	de Llanos Frutos R., Fernández-Espinar M.T. and Querol A. (2004). Identification of species of the genus Candida by analysis of the 5.8S rRNA gene and the two ribosomal internal transcribed spacers. Antonie van Leeuwenhoek 85:175–185.
amplicon	Starmerella_gropengiesseri	410	417	1.67866	de Llanos Frutos R., Fernández-Espinar M.T. and Querol A. (2004). Identification of species of the genus Candida by analysis of the 5.8S rRNA gene and the two ribosomal internal transcribed spacers. Antonie van Leeuwenhoek 85:175–185.
amplicon	Starmerella_gropengiesseri	410	417	1.67866	de Llanos Frutos R., Fernández-Espinar M.T. and Querol A. (2004). Identification of species of the genus Candida by analysis of the 5.8S rRNA gene and the two ribosomal internal transcribed spacers. Antonie van Leeuwenhoek 85:175–185.
amplicon	Starmerella_sorbosivorans	420	421	0.23753	de Llanos Frutos R., Fernández-Espinar M.T. and Querol A. (2004). Identification of species of the genus Candida by analysis of the 5.8S rRNA gene and the two ribosomal internal transcribed spacers. Antonie van Leeuwenhoek 85:175–185.
amplicon	Starmerella_sorbosivorans	420	421	0.23753	de Llanos Frutos R., Fernández-Espinar M.T. and Querol A. (2004). Identification of species of the genus Candida by analysis of the 5.8S rRNA gene and the two ribosomal internal transcribed spacers. Antonie van Leeuwenhoek 85:175–185.
amplicon	Starmerella_sorbosivorans	420	421	0.23753	de Llanos Frutos R., Fernández-Espinar M.T. and Querol A. (2004). Identification of species of the genus Candida by analysis of the 5.8S rRNA gene and the two ribosomal internal transcribed spacers. Antonie van Leeuwenhoek 85:175–185.
amplicon	Tetrapisispora_blattae	530	530	0	Esteve-Zarzoso B., Belloch C., Uruburu F. and Querol A. (1999). Identification of yeasts by RFLP analysis of the 5.8S rRNA gene and the two ribosomal internal transcribed spacers. Int. J. Syst. Bacteriol., 49 (Pt 1):329–337.
amplicon	Tetrapisispora_blattae	530	530	0	Esteve-Zarzoso B., Belloch C., Uruburu F. and Querol A. (1999). Identification of yeasts by RFLP analysis of the 5.8S rRNA gene and the two ribosomal internal transcribed spacers. Int. J. Syst. Bacteriol., 49 (Pt 1):329–337.
amplicon	Tetrapisispora_blattae	530	530	0	Belloch C., Barrio E., García M.D. and Querol A. (1998). Phylogenetic reconstruction of the yeast genus Kluyveromyces: restriction map analysis of the 5.8S rRNA gene and the two ribosomal internal transcribed spacers. Syst Appl Microbiol., 21(2):266-73.
amplicon	Tetrapisispora_blattae	530	530	0	Esteve-Zarzoso B., Belloch C., Uruburu F. and Querol A. (1999). Identification of yeasts by RFLP analysis of the 5.8S rRNA gene and the two ribosomal internal transcribed spacers. Int. J. Syst. Bacteriol., 49 (Pt 1):329–337.
amplicon	Tetrapisispora_phaffii	575	567	1.41093	Esteve-Zarzoso B., Belloch C., Uruburu F. and Querol A. (1999). Identification of yeasts by RFLP analysis of the 5.8S rRNA gene and the two ribosomal internal transcribed spacers. Int. J. Syst. Bacteriol., 49 (Pt 1):329–337.
amplicon	Tetrapisispora_phaffii	575	567	1.41093	Esteve-Zarzoso B., Belloch C., Uruburu F. and Querol A. (1999). Identification of yeasts by RFLP analysis of the 5.8S rRNA gene and the two ribosomal internal transcribed spacers. Int. J. Syst. Bacteriol., 49 (Pt 1):329–337.
amplicon	Tetrapisispora_phaffii	575	567	1.41093	Belloch C., Barrio E., García M.D. and Querol A. (1998). Phylogenetic reconstruction of the yeast genus Kluyveromyces: restriction map analysis of the 5.8S rRNA gene and the two ribosomal internal transcribed spacers. Syst Appl Microbiol., 21(2):266-73.
amplicon	Tetrapisispora_phaffii	575	567	1.41093	Esteve-Zarzoso B., Belloch C., Uruburu F. and Querol A. (1999). Identification of yeasts by RFLP analysis of the 5.8S rRNA gene and the two ribosomal internal transcribed spacers. Int. J. Syst. Bacteriol., 49 (Pt 1):329–337.
amplicon	Torulaspora_delbrueckii	800	802	0.249377	Guillamón JM., Sabaté J., Barrio E., Cano J. & Querol A. (1998). Rapid identification of wine yeasts species based on RFLP analysis of the ribosomal ITS regions. Arch. Microbiol., 169:387–401
amplicon	Torulaspora_delbrueckii	800	802	0.249377	Esteve-Zarzoso B., Belloch C., Uruburu F. and Querol A. (1999). Identification of yeasts by RFLP analysis of the 5.8S rRNA gene and the two ribosomal internal transcribed spacers. Int. J. Syst. Bacteriol., 49 (Pt 1):329–337.
amplicon	Torulaspora_delbrueckii	800	802	0.249377	Guillamón JM., Sabaté J., Barrio E., Cano J. & Querol A. (1998). Rapid identification of wine yeasts species based on RFLP analysis of the ribosomal ITS regions. Arch. Microbiol., 169:387–402
amplicon	Torulaspora_delbrueckii	810	802	0.997506	Esteve-Zarzoso B., Belloch C., Uruburu F. and Querol A. (1999). Identification of yeasts by RFLP analysis of the 5.8S rRNA gene and the two ribosomal internal transcribed spacers. Int. J. Syst. Bacteriol., 49 (Pt 1):329–337.
amplicon	Torulaspora_delbrueckii	810	802	0.997506	Guillamón JM., Sabaté J., Barrio E., Cano J. & Querol A. (1998). Rapid identification of wine yeasts species based on RFLP analysis of the ribosomal ITS regions. Arch. Microbiol., 169:387–403
amplicon	Torulaspora_delbrueckii	810	802	0.997506	Esteve-Zarzoso B., Belloch C., Uruburu F. and Querol A. (1999). Identification of yeasts by RFLP analysis of the 5.8S rRNA gene and the two ribosomal internal transcribed spacers. Int. J. Syst. Bacteriol., 49 (Pt 1):329–337.
amplicon	Trigonopsis_vinaria	550	544	1.10294	Esteve-Zarzoso B., Belloch C., Uruburu F. and Querol A. (1999). Identification of yeasts by RFLP analysis of the 5.8S rRNA gene and the two ribosomal internal transcribed spacers. Int. J. Syst. Bacteriol., 49 (Pt 1):329–337.
amplicon	Trigonopsis_vinaria	550	544	1.10294	Esteve-Zarzoso B., Belloch C., Uruburu F. and Querol A. (1999). Identification of yeasts by RFLP analysis of the 5.8S rRNA gene and the two ribosomal internal transcribed spacers. Int. J. Syst. Bacteriol., 49 (Pt 1):329–337.
amplicon	Trigonopsis_vinaria	550	544	1.10294	Esteve-Zarzoso B., Belloch C., Uruburu F. and Querol A. (1999). Identification of yeasts by RFLP analysis of the 5.8S rRNA gene and the two ribosomal internal transcribed spacers. Int. J. Syst. Bacteriol., 49 (Pt 1):329–337.
amplicon	Vanderwaltozyma_polyspora	755	762	0.918635	Esteve-Zarzoso B., Belloch C., Uruburu F. and Querol A. (1999). Identification of yeasts by RFLP analysis of the 5.8S rRNA gene and the two ribosomal internal transcribed spacers. Int. J. Syst. Bacteriol., 49 (Pt 1):329–337.
amplicon	Vanderwaltozyma_polyspora	755	762	0.918635	Esteve-Zarzoso B., Belloch C., Uruburu F. and Querol A. (1999). Identification of yeasts by RFLP analysis of the 5.8S rRNA gene and the two ribosomal internal transcribed spacers. Int. J. Syst. Bacteriol., 49 (Pt 1):329–337.
amplicon	Vanderwaltozyma_polyspora	755	762	0.918635	Belloch C., Barrio E., García M.D. and Querol A. (1998). Phylogenetic reconstruction of the yeast genus Kluyveromyces: restriction map analysis of the 5.8S rRNA gene and the two ribosomal internal transcribed spacers. Syst Appl Microbiol., 21(2):266-73.
amplicon	Vanderwaltozyma_polyspora	755	762	0.918635	Esteve-Zarzoso B., Belloch C., Uruburu F. and Querol A. (1999). Identification of yeasts by RFLP analysis of the 5.8S rRNA gene and the two ribosomal internal transcribed spacers. Int. J. Syst. Bacteriol., 49 (Pt 1):329–337.
amplicon	Wickerhamiella_pararugosa	420	417	0.719424	de Llanos Frutos R., Fernández-Espinar M.T. and Querol A. (2004). Identification of species of the genus Candida by analysis of the 5.8S rRNA gene and the two ribosomal internal transcribed spacers. Antonie van Leeuwenhoek 85:175–185.
amplicon	Wickerhamiella_pararugosa	420	417	0.719424	de Llanos Frutos R., Fernández-Espinar M.T. and Querol A. (2004). Identification of species of the genus Candida by analysis of the 5.8S rRNA gene and the two ribosomal internal transcribed spacers. Antonie van Leeuwenhoek 85:175–185.
amplicon	Wickerhamiella_pararugosa	420	417	0.719424	de Llanos Frutos R., Fernández-Espinar M.T. and Querol A. (2004). Identification of species of the genus Candida by analysis of the 5.8S rRNA gene and the two ribosomal internal transcribed spacers. Antonie van Leeuwenhoek 85:175–185.
amplicon	Wickerhamiella_vanderwaltii	480	459	4.57516	de Llanos Frutos R., Fernández-Espinar M.T. and Querol A. (2004). Identification of species of the genus Candida by analysis of the 5.8S rRNA gene and the two ribosomal internal transcribed spacers. Antonie van Leeuwenhoek 85:175–185.
amplicon	Wickerhamiella_vanderwaltii	480	459	4.57516	Esteve-Zarzoso B., Belloch C., Uruburu F. and Querol A. (1999). Identification of yeasts by RFLP analysis of the 5.8S rRNA gene and the two ribosomal internal transcribed spacers. Int. J. Syst. Bacteriol., 49 (Pt 1):329–337.
amplicon	Wickerhamiella_vanderwaltii	480	459	4.57516	de Llanos Frutos R., Fernández-Espinar M.T. and Querol A. (2004). Identification of species of the genus Candida by analysis of the 5.8S rRNA gene and the two ribosomal internal transcribed spacers. Antonie van Leeuwenhoek 85:175–185.
amplicon	Wickerhamiella_vanderwaltii	490	459	6.75381	Esteve-Zarzoso B., Belloch C., Uruburu F. and Querol A. (1999). Identification of yeasts by RFLP analysis of the 5.8S rRNA gene and the two ribosomal internal transcribed spacers. Int. J. Syst. Bacteriol., 49 (Pt 1):329–337.
amplicon	Wickerhamiella_vanderwaltii	490	459	6.75381	de Llanos Frutos R., Fernández-Espinar M.T. and Querol A. (2004). Identification of species of the genus Candida by analysis of the 5.8S rRNA gene and the two ribosomal internal transcribed spacers. Antonie van Leeuwenhoek 85:175–185.
amplicon	Wickerhamiella_vanderwaltii	490	459	6.75381	Esteve-Zarzoso B., Belloch C., Uruburu F. and Querol A. (1999). Identification of yeasts by RFLP analysis of the 5.8S rRNA gene and the two ribosomal internal transcribed spacers. Int. J. Syst. Bacteriol., 49 (Pt 1):329–337.
amplicon	Wickerhamomyces_anomalus	620	618	0.323625	Villa-Carvajal M. Querol A. and Belloch C. (2006). Identification of species in the genus Pichia by restriction of the internal transcribed spacers (ITS1 and ITS2) and the 5.8S ribosomal DNA gene. Antonie van Leeuwenhoek 90:171–313
amplicon	Wickerhamomyces_anomalus	620	618	0.323625	Esteve-Zarzoso B., Belloch C., Uruburu F. and Querol A. (1999). Identification of yeasts by RFLP analysis of the 5.8S rRNA gene and the two ribosomal internal transcribed spacers. Int. J. Syst. Bacteriol., 49 (Pt 1):329–337.
amplicon	Wickerhamomyces_anomalus	620	618	0.323625	Villa-Carvajal M. Querol A. and Belloch C. (2006). Identification of species in the genus Pichia by restriction of the internal transcribed spacers (ITS1 and ITS2) and the 5.8S ribosomal DNA gene. Antonie van Leeuwenhoek 90:171–314
amplicon	Wickerhamomyces_anomalus	650	618	5.17799	Esteve-Zarzoso B., Belloch C., Uruburu F. and Querol A. (1999). Identification of yeasts by RFLP analysis of the 5.8S rRNA gene and the two ribosomal internal transcribed spacers. Int. J. Syst. Bacteriol., 49 (Pt 1):329–337.
amplicon	Wickerhamomyces_anomalus	650	618	5.17799	Villa-Carvajal M. Querol A. and Belloch C. (2006). Identification of species in the genus Pichia by restriction of the internal transcribed spacers (ITS1 and ITS2) and the 5.8S ribosomal DNA gene. Antonie van Leeuwenhoek 90:171–315
amplicon	Wickerhamomyces_anomalus	650	618	5.17799	Esteve-Zarzoso B., Belloch C., Uruburu F. and Querol A. (1999). Identification of yeasts by RFLP analysis of the 5.8S rRNA gene and the two ribosomal internal transcribed spacers. Int. J. Syst. Bacteriol., 49 (Pt 1):329–337.
amplicon	Wickerhamomyces_bisporus	650	641	1.40406	Villa-Carvajal M. Querol A. and Belloch C. (2006). Identification of species in the genus Pichia by restriction of the internal transcribed spacers (ITS1 and ITS2) and the 5.8S ribosomal DNA gene. Antonie van Leeuwenhoek 90:171–358
amplicon	Wickerhamomyces_bisporus	650	641	1.40406	Villa-Carvajal M. Querol A. and Belloch C. (2006). Identification of species in the genus Pichia by restriction of the internal transcribed spacers (ITS1 and ITS2) and the 5.8S ribosomal DNA gene. Antonie van Leeuwenhoek 90:171–359
amplicon	Wickerhamomyces_bisporus	650	641	1.40406	Villa-Carvajal M. Querol A. and Belloch C. (2006). Identification of species in the genus Pichia by restriction of the internal transcribed spacers (ITS1 and ITS2) and the 5.8S ribosomal DNA gene. Antonie van Leeuwenhoek 90:171–360
amplicon	Wickerhamomyces_bovis	600	632	5.06329	Villa-Carvajal M. Querol A. and Belloch C. (2006). Identification of species in the genus Pichia by restriction of the internal transcribed spacers (ITS1 and ITS2) and the 5.8S ribosomal DNA gene. Antonie van Leeuwenhoek 90:171–283
amplicon	Wickerhamomyces_bovis	600	632	5.06329	Villa-Carvajal M. Querol A. and Belloch C. (2006). Identification of species in the genus Pichia by restriction of the internal transcribed spacers (ITS1 and ITS2) and the 5.8S ribosomal DNA gene. Antonie van Leeuwenhoek 90:171–284
amplicon	Wickerhamomyces_bovis	600	632	5.06329	Villa-Carvajal M. Querol A. and Belloch C. (2006). Identification of species in the genus Pichia by restriction of the internal transcribed spacers (ITS1 and ITS2) and the 5.8S ribosomal DNA gene. Antonie van Leeuwenhoek 90:171–285
amplicon	Wickerhamomyces_canadensis	600	585	2.5641	Villa-Carvajal M. Querol A. and Belloch C. (2006). Identification of species in the genus Pichia by restriction of the internal transcribed spacers (ITS1 and ITS2) and the 5.8S ribosomal DNA gene. Antonie van Leeuwenhoek 90:171–286
amplicon	Wickerhamomyces_canadensis	600	585	2.5641	Villa-Carvajal M. Querol A. and Belloch C. (2006). Identification of species in the genus Pichia by restriction of the internal transcribed spacers (ITS1 and ITS2) and the 5.8S ribosomal DNA gene. Antonie van Leeuwenhoek 90:171–287
amplicon	Wickerhamomyces_canadensis	600	585	2.5641	Villa-Carvajal M. Querol A. and Belloch C. (2006). Identification of species in the genus Pichia by restriction of the internal transcribed spacers (ITS1 and ITS2) and the 5.8S ribosomal DNA gene. Antonie van Leeuwenhoek 90:171–288
amplicon	Wickerhamomyces_hampshirensis	600	608	1.31579	Villa-Carvajal M. Querol A. and Belloch C. (2006). Identification of species in the genus Pichia by restriction of the internal transcribed spacers (ITS1 and ITS2) and the 5.8S ribosomal DNA gene. Antonie van Leeuwenhoek 90:171–295
amplicon	Wickerhamomyces_hampshirensis	600	608	1.31579	Villa-Carvajal M. Querol A. and Belloch C. (2006). Identification of species in the genus Pichia by restriction of the internal transcribed spacers (ITS1 and ITS2) and the 5.8S ribosomal DNA gene. Antonie van Leeuwenhoek 90:171–296
amplicon	Wickerhamomyces_hampshirensis	600	608	1.31579	Villa-Carvajal M. Querol A. and Belloch C. (2006). Identification of species in the genus Pichia by restriction of the internal transcribed spacers (ITS1 and ITS2) and the 5.8S ribosomal DNA gene. Antonie van Leeuwenhoek 90:171–297
amplicon	Yamadazyma_nakazawae	625	631	0.950872	Villa-Carvajal M. Querol A. and Belloch C. (2006). Identification of species in the genus Pichia by restriction of the internal transcribed spacers (ITS1 and ITS2) and the 5.8S ribosomal DNA gene. Antonie van Leeuwenhoek 90:171–340
amplicon	Yamadazyma_nakazawae	625	631	0.950872	Villa-Carvajal M. Querol A. and Belloch C. (2006). Identification of species in the genus Pichia by restriction of the internal transcribed spacers (ITS1 and ITS2) and the 5.8S ribosomal DNA gene. Antonie van Leeuwenhoek 90:171–341
amplicon	Yamadazyma_nakazawae	625	631	0.950872	Villa-Carvajal M. Querol A. and Belloch C. (2006). Identification of species in the genus Pichia by restriction of the internal transcribed spacers (ITS1 and ITS2) and the 5.8S ribosomal DNA gene. Antonie van Leeuwenhoek 90:171–342
amplicon	Yamadazyma_scolyti	650	630	3.1746	Villa-Carvajal M. Querol A. and Belloch C. (2006). Identification of species in the genus Pichia by restriction of the internal transcribed spacers (ITS1 and ITS2) and the 5.8S ribosomal DNA gene. Antonie van Leeuwenhoek 90:171–388
amplicon	Yamadazyma_scolyti	650	630	3.1746	Esteve-Zarzoso B., Belloch C., Uruburu F. and Querol A. (1999). Identification of yeasts by RFLP analysis of the 5.8S rRNA gene and the two ribosomal internal transcribed spacers. Int. J. Syst. Bacteriol., 49 (Pt 1):329–337.
amplicon	Yamadazyma_scolyti	650	630	3.1746	Villa-Carvajal M. Querol A. and Belloch C. (2006). Identification of species in the genus Pichia by restriction of the internal transcribed spacers (ITS1 and ITS2) and the 5.8S ribosomal DNA gene. Antonie van Leeuwenhoek 90:171–389
amplicon	Yamadazyma_scolyti	650	630	3.1746	Esteve-Zarzoso B., Belloch C., Uruburu F. and Querol A. (1999). Identification of yeasts by RFLP analysis of the 5.8S rRNA gene and the two ribosomal internal transcribed spacers. Int. J. Syst. Bacteriol., 49 (Pt 1):329–337.
amplicon	Yamadazyma_scolyti	650	630	3.1746	Villa-Carvajal M. Querol A. and Belloch C. (2006). Identification of species in the genus Pichia by restriction of the internal transcribed spacers (ITS1 and ITS2) and the 5.8S ribosomal DNA gene. Antonie van Leeuwenhoek 90:171–390
amplicon	Yamadazyma_scolyti	650	630	3.1746	Esteve-Zarzoso B., Belloch C., Uruburu F. and Querol A. (1999). Identification of yeasts by RFLP analysis of the 5.8S rRNA gene and the two ribosomal internal transcribed spacers. Int. J. Syst. Bacteriol., 49 (Pt 1):329–337.
amplicon	Zygosaccharomyces_bisporus	790	769	2.73082	Esteve-Zarzoso B., Belloch C., Uruburu F. and Querol A. (1999). Identification of yeasts by RFLP analysis of the 5.8S rRNA gene and the two ribosomal internal transcribed spacers. Int. J. Syst. Bacteriol., 49 (Pt 1):329–337.
amplicon	Zygosaccharomyces_bisporus	790	769	2.73082	Esteve-Zarzoso B., Belloch C., Uruburu F. and Querol A. (1999). Identification of yeasts by RFLP analysis of the 5.8S rRNA gene and the two ribosomal internal transcribed spacers. Int. J. Syst. Bacteriol., 49 (Pt 1):329–337.
amplicon	Zygosaccharomyces_bisporus	790	769	2.73082	Esteve-Zarzoso B., Belloch C., Uruburu F. and Querol A. (1999). Identification of yeasts by RFLP analysis of the 5.8S rRNA gene and the two ribosomal internal transcribed spacers. Int. J. Syst. Bacteriol., 49 (Pt 1):329–337.
amplicon	Zygosaccharomyces_rouxii	725	731	0.820793	Guillamón JM., Sabaté J., Barrio E., Cano J. & Querol A. (1998). Rapid identification of wine yeasts species based on RFLP analysis of the ribosomal ITS regions. Arch. Microbiol., 169:387–488
amplicon	Zygosaccharomyces_rouxii	725	731	0.820793	Esteve-Zarzoso B., Belloch C., Uruburu F. and Querol A. (1999). Identification of yeasts by RFLP analysis of the 5.8S rRNA gene and the two ribosomal internal transcribed spacers. Int. J. Syst. Bacteriol., 49 (Pt 1):329–337.
amplicon	Zygosaccharomyces_rouxii	725	731	0.820793	Guillamón JM., Sabaté J., Barrio E., Cano J. & Querol A. (1998). Rapid identification of wine yeasts species based on RFLP analysis of the ribosomal ITS regions. Arch. Microbiol., 169:387–489
amplicon	Zygosaccharomyces_rouxii	750	731	2.59918	Esteve-Zarzoso B., Belloch C., Uruburu F. and Querol A. (1999). Identification of yeasts by RFLP analysis of the 5.8S rRNA gene and the two ribosomal internal transcribed spacers. Int. J. Syst. Bacteriol., 49 (Pt 1):329–337.
amplicon	Zygosaccharomyces_rouxii	750	731	2.59918	Guillamón JM., Sabaté J., Barrio E., Cano J. & Querol A. (1998). Rapid identification of wine yeasts species based on RFLP analysis of the ribosomal ITS regions. Arch. Microbiol., 169:387–490
amplicon	Zygosaccharomyces_rouxii	750	731	2.59918	Esteve-Zarzoso B., Belloch C., Uruburu F. and Querol A. (1999). Identification of yeasts by RFLP analysis of the 5.8S rRNA gene and the two ribosomal internal transcribed spacers. Int. J. Syst. Bacteriol., 49 (Pt 1):329–337.
amplicon	Zygotorulaspora_florentina	600	587	2.21465	Esteve-Zarzoso B., Belloch C., Uruburu F. and Querol A. (1999). Identification of yeasts by RFLP analysis of the 5.8S rRNA gene and the two ribosomal internal transcribed spacers. Int. J. Syst. Bacteriol., 49 (Pt 1):329–337.
amplicon	Zygotorulaspora_florentina	600	587	2.21465	Esteve-Zarzoso B., Belloch C., Uruburu F. and Querol A. (1999). Identification of yeasts by RFLP analysis of the 5.8S rRNA gene and the two ribosomal internal transcribed spacers. Int. J. Syst. Bacteriol., 49 (Pt 1):329–337.
amplicon	Zygotorulaspora_florentina	600	587	2.21465	Esteve-Zarzoso B., Belloch C., Uruburu F. and Querol A. (1999). Identification of yeasts by RFLP analysis of the 5.8S rRNA gene and the two ribosomal internal transcribed spacers. Int. J. Syst. Bacteriol., 49 (Pt 1):329–337.
amplicon	Zygotorulaspora_mrakii	650	628	3.50318	Esteve-Zarzoso B., Belloch C., Uruburu F. and Querol A. (1999). Identification of yeasts by RFLP analysis of the 5.8S rRNA gene and the two ribosomal internal transcribed spacers. Int. J. Syst. Bacteriol., 49 (Pt 1):329–337.
amplicon	Zygotorulaspora_mrakii	650	628	3.50318	Esteve-Zarzoso B., Belloch C., Uruburu F. and Querol A. (1999). Identification of yeasts by RFLP analysis of the 5.8S rRNA gene and the two ribosomal internal transcribed spacers. Int. J. Syst. Bacteriol., 49 (Pt 1):329–337.
amplicon	Zygotorulaspora_mrakii	650	628	3.50318	Esteve-Zarzoso B., Belloch C., Uruburu F. and Querol A. (1999). Identification of yeasts by RFLP analysis of the 5.8S rRNA gene and the two ribosomal internal transcribed spacers. Int. J. Syst. Bacteriol., 49 (Pt 1):329–337.
digestion_AluI	Grigorovia_transvaalensis;Kazachstania_transvaalensis	90	94	4.25532	Fernández-Espinar M.T., Esteve-Zarzoso B., Querol A. and Barrio E. (2000). RFLP analysis of the ribosomal internal transcribed spacers and the 5.8S rRNA gene region of the genus Saccharomyces: a fast method for species identification and the differentiation of flor yeasts. Antonie van Leeuwenhoek, 78:87–97.
digestion_AluI	Grigorovia_transvaalensis;Kazachstania_transvaalensis	125	126	0.793651	Fernández-Espinar M.T., Esteve-Zarzoso B., Querol A. and Barrio E. (2000). RFLP analysis of the ribosomal internal transcribed spacers and the 5.8S rRNA gene region of the genus Saccharomyces: a fast method for species identification and the differentiation of flor yeasts. Antonie van Leeuwenhoek, 78:87–97.
digestion_AluI	Grigorovia_transvaalensis;Kazachstania_transvaalensis	270	259	4.2471	Fernández-Espinar M.T., Esteve-Zarzoso B., Querol A. and Barrio E. (2000). RFLP analysis of the ribosomal internal transcribed spacers and the 5.8S rRNA gene region of the genus Saccharomyces: a fast method for species identification and the differentiation of flor yeasts. Antonie van Leeuwenhoek, 78:87–97.
digestion_AluI	Grigorovia_transvaalensis;Kazachstania_transvaalensis	390	376	3.7234	Fernández-Espinar M.T., Esteve-Zarzoso B., Querol A. and Barrio E. (2000). RFLP analysis of the ribosomal internal transcribed spacers and the 5.8S rRNA gene region of the genus Saccharomyces: a fast method for species identification and the differentiation of flor yeasts. Antonie van Leeuwenhoek, 78:87–97.
digestion_AluI	Kazachstania_servazzii	125	119	5.04202	Fernández-Espinar M.T., Esteve-Zarzoso B., Querol A. and Barrio E. (2000). RFLP analysis of the ribosomal internal transcribed spacers and the 5.8S rRNA gene region of the genus Saccharomyces: a fast method for species identification and the differentiation of flor yeasts. Antonie van Leeuwenhoek, 78:87–97.
digestion_AluI	Kazachstania_servazzii	250	250	0	Fernández-Espinar M.T., Esteve-Zarzoso B., Querol A. and Barrio E. (2000). RFLP analysis of the ribosomal internal transcribed spacers and the 5.8S rRNA gene region of the genus Saccharomyces: a fast method for species identification and the differentiation of flor yeasts. Antonie van Leeuwenhoek, 78:87–97.
digestion_AluI	Kazachstania_servazzii	400	379	5.5409	Fernández-Espinar M.T., Esteve-Zarzoso B., Querol A. and Barrio E. (2000). RFLP analysis of the ribosomal internal transcribed spacers and the 5.8S rRNA gene region of the genus Saccharomyces: a fast method for species identification and the differentiation of flor yeasts. Antonie van Leeuwenhoek, 78:87–97.
digestion_AluI	Kazachstania_unispora	110	118	6.77966	Fernández-Espinar M.T., Esteve-Zarzoso B., Querol A. and Barrio E. (2000). RFLP analysis of the ribosomal internal transcribed spacers and the 5.8S rRNA gene region of the genus Saccharomyces: a fast method for species identification and the differentiation of flor yeasts. Antonie van Leeuwenhoek, 78:87–97.
digestion_AluI	Kazachstania_unispora	250	245	2.04082	Fernández-Espinar M.T., Esteve-Zarzoso B., Querol A. and Barrio E. (2000). RFLP analysis of the ribosomal internal transcribed spacers and the 5.8S rRNA gene region of the genus Saccharomyces: a fast method for species identification and the differentiation of flor yeasts. Antonie van Leeuwenhoek, 78:87–97.
digestion_AluI	Kazachstania_unispora	310	318	2.51572	Fernández-Espinar M.T., Esteve-Zarzoso B., Querol A. and Barrio E. (2000). RFLP analysis of the ribosomal internal transcribed spacers and the 5.8S rRNA gene region of the genus Saccharomyces: a fast method for species identification and the differentiation of flor yeasts. Antonie van Leeuwenhoek, 78:87–97.
digestion_AluI	Naumovozyma_castellii	225	226	0.442478	Fernández-Espinar M.T., Esteve-Zarzoso B., Querol A. and Barrio E. (2000). RFLP analysis of the ribosomal internal transcribed spacers and the 5.8S rRNA gene region of the genus Saccharomyces: a fast method for species identification and the differentiation of flor yeasts. Antonie van Leeuwenhoek, 78:87–97.
digestion_AluI	Naumovozyma_castellii	575	547	5.11883	Fernández-Espinar M.T., Esteve-Zarzoso B., Querol A. and Barrio E. (2000). RFLP analysis of the ribosomal internal transcribed spacers and the 5.8S rRNA gene region of the genus Saccharomyces: a fast method for species identification and the differentiation of flor yeasts. Antonie van Leeuwenhoek, 78:87–97.
digestion_AluI	Naumovozyma_dairenensis	110	99	11.1111	Fernández-Espinar M.T., Esteve-Zarzoso B., Querol A. and Barrio E. (2000). RFLP analysis of the ribosomal internal transcribed spacers and the 5.8S rRNA gene region of the genus Saccharomyces: a fast method for species identification and the differentiation of flor yeasts. Antonie van Leeuwenhoek, 78:87–97.
digestion_AluI	Naumovozyma_dairenensis	650	621	4.66989	Fernández-Espinar M.T., Esteve-Zarzoso B., Querol A. and Barrio E. (2000). RFLP analysis of the ribosomal internal transcribed spacers and the 5.8S rRNA gene region of the genus Saccharomyces: a fast method for species identification and the differentiation of flor yeasts. Antonie van Leeuwenhoek, 78:87–97.
digestion_AluI	Saccharomyces_cerevisiae	75	107	29.9065	Fernández-Espinar M.T., Esteve-Zarzoso B., Querol A. and Barrio E. (2000). RFLP analysis of the ribosomal internal transcribed spacers and the 5.8S rRNA gene region of the genus Saccharomyces: a fast method for species identification and the differentiation of flor yeasts. Antonie van Leeuwenhoek, 78:87–97.
digestion_AluI	Saccharomyces_cerevisiae	775	776	0.128866	Fernández-Espinar M.T., Esteve-Zarzoso B., Querol A. and Barrio E. (2000). RFLP analysis of the ribosomal internal transcribed spacers and the 5.8S rRNA gene region of the genus Saccharomyces: a fast method for species identification and the differentiation of flor yeasts. Antonie van Leeuwenhoek, 78:87–97.
digestion_AluI	Saccharomyces_kluyveri	700	687	1.89229	Fernández-Espinar M.T., Esteve-Zarzoso B., Querol A. and Barrio E. (2000). RFLP analysis of the ribosomal internal transcribed spacers and the 5.8S rRNA gene region of the genus Saccharomyces: a fast method for species identification and the differentiation of flor yeasts. Antonie van Leeuwenhoek, 78:87–97.
digestion_AluI	Saccharomyces_pastorianus	75	85	11.7647	Fernández-Espinar M.T., Esteve-Zarzoso B., Querol A. and Barrio E. (2000). RFLP analysis of the ribosomal internal transcribed spacers and the 5.8S rRNA gene region of the genus Saccharomyces: a fast method for species identification and the differentiation of flor yeasts. Antonie van Leeuwenhoek, 78:87–97.
digestion_AluI	Saccharomyces_pastorianus	775	727	6.60248	Fernández-Espinar M.T., Esteve-Zarzoso B., Querol A. and Barrio E. (2000). RFLP analysis of the ribosomal internal transcribed spacers and the 5.8S rRNA gene region of the genus Saccharomyces: a fast method for species identification and the differentiation of flor yeasts. Antonie van Leeuwenhoek, 78:87–97.
digestion_CfoI_HhaI_HinP1I	Candida_albicans	260	250	4	de Llanos Frutos R., Fernández-Espinar M.T. and Querol A. (2004). Identification of species of the genus Candida by analysis of the 5.8S rRNA gene and the two ribosomal internal transcribed spacers. Antonie van Leeuwenhoek 85:175–185.
digestion_CfoI_HhaI_HinP1I	Candida_albicans	290	287	1.0453	de Llanos Frutos R., Fernández-Espinar M.T. and Querol A. (2004). Identification of species of the genus Candida by analysis of the 5.8S rRNA gene and the two ribosomal internal transcribed spacers. Antonie van Leeuwenhoek 85:175–185.
digestion_CfoI_HhaI_HinP1I	Candida_ethanolica	80	69	15.942	de Llanos Frutos R., Fernández-Espinar M.T. and Querol A. (2004). Identification of species of the genus Candida by analysis of the 5.8S rRNA gene and the two ribosomal internal transcribed spacers. Antonie van Leeuwenhoek 85:175–185.
digestion_CfoI_HhaI_HinP1I	Candida_ethanolica	80	66	21.2121	de Llanos Frutos R., Fernández-Espinar M.T. and Querol A. (2004). Identification of species of the genus Candida by analysis of the 5.8S rRNA gene and the two ribosomal internal transcribed spacers. Antonie van Leeuwenhoek 85:175–185.
digestion_CfoI_HhaI_HinP1I	Candida_ethanolica	100	97	3.09278	de Llanos Frutos R., Fernández-Espinar M.T. and Querol A. (2004). Identification of species of the genus Candida by analysis of the 5.8S rRNA gene and the two ribosomal internal transcribed spacers. Antonie van Leeuwenhoek 85:175–185.
digestion_CfoI_HhaI_HinP1I	Candida_ethanolica	160	147	8.84354	de Llanos Frutos R., Fernández-Espinar M.T. and Querol A. (2004). Identification of species of the genus Candida by analysis of the 5.8S rRNA gene and the two ribosomal internal transcribed spacers. Antonie van Leeuwenhoek 85:175–185.
digestion_CfoI_HhaI_HinP1I	Candida_glabrata	140	134	4.47761	de Llanos Frutos R., Fernández-Espinar M.T. and Querol A. (2004). Identification of species of the genus Candida by analysis of the 5.8S rRNA gene and the two ribosomal internal transcribed spacers. Antonie van Leeuwenhoek 85:175–185.
digestion_CfoI_HhaI_HinP1I	Candida_glabrata	150	153	1.96078	de Llanos Frutos R., Fernández-Espinar M.T. and Querol A. (2004). Identification of species of the genus Candida by analysis of the 5.8S rRNA gene and the two ribosomal internal transcribed spacers. Antonie van Leeuwenhoek 85:175–185.
digestion_CfoI_HhaI_HinP1I	Candida_glabrata	170	162	4.93827	de Llanos Frutos R., Fernández-Espinar M.T. and Querol A. (2004). Identification of species of the genus Candida by analysis of the 5.8S rRNA gene and the two ribosomal internal transcribed spacers. Antonie van Leeuwenhoek 85:175–185.
digestion_CfoI_HhaI_HinP1I	Candida_glabrata	400	388	3.09278	de Llanos Frutos R., Fernández-Espinar M.T. and Querol A. (2004). Identification of species of the genus Candida by analysis of the 5.8S rRNA gene and the two ribosomal internal transcribed spacers. Antonie van Leeuwenhoek 85:175–185.
digestion_CfoI_HhaI_HinP1I	Candida_incommunis	420	405	3.7037	de Llanos Frutos R., Fernández-Espinar M.T. and Querol A. (2004). Identification of species of the genus Candida by analysis of the 5.8S rRNA gene and the two ribosomal internal transcribed spacers. Antonie van Leeuwenhoek 85:175–185.
digestion_CfoI_HhaI_HinP1I	Candida_inconspicua	70	69	1.44928	de Llanos Frutos R., Fernández-Espinar M.T. and Querol A. (2004). Identification of species of the genus Candida by analysis of the 5.8S rRNA gene and the two ribosomal internal transcribed spacers. Antonie van Leeuwenhoek 85:175–185.
digestion_CfoI_HhaI_HinP1I	Candida_inconspicua	90	85	5.88235	de Llanos Frutos R., Fernández-Espinar M.T. and Querol A. (2004). Identification of species of the genus Candida by analysis of the 5.8S rRNA gene and the two ribosomal internal transcribed spacers. Antonie van Leeuwenhoek 85:175–185.
digestion_CfoI_HhaI_HinP1I	Candida_inconspicua	90	85	5.88235	de Llanos Frutos R., Fernández-Espinar M.T. and Querol A. (2004). Identification of species of the genus Candida by analysis of the 5.8S rRNA gene and the two ribosomal internal transcribed spacers. Antonie van Leeuwenhoek 85:175–185.
digestion_CfoI_HhaI_HinP1I	Candida_inconspicua	110	102	7.84314	de Llanos Frutos R., Fernández-Espinar M.T. and Querol A. (2004). Identification of species of the genus Candida by analysis of the 5.8S rRNA gene and the two ribosomal internal transcribed spacers. Antonie van Leeuwenhoek 85:175–185.
digestion_CfoI_HhaI_HinP1I	Candida_inconspicua	110	102	7.84314	de Llanos Frutos R., Fernández-Espinar M.T. and Querol A. (2004). Identification of species of the genus Candida by analysis of the 5.8S rRNA gene and the two ribosomal internal transcribed spacers. Antonie van Leeuwenhoek 85:175–185.
digestion_CfoI_HhaI_HinP1I	Candida_mesenterica	390	378	3.1746	de Llanos Frutos R., Fernández-Espinar M.T. and Querol A. (2004). Identification of species of the genus Candida by analysis of the 5.8S rRNA gene and the two ribosomal internal transcribed spacers. Antonie van Leeuwenhoek 85:175–185.
digestion_CfoI_HhaI_HinP1I	Candida_montana	230	219	5.02283	de Llanos Frutos R., Fernández-Espinar M.T. and Querol A. (2004). Identification of species of the genus Candida by analysis of the 5.8S rRNA gene and the two ribosomal internal transcribed spacers. Antonie van Leeuwenhoek 85:175–185.
digestion_CfoI_HhaI_HinP1I	Candida_montana	250	239	4.60251	de Llanos Frutos R., Fernández-Espinar M.T. and Querol A. (2004). Identification of species of the genus Candida by analysis of the 5.8S rRNA gene and the two ribosomal internal transcribed spacers. Antonie van Leeuwenhoek 85:175–185.
digestion_CfoI_HhaI_HinP1I	Candida_oregonensis	180	171	5.26316	de Llanos Frutos R., Fernández-Espinar M.T. and Querol A. (2004). Identification of species of the genus Candida by analysis of the 5.8S rRNA gene and the two ribosomal internal transcribed spacers. Antonie van Leeuwenhoek 85:175–185.
digestion_CfoI_HhaI_HinP1I	Candida_oregonensis	220	211	4.2654	de Llanos Frutos R., Fernández-Espinar M.T. and Querol A. (2004). Identification of species of the genus Candida by analysis of the 5.8S rRNA gene and the two ribosomal internal transcribed spacers. Antonie van Leeuwenhoek 85:175–185.
digestion_CfoI_HhaI_HinP1I	Candida_parapsilosis	230	223	3.13901	de Llanos Frutos R., Fernández-Espinar M.T. and Querol A. (2004). Identification of species of the genus Candida by analysis of the 5.8S rRNA gene and the two ribosomal internal transcribed spacers. Antonie van Leeuwenhoek 85:175–185.
digestion_CfoI_HhaI_HinP1I	Candida_parapsilosis	300	298	0.671141	de Llanos Frutos R., Fernández-Espinar M.T. and Querol A. (2004). Identification of species of the genus Candida by analysis of the 5.8S rRNA gene and the two ribosomal internal transcribed spacers. Antonie van Leeuwenhoek 85:175–185.
digestion_CfoI_HhaI_HinP1I	Candida_sake	210	196	7.14286	de Llanos Frutos R., Fernández-Espinar M.T. and Querol A. (2004). Identification of species of the genus Candida by analysis of the 5.8S rRNA gene and the two ribosomal internal transcribed spacers. Antonie van Leeuwenhoek 85:175–185.
digestion_CfoI_HhaI_HinP1I	Candida_sake	240	234	2.5641	de Llanos Frutos R., Fernández-Espinar M.T. and Querol A. (2004). Identification of species of the genus Candida by analysis of the 5.8S rRNA gene and the two ribosomal internal transcribed spacers. Antonie van Leeuwenhoek 85:175–185.
digestion_CfoI_HhaI_HinP1I	Candida_succiphila	250	242	3.30579	de Llanos Frutos R., Fernández-Espinar M.T. and Querol A. (2004). Identification of species of the genus Candida by analysis of the 5.8S rRNA gene and the two ribosomal internal transcribed spacers. Antonie van Leeuwenhoek 85:175–185.
digestion_CfoI_HhaI_HinP1I	Candida_succiphila	305	293	4.09556	de Llanos Frutos R., Fernández-Espinar M.T. and Querol A. (2004). Identification of species of the genus Candida by analysis of the 5.8S rRNA gene and the two ribosomal internal transcribed spacers. Antonie van Leeuwenhoek 85:175–185.
digestion_CfoI_HhaI_HinP1I	Candida_tropicalis	260	239	8.78661	de Llanos Frutos R., Fernández-Espinar M.T. and Querol A. (2004). Identification of species of the genus Candida by analysis of the 5.8S rRNA gene and the two ribosomal internal transcribed spacers. Antonie van Leeuwenhoek 85:175–185.
digestion_CfoI_HhaI_HinP1I	Candida_tropicalis	280	287	2.43902	de Llanos Frutos R., Fernández-Espinar M.T. and Querol A. (2004). Identification of species of the genus Candida by analysis of the 5.8S rRNA gene and the two ribosomal internal transcribed spacers. Antonie van Leeuwenhoek 85:175–185.
digestion_CfoI_HhaI_HinP1I	Diutina_catenulata	180	183	1.63934	de Llanos Frutos R., Fernández-Espinar M.T. and Querol A. (2004). Identification of species of the genus Candida by analysis of the 5.8S rRNA gene and the two ribosomal internal transcribed spacers. Antonie van Leeuwenhoek 85:175–185.
digestion_CfoI_HhaI_HinP1I	Diutina_catenulata	220	220	0	de Llanos Frutos R., Fernández-Espinar M.T. and Querol A. (2004). Identification of species of the genus Candida by analysis of the 5.8S rRNA gene and the two ribosomal internal transcribed spacers. Antonie van Leeuwenhoek 85:175–185.
digestion_CfoI_HhaI_HinP1I	Groenewaldozyma_salmanticensis	200	197	1.52284	de Llanos Frutos R., Fernández-Espinar M.T. and Querol A. (2004). Identification of species of the genus Candida by analysis of the 5.8S rRNA gene and the two ribosomal internal transcribed spacers. Antonie van Leeuwenhoek 85:175–185.
digestion_CfoI_HhaI_HinP1I	Groenewaldozyma_salmanticensis	220	227	3.0837	de Llanos Frutos R., Fernández-Espinar M.T. and Querol A. (2004). Identification of species of the genus Candida by analysis of the 5.8S rRNA gene and the two ribosomal internal transcribed spacers. Antonie van Leeuwenhoek 85:175–185.
digestion_CfoI_HhaI_HinP1I	Kregervanrija_fluxuum	70	70	0	de Llanos Frutos R., Fernández-Espinar M.T. and Querol A. (2004). Identification of species of the genus Candida by analysis of the 5.8S rRNA gene and the two ribosomal internal transcribed spacers. Antonie van Leeuwenhoek 85:175–185.
digestion_CfoI_HhaI_HinP1I	Kregervanrija_fluxuum	180	180	0	de Llanos Frutos R., Fernández-Espinar M.T. and Querol A. (2004). Identification of species of the genus Candida by analysis of the 5.8S rRNA gene and the two ribosomal internal transcribed spacers. Antonie van Leeuwenhoek 85:175–185.
digestion_CfoI_HhaI_HinP1I	Kregervanrija_fluxuum	240	227	5.72687	de Llanos Frutos R., Fernández-Espinar M.T. and Querol A. (2004). Identification of species of the genus Candida by analysis of the 5.8S rRNA gene and the two ribosomal internal transcribed spacers. Antonie van Leeuwenhoek 85:175–185.
digestion_CfoI_HhaI_HinP1I	Nakazawaea_ishiwadae	50	52	3.84615	de Llanos Frutos R., Fernández-Espinar M.T. and Querol A. (2004). Identification of species of the genus Candida by analysis of the 5.8S rRNA gene and the two ribosomal internal transcribed spacers. Antonie van Leeuwenhoek 85:175–185.
digestion_CfoI_HhaI_HinP1I	Nakazawaea_ishiwadae	600	581	3.27022	de Llanos Frutos R., Fernández-Espinar M.T. and Querol A. (2004). Identification of species of the genus Candida by analysis of the 5.8S rRNA gene and the two ribosomal internal transcribed spacers. Antonie van Leeuwenhoek 85:175–185.
digestion_CfoI_HhaI_HinP1I	Starmerella_apicola	190	167	13.7725	de Llanos Frutos R., Fernández-Espinar M.T. and Querol A. (2004). Identification of species of the genus Candida by analysis of the 5.8S rRNA gene and the two ribosomal internal transcribed spacers. Antonie van Leeuwenhoek 85:175–185.
digestion_CfoI_HhaI_HinP1I	Starmerella_apicola	220	201	9.45274	de Llanos Frutos R., Fernández-Espinar M.T. and Querol A. (2004). Identification of species of the genus Candida by analysis of the 5.8S rRNA gene and the two ribosomal internal transcribed spacers. Antonie van Leeuwenhoek 85:175–185.
digestion_CfoI_HhaI_HinP1I	Starmerella_gropengiesseri	50	56	10.7143	de Llanos Frutos R., Fernández-Espinar M.T. and Querol A. (2004). Identification of species of the genus Candida by analysis of the 5.8S rRNA gene and the two ribosomal internal transcribed spacers. Antonie van Leeuwenhoek 85:175–185.
digestion_CfoI_HhaI_HinP1I	Starmerella_gropengiesseri	90	88	2.27273	de Llanos Frutos R., Fernández-Espinar M.T. and Querol A. (2004). Identification of species of the genus Candida by analysis of the 5.8S rRNA gene and the two ribosomal internal transcribed spacers. Antonie van Leeuwenhoek 85:175–185.
digestion_CfoI_HhaI_HinP1I	Starmerella_gropengiesseri	90	81	11.1111	de Llanos Frutos R., Fernández-Espinar M.T. and Querol A. (2004). Identification of species of the genus Candida by analysis of the 5.8S rRNA gene and the two ribosomal internal transcribed spacers. Antonie van Leeuwenhoek 85:175–185.
digestion_CfoI_HhaI_HinP1I	Starmerella_gropengiesseri	190	189	0.529101	de Llanos Frutos R., Fernández-Espinar M.T. and Querol A. (2004). Identification of species of the genus Candida by analysis of the 5.8S rRNA gene and the two ribosomal internal transcribed spacers. Antonie van Leeuwenhoek 85:175–185.
digestion_CfoI_HhaI_HinP1I	Starmerella_sorbosivorans	50	56	10.7143	de Llanos Frutos R., Fernández-Espinar M.T. and Querol A. (2004). Identification of species of the genus Candida by analysis of the 5.8S rRNA gene and the two ribosomal internal transcribed spacers. Antonie van Leeuwenhoek 85:175–185.
digestion_CfoI_HhaI_HinP1I	Starmerella_sorbosivorans	70	81	13.5802	de Llanos Frutos R., Fernández-Espinar M.T. and Querol A. (2004). Identification of species of the genus Candida by analysis of the 5.8S rRNA gene and the two ribosomal internal transcribed spacers. Antonie van Leeuwenhoek 85:175–185.
digestion_CfoI_HhaI_HinP1I	Starmerella_sorbosivorans	120	88	36.3636	de Llanos Frutos R., Fernández-Espinar M.T. and Querol A. (2004). Identification of species of the genus Candida by analysis of the 5.8S rRNA gene and the two ribosomal internal transcribed spacers. Antonie van Leeuwenhoek 85:175–185.
digestion_CfoI_HhaI_HinP1I	Starmerella_sorbosivorans	180	189	4.7619	de Llanos Frutos R., Fernández-Espinar M.T. and Querol A. (2004). Identification of species of the genus Candida by analysis of the 5.8S rRNA gene and the two ribosomal internal transcribed spacers. Antonie van Leeuwenhoek 85:175–185.
digestion_CfoI_HhaI_HinP1I	Wickerhamiella_pararugosa	180	171	5.26316	de Llanos Frutos R., Fernández-Espinar M.T. and Querol A. (2004). Identification of species of the genus Candida by analysis of the 5.8S rRNA gene and the two ribosomal internal transcribed spacers. Antonie van Leeuwenhoek 85:175–185.
digestion_CfoI_HhaI_HinP1I	Wickerhamiella_pararugosa	270	243	11.1111	de Llanos Frutos R., Fernández-Espinar M.T. and Querol A. (2004). Identification of species of the genus Candida by analysis of the 5.8S rRNA gene and the two ribosomal internal transcribed spacers. Antonie van Leeuwenhoek 85:175–185.
digestion_CfoI_HhaI_HinP1I	Wickerhamiella_vanderwaltii	50	56	10.7143	de Llanos Frutos R., Fernández-Espinar M.T. and Querol A. (2004). Identification of species of the genus Candida by analysis of the 5.8S rRNA gene and the two ribosomal internal transcribed spacers. Antonie van Leeuwenhoek 85:175–185.
digestion_CfoI_HhaI_HinP1I	Wickerhamiella_vanderwaltii	80	73	9.58904	de Llanos Frutos R., Fernández-Espinar M.T. and Querol A. (2004). Identification of species of the genus Candida by analysis of the 5.8S rRNA gene and the two ribosomal internal transcribed spacers. Antonie van Leeuwenhoek 85:175–185.
digestion_CfoI_HhaI_HinP1I	Wickerhamiella_vanderwaltii	130	119	9.2437	de Llanos Frutos R., Fernández-Espinar M.T. and Querol A. (2004). Identification of species of the genus Candida by analysis of the 5.8S rRNA gene and the two ribosomal internal transcribed spacers. Antonie van Leeuwenhoek 85:175–185.
digestion_CfoI_HhaI_HinP1I	Wickerhamiella_vanderwaltii	210	208	0.961538	de Llanos Frutos R., Fernández-Espinar M.T. and Querol A. (2004). Identification of species of the genus Candida by analysis of the 5.8S rRNA gene and the two ribosomal internal transcribed spacers. Antonie van Leeuwenhoek 85:175–185.
digestion_CfoI_HhaI_HinP1I	Brettanomyces_bruxellensis	90	70	28.5714	Esteve-Zarzoso B., Belloch C., Uruburu F. and Querol A. (1999). Identification of yeasts by RFLP analysis of the 5.8S rRNA gene and the two ribosomal internal transcribed spacers. Int. J. Syst. Bacteriol., 49 (Pt 1):329–337.
digestion_CfoI_HhaI_HinP1I	Brettanomyces_bruxellensis	140	170	17.6471	Esteve-Zarzoso B., Belloch C., Uruburu F. and Querol A. (1999). Identification of yeasts by RFLP analysis of the 5.8S rRNA gene and the two ribosomal internal transcribed spacers. Int. J. Syst. Bacteriol., 49 (Pt 1):329–337.
digestion_CfoI_HhaI_HinP1I	Brettanomyces_bruxellensis	255	227	12.3348	Esteve-Zarzoso B., Belloch C., Uruburu F. and Querol A. (1999). Identification of yeasts by RFLP analysis of the 5.8S rRNA gene and the two ribosomal internal transcribed spacers. Int. J. Syst. Bacteriol., 49 (Pt 1):329–337.
digestion_CfoI_HhaI_HinP1I	Brettanomyces_bruxellensis	80	70	14.2857	Guillamón JM., Sabaté J., Barrio E., Cano J. & Querol A. (1998). Rapid identification of wine yeasts species based on RFLP analysis of the ribosomal ITS regions. Arch. Microbiol., 169:387–392
digestion_CfoI_HhaI_HinP1I	Brettanomyces_bruxellensis	130	170	23.5294	Guillamón JM., Sabaté J., Barrio E., Cano J. & Querol A. (1998). Rapid identification of wine yeasts species based on RFLP analysis of the ribosomal ITS regions. Arch. Microbiol., 169:387–440
digestion_CfoI_HhaI_HinP1I	Brettanomyces_bruxellensis	230	227	1.32159	Guillamón JM., Sabaté J., Barrio E., Cano J. & Querol A. (1998). Rapid identification of wine yeasts species based on RFLP analysis of the ribosomal ITS regions. Arch. Microbiol., 169:387–440
digestion_CfoI_HhaI_HinP1I	Brettanomyces_bruxellensis	230	227	1.32159	Guillamón JM., Sabaté J., Barrio E., Cano J. & Querol A. (1998). Rapid identification of wine yeasts species based on RFLP analysis of the ribosomal ITS regions. Arch. Microbiol., 169:387–440
digestion_CfoI_HhaI_HinP1I	Barnettozyma_salicaria	150	147	2.04082	Villa-Carvajal M. Querol A. and Belloch C. (2006). Identification of species in the genus Pichia by restriction of the internal transcribed spacers (ITS1 and ITS2) and the 5.8S ribosomal DNA gene. Antonie van Leeuwenhoek 90:171–385
digestion_CfoI_HhaI_HinP1I	Barnettozyma_salicaria	500	472	5.9322	Villa-Carvajal M. Querol A. and Belloch C. (2006). Identification of species in the genus Pichia by restriction of the internal transcribed spacers (ITS1 and ITS2) and the 5.8S ribosomal DNA gene. Antonie van Leeuwenhoek 90:171–385
digestion_CfoI_HhaI_HinP1I	Kodamaea_ohmeri	420	412	1.94175	Villa-Carvajal M. Querol A. and Belloch C. (2006). Identification of species in the genus Pichia by restriction of the internal transcribed spacers (ITS1 and ITS2) and the 5.8S ribosomal DNA gene. Antonie van Leeuwenhoek 90:171–184
digestion_CfoI_HhaI_HinP1I	Komagataella_pastoris	340	315	7.93651	Villa-Carvajal M. Querol A. and Belloch C. (2006). Identification of species in the genus Pichia by restriction of the internal transcribed spacers (ITS1 and ITS2) and the 5.8S ribosomal DNA gene. Antonie van Leeuwenhoek 90:171–184
digestion_CfoI_HhaI_HinP1I	Kregervanrija_delftensis	190	180	5.55556	Villa-Carvajal M. Querol A. and Belloch C. (2006). Identification of species in the genus Pichia by restriction of the internal transcribed spacers (ITS1 and ITS2) and the 5.8S ribosomal DNA gene. Antonie van Leeuwenhoek 90:171–184
digestion_CfoI_HhaI_HinP1I	Kregervanrija_delftensis	265	239	10.8787	Villa-Carvajal M. Querol A. and Belloch C. (2006). Identification of species in the genus Pichia by restriction of the internal transcribed spacers (ITS1 and ITS2) and the 5.8S ribosomal DNA gene. Antonie van Leeuwenhoek 90:171–184
digestion_CfoI_HhaI_HinP1I	Kregervanrija_fluxuum	180	180	0	Villa-Carvajal M. Querol A. and Belloch C. (2006). Identification of species in the genus Pichia by restriction of the internal transcribed spacers (ITS1 and ITS2) and the 5.8S ribosomal DNA gene. Antonie van Leeuwenhoek 90:171–184
digestion_CfoI_HhaI_HinP1I	Kregervanrija_fluxuum	240	227	5.72687	Villa-Carvajal M. Querol A. and Belloch C. (2006). Identification of species in the genus Pichia by restriction of the internal transcribed spacers (ITS1 and ITS2) and the 5.8S ribosomal DNA gene. Antonie van Leeuwenhoek 90:171–184
digestion_CfoI_HhaI_HinP1I	Kuraishia_capsulata	290	283	2.4735	Villa-Carvajal M. Querol A. and Belloch C. (2006). Identification of species in the genus Pichia by restriction of the internal transcribed spacers (ITS1 and ITS2) and the 5.8S ribosomal DNA gene. Antonie van Leeuwenhoek 90:171–184
digestion_CfoI_HhaI_HinP1I	Kuraishia_capsulata	290	283	2.4735	Villa-Carvajal M. Querol A. and Belloch C. (2006). Identification of species in the genus Pichia by restriction of the internal transcribed spacers (ITS1 and ITS2) and the 5.8S ribosomal DNA gene. Antonie van Leeuwenhoek 90:171–184
digestion_CfoI_HhaI_HinP1I	Hyphopichia_heimii	120	113	6.19469	Villa-Carvajal M. Querol A. and Belloch C. (2006). Identification of species in the genus Pichia by restriction of the internal transcribed spacers (ITS1 and ITS2) and the 5.8S ribosomal DNA gene. Antonie van Leeuwenhoek 90:171–199
digestion_CfoI_HhaI_HinP1I	Hyphopichia_heimii	310	305	1.63934	Villa-Carvajal M. Querol A. and Belloch C. (2006). Identification of species in the genus Pichia by restriction of the internal transcribed spacers (ITS1 and ITS2) and the 5.8S ribosomal DNA gene. Antonie van Leeuwenhoek 90:171–199
digestion_CfoI_HhaI_HinP1I	Hyphopichia_pseudoburtonii	450	419	7.39857	Villa-Carvajal M. Querol A. and Belloch C. (2006). Identification of species in the genus Pichia by restriction of the internal transcribed spacers (ITS1 and ITS2) and the 5.8S ribosomal DNA gene. Antonie van Leeuwenhoek 90:171–199
digestion_CfoI_HhaI_HinP1I	Wickerhamomyces_anomalus	560	553	1.26582	Villa-Carvajal M. Querol A. and Belloch C. (2006). Identification of species in the genus Pichia by restriction of the internal transcribed spacers (ITS1 and ITS2) and the 5.8S ribosomal DNA gene. Antonie van Leeuwenhoek 90:171–313
digestion_CfoI_HhaI_HinP1I	Wickerhamomyces_bovis	600	569	5.44815	Villa-Carvajal M. Querol A. and Belloch C. (2006). Identification of species in the genus Pichia by restriction of the internal transcribed spacers (ITS1 and ITS2) and the 5.8S ribosomal DNA gene. Antonie van Leeuwenhoek 90:171–313
digestion_CfoI_HhaI_HinP1I	Wickerhamomyces_canadensis	490	464	5.60345	Villa-Carvajal M. Querol A. and Belloch C. (2006). Identification of species in the genus Pichia by restriction of the internal transcribed spacers (ITS1 and ITS2) and the 5.8S ribosomal DNA gene. Antonie van Leeuwenhoek 90:171–313
digestion_CfoI_HhaI_HinP1I	Wickerhamomyces_hampshirensis	280	259	8.10811	Villa-Carvajal M. Querol A. and Belloch C. (2006). Identification of species in the genus Pichia by restriction of the internal transcribed spacers (ITS1 and ITS2) and the 5.8S ribosomal DNA gene. Antonie van Leeuwenhoek 90:171–313
digestion_CfoI_HhaI_HinP1I	Wickerhamomyces_hampshirensis	300	284	5.6338	Villa-Carvajal M. Querol A. and Belloch C. (2006). Identification of species in the genus Pichia by restriction of the internal transcribed spacers (ITS1 and ITS2) and the 5.8S ribosomal DNA gene. Antonie van Leeuwenhoek 90:171–313
digestion_CfoI_HhaI_HinP1I	Yamadazyma_nakazawae	215	210	2.38095	Villa-Carvajal M. Querol A. and Belloch C. (2006). Identification of species in the genus Pichia by restriction of the internal transcribed spacers (ITS1 and ITS2) and the 5.8S ribosomal DNA gene. Antonie van Leeuwenhoek 90:171–313
digestion_CfoI_HhaI_HinP1I	Yamadazyma_nakazawae	300	289	3.80623	Villa-Carvajal M. Querol A. and Belloch C. (2006). Identification of species in the genus Pichia by restriction of the internal transcribed spacers (ITS1 and ITS2) and the 5.8S ribosomal DNA gene. Antonie van Leeuwenhoek 90:171–313
digestion_CfoI_HhaI_HinP1I	Cyberlindnera_fabianii	90	77	16.8831	Villa-Carvajal M. Querol A. and Belloch C. (2006). Identification of species in the genus Pichia by restriction of the internal transcribed spacers (ITS1 and ITS2) and the 5.8S ribosomal DNA gene. Antonie van Leeuwenhoek 90:171–364
digestion_CfoI_HhaI_HinP1I	Cyberlindnera_fabianii	200	196	2.04082	Villa-Carvajal M. Querol A. and Belloch C. (2006). Identification of species in the genus Pichia by restriction of the internal transcribed spacers (ITS1 and ITS2) and the 5.8S ribosomal DNA gene. Antonie van Leeuwenhoek 90:171–364
digestion_CfoI_HhaI_HinP1I	Scheffersomyces_segobiensis	285	273	4.3956	Villa-Carvajal M. Querol A. and Belloch C. (2006). Identification of species in the genus Pichia by restriction of the internal transcribed spacers (ITS1 and ITS2) and the 5.8S ribosomal DNA gene. Antonie van Leeuwenhoek 90:171–391
digestion_CfoI_HhaI_HinP1I	Scheffersomyces_segobiensis	300	293	2.38908	Villa-Carvajal M. Querol A. and Belloch C. (2006). Identification of species in the genus Pichia by restriction of the internal transcribed spacers (ITS1 and ITS2) and the 5.8S ribosomal DNA gene. Antonie van Leeuwenhoek 90:171–391
digestion_CfoI_HhaI_HinP1I	Scheffersomyces_spartinae	150	144	4.16667	Villa-Carvajal M. Querol A. and Belloch C. (2006). Identification of species in the genus Pichia by restriction of the internal transcribed spacers (ITS1 and ITS2) and the 5.8S ribosomal DNA gene. Antonie van Leeuwenhoek 90:171–391
digestion_CfoI_HhaI_HinP1I	Scheffersomyces_spartinae	150	136	10.2941	Villa-Carvajal M. Querol A. and Belloch C. (2006). Identification of species in the genus Pichia by restriction of the internal transcribed spacers (ITS1 and ITS2) and the 5.8S ribosomal DNA gene. Antonie van Leeuwenhoek 90:171–391
digestion_CfoI_HhaI_HinP1I	Scheffersomyces_spartinae	275	262	4.96183	Villa-Carvajal M. Querol A. and Belloch C. (2006). Identification of species in the genus Pichia by restriction of the internal transcribed spacers (ITS1 and ITS2) and the 5.8S ribosomal DNA gene. Antonie van Leeuwenhoek 90:171–391
digestion_CfoI_HhaI_HinP1I	Scheffersomyces_stipitis	285	273	4.3956	Villa-Carvajal M. Querol A. and Belloch C. (2006). Identification of species in the genus Pichia by restriction of the internal transcribed spacers (ITS1 and ITS2) and the 5.8S ribosomal DNA gene. Antonie van Leeuwenhoek 90:171–391
digestion_CfoI_HhaI_HinP1I	Scheffersomyces_stipitis	300	293	2.38908	Villa-Carvajal M. Querol A. and Belloch C. (2006). Identification of species in the genus Pichia by restriction of the internal transcribed spacers (ITS1 and ITS2) and the 5.8S ribosomal DNA gene. Antonie van Leeuwenhoek 90:171–391
digestion_CfoI_HhaI_HinP1I	Starmera_amethionina	190	183	3.82514	Villa-Carvajal M. Querol A. and Belloch C. (2006). Identification of species in the genus Pichia by restriction of the internal transcribed spacers (ITS1 and ITS2) and the 5.8S ribosomal DNA gene. Antonie van Leeuwenhoek 90:171–391
digestion_CfoI_HhaI_HinP1I	Starmera_amethionina	190	183	3.82514	Villa-Carvajal M. Querol A. and Belloch C. (2006). Identification of species in the genus Pichia by restriction of the internal transcribed spacers (ITS1 and ITS2) and the 5.8S ribosomal DNA gene. Antonie van Leeuwenhoek 90:171–391
digestion_CfoI_HhaI_HinP1I	Starmera_amethionina	250	233	7.29614	Villa-Carvajal M. Querol A. and Belloch C. (2006). Identification of species in the genus Pichia by restriction of the internal transcribed spacers (ITS1 and ITS2) and the 5.8S ribosomal DNA gene. Antonie van Leeuwenhoek 90:171–391
digestion_CfoI_HhaI_HinP1I	Starmera_amethionina	250	233	7.29614	Villa-Carvajal M. Querol A. and Belloch C. (2006). Identification of species in the genus Pichia by restriction of the internal transcribed spacers (ITS1 and ITS2) and the 5.8S ribosomal DNA gene. Antonie van Leeuwenhoek 90:171–391
digestion_CfoI_HhaI_HinP1I	Millerozyma_farinosa	80	71	12.6761	Villa-Carvajal M. Querol A. and Belloch C. (2006). Identification of species in the genus Pichia by restriction of the internal transcribed spacers (ITS1 and ITS2) and the 5.8S ribosomal DNA gene. Antonie van Leeuwenhoek 90:171–406
digestion_CfoI_HhaI_HinP1I	Millerozyma_farinosa	300	295	1.69492	Villa-Carvajal M. Querol A. and Belloch C. (2006). Identification of species in the genus Pichia by restriction of the internal transcribed spacers (ITS1 and ITS2) and the 5.8S ribosomal DNA gene. Antonie van Leeuwenhoek 90:171–406
digestion_CfoI_HhaI_HinP1I	Millerozyma_farinosa	300	295	1.69492	Villa-Carvajal M. Querol A. and Belloch C. (2006). Identification of species in the genus Pichia by restriction of the internal transcribed spacers (ITS1 and ITS2) and the 5.8S ribosomal DNA gene. Antonie van Leeuwenhoek 90:171–406
digestion_CfoI_HhaI_HinP1I	Nakazawaea_holstii	590	577	2.25303	Villa-Carvajal M. Querol A. and Belloch C. (2006). Identification of species in the genus Pichia by restriction of the internal transcribed spacers (ITS1 and ITS2) and the 5.8S ribosomal DNA gene. Antonie van Leeuwenhoek 90:171–406
digestion_CfoI_HhaI_HinP1I	Ogataea_angusta	80	80	0	Villa-Carvajal M. Querol A. and Belloch C. (2006). Identification of species in the genus Pichia by restriction of the internal transcribed spacers (ITS1 and ITS2) and the 5.8S ribosomal DNA gene. Antonie van Leeuwenhoek 90:171–406
digestion_CfoI_HhaI_HinP1I	Ogataea_angusta	300	292	2.73973	Villa-Carvajal M. Querol A. and Belloch C. (2006). Identification of species in the genus Pichia by restriction of the internal transcribed spacers (ITS1 and ITS2) and the 5.8S ribosomal DNA gene. Antonie van Leeuwenhoek 90:171–406
digestion_CfoI_HhaI_HinP1I	Ogataea_angusta	370	350	5.71429	Villa-Carvajal M. Querol A. and Belloch C. (2006). Identification of species in the genus Pichia by restriction of the internal transcribed spacers (ITS1 and ITS2) and the 5.8S ribosomal DNA gene. Antonie van Leeuwenhoek 90:171–406
digestion_CfoI_HhaI_HinP1I	Ogataea_glucozyma	300	287	4.52962	Villa-Carvajal M. Querol A. and Belloch C. (2006). Identification of species in the genus Pichia by restriction of the internal transcribed spacers (ITS1 and ITS2) and the 5.8S ribosomal DNA gene. Antonie van Leeuwenhoek 90:171–406
digestion_CfoI_HhaI_HinP1I	Ogataea_glucozyma	360	350	2.85714	Villa-Carvajal M. Querol A. and Belloch C. (2006). Identification of species in the genus Pichia by restriction of the internal transcribed spacers (ITS1 and ITS2) and the 5.8S ribosomal DNA gene. Antonie van Leeuwenhoek 90:171–406
digestion_CfoI_HhaI_HinP1I	Ogataea_henricii	300	287	4.52962	Villa-Carvajal M. Querol A. and Belloch C. (2006). Identification of species in the genus Pichia by restriction of the internal transcribed spacers (ITS1 and ITS2) and the 5.8S ribosomal DNA gene. Antonie van Leeuwenhoek 90:171–406
digestion_CfoI_HhaI_HinP1I	Ogataea_henricii	370	350	5.71429	Villa-Carvajal M. Querol A. and Belloch C. (2006). Identification of species in the genus Pichia by restriction of the internal transcribed spacers (ITS1 and ITS2) and the 5.8S ribosomal DNA gene. Antonie van Leeuwenhoek 90:171–406
digestion_CfoI_HhaI_HinP1I	Ogataea_minuta	290	285	1.75439	Villa-Carvajal M. Querol A. and Belloch C. (2006). Identification of species in the genus Pichia by restriction of the internal transcribed spacers (ITS1 and ITS2) and the 5.8S ribosomal DNA gene. Antonie van Leeuwenhoek 90:171–406
digestion_CfoI_HhaI_HinP1I	Ogataea_minuta	360	345	4.34783	Villa-Carvajal M. Querol A. and Belloch C. (2006). Identification of species in the genus Pichia by restriction of the internal transcribed spacers (ITS1 and ITS2) and the 5.8S ribosomal DNA gene. Antonie van Leeuwenhoek 90:171–406
digestion_CfoI_HhaI_HinP1I	Ogataea_nonfermentans	290	287	1.0453	Villa-Carvajal M. Querol A. and Belloch C. (2006). Identification of species in the genus Pichia by restriction of the internal transcribed spacers (ITS1 and ITS2) and the 5.8S ribosomal DNA gene. Antonie van Leeuwenhoek 90:171–406
digestion_CfoI_HhaI_HinP1I	Ogataea_nonfermentans	360	343	4.95627	Villa-Carvajal M. Querol A. and Belloch C. (2006). Identification of species in the genus Pichia by restriction of the internal transcribed spacers (ITS1 and ITS2) and the 5.8S ribosomal DNA gene. Antonie van Leeuwenhoek 90:171–406
digestion_CfoI_HhaI_HinP1I	Ogataea_trehalophila	90	96	6.25	Villa-Carvajal M. Querol A. and Belloch C. (2006). Identification of species in the genus Pichia by restriction of the internal transcribed spacers (ITS1 and ITS2) and the 5.8S ribosomal DNA gene. Antonie van Leeuwenhoek 90:171–406
digestion_CfoI_HhaI_HinP1I	Ogataea_trehalophila	300	296	1.35135	Villa-Carvajal M. Querol A. and Belloch C. (2006). Identification of species in the genus Pichia by restriction of the internal transcribed spacers (ITS1 and ITS2) and the 5.8S ribosomal DNA gene. Antonie van Leeuwenhoek 90:171–406
digestion_CfoI_HhaI_HinP1I	Ogataea_trehalophila	370	369	0.271003	Villa-Carvajal M. Querol A. and Belloch C. (2006). Identification of species in the genus Pichia by restriction of the internal transcribed spacers (ITS1 and ITS2) and the 5.8S ribosomal DNA gene. Antonie van Leeuwenhoek 90:171–406
digestion_CfoI_HhaI_HinP1I	Pichia_kluyveri	175	159	10.0629	Villa-Carvajal M. Querol A. and Belloch C. (2006). Identification of species in the genus Pichia by restriction of the internal transcribed spacers (ITS1 and ITS2) and the 5.8S ribosomal DNA gene. Antonie van Leeuwenhoek 90:171–406
digestion_CfoI_HhaI_HinP1I	Pichia_norvegensis	100	96	4.16667	Villa-Carvajal M. Querol A. and Belloch C. (2006). Identification of species in the genus Pichia by restriction of the internal transcribed spacers (ITS1 and ITS2) and the 5.8S ribosomal DNA gene. Antonie van Leeuwenhoek 90:171–406
digestion_CfoI_HhaI_HinP1I	Pichia_norvegensis	100	90	11.1111	Villa-Carvajal M. Querol A. and Belloch C. (2006). Identification of species in the genus Pichia by restriction of the internal transcribed spacers (ITS1 and ITS2) and the 5.8S ribosomal DNA gene. Antonie van Leeuwenhoek 90:171–406
digestion_CfoI_HhaI_HinP1I	Pichia_norvegensis	120	118	1.69492	Villa-Carvajal M. Querol A. and Belloch C. (2006). Identification of species in the genus Pichia by restriction of the internal transcribed spacers (ITS1 and ITS2) and the 5.8S ribosomal DNA gene. Antonie van Leeuwenhoek 90:171–406
digestion_CfoI_HhaI_HinP1I	Priceomyces_castillae	290	278	4.31655	Villa-Carvajal M. Querol A. and Belloch C. (2006). Identification of species in the genus Pichia by restriction of the internal transcribed spacers (ITS1 and ITS2) and the 5.8S ribosomal DNA gene. Antonie van Leeuwenhoek 90:171–406
digestion_CfoI_HhaI_HinP1I	Priceomyces_castillae	300	291	3.09278	Villa-Carvajal M. Querol A. and Belloch C. (2006). Identification of species in the genus Pichia by restriction of the internal transcribed spacers (ITS1 and ITS2) and the 5.8S ribosomal DNA gene. Antonie van Leeuwenhoek 90:171–406
digestion_CfoI_HhaI_HinP1I	Priceomyces_medius	290	280	3.57143	Villa-Carvajal M. Querol A. and Belloch C. (2006). Identification of species in the genus Pichia by restriction of the internal transcribed spacers (ITS1 and ITS2) and the 5.8S ribosomal DNA gene. Antonie van Leeuwenhoek 90:171–406
digestion_CfoI_HhaI_HinP1I	Priceomyces_medius	300	291	3.09278	Villa-Carvajal M. Querol A. and Belloch C. (2006). Identification of species in the genus Pichia by restriction of the internal transcribed spacers (ITS1 and ITS2) and the 5.8S ribosomal DNA gene. Antonie van Leeuwenhoek 90:171–406
digestion_CfoI_HhaI_HinP1I	Grigorovia_transvaalensis;Kazachstania_transvaalensis	310	304	1.97368	Fernández-Espinar M.T., Esteve-Zarzoso B., Querol A. and Barrio E. (2000). RFLP analysis of the ribosomal internal transcribed spacers and the 5.8S rRNA gene region of the genus Saccharomyces: a fast method for species identification and the differentiation of flor yeasts. Antonie van Leeuwenhoek, 78:87–97.
digestion_CfoI_HhaI_HinP1I	Grigorovia_transvaalensis;Kazachstania_transvaalensis	415	447	7.15884	Fernández-Espinar M.T., Esteve-Zarzoso B., Querol A. and Barrio E. (2000). RFLP analysis of the ribosomal internal transcribed spacers and the 5.8S rRNA gene region of the genus Saccharomyces: a fast method for species identification and the differentiation of flor yeasts. Antonie van Leeuwenhoek, 78:87–97.
digestion_CfoI_HhaI_HinP1I	Kazachstania_servazzii	90	88	2.27273	Fernández-Espinar M.T., Esteve-Zarzoso B., Querol A. and Barrio E. (2000). RFLP analysis of the ribosomal internal transcribed spacers and the 5.8S rRNA gene region of the genus Saccharomyces: a fast method for species identification and the differentiation of flor yeasts. Antonie van Leeuwenhoek, 78:87–97.
digestion_CfoI_HhaI_HinP1I	Kazachstania_servazzii	175	148	18.2432	Fernández-Espinar M.T., Esteve-Zarzoso B., Querol A. and Barrio E. (2000). RFLP analysis of the ribosomal internal transcribed spacers and the 5.8S rRNA gene region of the genus Saccharomyces: a fast method for species identification and the differentiation of flor yeasts. Antonie van Leeuwenhoek, 78:87–97.
digestion_CfoI_HhaI_HinP1I	Kazachstania_servazzii	200	193	3.62694	Fernández-Espinar M.T., Esteve-Zarzoso B., Querol A. and Barrio E. (2000). RFLP analysis of the ribosomal internal transcribed spacers and the 5.8S rRNA gene region of the genus Saccharomyces: a fast method for species identification and the differentiation of flor yeasts. Antonie van Leeuwenhoek, 78:87–97.
digestion_CfoI_HhaI_HinP1I	Kazachstania_servazzii	310	308	0.649351	Fernández-Espinar M.T., Esteve-Zarzoso B., Querol A. and Barrio E. (2000). RFLP analysis of the ribosomal internal transcribed spacers and the 5.8S rRNA gene region of the genus Saccharomyces: a fast method for species identification and the differentiation of flor yeasts. Antonie van Leeuwenhoek, 78:87–97.
digestion_CfoI_HhaI_HinP1I	Kazachstania_unispora	310	309	0.323625	Fernández-Espinar M.T., Esteve-Zarzoso B., Querol A. and Barrio E. (2000). RFLP analysis of the ribosomal internal transcribed spacers and the 5.8S rRNA gene region of the genus Saccharomyces: a fast method for species identification and the differentiation of flor yeasts. Antonie van Leeuwenhoek, 78:87–97.
digestion_CfoI_HhaI_HinP1I	Kazachstania_unispora	350	335	4.47761	Fernández-Espinar M.T., Esteve-Zarzoso B., Querol A. and Barrio E. (2000). RFLP analysis of the ribosomal internal transcribed spacers and the 5.8S rRNA gene region of the genus Saccharomyces: a fast method for species identification and the differentiation of flor yeasts. Antonie van Leeuwenhoek, 78:87–97.
digestion_CfoI_HhaI_HinP1I	Naumovozyma_castellii	100	102	1.96078	Fernández-Espinar M.T., Esteve-Zarzoso B., Querol A. and Barrio E. (2000). RFLP analysis of the ribosomal internal transcribed spacers and the 5.8S rRNA gene region of the genus Saccharomyces: a fast method for species identification and the differentiation of flor yeasts. Antonie van Leeuwenhoek, 78:87–97.
digestion_CfoI_HhaI_HinP1I	Naumovozyma_castellii	325	316	2.8481	Fernández-Espinar M.T., Esteve-Zarzoso B., Querol A. and Barrio E. (2000). RFLP analysis of the ribosomal internal transcribed spacers and the 5.8S rRNA gene region of the genus Saccharomyces: a fast method for species identification and the differentiation of flor yeasts. Antonie van Leeuwenhoek, 78:87–97.
digestion_CfoI_HhaI_HinP1I	Naumovozyma_castellii	350	344	1.74419	Fernández-Espinar M.T., Esteve-Zarzoso B., Querol A. and Barrio E. (2000). RFLP analysis of the ribosomal internal transcribed spacers and the 5.8S rRNA gene region of the genus Saccharomyces: a fast method for species identification and the differentiation of flor yeasts. Antonie van Leeuwenhoek, 78:87–97.
digestion_CfoI_HhaI_HinP1I	Naumovozyma_dairenensis	125	112	11.6071	Fernández-Espinar M.T., Esteve-Zarzoso B., Querol A. and Barrio E. (2000). RFLP analysis of the ribosomal internal transcribed spacers and the 5.8S rRNA gene region of the genus Saccharomyces: a fast method for species identification and the differentiation of flor yeasts. Antonie van Leeuwenhoek, 78:87–97.
digestion_CfoI_HhaI_HinP1I	Naumovozyma_dairenensis	330	331	0.302115	Fernández-Espinar M.T., Esteve-Zarzoso B., Querol A. and Barrio E. (2000). RFLP analysis of the ribosomal internal transcribed spacers and the 5.8S rRNA gene region of the genus Saccharomyces: a fast method for species identification and the differentiation of flor yeasts. Antonie van Leeuwenhoek, 78:87–97.
digestion_CfoI_HhaI_HinP1I	Naumovozyma_dairenensis	330	331	0.302115	Fernández-Espinar M.T., Esteve-Zarzoso B., Querol A. and Barrio E. (2000). RFLP analysis of the ribosomal internal transcribed spacers and the 5.8S rRNA gene region of the genus Saccharomyces: a fast method for species identification and the differentiation of flor yeasts. Antonie van Leeuwenhoek, 78:87–97.
digestion_CfoI_HhaI_HinP1I	Saccharomyces_cerevisiae	150	153	1.96078	Fernández-Espinar M.T., Esteve-Zarzoso B., Querol A. and Barrio E. (2000). RFLP analysis of the ribosomal internal transcribed spacers and the 5.8S rRNA gene region of the genus Saccharomyces: a fast method for species identification and the differentiation of flor yeasts. Antonie van Leeuwenhoek, 78:87–97.
digestion_CfoI_HhaI_HinP1I	Saccharomyces_cerevisiae	325	356	8.70787	Fernández-Espinar M.T., Esteve-Zarzoso B., Querol A. and Barrio E. (2000). RFLP analysis of the ribosomal internal transcribed spacers and the 5.8S rRNA gene region of the genus Saccharomyces: a fast method for species identification and the differentiation of flor yeasts. Antonie van Leeuwenhoek, 78:87–97.
digestion_CfoI_HhaI_HinP1I	Saccharomyces_cerevisiae	375	363	3.30579	Fernández-Espinar M.T., Esteve-Zarzoso B., Querol A. and Barrio E. (2000). RFLP analysis of the ribosomal internal transcribed spacers and the 5.8S rRNA gene region of the genus Saccharomyces: a fast method for species identification and the differentiation of flor yeasts. Antonie van Leeuwenhoek, 78:87–97.
digestion_CfoI_HhaI_HinP1I	Saccharomyces_kluyveri	80	78	2.5641	Fernández-Espinar M.T., Esteve-Zarzoso B., Querol A. and Barrio E. (2000). RFLP analysis of the ribosomal internal transcribed spacers and the 5.8S rRNA gene region of the genus Saccharomyces: a fast method for species identification and the differentiation of flor yeasts. Antonie van Leeuwenhoek, 78:87–97.
digestion_CfoI_HhaI_HinP1I	Saccharomyces_kluyveri	90	87	3.44828	Fernández-Espinar M.T., Esteve-Zarzoso B., Querol A. and Barrio E. (2000). RFLP analysis of the ribosomal internal transcribed spacers and the 5.8S rRNA gene region of the genus Saccharomyces: a fast method for species identification and the differentiation of flor yeasts. Antonie van Leeuwenhoek, 78:87–97.
digestion_CfoI_HhaI_HinP1I	Saccharomyces_kluyveri	210	200	5	Fernández-Espinar M.T., Esteve-Zarzoso B., Querol A. and Barrio E. (2000). RFLP analysis of the ribosomal internal transcribed spacers and the 5.8S rRNA gene region of the genus Saccharomyces: a fast method for species identification and the differentiation of flor yeasts. Antonie van Leeuwenhoek, 78:87–97.
digestion_CfoI_HhaI_HinP1I	Saccharomyces_kluyveri	320	310	3.22581	Fernández-Espinar M.T., Esteve-Zarzoso B., Querol A. and Barrio E. (2000). RFLP analysis of the ribosomal internal transcribed spacers and the 5.8S rRNA gene region of the genus Saccharomyces: a fast method for species identification and the differentiation of flor yeasts. Antonie van Leeuwenhoek, 78:87–97.
digestion_CfoI_HhaI_HinP1I	Hanseniaspora_guilliermondii	105	109	3.66972	Esteve-Zarzoso B., Peris-Torán M.J., Ramón D. and Querol A. (2001). Molecular characterisation of Hanseniaspora Species. Antonie van Leeuwenhoek 80:85–92.
digestion_CfoI_HhaI_HinP1I	Hanseniaspora_guilliermondii	310	311	0.321543	Esteve-Zarzoso B., Peris-Torán M.J., Ramón D. and Querol A. (2001). Molecular characterisation of Hanseniaspora Species. Antonie van Leeuwenhoek 80:85–92.
digestion_CfoI_HhaI_HinP1I	Hanseniaspora_guilliermondii	320	320	0	Esteve-Zarzoso B., Peris-Torán M.J., Ramón D. and Querol A. (2001). Molecular characterisation of Hanseniaspora Species. Antonie van Leeuwenhoek 80:85–92.
digestion_CfoI_HhaI_HinP1I	Hanseniaspora_osmophila	75	40	87.5	Esteve-Zarzoso B., Peris-Torán M.J., Ramón D. and Querol A. (2001). Molecular characterisation of Hanseniaspora Species. Antonie van Leeuwenhoek 80:85–92.
digestion_CfoI_HhaI_HinP1I	Hanseniaspora_osmophila	100	94	6.38298	Esteve-Zarzoso B., Peris-Torán M.J., Ramón D. and Querol A. (2001). Molecular characterisation of Hanseniaspora Species. Antonie van Leeuwenhoek 80:85–92.
digestion_CfoI_HhaI_HinP1I	Hanseniaspora_osmophila	140	143	2.0979	Esteve-Zarzoso B., Peris-Torán M.J., Ramón D. and Querol A. (2001). Molecular characterisation of Hanseniaspora Species. Antonie van Leeuwenhoek 80:85–92.
digestion_CfoI_HhaI_HinP1I	Hanseniaspora_osmophila	160	183	12.5683	Esteve-Zarzoso B., Peris-Torán M.J., Ramón D. and Querol A. (2001). Molecular characterisation of Hanseniaspora Species. Antonie van Leeuwenhoek 80:85–92.
digestion_CfoI_HhaI_HinP1I	Hanseniaspora_osmophila	290	264	9.84848	Esteve-Zarzoso B., Peris-Torán M.J., Ramón D. and Querol A. (2001). Molecular characterisation of Hanseniaspora Species. Antonie van Leeuwenhoek 80:85–92.
digestion_CfoI_HhaI_HinP1I	Hanseniaspora_uvarum	105	108	2.77778	Esteve-Zarzoso B., Peris-Torán M.J., Ramón D. and Querol A. (2001). Molecular characterisation of Hanseniaspora Species. Antonie van Leeuwenhoek 80:85–92.
digestion_CfoI_HhaI_HinP1I	Hanseniaspora_uvarum	310	311	0.321543	Esteve-Zarzoso B., Peris-Torán M.J., Ramón D. and Querol A. (2001). Molecular characterisation of Hanseniaspora Species. Antonie van Leeuwenhoek 80:85–92.
digestion_CfoI_HhaI_HinP1I	Hanseniaspora_uvarum	320	318	0.628931	Esteve-Zarzoso B., Peris-Torán M.J., Ramón D. and Querol A. (2001). Molecular characterisation of Hanseniaspora Species. Antonie van Leeuwenhoek 80:85–92.
digestion_CfoI_HhaI_HinP1I	Hanseniaspora_valbyensis	105	114	7.89474	Esteve-Zarzoso B., Peris-Torán M.J., Ramón D. and Querol A. (2001). Molecular characterisation of Hanseniaspora Species. Antonie van Leeuwenhoek 80:85–92.
digestion_CfoI_HhaI_HinP1I	Hanseniaspora_valbyensis	670	626	7.02875	Esteve-Zarzoso B., Peris-Torán M.J., Ramón D. and Querol A. (2001). Molecular characterisation of Hanseniaspora Species. Antonie van Leeuwenhoek 80:85–92.
digestion_CfoI_HhaI_HinP1I	Hanseniaspora_vineae	75	57	31.5789	Esteve-Zarzoso B., Peris-Torán M.J., Ramón D. and Querol A. (2001). Molecular characterisation of Hanseniaspora Species. Antonie van Leeuwenhoek 80:85–92.
digestion_CfoI_HhaI_HinP1I	Hanseniaspora_vineae	100	95	5.26316	Esteve-Zarzoso B., Peris-Torán M.J., Ramón D. and Querol A. (2001). Molecular characterisation of Hanseniaspora Species. Antonie van Leeuwenhoek 80:85–92.
digestion_CfoI_HhaI_HinP1I	Hanseniaspora_vineae	160	144	11.1111	Esteve-Zarzoso B., Peris-Torán M.J., Ramón D. and Querol A. (2001). Molecular characterisation of Hanseniaspora Species. Antonie van Leeuwenhoek 80:85–92.
digestion_CfoI_HhaI_HinP1I	Hanseniaspora_vineae	290	265	9.43396	Esteve-Zarzoso B., Peris-Torán M.J., Ramón D. and Querol A. (2001). Molecular characterisation of Hanseniaspora Species. Antonie van Leeuwenhoek 80:85–92.
digestion_CfoI_HhaI_HinP1I	Candida_albicans	250	250	0	Guillamón JM., Sabaté J., Barrio E., Cano J. & Querol A. (1998). Rapid identification of wine yeasts species based on RFLP analysis of the ribosomal ITS regions. Arch. Microbiol., 169:387–395
digestion_CfoI_HhaI_HinP1I	Candida_albicans	290	287	1.0453	Guillamón JM., Sabaté J., Barrio E., Cano J. & Querol A. (1998). Rapid identification of wine yeasts species based on RFLP analysis of the ribosomal ITS regions. Arch. Microbiol., 169:387–395
digestion_CfoI_HhaI_HinP1I	Torulaspora_delbrueckii	105	105	0	Guillamón JM., Sabaté J., Barrio E., Cano J. & Querol A. (1998). Rapid identification of wine yeasts species based on RFLP analysis of the ribosomal ITS regions. Arch. Microbiol., 169:387–401
digestion_CfoI_HhaI_HinP1I	Torulaspora_delbrueckii	140	137	2.18978	Guillamón JM., Sabaté J., Barrio E., Cano J. & Querol A. (1998). Rapid identification of wine yeasts species based on RFLP analysis of the ribosomal ITS regions. Arch. Microbiol., 169:387–401
digestion_CfoI_HhaI_HinP1I	Torulaspora_delbrueckii	210	220	4.54545	Guillamón JM., Sabaté J., Barrio E., Cano J. & Querol A. (1998). Rapid identification of wine yeasts species based on RFLP analysis of the ribosomal ITS regions. Arch. Microbiol., 169:387–401
digestion_CfoI_HhaI_HinP1I	Torulaspora_delbrueckii	330	327	0.917431	Guillamón JM., Sabaté J., Barrio E., Cano J. & Querol A. (1998). Rapid identification of wine yeasts species based on RFLP analysis of the ribosomal ITS regions. Arch. Microbiol., 169:387–401
digestion_CfoI_HhaI_HinP1I	Candida_parapsilosis	220	223	1.34529	Guillamón JM., Sabaté J., Barrio E., Cano J. & Querol A. (1998). Rapid identification of wine yeasts species based on RFLP analysis of the ribosomal ITS regions. Arch. Microbiol., 169:387–413
digestion_CfoI_HhaI_HinP1I	Candida_parapsilosis	290	298	2.68456	Guillamón JM., Sabaté J., Barrio E., Cano J. & Querol A. (1998). Rapid identification of wine yeasts species based on RFLP analysis of the ribosomal ITS regions. Arch. Microbiol., 169:387–413
digestion_CfoI_HhaI_HinP1I	Candida_sake	210	196	7.14286	Guillamón JM., Sabaté J., Barrio E., Cano J. & Querol A. (1998). Rapid identification of wine yeasts species based on RFLP analysis of the ribosomal ITS regions. Arch. Microbiol., 169:387–413
digestion_CfoI_HhaI_HinP1I	Candida_sake	250	234	6.83761	Guillamón JM., Sabaté J., Barrio E., Cano J. & Querol A. (1998). Rapid identification of wine yeasts species based on RFLP analysis of the ribosomal ITS regions. Arch. Microbiol., 169:387–413
digestion_CfoI_HhaI_HinP1I	Candida_tropicalis	250	239	4.60251	Guillamón JM., Sabaté J., Barrio E., Cano J. & Querol A. (1998). Rapid identification of wine yeasts species based on RFLP analysis of the ribosomal ITS regions. Arch. Microbiol., 169:387–413
digestion_CfoI_HhaI_HinP1I	Candida_tropicalis	280	287	2.43902	Guillamón JM., Sabaté J., Barrio E., Cano J. & Querol A. (1998). Rapid identification of wine yeasts species based on RFLP analysis of the ribosomal ITS regions. Arch. Microbiol., 169:387–413
digestion_CfoI_HhaI_HinP1I	Kregervanrija_fluxuum	170	180	5.55556	Guillamón JM., Sabaté J., Barrio E., Cano J. & Querol A. (1998). Rapid identification of wine yeasts species based on RFLP analysis of the ribosomal ITS regions. Arch. Microbiol., 169:387–434
digestion_CfoI_HhaI_HinP1I	Kregervanrija_fluxuum	180	180	0	Guillamón JM., Sabaté J., Barrio E., Cano J. & Querol A. (1998). Rapid identification of wine yeasts species based on RFLP analysis of the ribosomal ITS regions. Arch. Microbiol., 169:387–434
digestion_CfoI_HhaI_HinP1I	Hanseniaspora_uvarum	105	108	2.77778	Guillamón JM., Sabaté J., Barrio E., Cano J. & Querol A. (1998). Rapid identification of wine yeasts species based on RFLP analysis of the ribosomal ITS regions. Arch. Microbiol., 169:387–443
digestion_CfoI_HhaI_HinP1I	Hanseniaspora_uvarum	105	108	2.77778	Guillamón JM., Sabaté J., Barrio E., Cano J. & Querol A. (1998). Rapid identification of wine yeasts species based on RFLP analysis of the ribosomal ITS regions. Arch. Microbiol., 169:387–443
digestion_CfoI_HhaI_HinP1I	Hanseniaspora_uvarum	310	311	0.321543	Guillamón JM., Sabaté J., Barrio E., Cano J. & Querol A. (1998). Rapid identification of wine yeasts species based on RFLP analysis of the ribosomal ITS regions. Arch. Microbiol., 169:387–443
digestion_CfoI_HhaI_HinP1I	Hanseniaspora_uvarum	315	311	1.28617	Guillamón JM., Sabaté J., Barrio E., Cano J. & Querol A. (1998). Rapid identification of wine yeasts species based on RFLP analysis of the ribosomal ITS regions. Arch. Microbiol., 169:387–443
digestion_CfoI_HhaI_HinP1I	Hanseniaspora_uvarum	320	318	0.628931	Guillamón JM., Sabaté J., Barrio E., Cano J. & Querol A. (1998). Rapid identification of wine yeasts species based on RFLP analysis of the ribosomal ITS regions. Arch. Microbiol., 169:387–443
digestion_CfoI_HhaI_HinP1I	Hanseniaspora_uvarum	320	318	0.628931	Guillamón JM., Sabaté J., Barrio E., Cano J. & Querol A. (1998). Rapid identification of wine yeasts species based on RFLP analysis of the ribosomal ITS regions. Arch. Microbiol., 169:387–443
digestion_CfoI_HhaI_HinP1I	Metschnikowia_aff_pulcherrima	100	90	11.1111	Guillamón JM., Sabaté J., Barrio E., Cano J. & Querol A. (1998). Rapid identification of wine yeasts species based on RFLP analysis of the ribosomal ITS regions. Arch. Microbiol., 169:387–452
digestion_CfoI_HhaI_HinP1I	Metschnikowia_aff_pulcherrima	210	208	0.961538	Guillamón JM., Sabaté J., Barrio E., Cano J. & Querol A. (1998). Rapid identification of wine yeasts species based on RFLP analysis of the ribosomal ITS regions. Arch. Microbiol., 169:387–452
digestion_CfoI_HhaI_HinP1I	Pichia_kluyveri	80	69	15.942	Guillamón JM., Sabaté J., Barrio E., Cano J. & Querol A. (1998). Rapid identification of wine yeasts species based on RFLP analysis of the ribosomal ITS regions. Arch. Microbiol., 169:387–458
digestion_CfoI_HhaI_HinP1I	Pichia_kluyveri	115	69	66.6667	Guillamón JM., Sabaté J., Barrio E., Cano J. & Querol A. (1998). Rapid identification of wine yeasts species based on RFLP analysis of the ribosomal ITS regions. Arch. Microbiol., 169:387–458
digestion_CfoI_HhaI_HinP1I	Pichia_kluyveri	170	159	6.91824	Guillamón JM., Sabaté J., Barrio E., Cano J. & Querol A. (1998). Rapid identification of wine yeasts species based on RFLP analysis of the ribosomal ITS regions. Arch. Microbiol., 169:387–458
digestion_CfoI_HhaI_HinP1I	Rhodotorula_mucilaginosa	240	220	9.09091	Guillamón JM., Sabaté J., Barrio E., Cano J. & Querol A. (1998). Rapid identification of wine yeasts species based on RFLP analysis of the ribosomal ITS regions. Arch. Microbiol., 169:387–473
digestion_CfoI_HhaI_HinP1I	Rhodotorula_mucilaginosa	320	301	6.31229	Guillamón JM., Sabaté J., Barrio E., Cano J. & Querol A. (1998). Rapid identification of wine yeasts species based on RFLP analysis of the ribosomal ITS regions. Arch. Microbiol., 169:387–473
digestion_CfoI_HhaI_HinP1I	Saccharomyces_cerevisiae	365	356	2.52809	Guillamón JM., Sabaté J., Barrio E., Cano J. & Querol A. (1998). Rapid identification of wine yeasts species based on RFLP analysis of the ribosomal ITS regions. Arch. Microbiol., 169:387–473
digestion_CfoI_HhaI_HinP1I	Saccharomyces_cerevisiae	385	363	6.06061	Guillamón JM., Sabaté J., Barrio E., Cano J. & Querol A. (1998). Rapid identification of wine yeasts species based on RFLP analysis of the ribosomal ITS regions. Arch. Microbiol., 169:387–473
digestion_CfoI_HhaI_HinP1I	Zygosaccharomyces_rouxii	175	161	8.69565	Guillamón JM., Sabaté J., Barrio E., Cano J. & Querol A. (1998). Rapid identification of wine yeasts species based on RFLP analysis of the ribosomal ITS regions. Arch. Microbiol., 169:387–488
digestion_CfoI_HhaI_HinP1I	Zygosaccharomyces_rouxii	205	192	6.77083	Guillamón JM., Sabaté J., Barrio E., Cano J. & Querol A. (1998). Rapid identification of wine yeasts species based on RFLP analysis of the ribosomal ITS regions. Arch. Microbiol., 169:387–488
digestion_CfoI_HhaI_HinP1I	Zygosaccharomyces_rouxii	295	271	8.85609	Guillamón JM., Sabaté J., Barrio E., Cano J. & Querol A. (1998). Rapid identification of wine yeasts species based on RFLP analysis of the ribosomal ITS regions. Arch. Microbiol., 169:387–488
digestion_CfoI_HhaI_HinP1I	Candida_albicans	260	250	4	Esteve-Zarzoso B., Belloch C., Uruburu F. and Querol A. (1999). Identification of yeasts by RFLP analysis of the 5.8S rRNA gene and the two ribosomal internal transcribed spacers. Int. J. Syst. Bacteriol., 49 (Pt 1):329–337.
digestion_CfoI_HhaI_HinP1I	Candida_albicans	290	287	1.0453	Esteve-Zarzoso B., Belloch C., Uruburu F. and Querol A. (1999). Identification of yeasts by RFLP analysis of the 5.8S rRNA gene and the two ribosomal internal transcribed spacers. Int. J. Syst. Bacteriol., 49 (Pt 1):329–337.
digestion_CfoI_HhaI_HinP1I	Candida_haemuloni	170	165	3.0303	Esteve-Zarzoso B., Belloch C., Uruburu F. and Querol A. (1999). Identification of yeasts by RFLP analysis of the 5.8S rRNA gene and the two ribosomal internal transcribed spacers. Int. J. Syst. Bacteriol., 49 (Pt 1):329–337.
digestion_CfoI_HhaI_HinP1I	Candida_haemuloni	230	210	9.52381	Esteve-Zarzoso B., Belloch C., Uruburu F. and Querol A. (1999). Identification of yeasts by RFLP analysis of the 5.8S rRNA gene and the two ribosomal internal transcribed spacers. Int. J. Syst. Bacteriol., 49 (Pt 1):329–337.
digestion_CfoI_HhaI_HinP1I	Candida_incommunis	400	405	1.23457	Esteve-Zarzoso B., Belloch C., Uruburu F. and Querol A. (1999). Identification of yeasts by RFLP analysis of the 5.8S rRNA gene and the two ribosomal internal transcribed spacers. Int. J. Syst. Bacteriol., 49 (Pt 1):329–337.
digestion_CfoI_HhaI_HinP1I	Candida_membranifaciens_subs_flavinogenes	295	288	2.43056	Esteve-Zarzoso B., Belloch C., Uruburu F. and Querol A. (1999). Identification of yeasts by RFLP analysis of the 5.8S rRNA gene and the two ribosomal internal transcribed spacers. Int. J. Syst. Bacteriol., 49 (Pt 1):329–337.
digestion_CfoI_HhaI_HinP1I	Candida_membranifaciens_subs_flavinogenes	295	288	2.43056	Esteve-Zarzoso B., Belloch C., Uruburu F. and Querol A. (1999). Identification of yeasts by RFLP analysis of the 5.8S rRNA gene and the two ribosomal internal transcribed spacers. Int. J. Syst. Bacteriol., 49 (Pt 1):329–337.
digestion_CfoI_HhaI_HinP1I	Candida_montana	230	219	5.02283	Esteve-Zarzoso B., Belloch C., Uruburu F. and Querol A. (1999). Identification of yeasts by RFLP analysis of the 5.8S rRNA gene and the two ribosomal internal transcribed spacers. Int. J. Syst. Bacteriol., 49 (Pt 1):329–337.
digestion_CfoI_HhaI_HinP1I	Candida_montana	250	239	4.60251	Esteve-Zarzoso B., Belloch C., Uruburu F. and Querol A. (1999). Identification of yeasts by RFLP analysis of the 5.8S rRNA gene and the two ribosomal internal transcribed spacers. Int. J. Syst. Bacteriol., 49 (Pt 1):329–337.
digestion_CfoI_HhaI_HinP1I	Candida_parapsilosis	240	223	7.62332	Esteve-Zarzoso B., Belloch C., Uruburu F. and Querol A. (1999). Identification of yeasts by RFLP analysis of the 5.8S rRNA gene and the two ribosomal internal transcribed spacers. Int. J. Syst. Bacteriol., 49 (Pt 1):329–337.
digestion_CfoI_HhaI_HinP1I	Candida_parapsilosis	300	298	0.671141	Esteve-Zarzoso B., Belloch C., Uruburu F. and Querol A. (1999). Identification of yeasts by RFLP analysis of the 5.8S rRNA gene and the two ribosomal internal transcribed spacers. Int. J. Syst. Bacteriol., 49 (Pt 1):329–337.
digestion_CfoI_HhaI_HinP1I	Candida_sake	200	196	2.04082	Esteve-Zarzoso B., Belloch C., Uruburu F. and Querol A. (1999). Identification of yeasts by RFLP analysis of the 5.8S rRNA gene and the two ribosomal internal transcribed spacers. Int. J. Syst. Bacteriol., 49 (Pt 1):329–337.
digestion_CfoI_HhaI_HinP1I	Candida_sake	250	234	6.83761	Esteve-Zarzoso B., Belloch C., Uruburu F. and Querol A. (1999). Identification of yeasts by RFLP analysis of the 5.8S rRNA gene and the two ribosomal internal transcribed spacers. Int. J. Syst. Bacteriol., 49 (Pt 1):329–337.
digestion_CfoI_HhaI_HinP1I	Candida_tropicalis	250	239	4.60251	Esteve-Zarzoso B., Belloch C., Uruburu F. and Querol A. (1999). Identification of yeasts by RFLP analysis of the 5.8S rRNA gene and the two ribosomal internal transcribed spacers. Int. J. Syst. Bacteriol., 49 (Pt 1):329–337.
digestion_CfoI_HhaI_HinP1I	Candida_tropicalis	280	287	2.43902	Esteve-Zarzoso B., Belloch C., Uruburu F. and Querol A. (1999). Identification of yeasts by RFLP analysis of the 5.8S rRNA gene and the two ribosomal internal transcribed spacers. Int. J. Syst. Bacteriol., 49 (Pt 1):329–337.
digestion_CfoI_HhaI_HinP1I	Cyberlindnera_fabianii	200	196	2.04082	Esteve-Zarzoso B., Belloch C., Uruburu F. and Querol A. (1999). Identification of yeasts by RFLP analysis of the 5.8S rRNA gene and the two ribosomal internal transcribed spacers. Int. J. Syst. Bacteriol., 49 (Pt 1):329–337.
digestion_CfoI_HhaI_HinP1I	Cyberlindnera_fabianii	290	284	2.11268	Esteve-Zarzoso B., Belloch C., Uruburu F. and Querol A. (1999). Identification of yeasts by RFLP analysis of the 5.8S rRNA gene and the two ribosomal internal transcribed spacers. Int. J. Syst. Bacteriol., 49 (Pt 1):329–337.
digestion_CfoI_HhaI_HinP1I	Cyberlindnera_fabianii	290	284	2.11268	Esteve-Zarzoso B., Belloch C., Uruburu F. and Querol A. (1999). Identification of yeasts by RFLP analysis of the 5.8S rRNA gene and the two ribosomal internal transcribed spacers. Int. J. Syst. Bacteriol., 49 (Pt 1):329–337.
digestion_CfoI_HhaI_HinP1I	Groenewaldozyma_salmanticensis	200	197	1.52284	Esteve-Zarzoso B., Belloch C., Uruburu F. and Querol A. (1999). Identification of yeasts by RFLP analysis of the 5.8S rRNA gene and the two ribosomal internal transcribed spacers. Int. J. Syst. Bacteriol., 49 (Pt 1):329–337.
digestion_CfoI_HhaI_HinP1I	Groenewaldozyma_salmanticensis	240	227	5.72687	Esteve-Zarzoso B., Belloch C., Uruburu F. and Querol A. (1999). Identification of yeasts by RFLP analysis of the 5.8S rRNA gene and the two ribosomal internal transcribed spacers. Int. J. Syst. Bacteriol., 49 (Pt 1):329–337.
digestion_CfoI_HhaI_HinP1I	Hanseniaspora_guilliermondii	105	109	3.66972	Esteve-Zarzoso B., Belloch C., Uruburu F. and Querol A. (1999). Identification of yeasts by RFLP analysis of the 5.8S rRNA gene and the two ribosomal internal transcribed spacers. Int. J. Syst. Bacteriol., 49 (Pt 1):329–337.
digestion_CfoI_HhaI_HinP1I	Hanseniaspora_guilliermondii	310	311	0.321543	Esteve-Zarzoso B., Belloch C., Uruburu F. and Querol A. (1999). Identification of yeasts by RFLP analysis of the 5.8S rRNA gene and the two ribosomal internal transcribed spacers. Int. J. Syst. Bacteriol., 49 (Pt 1):329–337.
digestion_CfoI_HhaI_HinP1I	Hanseniaspora_guilliermondii	320	320	0	Esteve-Zarzoso B., Belloch C., Uruburu F. and Querol A. (1999). Identification of yeasts by RFLP analysis of the 5.8S rRNA gene and the two ribosomal internal transcribed spacers. Int. J. Syst. Bacteriol., 49 (Pt 1):329–337.
digestion_CfoI_HhaI_HinP1I	Hanseniaspora_osmophila	75	40	87.5	Esteve-Zarzoso B., Belloch C., Uruburu F. and Querol A. (1999). Identification of yeasts by RFLP analysis of the 5.8S rRNA gene and the two ribosomal internal transcribed spacers. Int. J. Syst. Bacteriol., 49 (Pt 1):329–337.
digestion_CfoI_HhaI_HinP1I	Hanseniaspora_osmophila	95	94	1.06383	Esteve-Zarzoso B., Belloch C., Uruburu F. and Querol A. (1999). Identification of yeasts by RFLP analysis of the 5.8S rRNA gene and the two ribosomal internal transcribed spacers. Int. J. Syst. Bacteriol., 49 (Pt 1):329–337.
digestion_CfoI_HhaI_HinP1I	Hanseniaspora_osmophila	135	143	5.59441	Esteve-Zarzoso B., Belloch C., Uruburu F. and Querol A. (1999). Identification of yeasts by RFLP analysis of the 5.8S rRNA gene and the two ribosomal internal transcribed spacers. Int. J. Syst. Bacteriol., 49 (Pt 1):329–337.
digestion_CfoI_HhaI_HinP1I	Hanseniaspora_osmophila	150	183	18.0328	Esteve-Zarzoso B., Belloch C., Uruburu F. and Querol A. (1999). Identification of yeasts by RFLP analysis of the 5.8S rRNA gene and the two ribosomal internal transcribed spacers. Int. J. Syst. Bacteriol., 49 (Pt 1):329–337.
digestion_CfoI_HhaI_HinP1I	Hanseniaspora_osmophila	275	264	4.16667	Esteve-Zarzoso B., Belloch C., Uruburu F. and Querol A. (1999). Identification of yeasts by RFLP analysis of the 5.8S rRNA gene and the two ribosomal internal transcribed spacers. Int. J. Syst. Bacteriol., 49 (Pt 1):329–337.
digestion_CfoI_HhaI_HinP1I	Hanseniaspora_uvarum	105	108	2.77778	Esteve-Zarzoso B., Belloch C., Uruburu F. and Querol A. (1999). Identification of yeasts by RFLP analysis of the 5.8S rRNA gene and the two ribosomal internal transcribed spacers. Int. J. Syst. Bacteriol., 49 (Pt 1):329–337.
digestion_CfoI_HhaI_HinP1I	Hanseniaspora_uvarum	310	311	0.321543	Esteve-Zarzoso B., Belloch C., Uruburu F. and Querol A. (1999). Identification of yeasts by RFLP analysis of the 5.8S rRNA gene and the two ribosomal internal transcribed spacers. Int. J. Syst. Bacteriol., 49 (Pt 1):329–337.
digestion_CfoI_HhaI_HinP1I	Hanseniaspora_uvarum	320	318	0.628931	Esteve-Zarzoso B., Belloch C., Uruburu F. and Querol A. (1999). Identification of yeasts by RFLP analysis of the 5.8S rRNA gene and the two ribosomal internal transcribed spacers. Int. J. Syst. Bacteriol., 49 (Pt 1):329–337.
digestion_CfoI_HhaI_HinP1I	Hanseniaspora_valbyensis	120	114	5.26316	Esteve-Zarzoso B., Belloch C., Uruburu F. and Querol A. (1999). Identification of yeasts by RFLP analysis of the 5.8S rRNA gene and the two ribosomal internal transcribed spacers. Int. J. Syst. Bacteriol., 49 (Pt 1):329–337.
digestion_CfoI_HhaI_HinP1I	Hanseniaspora_valbyensis	630	626	0.638978	Esteve-Zarzoso B., Belloch C., Uruburu F. and Querol A. (1999). Identification of yeasts by RFLP analysis of the 5.8S rRNA gene and the two ribosomal internal transcribed spacers. Int. J. Syst. Bacteriol., 49 (Pt 1):329–337.
digestion_CfoI_HhaI_HinP1I	Kazachstania_exigua	90	78	15.3846	Esteve-Zarzoso B., Belloch C., Uruburu F. and Querol A. (1999). Identification of yeasts by RFLP analysis of the 5.8S rRNA gene and the two ribosomal internal transcribed spacers. Int. J. Syst. Bacteriol., 49 (Pt 1):329–337.
digestion_CfoI_HhaI_HinP1I	Kazachstania_exigua	200	290	31.0345	Esteve-Zarzoso B., Belloch C., Uruburu F. and Querol A. (1999). Identification of yeasts by RFLP analysis of the 5.8S rRNA gene and the two ribosomal internal transcribed spacers. Int. J. Syst. Bacteriol., 49 (Pt 1):329–337.
digestion_CfoI_HhaI_HinP1I	Kazachstania_exigua	320	348	8.04598	Esteve-Zarzoso B., Belloch C., Uruburu F. and Querol A. (1999). Identification of yeasts by RFLP analysis of the 5.8S rRNA gene and the two ribosomal internal transcribed spacers. Int. J. Syst. Bacteriol., 49 (Pt 1):329–337.
digestion_CfoI_HhaI_HinP1I	Kazachstania_humilis	140	143	2.0979	Esteve-Zarzoso B., Belloch C., Uruburu F. and Querol A. (1999). Identification of yeasts by RFLP analysis of the 5.8S rRNA gene and the two ribosomal internal transcribed spacers. Int. J. Syst. Bacteriol., 49 (Pt 1):329–337.
digestion_CfoI_HhaI_HinP1I	Kazachstania_humilis	160	169	5.32544	Esteve-Zarzoso B., Belloch C., Uruburu F. and Querol A. (1999). Identification of yeasts by RFLP analysis of the 5.8S rRNA gene and the two ribosomal internal transcribed spacers. Int. J. Syst. Bacteriol., 49 (Pt 1):329–337.
digestion_CfoI_HhaI_HinP1I	Kazachstania_humilis	265	248	6.85484	Esteve-Zarzoso B., Belloch C., Uruburu F. and Querol A. (1999). Identification of yeasts by RFLP analysis of the 5.8S rRNA gene and the two ribosomal internal transcribed spacers. Int. J. Syst. Bacteriol., 49 (Pt 1):329–337.
digestion_CfoI_HhaI_HinP1I	Kluyveromyces_aestuarii	65	64	1.5625	Esteve-Zarzoso B., Belloch C., Uruburu F. and Querol A. (1999). Identification of yeasts by RFLP analysis of the 5.8S rRNA gene and the two ribosomal internal transcribed spacers. Int. J. Syst. Bacteriol., 49 (Pt 1):329–337.
digestion_CfoI_HhaI_HinP1I	Kluyveromyces_aestuarii	125	123	1.62602	Esteve-Zarzoso B., Belloch C., Uruburu F. and Querol A. (1999). Identification of yeasts by RFLP analysis of the 5.8S rRNA gene and the two ribosomal internal transcribed spacers. Int. J. Syst. Bacteriol., 49 (Pt 1):329–337.
digestion_CfoI_HhaI_HinP1I	Kluyveromyces_aestuarii	165	159	3.77358	Esteve-Zarzoso B., Belloch C., Uruburu F. and Querol A. (1999). Identification of yeasts by RFLP analysis of the 5.8S rRNA gene and the two ribosomal internal transcribed spacers. Int. J. Syst. Bacteriol., 49 (Pt 1):329–337.
digestion_CfoI_HhaI_HinP1I	Kluyveromyces_aestuarii	285	283	0.706714	Esteve-Zarzoso B., Belloch C., Uruburu F. and Querol A. (1999). Identification of yeasts by RFLP analysis of the 5.8S rRNA gene and the two ribosomal internal transcribed spacers. Int. J. Syst. Bacteriol., 49 (Pt 1):329–337.
digestion_CfoI_HhaI_HinP1I	Kluyveromyces_dobzhanskii	90	83	8.43373	Esteve-Zarzoso B., Belloch C., Uruburu F. and Querol A. (1999). Identification of yeasts by RFLP analysis of the 5.8S rRNA gene and the two ribosomal internal transcribed spacers. Int. J. Syst. Bacteriol., 49 (Pt 1):329–337.
digestion_CfoI_HhaI_HinP1I	Kluyveromyces_dobzhanskii	165	157	5.09554	Esteve-Zarzoso B., Belloch C., Uruburu F. and Querol A. (1999). Identification of yeasts by RFLP analysis of the 5.8S rRNA gene and the two ribosomal internal transcribed spacers. Int. J. Syst. Bacteriol., 49 (Pt 1):329–337.
digestion_CfoI_HhaI_HinP1I	Kluyveromyces_dobzhanskii	190	186	2.15054	Esteve-Zarzoso B., Belloch C., Uruburu F. and Querol A. (1999). Identification of yeasts by RFLP analysis of the 5.8S rRNA gene and the two ribosomal internal transcribed spacers. Int. J. Syst. Bacteriol., 49 (Pt 1):329–337.
digestion_CfoI_HhaI_HinP1I	Kluyveromyces_dobzhanskii	285	285	0	Esteve-Zarzoso B., Belloch C., Uruburu F. and Querol A. (1999). Identification of yeasts by RFLP analysis of the 5.8S rRNA gene and the two ribosomal internal transcribed spacers. Int. J. Syst. Bacteriol., 49 (Pt 1):329–337.
digestion_CfoI_HhaI_HinP1I	Kluyveromyces_marxianus	90	84	7.14286	Esteve-Zarzoso B., Belloch C., Uruburu F. and Querol A. (1999). Identification of yeasts by RFLP analysis of the 5.8S rRNA gene and the two ribosomal internal transcribed spacers. Int. J. Syst. Bacteriol., 49 (Pt 1):329–337.
digestion_CfoI_HhaI_HinP1I	Kluyveromyces_marxianus	90	84	7.14286	Esteve-Zarzoso B., Belloch C., Uruburu F. and Querol A. (1999). Identification of yeasts by RFLP analysis of the 5.8S rRNA gene and the two ribosomal internal transcribed spacers. Int. J. Syst. Bacteriol., 49 (Pt 1):329–337.
digestion_CfoI_HhaI_HinP1I	Kluyveromyces_marxianus	165	159	3.77358	Esteve-Zarzoso B., Belloch C., Uruburu F. and Querol A. (1999). Identification of yeasts by RFLP analysis of the 5.8S rRNA gene and the two ribosomal internal transcribed spacers. Int. J. Syst. Bacteriol., 49 (Pt 1):329–337.
digestion_CfoI_HhaI_HinP1I	Kluyveromyces_marxianus	165	159	3.77358	Esteve-Zarzoso B., Belloch C., Uruburu F. and Querol A. (1999). Identification of yeasts by RFLP analysis of the 5.8S rRNA gene and the two ribosomal internal transcribed spacers. Int. J. Syst. Bacteriol., 49 (Pt 1):329–337.
digestion_CfoI_HhaI_HinP1I	Kluyveromyces_marxianus	185	185	0	Esteve-Zarzoso B., Belloch C., Uruburu F. and Querol A. (1999). Identification of yeasts by RFLP analysis of the 5.8S rRNA gene and the two ribosomal internal transcribed spacers. Int. J. Syst. Bacteriol., 49 (Pt 1):329–337.
digestion_CfoI_HhaI_HinP1I	Kluyveromyces_marxianus	190	185	2.7027	Esteve-Zarzoso B., Belloch C., Uruburu F. and Querol A. (1999). Identification of yeasts by RFLP analysis of the 5.8S rRNA gene and the two ribosomal internal transcribed spacers. Int. J. Syst. Bacteriol., 49 (Pt 1):329–337.
digestion_CfoI_HhaI_HinP1I	Kluyveromyces_marxianus	190	185	2.7027	Esteve-Zarzoso B., Belloch C., Uruburu F. and Querol A. (1999). Identification of yeasts by RFLP analysis of the 5.8S rRNA gene and the two ribosomal internal transcribed spacers. Int. J. Syst. Bacteriol., 49 (Pt 1):329–337.
digestion_CfoI_HhaI_HinP1I	Kluyveromyces_marxianus	285	284	0.352113	Esteve-Zarzoso B., Belloch C., Uruburu F. and Querol A. (1999). Identification of yeasts by RFLP analysis of the 5.8S rRNA gene and the two ribosomal internal transcribed spacers. Int. J. Syst. Bacteriol., 49 (Pt 1):329–337.
digestion_CfoI_HhaI_HinP1I	Kluyveromyces_marxianus	285	284	0.352113	Esteve-Zarzoso B., Belloch C., Uruburu F. and Querol A. (1999). Identification of yeasts by RFLP analysis of the 5.8S rRNA gene and the two ribosomal internal transcribed spacers. Int. J. Syst. Bacteriol., 49 (Pt 1):329–337.
digestion_CfoI_HhaI_HinP1I	Kluyveromyces_marxianus	285	284	0.352113	Esteve-Zarzoso B., Belloch C., Uruburu F. and Querol A. (1999). Identification of yeasts by RFLP analysis of the 5.8S rRNA gene and the two ribosomal internal transcribed spacers. Int. J. Syst. Bacteriol., 49 (Pt 1):329–337.
digestion_CfoI_HhaI_HinP1I	Kluyveromyces_wickerhamii	165	159	3.77358	Esteve-Zarzoso B., Belloch C., Uruburu F. and Querol A. (1999). Identification of yeasts by RFLP analysis of the 5.8S rRNA gene and the two ribosomal internal transcribed spacers. Int. J. Syst. Bacteriol., 49 (Pt 1):329–337.
digestion_CfoI_HhaI_HinP1I	Kluyveromyces_wickerhamii	190	185	2.7027	Esteve-Zarzoso B., Belloch C., Uruburu F. and Querol A. (1999). Identification of yeasts by RFLP analysis of the 5.8S rRNA gene and the two ribosomal internal transcribed spacers. Int. J. Syst. Bacteriol., 49 (Pt 1):329–337.
digestion_CfoI_HhaI_HinP1I	Kluyveromyces_wickerhamii	285	284	0.352113	Esteve-Zarzoso B., Belloch C., Uruburu F. and Querol A. (1999). Identification of yeasts by RFLP analysis of the 5.8S rRNA gene and the two ribosomal internal transcribed spacers. Int. J. Syst. Bacteriol., 49 (Pt 1):329–337.
digestion_CfoI_HhaI_HinP1I	Kregervanrija_delftensis	60	70	14.2857	Esteve-Zarzoso B., Belloch C., Uruburu F. and Querol A. (1999). Identification of yeasts by RFLP analysis of the 5.8S rRNA gene and the two ribosomal internal transcribed spacers. Int. J. Syst. Bacteriol., 49 (Pt 1):329–337.
digestion_CfoI_HhaI_HinP1I	Kregervanrija_delftensis	180	180	0	Esteve-Zarzoso B., Belloch C., Uruburu F. and Querol A. (1999). Identification of yeasts by RFLP analysis of the 5.8S rRNA gene and the two ribosomal internal transcribed spacers. Int. J. Syst. Bacteriol., 49 (Pt 1):329–337.
digestion_CfoI_HhaI_HinP1I	Kregervanrija_delftensis	260	239	8.78661	Esteve-Zarzoso B., Belloch C., Uruburu F. and Querol A. (1999). Identification of yeasts by RFLP analysis of the 5.8S rRNA gene and the two ribosomal internal transcribed spacers. Int. J. Syst. Bacteriol., 49 (Pt 1):329–337.
digestion_CfoI_HhaI_HinP1I	Kregervanrija_fluxuum	180	180	0	Esteve-Zarzoso B., Belloch C., Uruburu F. and Querol A. (1999). Identification of yeasts by RFLP analysis of the 5.8S rRNA gene and the two ribosomal internal transcribed spacers. Int. J. Syst. Bacteriol., 49 (Pt 1):329–337.
digestion_CfoI_HhaI_HinP1I	Kregervanrija_fluxuum	230	227	1.32159	Esteve-Zarzoso B., Belloch C., Uruburu F. and Querol A. (1999). Identification of yeasts by RFLP analysis of the 5.8S rRNA gene and the two ribosomal internal transcribed spacers. Int. J. Syst. Bacteriol., 49 (Pt 1):329–337.
digestion_CfoI_HhaI_HinP1I	Kregervanrija_fluxuum	230	227	1.32159	Esteve-Zarzoso B., Belloch C., Uruburu F. and Querol A. (1999). Identification of yeasts by RFLP analysis of the 5.8S rRNA gene and the two ribosomal internal transcribed spacers. Int. J. Syst. Bacteriol., 49 (Pt 1):329–337.
digestion_CfoI_HhaI_HinP1I	Kregervanrija_fluxuum	230	227	1.32159	Esteve-Zarzoso B., Belloch C., Uruburu F. and Querol A. (1999). Identification of yeasts by RFLP analysis of the 5.8S rRNA gene and the two ribosomal internal transcribed spacers. Int. J. Syst. Bacteriol., 49 (Pt 1):329–337.
digestion_CfoI_HhaI_HinP1I	Lachancea_fermentati	280	277	1.08303	Esteve-Zarzoso B., Belloch C., Uruburu F. and Querol A. (1999). Identification of yeasts by RFLP analysis of the 5.8S rRNA gene and the two ribosomal internal transcribed spacers. Int. J. Syst. Bacteriol., 49 (Pt 1):329–337.
digestion_CfoI_HhaI_HinP1I	Lachancea_fermentati	310	308	0.649351	Esteve-Zarzoso B., Belloch C., Uruburu F. and Querol A. (1999). Identification of yeasts by RFLP analysis of the 5.8S rRNA gene and the two ribosomal internal transcribed spacers. Int. J. Syst. Bacteriol., 49 (Pt 1):329–337.
digestion_CfoI_HhaI_HinP1I	Lachancea_thermotolerans	285	285	0	Esteve-Zarzoso B., Belloch C., Uruburu F. and Querol A. (1999). Identification of yeasts by RFLP analysis of the 5.8S rRNA gene and the two ribosomal internal transcribed spacers. Int. J. Syst. Bacteriol., 49 (Pt 1):329–337.
digestion_CfoI_HhaI_HinP1I	Lachancea_thermotolerans	315	307	2.60586	Esteve-Zarzoso B., Belloch C., Uruburu F. and Querol A. (1999). Identification of yeasts by RFLP analysis of the 5.8S rRNA gene and the two ribosomal internal transcribed spacers. Int. J. Syst. Bacteriol., 49 (Pt 1):329–337.
digestion_CfoI_HhaI_HinP1I	Lachancea_waltii	285	285	0	Esteve-Zarzoso B., Belloch C., Uruburu F. and Querol A. (1999). Identification of yeasts by RFLP analysis of the 5.8S rRNA gene and the two ribosomal internal transcribed spacers. Int. J. Syst. Bacteriol., 49 (Pt 1):329–337.
digestion_CfoI_HhaI_HinP1I	Lachancea_waltii	315	307	2.60586	Esteve-Zarzoso B., Belloch C., Uruburu F. and Querol A. (1999). Identification of yeasts by RFLP analysis of the 5.8S rRNA gene and the two ribosomal internal transcribed spacers. Int. J. Syst. Bacteriol., 49 (Pt 1):329–337.
digestion_CfoI_HhaI_HinP1I	Lodderomyces_elongisporus;Parastagonospora_nodorum	250	234	6.83761	Esteve-Zarzoso B., Belloch C., Uruburu F. and Querol A. (1999). Identification of yeasts by RFLP analysis of the 5.8S rRNA gene and the two ribosomal internal transcribed spacers. Int. J. Syst. Bacteriol., 49 (Pt 1):329–337.
digestion_CfoI_HhaI_HinP1I	Lodderomyces_elongisporus;Parastagonospora_nodorum	330	322	2.48447	Esteve-Zarzoso B., Belloch C., Uruburu F. and Querol A. (1999). Identification of yeasts by RFLP analysis of the 5.8S rRNA gene and the two ribosomal internal transcribed spacers. Int. J. Syst. Bacteriol., 49 (Pt 1):329–337.
digestion_CfoI_HhaI_HinP1I	Metschnikowia_aff_pulcherrima	95	80	18.75	Esteve-Zarzoso B., Belloch C., Uruburu F. and Querol A. (1999). Identification of yeasts by RFLP analysis of the 5.8S rRNA gene and the two ribosomal internal transcribed spacers. Int. J. Syst. Bacteriol., 49 (Pt 1):329–337.
digestion_CfoI_HhaI_HinP1I	Metschnikowia_aff_pulcherrima	100	90	11.1111	Esteve-Zarzoso B., Belloch C., Uruburu F. and Querol A. (1999). Identification of yeasts by RFLP analysis of the 5.8S rRNA gene and the two ribosomal internal transcribed spacers. Int. J. Syst. Bacteriol., 49 (Pt 1):329–337.
digestion_CfoI_HhaI_HinP1I	Metschnikowia_aff_pulcherrima	205	208	1.44231	Esteve-Zarzoso B., Belloch C., Uruburu F. and Querol A. (1999). Identification of yeasts by RFLP analysis of the 5.8S rRNA gene and the two ribosomal internal transcribed spacers. Int. J. Syst. Bacteriol., 49 (Pt 1):329–337.
digestion_CfoI_HhaI_HinP1I	Meyerozyma_guilliermondii	60	52	15.3846	Esteve-Zarzoso B., Belloch C., Uruburu F. and Querol A. (1999). Identification of yeasts by RFLP analysis of the 5.8S rRNA gene and the two ribosomal internal transcribed spacers. Int. J. Syst. Bacteriol., 49 (Pt 1):329–337.
digestion_CfoI_HhaI_HinP1I	Meyerozyma_guilliermondii	265	256	3.51562	Esteve-Zarzoso B., Belloch C., Uruburu F. and Querol A. (1999). Identification of yeasts by RFLP analysis of the 5.8S rRNA gene and the two ribosomal internal transcribed spacers. Int. J. Syst. Bacteriol., 49 (Pt 1):329–337.
digestion_CfoI_HhaI_HinP1I	Meyerozyma_guilliermondii	300	294	2.04082	Esteve-Zarzoso B., Belloch C., Uruburu F. and Querol A. (1999). Identification of yeasts by RFLP analysis of the 5.8S rRNA gene and the two ribosomal internal transcribed spacers. Int. J. Syst. Bacteriol., 49 (Pt 1):329–337.
digestion_CfoI_HhaI_HinP1I	Millerozyma_farinosa	80	71	12.6761	Esteve-Zarzoso B., Belloch C., Uruburu F. and Querol A. (1999). Identification of yeasts by RFLP analysis of the 5.8S rRNA gene and the two ribosomal internal transcribed spacers. Int. J. Syst. Bacteriol., 49 (Pt 1):329–337.
digestion_CfoI_HhaI_HinP1I	Millerozyma_farinosa	80	71	12.6761	Esteve-Zarzoso B., Belloch C., Uruburu F. and Querol A. (1999). Identification of yeasts by RFLP analysis of the 5.8S rRNA gene and the two ribosomal internal transcribed spacers. Int. J. Syst. Bacteriol., 49 (Pt 1):329–337.
digestion_CfoI_HhaI_HinP1I	Millerozyma_farinosa	300	294	2.04082	Esteve-Zarzoso B., Belloch C., Uruburu F. and Querol A. (1999). Identification of yeasts by RFLP analysis of the 5.8S rRNA gene and the two ribosomal internal transcribed spacers. Int. J. Syst. Bacteriol., 49 (Pt 1):329–337.
digestion_CfoI_HhaI_HinP1I	Millerozyma_farinosa	300	294	2.04082	Esteve-Zarzoso B., Belloch C., Uruburu F. and Querol A. (1999). Identification of yeasts by RFLP analysis of the 5.8S rRNA gene and the two ribosomal internal transcribed spacers. Int. J. Syst. Bacteriol., 49 (Pt 1):329–337.
digestion_CfoI_HhaI_HinP1I	Millerozyma_farinosa	310	295	5.08475	Esteve-Zarzoso B., Belloch C., Uruburu F. and Querol A. (1999). Identification of yeasts by RFLP analysis of the 5.8S rRNA gene and the two ribosomal internal transcribed spacers. Int. J. Syst. Bacteriol., 49 (Pt 1):329–337.
digestion_CfoI_HhaI_HinP1I	Millerozyma_farinosa	310	294	5.44218	Esteve-Zarzoso B., Belloch C., Uruburu F. and Querol A. (1999). Identification of yeasts by RFLP analysis of the 5.8S rRNA gene and the two ribosomal internal transcribed spacers. Int. J. Syst. Bacteriol., 49 (Pt 1):329–337.
digestion_CfoI_HhaI_HinP1I	Nakaseomyces_delphensis	90	90	0	Esteve-Zarzoso B., Belloch C., Uruburu F. and Querol A. (1999). Identification of yeasts by RFLP analysis of the 5.8S rRNA gene and the two ribosomal internal transcribed spacers. Int. J. Syst. Bacteriol., 49 (Pt 1):329–337.
digestion_CfoI_HhaI_HinP1I	Nakaseomyces_delphensis	320	318	0.628931	Esteve-Zarzoso B., Belloch C., Uruburu F. and Querol A. (1999). Identification of yeasts by RFLP analysis of the 5.8S rRNA gene and the two ribosomal internal transcribed spacers. Int. J. Syst. Bacteriol., 49 (Pt 1):329–337.
digestion_CfoI_HhaI_HinP1I	Nakaseomyces_delphensis	350	351	0.2849	Esteve-Zarzoso B., Belloch C., Uruburu F. and Querol A. (1999). Identification of yeasts by RFLP analysis of the 5.8S rRNA gene and the two ribosomal internal transcribed spacers. Int. J. Syst. Bacteriol., 49 (Pt 1):329–337.
digestion_CfoI_HhaI_HinP1I	Nakazawaea_wickerhamii	600	586	2.38908	Esteve-Zarzoso B., Belloch C., Uruburu F. and Querol A. (1999). Identification of yeasts by RFLP analysis of the 5.8S rRNA gene and the two ribosomal internal transcribed spacers. Int. J. Syst. Bacteriol., 49 (Pt 1):329–337.
digestion_CfoI_HhaI_HinP1I	Ogataea_angusta	80	80	0	Esteve-Zarzoso B., Belloch C., Uruburu F. and Querol A. (1999). Identification of yeasts by RFLP analysis of the 5.8S rRNA gene and the two ribosomal internal transcribed spacers. Int. J. Syst. Bacteriol., 49 (Pt 1):329–337.
digestion_CfoI_HhaI_HinP1I	Ogataea_angusta	300	292	2.73973	Esteve-Zarzoso B., Belloch C., Uruburu F. and Querol A. (1999). Identification of yeasts by RFLP analysis of the 5.8S rRNA gene and the two ribosomal internal transcribed spacers. Int. J. Syst. Bacteriol., 49 (Pt 1):329–337.
digestion_CfoI_HhaI_HinP1I	Ogataea_angusta	370	350	5.71429	Esteve-Zarzoso B., Belloch C., Uruburu F. and Querol A. (1999). Identification of yeasts by RFLP analysis of the 5.8S rRNA gene and the two ribosomal internal transcribed spacers. Int. J. Syst. Bacteriol., 49 (Pt 1):329–337.
digestion_CfoI_HhaI_HinP1I	Ogataea_kodamae	300	276	8.69565	Esteve-Zarzoso B., Belloch C., Uruburu F. and Querol A. (1999). Identification of yeasts by RFLP analysis of the 5.8S rRNA gene and the two ribosomal internal transcribed spacers. Int. J. Syst. Bacteriol., 49 (Pt 1):329–337.
digestion_CfoI_HhaI_HinP1I	Ogataea_kodamae	350	343	2.04082	Esteve-Zarzoso B., Belloch C., Uruburu F. and Querol A. (1999). Identification of yeasts by RFLP analysis of the 5.8S rRNA gene and the two ribosomal internal transcribed spacers. Int. J. Syst. Bacteriol., 49 (Pt 1):329–337.
digestion_CfoI_HhaI_HinP1I	Ogataea_naganishii	90	80	12.5	Esteve-Zarzoso B., Belloch C., Uruburu F. and Querol A. (1999). Identification of yeasts by RFLP analysis of the 5.8S rRNA gene and the two ribosomal internal transcribed spacers. Int. J. Syst. Bacteriol., 49 (Pt 1):329–337.
digestion_CfoI_HhaI_HinP1I	Ogataea_naganishii	310	291	6.52921	Esteve-Zarzoso B., Belloch C., Uruburu F. and Querol A. (1999). Identification of yeasts by RFLP analysis of the 5.8S rRNA gene and the two ribosomal internal transcribed spacers. Int. J. Syst. Bacteriol., 49 (Pt 1):329–337.
digestion_CfoI_HhaI_HinP1I	Ogataea_naganishii	370	337	9.79228	Esteve-Zarzoso B., Belloch C., Uruburu F. and Querol A. (1999). Identification of yeasts by RFLP analysis of the 5.8S rRNA gene and the two ribosomal internal transcribed spacers. Int. J. Syst. Bacteriol., 49 (Pt 1):329–337.
digestion_CfoI_HhaI_HinP1I	Peterozyma_toletana	650	616	5.51948	Esteve-Zarzoso B., Belloch C., Uruburu F. and Querol A. (1999). Identification of yeasts by RFLP analysis of the 5.8S rRNA gene and the two ribosomal internal transcribed spacers. Int. J. Syst. Bacteriol., 49 (Pt 1):329–337.
digestion_CfoI_HhaI_HinP1I	Pichia_kluyveri	80	66	21.2121	Esteve-Zarzoso B., Belloch C., Uruburu F. and Querol A. (1999). Identification of yeasts by RFLP analysis of the 5.8S rRNA gene and the two ribosomal internal transcribed spacers. Int. J. Syst. Bacteriol., 49 (Pt 1):329–337.
digestion_CfoI_HhaI_HinP1I	Pichia_kluyveri	175	159	10.0629	Esteve-Zarzoso B., Belloch C., Uruburu F. and Querol A. (1999). Identification of yeasts by RFLP analysis of the 5.8S rRNA gene and the two ribosomal internal transcribed spacers. Int. J. Syst. Bacteriol., 49 (Pt 1):329–337.
digestion_CfoI_HhaI_HinP1I	Pichia_manshurica	230	229	0.436681	Esteve-Zarzoso B., Belloch C., Uruburu F. and Querol A. (1999). Identification of yeasts by RFLP analysis of the 5.8S rRNA gene and the two ribosomal internal transcribed spacers. Int. J. Syst. Bacteriol., 49 (Pt 1):329–337.
digestion_CfoI_HhaI_HinP1I	Pichia_nakasei	120	137	12.4088	Esteve-Zarzoso B., Belloch C., Uruburu F. and Querol A. (1999). Identification of yeasts by RFLP analysis of the 5.8S rRNA gene and the two ribosomal internal transcribed spacers. Int. J. Syst. Bacteriol., 49 (Pt 1):329–337.
digestion_CfoI_HhaI_HinP1I	Pichia_nakasei	150	137	9.48905	Esteve-Zarzoso B., Belloch C., Uruburu F. and Querol A. (1999). Identification of yeasts by RFLP analysis of the 5.8S rRNA gene and the two ribosomal internal transcribed spacers. Int. J. Syst. Bacteriol., 49 (Pt 1):329–337.
digestion_CfoI_HhaI_HinP1I	Pichia_nakasei	160	137	16.7883	Esteve-Zarzoso B., Belloch C., Uruburu F. and Querol A. (1999). Identification of yeasts by RFLP analysis of the 5.8S rRNA gene and the two ribosomal internal transcribed spacers. Int. J. Syst. Bacteriol., 49 (Pt 1):329–337.
digestion_CfoI_HhaI_HinP1I	Priceomyces_carsonii	290	291	0.343643	Esteve-Zarzoso B., Belloch C., Uruburu F. and Querol A. (1999). Identification of yeasts by RFLP analysis of the 5.8S rRNA gene and the two ribosomal internal transcribed spacers. Int. J. Syst. Bacteriol., 49 (Pt 1):329–337.
digestion_CfoI_HhaI_HinP1I	Priceomyces_carsonii	290	282	2.83688	Esteve-Zarzoso B., Belloch C., Uruburu F. and Querol A. (1999). Identification of yeasts by RFLP analysis of the 5.8S rRNA gene and the two ribosomal internal transcribed spacers. Int. J. Syst. Bacteriol., 49 (Pt 1):329–337.
digestion_CfoI_HhaI_HinP1I	Priceomyces_castillae	60	53	13.2075	Esteve-Zarzoso B., Belloch C., Uruburu F. and Querol A. (1999). Identification of yeasts by RFLP analysis of the 5.8S rRNA gene and the two ribosomal internal transcribed spacers. Int. J. Syst. Bacteriol., 49 (Pt 1):329–337.
digestion_CfoI_HhaI_HinP1I	Priceomyces_castillae	290	278	4.31655	Esteve-Zarzoso B., Belloch C., Uruburu F. and Querol A. (1999). Identification of yeasts by RFLP analysis of the 5.8S rRNA gene and the two ribosomal internal transcribed spacers. Int. J. Syst. Bacteriol., 49 (Pt 1):329–337.
digestion_CfoI_HhaI_HinP1I	Priceomyces_castillae	300	291	3.09278	Esteve-Zarzoso B., Belloch C., Uruburu F. and Querol A. (1999). Identification of yeasts by RFLP analysis of the 5.8S rRNA gene and the two ribosomal internal transcribed spacers. Int. J. Syst. Bacteriol., 49 (Pt 1):329–337.
digestion_CfoI_HhaI_HinP1I	Rhodotorula_mucilaginosa	80	96	16.6667	Esteve-Zarzoso B., Belloch C., Uruburu F. and Querol A. (1999). Identification of yeasts by RFLP analysis of the 5.8S rRNA gene and the two ribosomal internal transcribed spacers. Int. J. Syst. Bacteriol., 49 (Pt 1):329–337.
digestion_CfoI_HhaI_HinP1I	Rhodotorula_mucilaginosa	240	220	9.09091	Esteve-Zarzoso B., Belloch C., Uruburu F. and Querol A. (1999). Identification of yeasts by RFLP analysis of the 5.8S rRNA gene and the two ribosomal internal transcribed spacers. Int. J. Syst. Bacteriol., 49 (Pt 1):329–337.
digestion_CfoI_HhaI_HinP1I	Rhodotorula_mucilaginosa	320	301	6.31229	Esteve-Zarzoso B., Belloch C., Uruburu F. and Querol A. (1999). Identification of yeasts by RFLP analysis of the 5.8S rRNA gene and the two ribosomal internal transcribed spacers. Int. J. Syst. Bacteriol., 49 (Pt 1):329–337.
digestion_CfoI_HhaI_HinP1I	Saccharomyces_cerevisiae	365	356	2.52809	Esteve-Zarzoso B., Belloch C., Uruburu F. and Querol A. (1999). Identification of yeasts by RFLP analysis of the 5.8S rRNA gene and the two ribosomal internal transcribed spacers. Int. J. Syst. Bacteriol., 49 (Pt 1):329–337.
digestion_CfoI_HhaI_HinP1I	Saccharomyces_cerevisiae	385	363	6.06061	Esteve-Zarzoso B., Belloch C., Uruburu F. and Querol A. (1999). Identification of yeasts by RFLP analysis of the 5.8S rRNA gene and the two ribosomal internal transcribed spacers. Int. J. Syst. Bacteriol., 49 (Pt 1):329–337.
digestion_CfoI_HhaI_HinP1I	Saccharomyces_pastorianus	150	134	11.9403	Esteve-Zarzoso B., Belloch C., Uruburu F. and Querol A. (1999). Identification of yeasts by RFLP analysis of the 5.8S rRNA gene and the two ribosomal internal transcribed spacers. Int. J. Syst. Bacteriol., 49 (Pt 1):329–337.
digestion_CfoI_HhaI_HinP1I	Saccharomyces_pastorianus	325	316	2.8481	Esteve-Zarzoso B., Belloch C., Uruburu F. and Querol A. (1999). Identification of yeasts by RFLP analysis of the 5.8S rRNA gene and the two ribosomal internal transcribed spacers. Int. J. Syst. Bacteriol., 49 (Pt 1):329–337.
digestion_CfoI_HhaI_HinP1I	Saccharomyces_pastorianus	375	351	6.83761	Esteve-Zarzoso B., Belloch C., Uruburu F. and Querol A. (1999). Identification of yeasts by RFLP analysis of the 5.8S rRNA gene and the two ribosomal internal transcribed spacers. Int. J. Syst. Bacteriol., 49 (Pt 1):329–337.
digestion_CfoI_HhaI_HinP1I	Saccharomyces_pastorianus	385	351	9.68661	Esteve-Zarzoso B., Belloch C., Uruburu F. and Querol A. (1999). Identification of yeasts by RFLP analysis of the 5.8S rRNA gene and the two ribosomal internal transcribed spacers. Int. J. Syst. Bacteriol., 49 (Pt 1):329–337.
digestion_CfoI_HhaI_HinP1I	Saccharomyces_pastorianus	385	351	9.68661	Esteve-Zarzoso B., Belloch C., Uruburu F. and Querol A. (1999). Identification of yeasts by RFLP analysis of the 5.8S rRNA gene and the two ribosomal internal transcribed spacers. Int. J. Syst. Bacteriol., 49 (Pt 1):329–337.
digestion_CfoI_HhaI_HinP1I	Saccharomycopsis_capsularis	600	573	4.71204	Esteve-Zarzoso B., Belloch C., Uruburu F. and Querol A. (1999). Identification of yeasts by RFLP analysis of the 5.8S rRNA gene and the two ribosomal internal transcribed spacers. Int. J. Syst. Bacteriol., 49 (Pt 1):329–337.
digestion_CfoI_HhaI_HinP1I	Scheffersomyces_segobiensis	285	273	4.3956	Esteve-Zarzoso B., Belloch C., Uruburu F. and Querol A. (1999). Identification of yeasts by RFLP analysis of the 5.8S rRNA gene and the two ribosomal internal transcribed spacers. Int. J. Syst. Bacteriol., 49 (Pt 1):329–337.
digestion_CfoI_HhaI_HinP1I	Scheffersomyces_segobiensis	300	293	2.38908	Esteve-Zarzoso B., Belloch C., Uruburu F. and Querol A. (1999). Identification of yeasts by RFLP analysis of the 5.8S rRNA gene and the two ribosomal internal transcribed spacers. Int. J. Syst. Bacteriol., 49 (Pt 1):329–337.
digestion_CfoI_HhaI_HinP1I	Scheffersomyces_stipitis	285	273	4.3956	Esteve-Zarzoso B., Belloch C., Uruburu F. and Querol A. (1999). Identification of yeasts by RFLP analysis of the 5.8S rRNA gene and the two ribosomal internal transcribed spacers. Int. J. Syst. Bacteriol., 49 (Pt 1):329–337.
digestion_CfoI_HhaI_HinP1I	Scheffersomyces_stipitis	300	293	2.38908	Esteve-Zarzoso B., Belloch C., Uruburu F. and Querol A. (1999). Identification of yeasts by RFLP analysis of the 5.8S rRNA gene and the two ribosomal internal transcribed spacers. Int. J. Syst. Bacteriol., 49 (Pt 1):329–337.
digestion_CfoI_HhaI_HinP1I	Schizosaccharomyces_pombe	400	371	7.81671	Esteve-Zarzoso B., Belloch C., Uruburu F. and Querol A. (1999). Identification of yeasts by RFLP analysis of the 5.8S rRNA gene and the two ribosomal internal transcribed spacers. Int. J. Syst. Bacteriol., 49 (Pt 1):329–337.
digestion_CfoI_HhaI_HinP1I	Schizosaccharomyces_pombe	600	569	5.44815	Esteve-Zarzoso B., Belloch C., Uruburu F. and Querol A. (1999). Identification of yeasts by RFLP analysis of the 5.8S rRNA gene and the two ribosomal internal transcribed spacers. Int. J. Syst. Bacteriol., 49 (Pt 1):329–337.
digestion_CfoI_HhaI_HinP1I	Tetrapisispora_blattae	250	220	13.6364	Esteve-Zarzoso B., Belloch C., Uruburu F. and Querol A. (1999). Identification of yeasts by RFLP analysis of the 5.8S rRNA gene and the two ribosomal internal transcribed spacers. Int. J. Syst. Bacteriol., 49 (Pt 1):329–337.
digestion_CfoI_HhaI_HinP1I	Tetrapisispora_blattae	280	267	4.86891	Esteve-Zarzoso B., Belloch C., Uruburu F. and Querol A. (1999). Identification of yeasts by RFLP analysis of the 5.8S rRNA gene and the two ribosomal internal transcribed spacers. Int. J. Syst. Bacteriol., 49 (Pt 1):329–337.
digestion_CfoI_HhaI_HinP1I	Tetrapisispora_phaffii	60	52	15.3846	Esteve-Zarzoso B., Belloch C., Uruburu F. and Querol A. (1999). Identification of yeasts by RFLP analysis of the 5.8S rRNA gene and the two ribosomal internal transcribed spacers. Int. J. Syst. Bacteriol., 49 (Pt 1):329–337.
digestion_CfoI_HhaI_HinP1I	Tetrapisispora_phaffii	100	91	9.89011	Esteve-Zarzoso B., Belloch C., Uruburu F. and Querol A. (1999). Identification of yeasts by RFLP analysis of the 5.8S rRNA gene and the two ribosomal internal transcribed spacers. Int. J. Syst. Bacteriol., 49 (Pt 1):329–337.
digestion_CfoI_HhaI_HinP1I	Tetrapisispora_phaffii	150	145	3.44828	Esteve-Zarzoso B., Belloch C., Uruburu F. and Querol A. (1999). Identification of yeasts by RFLP analysis of the 5.8S rRNA gene and the two ribosomal internal transcribed spacers. Int. J. Syst. Bacteriol., 49 (Pt 1):329–337.
digestion_CfoI_HhaI_HinP1I	Tetrapisispora_phaffii	190	183	3.82514	Esteve-Zarzoso B., Belloch C., Uruburu F. and Querol A. (1999). Identification of yeasts by RFLP analysis of the 5.8S rRNA gene and the two ribosomal internal transcribed spacers. Int. J. Syst. Bacteriol., 49 (Pt 1):329–337.
digestion_CfoI_HhaI_HinP1I	Torulaspora_delbrueckii	100	105	4.7619	Esteve-Zarzoso B., Belloch C., Uruburu F. and Querol A. (1999). Identification of yeasts by RFLP analysis of the 5.8S rRNA gene and the two ribosomal internal transcribed spacers. Int. J. Syst. Bacteriol., 49 (Pt 1):329–337.
digestion_CfoI_HhaI_HinP1I	Torulaspora_delbrueckii	150	137	9.48905	Esteve-Zarzoso B., Belloch C., Uruburu F. and Querol A. (1999). Identification of yeasts by RFLP analysis of the 5.8S rRNA gene and the two ribosomal internal transcribed spacers. Int. J. Syst. Bacteriol., 49 (Pt 1):329–337.
digestion_CfoI_HhaI_HinP1I	Torulaspora_delbrueckii	220	220	0	Esteve-Zarzoso B., Belloch C., Uruburu F. and Querol A. (1999). Identification of yeasts by RFLP analysis of the 5.8S rRNA gene and the two ribosomal internal transcribed spacers. Int. J. Syst. Bacteriol., 49 (Pt 1):329–337.
digestion_CfoI_HhaI_HinP1I	Torulaspora_delbrueckii	325	327	0.611621	Esteve-Zarzoso B., Belloch C., Uruburu F. and Querol A. (1999). Identification of yeasts by RFLP analysis of the 5.8S rRNA gene and the two ribosomal internal transcribed spacers. Int. J. Syst. Bacteriol., 49 (Pt 1):329–337.
digestion_CfoI_HhaI_HinP1I	Torulaspora_microellipsoides	90	10	800	Esteve-Zarzoso B., Belloch C., Uruburu F. and Querol A. (1999). Identification of yeasts by RFLP analysis of the 5.8S rRNA gene and the two ribosomal internal transcribed spacers. Int. J. Syst. Bacteriol., 49 (Pt 1):329–337.
digestion_CfoI_HhaI_HinP1I	Torulaspora_microellipsoides	350	363	3.58127	Esteve-Zarzoso B., Belloch C., Uruburu F. and Querol A. (1999). Identification of yeasts by RFLP analysis of the 5.8S rRNA gene and the two ribosomal internal transcribed spacers. Int. J. Syst. Bacteriol., 49 (Pt 1):329–337.
digestion_CfoI_HhaI_HinP1I	Trigonopsis_vinaria	100	102	1.96078	Esteve-Zarzoso B., Belloch C., Uruburu F. and Querol A. (1999). Identification of yeasts by RFLP analysis of the 5.8S rRNA gene and the two ribosomal internal transcribed spacers. Int. J. Syst. Bacteriol., 49 (Pt 1):329–337.
digestion_CfoI_HhaI_HinP1I	Trigonopsis_vinaria	110	102	7.84314	Esteve-Zarzoso B., Belloch C., Uruburu F. and Querol A. (1999). Identification of yeasts by RFLP analysis of the 5.8S rRNA gene and the two ribosomal internal transcribed spacers. Int. J. Syst. Bacteriol., 49 (Pt 1):329–337.
digestion_CfoI_HhaI_HinP1I	Trigonopsis_vinaria	160	163	1.84049	Esteve-Zarzoso B., Belloch C., Uruburu F. and Querol A. (1999). Identification of yeasts by RFLP analysis of the 5.8S rRNA gene and the two ribosomal internal transcribed spacers. Int. J. Syst. Bacteriol., 49 (Pt 1):329–337.
digestion_CfoI_HhaI_HinP1I	Trigonopsis_vinaria	170	163	4.29448	Esteve-Zarzoso B., Belloch C., Uruburu F. and Querol A. (1999). Identification of yeasts by RFLP analysis of the 5.8S rRNA gene and the two ribosomal internal transcribed spacers. Int. J. Syst. Bacteriol., 49 (Pt 1):329–337.
digestion_CfoI_HhaI_HinP1I	Trigonopsis_vinaria	280	276	1.44928	Esteve-Zarzoso B., Belloch C., Uruburu F. and Querol A. (1999). Identification of yeasts by RFLP analysis of the 5.8S rRNA gene and the two ribosomal internal transcribed spacers. Int. J. Syst. Bacteriol., 49 (Pt 1):329–337.
digestion_CfoI_HhaI_HinP1I	Trigonopsis_vinaria	290	276	5.07246	Esteve-Zarzoso B., Belloch C., Uruburu F. and Querol A. (1999). Identification of yeasts by RFLP analysis of the 5.8S rRNA gene and the two ribosomal internal transcribed spacers. Int. J. Syst. Bacteriol., 49 (Pt 1):329–337.
digestion_CfoI_HhaI_HinP1I	Vanderwaltozyma_polyspora	110	106	3.77358	Esteve-Zarzoso B., Belloch C., Uruburu F. and Querol A. (1999). Identification of yeasts by RFLP analysis of the 5.8S rRNA gene and the two ribosomal internal transcribed spacers. Int. J. Syst. Bacteriol., 49 (Pt 1):329–337.
digestion_CfoI_HhaI_HinP1I	Vanderwaltozyma_polyspora	320	314	1.91083	Esteve-Zarzoso B., Belloch C., Uruburu F. and Querol A. (1999). Identification of yeasts by RFLP analysis of the 5.8S rRNA gene and the two ribosomal internal transcribed spacers. Int. J. Syst. Bacteriol., 49 (Pt 1):329–337.
digestion_CfoI_HhaI_HinP1I	Vanderwaltozyma_polyspora	330	329	0.303951	Esteve-Zarzoso B., Belloch C., Uruburu F. and Querol A. (1999). Identification of yeasts by RFLP analysis of the 5.8S rRNA gene and the two ribosomal internal transcribed spacers. Int. J. Syst. Bacteriol., 49 (Pt 1):329–337.
digestion_CfoI_HhaI_HinP1I	Wickerhamiella_domercqiae	250	229	9.17031	Esteve-Zarzoso B., Belloch C., Uruburu F. and Querol A. (1999). Identification of yeasts by RFLP analysis of the 5.8S rRNA gene and the two ribosomal internal transcribed spacers. Int. J. Syst. Bacteriol., 49 (Pt 1):329–337.
digestion_CfoI_HhaI_HinP1I	Wickerhamiella_vanderwaltii	150	119	26.0504	Esteve-Zarzoso B., Belloch C., Uruburu F. and Querol A. (1999). Identification of yeasts by RFLP analysis of the 5.8S rRNA gene and the two ribosomal internal transcribed spacers. Int. J. Syst. Bacteriol., 49 (Pt 1):329–337.
digestion_CfoI_HhaI_HinP1I	Wickerhamiella_vanderwaltii	225	208	8.17308	Esteve-Zarzoso B., Belloch C., Uruburu F. and Querol A. (1999). Identification of yeasts by RFLP analysis of the 5.8S rRNA gene and the two ribosomal internal transcribed spacers. Int. J. Syst. Bacteriol., 49 (Pt 1):329–337.
digestion_CfoI_HhaI_HinP1I	Wickerhamomyces_alni	160	155	3.22581	Esteve-Zarzoso B., Belloch C., Uruburu F. and Querol A. (1999). Identification of yeasts by RFLP analysis of the 5.8S rRNA gene and the two ribosomal internal transcribed spacers. Int. J. Syst. Bacteriol., 49 (Pt 1):329–337.
digestion_CfoI_HhaI_HinP1I	Wickerhamomyces_alni	310	311	0.321543	Esteve-Zarzoso B., Belloch C., Uruburu F. and Querol A. (1999). Identification of yeasts by RFLP analysis of the 5.8S rRNA gene and the two ribosomal internal transcribed spacers. Int. J. Syst. Bacteriol., 49 (Pt 1):329–337.
digestion_CfoI_HhaI_HinP1I	Wickerhamomyces_anomalus	575	553	3.9783	Esteve-Zarzoso B., Belloch C., Uruburu F. and Querol A. (1999). Identification of yeasts by RFLP analysis of the 5.8S rRNA gene and the two ribosomal internal transcribed spacers. Int. J. Syst. Bacteriol., 49 (Pt 1):329–337.
digestion_CfoI_HhaI_HinP1I	Wickerhamomyces_pijperi	300	281	6.76157	Esteve-Zarzoso B., Belloch C., Uruburu F. and Querol A. (1999). Identification of yeasts by RFLP analysis of the 5.8S rRNA gene and the two ribosomal internal transcribed spacers. Int. J. Syst. Bacteriol., 49 (Pt 1):329–337.
digestion_CfoI_HhaI_HinP1I	Wickerhamomyces_pijperi	300	281	6.76157	Esteve-Zarzoso B., Belloch C., Uruburu F. and Querol A. (1999). Identification of yeasts by RFLP analysis of the 5.8S rRNA gene and the two ribosomal internal transcribed spacers. Int. J. Syst. Bacteriol., 49 (Pt 1):329–337.
digestion_CfoI_HhaI_HinP1I	Yamadazyma_philogaea	220	211	4.2654	Esteve-Zarzoso B., Belloch C., Uruburu F. and Querol A. (1999). Identification of yeasts by RFLP analysis of the 5.8S rRNA gene and the two ribosomal internal transcribed spacers. Int. J. Syst. Bacteriol., 49 (Pt 1):329–337.
digestion_CfoI_HhaI_HinP1I	Yamadazyma_philogaea	300	289	3.80623	Esteve-Zarzoso B., Belloch C., Uruburu F. and Querol A. (1999). Identification of yeasts by RFLP analysis of the 5.8S rRNA gene and the two ribosomal internal transcribed spacers. Int. J. Syst. Bacteriol., 49 (Pt 1):329–337.
digestion_CfoI_HhaI_HinP1I	Zygosaccharomyces_bisporus	90	84	7.14286	Esteve-Zarzoso B., Belloch C., Uruburu F. and Querol A. (1999). Identification of yeasts by RFLP analysis of the 5.8S rRNA gene and the two ribosomal internal transcribed spacers. Int. J. Syst. Bacteriol., 49 (Pt 1):329–337.
digestion_CfoI_HhaI_HinP1I	Zygosaccharomyces_bisporus	110	106	3.77358	Esteve-Zarzoso B., Belloch C., Uruburu F. and Querol A. (1999). Identification of yeasts by RFLP analysis of the 5.8S rRNA gene and the two ribosomal internal transcribed spacers. Int. J. Syst. Bacteriol., 49 (Pt 1):329–337.
digestion_CfoI_HhaI_HinP1I	Zygosaccharomyces_bisporus	275	265	3.77358	Esteve-Zarzoso B., Belloch C., Uruburu F. and Querol A. (1999). Identification of yeasts by RFLP analysis of the 5.8S rRNA gene and the two ribosomal internal transcribed spacers. Int. J. Syst. Bacteriol., 49 (Pt 1):329–337.
digestion_CfoI_HhaI_HinP1I	Zygosaccharomyces_bisporus	300	301	0.332226	Esteve-Zarzoso B., Belloch C., Uruburu F. and Querol A. (1999). Identification of yeasts by RFLP analysis of the 5.8S rRNA gene and the two ribosomal internal transcribed spacers. Int. J. Syst. Bacteriol., 49 (Pt 1):329–337.
digestion_CfoI_HhaI_HinP1I	Zygosaccharomyces_mellis	210	180	16.6667	Esteve-Zarzoso B., Belloch C., Uruburu F. and Querol A. (1999). Identification of yeasts by RFLP analysis of the 5.8S rRNA gene and the two ribosomal internal transcribed spacers. Int. J. Syst. Bacteriol., 49 (Pt 1):329–337.
digestion_CfoI_HhaI_HinP1I	Zygosaccharomyces_rouxii	90	94	4.25532	Esteve-Zarzoso B., Belloch C., Uruburu F. and Querol A. (1999). Identification of yeasts by RFLP analysis of the 5.8S rRNA gene and the two ribosomal internal transcribed spacers. Int. J. Syst. Bacteriol., 49 (Pt 1):329–337.
digestion_CfoI_HhaI_HinP1I	Zygosaccharomyces_rouxii	170	161	5.59006	Esteve-Zarzoso B., Belloch C., Uruburu F. and Querol A. (1999). Identification of yeasts by RFLP analysis of the 5.8S rRNA gene and the two ribosomal internal transcribed spacers. Int. J. Syst. Bacteriol., 49 (Pt 1):329–337.
digestion_CfoI_HhaI_HinP1I	Zygosaccharomyces_rouxii	200	192	4.16667	Esteve-Zarzoso B., Belloch C., Uruburu F. and Querol A. (1999). Identification of yeasts by RFLP analysis of the 5.8S rRNA gene and the two ribosomal internal transcribed spacers. Int. J. Syst. Bacteriol., 49 (Pt 1):329–337.
digestion_CfoI_HhaI_HinP1I	Zygosaccharomyces_rouxii	290	271	7.01107	Esteve-Zarzoso B., Belloch C., Uruburu F. and Querol A. (1999). Identification of yeasts by RFLP analysis of the 5.8S rRNA gene and the two ribosomal internal transcribed spacers. Int. J. Syst. Bacteriol., 49 (Pt 1):329–337.
digestion_CfoI_HhaI_HinP1I	Zygotorulaspora_florentina	80	68	17.6471	Esteve-Zarzoso B., Belloch C., Uruburu F. and Querol A. (1999). Identification of yeasts by RFLP analysis of the 5.8S rRNA gene and the two ribosomal internal transcribed spacers. Int. J. Syst. Bacteriol., 49 (Pt 1):329–337.
digestion_CfoI_HhaI_HinP1I	Zygotorulaspora_florentina	185	191	3.14136	Esteve-Zarzoso B., Belloch C., Uruburu F. and Querol A. (1999). Identification of yeasts by RFLP analysis of the 5.8S rRNA gene and the two ribosomal internal transcribed spacers. Int. J. Syst. Bacteriol., 49 (Pt 1):329–337.
digestion_CfoI_HhaI_HinP1I	Zygotorulaspora_florentina	275	268	2.61194	Esteve-Zarzoso B., Belloch C., Uruburu F. and Querol A. (1999). Identification of yeasts by RFLP analysis of the 5.8S rRNA gene and the two ribosomal internal transcribed spacers. Int. J. Syst. Bacteriol., 49 (Pt 1):329–337.
digestion_CfoI_HhaI_HinP1I	Zygotorulaspora_mrakii	80	58	37.931	Esteve-Zarzoso B., Belloch C., Uruburu F. and Querol A. (1999). Identification of yeasts by RFLP analysis of the 5.8S rRNA gene and the two ribosomal internal transcribed spacers. Int. J. Syst. Bacteriol., 49 (Pt 1):329–337.
digestion_CfoI_HhaI_HinP1I	Zygotorulaspora_mrakii	280	272	2.94118	Esteve-Zarzoso B., Belloch C., Uruburu F. and Querol A. (1999). Identification of yeasts by RFLP analysis of the 5.8S rRNA gene and the two ribosomal internal transcribed spacers. Int. J. Syst. Bacteriol., 49 (Pt 1):329–337.
digestion_CfoI_HhaI_HinP1I	Zygotorulaspora_mrakii	290	285	1.75439	Esteve-Zarzoso B., Belloch C., Uruburu F. and Querol A. (1999). Identification of yeasts by RFLP analysis of the 5.8S rRNA gene and the two ribosomal internal transcribed spacers. Int. J. Syst. Bacteriol., 49 (Pt 1):329–337.
digestion_CvQI_RsaI	Kluyveromyces_aestuarii	750	727	3.16369	Belloch C., Barrio E., García M.D. and Querol A. (1998). Phylogenetic reconstruction of the yeast genus Kluyveromyces: restriction map analysis of the 5.8S rRNA gene and the two ribosomal internal transcribed spacers. Syst Appl Microbiol., 21(2):266-73.
digestion_CvQI_RsaI	Kluyveromyces_dobzhanskii	740	723	2.35131	Belloch C., Barrio E., García M.D. and Querol A. (1998). Phylogenetic reconstruction of the yeast genus Kluyveromyces: restriction map analysis of the 5.8S rRNA gene and the two ribosomal internal transcribed spacers. Syst Appl Microbiol., 21(2):266-73.
digestion_CvQI_RsaI	Kluyveromyces_marxianus	660	688	4.06977	Belloch C., Barrio E., García M.D. and Querol A. (1998). Phylogenetic reconstruction of the yeast genus Kluyveromyces: restriction map analysis of the 5.8S rRNA gene and the two ribosomal internal transcribed spacers. Syst Appl Microbiol., 21(2):266-73.
digestion_CvQI_RsaI	Kluyveromyces_wickerhamii	60	36	66.6667	Belloch C., Barrio E., García M.D. and Querol A. (1998). Phylogenetic reconstruction of the yeast genus Kluyveromyces: restriction map analysis of the 5.8S rRNA gene and the two ribosomal internal transcribed spacers. Syst Appl Microbiol., 21(2):266-73.
digestion_CvQI_RsaI	Kluyveromyces_wickerhamii	685	690	0.724638	Belloch C., Barrio E., García M.D. and Querol A. (1998). Phylogenetic reconstruction of the yeast genus Kluyveromyces: restriction map analysis of the 5.8S rRNA gene and the two ribosomal internal transcribed spacers. Syst Appl Microbiol., 21(2):266-73.
digestion_CvQI_RsaI	Lachancea_thermotolerans	95	91	4.3956	Belloch C., Barrio E., García M.D. and Querol A. (1998). Phylogenetic reconstruction of the yeast genus Kluyveromyces: restriction map analysis of the 5.8S rRNA gene and the two ribosomal internal transcribed spacers. Syst Appl Microbiol., 21(2):266-73.
digestion_CvQI_RsaI	Lachancea_thermotolerans	145	143	1.3986	Belloch C., Barrio E., García M.D. and Querol A. (1998). Phylogenetic reconstruction of the yeast genus Kluyveromyces: restriction map analysis of the 5.8S rRNA gene and the two ribosomal internal transcribed spacers. Syst Appl Microbiol., 21(2):266-73.
digestion_CvQI_RsaI	Lachancea_thermotolerans	460	445	3.37079	Belloch C., Barrio E., García M.D. and Querol A. (1998). Phylogenetic reconstruction of the yeast genus Kluyveromyces: restriction map analysis of the 5.8S rRNA gene and the two ribosomal internal transcribed spacers. Syst Appl Microbiol., 21(2):266-73.
digestion_CvQI_RsaI	Lachancea_waltii	95	91	4.3956	Belloch C., Barrio E., García M.D. and Querol A. (1998). Phylogenetic reconstruction of the yeast genus Kluyveromyces: restriction map analysis of the 5.8S rRNA gene and the two ribosomal internal transcribed spacers. Syst Appl Microbiol., 21(2):266-73.
digestion_CvQI_RsaI	Lachancea_waltii	145	143	1.3986	Belloch C., Barrio E., García M.D. and Querol A. (1998). Phylogenetic reconstruction of the yeast genus Kluyveromyces: restriction map analysis of the 5.8S rRNA gene and the two ribosomal internal transcribed spacers. Syst Appl Microbiol., 21(2):266-73.
digestion_CvQI_RsaI	Lachancea_waltii	460	445	3.37079	Belloch C., Barrio E., García M.D. and Querol A. (1998). Phylogenetic reconstruction of the yeast genus Kluyveromyces: restriction map analysis of the 5.8S rRNA gene and the two ribosomal internal transcribed spacers. Syst Appl Microbiol., 21(2):266-73.
digestion_CvQI_RsaI	Nakaseomyces_delphensis	765	771	0.77821	Belloch C., Barrio E., García M.D. and Querol A. (1998). Phylogenetic reconstruction of the yeast genus Kluyveromyces: restriction map analysis of the 5.8S rRNA gene and the two ribosomal internal transcribed spacers. Syst Appl Microbiol., 21(2):266-73.
digestion_CvQI_RsaI	Tetrapisispora_blattae	110	115	4.34783	Belloch C., Barrio E., García M.D. and Querol A. (1998). Phylogenetic reconstruction of the yeast genus Kluyveromyces: restriction map analysis of the 5.8S rRNA gene and the two ribosomal internal transcribed spacers. Syst Appl Microbiol., 21(2):266-73.
digestion_CvQI_RsaI	Tetrapisispora_blattae	420	414	1.44928	Belloch C., Barrio E., García M.D. and Querol A. (1998). Phylogenetic reconstruction of the yeast genus Kluyveromyces: restriction map analysis of the 5.8S rRNA gene and the two ribosomal internal transcribed spacers. Syst Appl Microbiol., 21(2):266-73.
digestion_CvQI_RsaI	Tetrapisispora_phaffii	575	566	1.59011	Belloch C., Barrio E., García M.D. and Querol A. (1998). Phylogenetic reconstruction of the yeast genus Kluyveromyces: restriction map analysis of the 5.8S rRNA gene and the two ribosomal internal transcribed spacers. Syst Appl Microbiol., 21(2):266-73.
digestion_CvQI_RsaI	Vanderwaltozyma_polyspora	755	761	0.788436	Belloch C., Barrio E., García M.D. and Querol A. (1998). Phylogenetic reconstruction of the yeast genus Kluyveromyces: restriction map analysis of the 5.8S rRNA gene and the two ribosomal internal transcribed spacers. Syst Appl Microbiol., 21(2):266-73.
digestion_DdeI	Grigorovia_transvaalensis;Kazachstania_transvaalensis	125	108	15.7407	Fernández-Espinar M.T., Esteve-Zarzoso B., Querol A. and Barrio E. (2000). RFLP analysis of the ribosomal internal transcribed spacers and the 5.8S rRNA gene region of the genus Saccharomyces: a fast method for species identification and the differentiation of flor yeasts. Antonie van Leeuwenhoek, 78:87–97.
digestion_DdeI	Grigorovia_transvaalensis;Kazachstania_transvaalensis	750	748	0.26738	Fernández-Espinar M.T., Esteve-Zarzoso B., Querol A. and Barrio E. (2000). RFLP analysis of the ribosomal internal transcribed spacers and the 5.8S rRNA gene region of the genus Saccharomyces: a fast method for species identification and the differentiation of flor yeasts. Antonie van Leeuwenhoek, 78:87–97.
digestion_DdeI	Hanseniaspora_guilliermondii	80	84	4.7619	Esteve-Zarzoso B., Belloch C., Uruburu F. and Querol A. (1999). Identification of yeasts by RFLP analysis of the 5.8S rRNA gene and the two ribosomal internal transcribed spacers. Int. J. Syst. Bacteriol., 49 (Pt 1):329–337.
digestion_DdeI	Hanseniaspora_guilliermondii	80	84	4.7619	Esteve-Zarzoso B., Belloch C., Uruburu F. and Querol A. (1999). Identification of yeasts by RFLP analysis of the 5.8S rRNA gene and the two ribosomal internal transcribed spacers. Int. J. Syst. Bacteriol., 49 (Pt 1):329–337.
digestion_DdeI	Hanseniaspora_guilliermondii	95	92	3.26087	Esteve-Zarzoso B., Belloch C., Uruburu F. and Querol A. (1999). Identification of yeasts by RFLP analysis of the 5.8S rRNA gene and the two ribosomal internal transcribed spacers. Int. J. Syst. Bacteriol., 49 (Pt 1):329–337.
digestion_DdeI	Hanseniaspora_guilliermondii	95	92	3.26087	Esteve-Zarzoso B., Belloch C., Uruburu F. and Querol A. (1999). Identification of yeasts by RFLP analysis of the 5.8S rRNA gene and the two ribosomal internal transcribed spacers. Int. J. Syst. Bacteriol., 49 (Pt 1):329–337.
digestion_DdeI	Hanseniaspora_guilliermondii	180	163	10.4294	Esteve-Zarzoso B., Belloch C., Uruburu F. and Querol A. (1999). Identification of yeasts by RFLP analysis of the 5.8S rRNA gene and the two ribosomal internal transcribed spacers. Int. J. Syst. Bacteriol., 49 (Pt 1):329–337.
digestion_DdeI	Hanseniaspora_guilliermondii	180	163	10.4294	Esteve-Zarzoso B., Belloch C., Uruburu F. and Querol A. (1999). Identification of yeasts by RFLP analysis of the 5.8S rRNA gene and the two ribosomal internal transcribed spacers. Int. J. Syst. Bacteriol., 49 (Pt 1):329–337.
digestion_DdeI	Hanseniaspora_guilliermondii	380	362	4.97238	Esteve-Zarzoso B., Belloch C., Uruburu F. and Querol A. (1999). Identification of yeasts by RFLP analysis of the 5.8S rRNA gene and the two ribosomal internal transcribed spacers. Int. J. Syst. Bacteriol., 49 (Pt 1):329–337.
digestion_DdeI	Hanseniaspora_guilliermondii	380	362	4.97238	Esteve-Zarzoso B., Belloch C., Uruburu F. and Querol A. (1999). Identification of yeasts by RFLP analysis of the 5.8S rRNA gene and the two ribosomal internal transcribed spacers. Int. J. Syst. Bacteriol., 49 (Pt 1):329–337.
digestion_DdeI	Hanseniaspora_osmophila	100	99	1.0101	Esteve-Zarzoso B., Belloch C., Uruburu F. and Querol A. (1999). Identification of yeasts by RFLP analysis of the 5.8S rRNA gene and the two ribosomal internal transcribed spacers. Int. J. Syst. Bacteriol., 49 (Pt 1):329–337.
digestion_DdeI	Hanseniaspora_osmophila	100	99	1.0101	Esteve-Zarzoso B., Belloch C., Uruburu F. and Querol A. (1999). Identification of yeasts by RFLP analysis of the 5.8S rRNA gene and the two ribosomal internal transcribed spacers. Int. J. Syst. Bacteriol., 49 (Pt 1):329–337.
digestion_DdeI	Hanseniaspora_osmophila	650	643	1.08865	Esteve-Zarzoso B., Belloch C., Uruburu F. and Querol A. (1999). Identification of yeasts by RFLP analysis of the 5.8S rRNA gene and the two ribosomal internal transcribed spacers. Int. J. Syst. Bacteriol., 49 (Pt 1):329–337.
digestion_DdeI	Hanseniaspora_osmophila	650	643	1.08865	Esteve-Zarzoso B., Belloch C., Uruburu F. and Querol A. (1999). Identification of yeasts by RFLP analysis of the 5.8S rRNA gene and the two ribosomal internal transcribed spacers. Int. J. Syst. Bacteriol., 49 (Pt 1):329–337.
digestion_DdeI	Hanseniaspora_uvarum	85	73	16.4384	Esteve-Zarzoso B., Belloch C., Uruburu F. and Querol A. (1999). Identification of yeasts by RFLP analysis of the 5.8S rRNA gene and the two ribosomal internal transcribed spacers. Int. J. Syst. Bacteriol., 49 (Pt 1):329–337.
digestion_DdeI	Hanseniaspora_uvarum	90	92	2.17391	Esteve-Zarzoso B., Belloch C., Uruburu F. and Querol A. (1999). Identification of yeasts by RFLP analysis of the 5.8S rRNA gene and the two ribosomal internal transcribed spacers. Int. J. Syst. Bacteriol., 49 (Pt 1):329–337.
digestion_DdeI	Hanseniaspora_uvarum	90	84	7.14286	Esteve-Zarzoso B., Belloch C., Uruburu F. and Querol A. (1999). Identification of yeasts by RFLP analysis of the 5.8S rRNA gene and the two ribosomal internal transcribed spacers. Int. J. Syst. Bacteriol., 49 (Pt 1):329–337.
digestion_DdeI	Hanseniaspora_uvarum	90	84	7.14286	Esteve-Zarzoso B., Belloch C., Uruburu F. and Querol A. (1999). Identification of yeasts by RFLP analysis of the 5.8S rRNA gene and the two ribosomal internal transcribed spacers. Int. J. Syst. Bacteriol., 49 (Pt 1):329–337.
digestion_DdeI	Hanseniaspora_uvarum	95	92	3.26087	Esteve-Zarzoso B., Belloch C., Uruburu F. and Querol A. (1999). Identification of yeasts by RFLP analysis of the 5.8S rRNA gene and the two ribosomal internal transcribed spacers. Int. J. Syst. Bacteriol., 49 (Pt 1):329–337.
digestion_DdeI	Hanseniaspora_uvarum	180	162	11.1111	Esteve-Zarzoso B., Belloch C., Uruburu F. and Querol A. (1999). Identification of yeasts by RFLP analysis of the 5.8S rRNA gene and the two ribosomal internal transcribed spacers. Int. J. Syst. Bacteriol., 49 (Pt 1):329–337.
digestion_DdeI	Hanseniaspora_uvarum	300	287	4.52962	Esteve-Zarzoso B., Belloch C., Uruburu F. and Querol A. (1999). Identification of yeasts by RFLP analysis of the 5.8S rRNA gene and the two ribosomal internal transcribed spacers. Int. J. Syst. Bacteriol., 49 (Pt 1):329–337.
digestion_DdeI	Hanseniaspora_uvarum	300	287	4.52962	Esteve-Zarzoso B., Belloch C., Uruburu F. and Querol A. (1999). Identification of yeasts by RFLP analysis of the 5.8S rRNA gene and the two ribosomal internal transcribed spacers. Int. J. Syst. Bacteriol., 49 (Pt 1):329–337.
digestion_DdeI	Hanseniaspora_valbyensis	80	84	4.7619	Esteve-Zarzoso B., Belloch C., Uruburu F. and Querol A. (1999). Identification of yeasts by RFLP analysis of the 5.8S rRNA gene and the two ribosomal internal transcribed spacers. Int. J. Syst. Bacteriol., 49 (Pt 1):329–337.
digestion_DdeI	Hanseniaspora_valbyensis	90	92	2.17391	Esteve-Zarzoso B., Belloch C., Uruburu F. and Querol A. (1999). Identification of yeasts by RFLP analysis of the 5.8S rRNA gene and the two ribosomal internal transcribed spacers. Int. J. Syst. Bacteriol., 49 (Pt 1):329–337.
digestion_DdeI	Hanseniaspora_valbyensis	90	87	3.44828	Esteve-Zarzoso B., Belloch C., Uruburu F. and Querol A. (1999). Identification of yeasts by RFLP analysis of the 5.8S rRNA gene and the two ribosomal internal transcribed spacers. Int. J. Syst. Bacteriol., 49 (Pt 1):329–337.
digestion_DdeI	Hanseniaspora_valbyensis	95	92	3.26087	Esteve-Zarzoso B., Belloch C., Uruburu F. and Querol A. (1999). Identification of yeasts by RFLP analysis of the 5.8S rRNA gene and the two ribosomal internal transcribed spacers. Int. J. Syst. Bacteriol., 49 (Pt 1):329–337.
digestion_DdeI	Hanseniaspora_valbyensis	95	87	9.1954	Esteve-Zarzoso B., Belloch C., Uruburu F. and Querol A. (1999). Identification of yeasts by RFLP analysis of the 5.8S rRNA gene and the two ribosomal internal transcribed spacers. Int. J. Syst. Bacteriol., 49 (Pt 1):329–337.
digestion_DdeI	Hanseniaspora_valbyensis	140	132	6.06061	Esteve-Zarzoso B., Belloch C., Uruburu F. and Querol A. (1999). Identification of yeasts by RFLP analysis of the 5.8S rRNA gene and the two ribosomal internal transcribed spacers. Int. J. Syst. Bacteriol., 49 (Pt 1):329–337.
digestion_DdeI	Hanseniaspora_valbyensis	150	132	13.6364	Esteve-Zarzoso B., Belloch C., Uruburu F. and Querol A. (1999). Identification of yeasts by RFLP analysis of the 5.8S rRNA gene and the two ribosomal internal transcribed spacers. Int. J. Syst. Bacteriol., 49 (Pt 1):329–337.
digestion_DdeI	Hanseniaspora_valbyensis	290	269	7.80669	Esteve-Zarzoso B., Belloch C., Uruburu F. and Querol A. (1999). Identification of yeasts by RFLP analysis of the 5.8S rRNA gene and the two ribosomal internal transcribed spacers. Int. J. Syst. Bacteriol., 49 (Pt 1):329–337.
digestion_DdeI	Hanseniaspora_valbyensis	290	269	7.80669	Esteve-Zarzoso B., Belloch C., Uruburu F. and Querol A. (1999). Identification of yeasts by RFLP analysis of the 5.8S rRNA gene and the two ribosomal internal transcribed spacers. Int. J. Syst. Bacteriol., 49 (Pt 1):329–337.
digestion_DdeI	Hanseniaspora_vineae	90	83	8.43373	Esteve-Zarzoso B., Belloch C., Uruburu F. and Querol A. (1999). Identification of yeasts by RFLP analysis of the 5.8S rRNA gene and the two ribosomal internal transcribed spacers. Int. J. Syst. Bacteriol., 49 (Pt 1):329–337.
digestion_DdeI	Hanseniaspora_vineae	200	199	0.502513	Esteve-Zarzoso B., Belloch C., Uruburu F. and Querol A. (1999). Identification of yeasts by RFLP analysis of the 5.8S rRNA gene and the two ribosomal internal transcribed spacers. Int. J. Syst. Bacteriol., 49 (Pt 1):329–337.
digestion_DdeI	Hanseniaspora_vineae	500	464	7.75862	Esteve-Zarzoso B., Belloch C., Uruburu F. and Querol A. (1999). Identification of yeasts by RFLP analysis of the 5.8S rRNA gene and the two ribosomal internal transcribed spacers. Int. J. Syst. Bacteriol., 49 (Pt 1):329–337.
digestion_DdeI	Kazachstania_servazzii	125	120	4.16667	Fernández-Espinar M.T., Esteve-Zarzoso B., Querol A. and Barrio E. (2000). RFLP analysis of the ribosomal internal transcribed spacers and the 5.8S rRNA gene region of the genus Saccharomyces: a fast method for species identification and the differentiation of flor yeasts. Antonie van Leeuwenhoek, 78:87–97.
digestion_DdeI	Kazachstania_servazzii	650	629	3.33863	Fernández-Espinar M.T., Esteve-Zarzoso B., Querol A. and Barrio E. (2000). RFLP analysis of the ribosomal internal transcribed spacers and the 5.8S rRNA gene region of the genus Saccharomyces: a fast method for species identification and the differentiation of flor yeasts. Antonie van Leeuwenhoek, 78:87–97.
digestion_DdeI	Kazachstania_unispora	125	119	5.04202	Fernández-Espinar M.T., Esteve-Zarzoso B., Querol A. and Barrio E. (2000). RFLP analysis of the ribosomal internal transcribed spacers and the 5.8S rRNA gene region of the genus Saccharomyces: a fast method for species identification and the differentiation of flor yeasts. Antonie van Leeuwenhoek, 78:87–97.
digestion_DdeI	Kazachstania_unispora	225	215	4.65116	Fernández-Espinar M.T., Esteve-Zarzoso B., Querol A. and Barrio E. (2000). RFLP analysis of the ribosomal internal transcribed spacers and the 5.8S rRNA gene region of the genus Saccharomyces: a fast method for species identification and the differentiation of flor yeasts. Antonie van Leeuwenhoek, 78:87–97.
digestion_DdeI	Kazachstania_unispora	425	409	3.91198	Fernández-Espinar M.T., Esteve-Zarzoso B., Querol A. and Barrio E. (2000). RFLP analysis of the ribosomal internal transcribed spacers and the 5.8S rRNA gene region of the genus Saccharomyces: a fast method for species identification and the differentiation of flor yeasts. Antonie van Leeuwenhoek, 78:87–97.
digestion_DdeI	Naumovozyma_castellii	800	774	3.35917	Fernández-Espinar M.T., Esteve-Zarzoso B., Querol A. and Barrio E. (2000). RFLP analysis of the ribosomal internal transcribed spacers and the 5.8S rRNA gene region of the genus Saccharomyces: a fast method for species identification and the differentiation of flor yeasts. Antonie van Leeuwenhoek, 78:87–97.
digestion_DdeI	Naumovozyma_dairenensis	200	199	0.502513	Fernández-Espinar M.T., Esteve-Zarzoso B., Querol A. and Barrio E. (2000). RFLP analysis of the ribosomal internal transcribed spacers and the 5.8S rRNA gene region of the genus Saccharomyces: a fast method for species identification and the differentiation of flor yeasts. Antonie van Leeuwenhoek, 78:87–97.
digestion_DdeI	Naumovozyma_dairenensis	600	587	2.21465	Fernández-Espinar M.T., Esteve-Zarzoso B., Querol A. and Barrio E. (2000). RFLP analysis of the ribosomal internal transcribed spacers and the 5.8S rRNA gene region of the genus Saccharomyces: a fast method for species identification and the differentiation of flor yeasts. Antonie van Leeuwenhoek, 78:87–97.
digestion_DdeI	Saccharomyces_cerevisiae	125	136	8.08824	Fernández-Espinar M.T., Esteve-Zarzoso B., Querol A. and Barrio E. (2000). RFLP analysis of the ribosomal internal transcribed spacers and the 5.8S rRNA gene region of the genus Saccharomyces: a fast method for species identification and the differentiation of flor yeasts. Antonie van Leeuwenhoek, 78:87–97.
digestion_DdeI	Saccharomyces_cerevisiae	725	748	3.07487	Fernández-Espinar M.T., Esteve-Zarzoso B., Querol A. and Barrio E. (2000). RFLP analysis of the ribosomal internal transcribed spacers and the 5.8S rRNA gene region of the genus Saccharomyces: a fast method for species identification and the differentiation of flor yeasts. Antonie van Leeuwenhoek, 78:87–97.
digestion_DdeI	Saccharomyces_kluyveri	190	186	2.15054	Fernández-Espinar M.T., Esteve-Zarzoso B., Querol A. and Barrio E. (2000). RFLP analysis of the ribosomal internal transcribed spacers and the 5.8S rRNA gene region of the genus Saccharomyces: a fast method for species identification and the differentiation of flor yeasts. Antonie van Leeuwenhoek, 78:87–97.
digestion_DdeI	Saccharomyces_kluyveri	510	501	1.79641	Fernández-Espinar M.T., Esteve-Zarzoso B., Querol A. and Barrio E. (2000). RFLP analysis of the ribosomal internal transcribed spacers and the 5.8S rRNA gene region of the genus Saccharomyces: a fast method for species identification and the differentiation of flor yeasts. Antonie van Leeuwenhoek, 78:87–97.
digestion_DdeI	Saccharomyces_pastorianus	125	117	6.83761	Fernández-Espinar M.T., Esteve-Zarzoso B., Querol A. and Barrio E. (2000). RFLP analysis of the ribosomal internal transcribed spacers and the 5.8S rRNA gene region of the genus Saccharomyces: a fast method for species identification and the differentiation of flor yeasts. Antonie van Leeuwenhoek, 78:87–97.
digestion_DdeI	Saccharomyces_pastorianus	725	696	4.16667	Fernández-Espinar M.T., Esteve-Zarzoso B., Querol A. and Barrio E. (2000). RFLP analysis of the ribosomal internal transcribed spacers and the 5.8S rRNA gene region of the genus Saccharomyces: a fast method for species identification and the differentiation of flor yeasts. Antonie van Leeuwenhoek, 78:87–97.
digestion_HaeIII	Brettanomyces_bruxellensis	95	95	0	Esteve-Zarzoso B., Belloch C., Uruburu F. and Querol A. (1999). Identification of yeasts by RFLP analysis of the 5.8S rRNA gene and the two ribosomal internal transcribed spacers. Int. J. Syst. Bacteriol., 49 (Pt 1):329–337.
digestion_HaeIII	Brettanomyces_bruxellensis	105	95	10.5263	Guillamón JM., Sabaté J., Barrio E., Cano J. & Querol A. (1998). Rapid identification of wine yeasts species based on RFLP analysis of the ribosomal ITS regions. Arch. Microbiol., 169:387–393
digestion_HaeIII	Brettanomyces_bruxellensis	105	95	10.5263	Guillamón JM., Sabaté J., Barrio E., Cano J. & Querol A. (1998). Rapid identification of wine yeasts species based on RFLP analysis of the ribosomal ITS regions. Arch. Microbiol., 169:387–393
digestion_HaeIII	Brettanomyces_bruxellensis	375	373	0.536193	Guillamón JM., Sabaté J., Barrio E., Cano J. & Querol A. (1998). Rapid identification of wine yeasts species based on RFLP analysis of the ribosomal ITS regions. Arch. Microbiol., 169:387–393
digestion_HaeIII	Brettanomyces_bruxellensis	375	373	0.536193	Esteve-Zarzoso B., Belloch C., Uruburu F. and Querol A. (1999). Identification of yeasts by RFLP analysis of the 5.8S rRNA gene and the two ribosomal internal transcribed spacers. Int. J. Syst. Bacteriol., 49 (Pt 1):329–337.
digestion_HaeIII	Brettanomyces_bruxellensis	375	373	0.536193	Guillamón JM., Sabaté J., Barrio E., Cano J. & Querol A. (1998). Rapid identification of wine yeasts species based on RFLP analysis of the ribosomal ITS regions. Arch. Microbiol., 169:387–393
digestion_HaeIII	Candida_albicans	90	94	4.25532	de Llanos Frutos R., Fernández-Espinar M.T. and Querol A. (2004). Identification of species of the genus Candida by analysis of the 5.8S rRNA gene and the two ribosomal internal transcribed spacers. Antonie van Leeuwenhoek 85:175–185.
digestion_HaeIII	Candida_albicans	90	94	4.25532	Esteve-Zarzoso B., Belloch C., Uruburu F. and Querol A. (1999). Identification of yeasts by RFLP analysis of the 5.8S rRNA gene and the two ribosomal internal transcribed spacers. Int. J. Syst. Bacteriol., 49 (Pt 1):329–337.
digestion_HaeIII	Candida_albicans	460	444	3.6036	de Llanos Frutos R., Fernández-Espinar M.T. and Querol A. (2004). Identification of species of the genus Candida by analysis of the 5.8S rRNA gene and the two ribosomal internal transcribed spacers. Antonie van Leeuwenhoek 85:175–185.
digestion_HaeIII	Candida_albicans	460	444	3.6036	Esteve-Zarzoso B., Belloch C., Uruburu F. and Querol A. (1999). Identification of yeasts by RFLP analysis of the 5.8S rRNA gene and the two ribosomal internal transcribed spacers. Int. J. Syst. Bacteriol., 49 (Pt 1):329–337.
digestion_HaeIII	Candida_albicans	460	444	3.6036	Guillamón JM., Sabaté J., Barrio E., Cano J. & Querol A. (1998). Rapid identification of wine yeasts species based on RFLP analysis of the ribosomal ITS regions. Arch. Microbiol., 169:387–396
digestion_HaeIII	Candida_ethanolica	110	107	2.80374	de Llanos Frutos R., Fernández-Espinar M.T. and Querol A. (2004). Identification of species of the genus Candida by analysis of the 5.8S rRNA gene and the two ribosomal internal transcribed spacers. Antonie van Leeuwenhoek 85:175–185.
digestion_HaeIII	Candida_ethanolica	310	305	1.63934	de Llanos Frutos R., Fernández-Espinar M.T. and Querol A. (2004). Identification of species of the genus Candida by analysis of the 5.8S rRNA gene and the two ribosomal internal transcribed spacers. Antonie van Leeuwenhoek 85:175–185.
digestion_HaeIII	Candida_glabrata	50	0	#DIV/0!	de Llanos Frutos R., Fernández-Espinar M.T. and Querol A. (2004). Identification of species of the genus Candida by analysis of the 5.8S rRNA gene and the two ribosomal internal transcribed spacers. Antonie van Leeuwenhoek 85:175–185.
digestion_HaeIII	Candida_glabrata	230	222	3.6036	de Llanos Frutos R., Fernández-Espinar M.T. and Querol A. (2004). Identification of species of the genus Candida by analysis of the 5.8S rRNA gene and the two ribosomal internal transcribed spacers. Antonie van Leeuwenhoek 85:175–185.
digestion_HaeIII	Candida_glabrata	620	659	5.91806	de Llanos Frutos R., Fernández-Espinar M.T. and Querol A. (2004). Identification of species of the genus Candida by analysis of the 5.8S rRNA gene and the two ribosomal internal transcribed spacers. Antonie van Leeuwenhoek 85:175–185.
digestion_HaeIII	Candida_glabrata	675	659	2.42792	de Llanos Frutos R., Fernández-Espinar M.T. and Querol A. (2004). Identification of species of the genus Candida by analysis of the 5.8S rRNA gene and the two ribosomal internal transcribed spacers. Antonie van Leeuwenhoek 85:175–185.
digestion_HaeIII	Candida_haemuloni	380	377	0.795756	de Llanos Frutos R., Fernández-Espinar M.T. and Querol A. (2004). Identification of species of the genus Candida by analysis of the 5.8S rRNA gene and the two ribosomal internal transcribed spacers. Antonie van Leeuwenhoek 85:175–185.
digestion_HaeIII	Candida_incommunis	420	405	3.7037	de Llanos Frutos R., Fernández-Espinar M.T. and Querol A. (2004). Identification of species of the genus Candida by analysis of the 5.8S rRNA gene and the two ribosomal internal transcribed spacers. Antonie van Leeuwenhoek 85:175–185.
digestion_HaeIII	Candida_incommunis	425	405	4.93827	Esteve-Zarzoso B., Belloch C., Uruburu F. and Querol A. (1999). Identification of yeasts by RFLP analysis of the 5.8S rRNA gene and the two ribosomal internal transcribed spacers. Int. J. Syst. Bacteriol., 49 (Pt 1):329–337.
digestion_HaeIII	Candida_inconspicua	470	458	2.62009	de Llanos Frutos R., Fernández-Espinar M.T. and Querol A. (2004). Identification of species of the genus Candida by analysis of the 5.8S rRNA gene and the two ribosomal internal transcribed spacers. Antonie van Leeuwenhoek 85:175–185.
digestion_HaeIII	Candida_membranifaciens_subs_flavinogenes	90	78	15.3846
digestion_HaeIII	Candida_membranifaciens_subs_flavinogenes	150	143	4.8951
digestion_HaeIII	Candida_membranifaciens_subs_flavinogenes	410	417	1.67866
digestion_HaeIII	Candida_mesenterica	140	0	#DIV/0!	de Llanos Frutos R., Fernández-Espinar M.T. and Querol A. (2004). Identification of species of the genus Candida by analysis of the 5.8S rRNA gene and the two ribosomal internal transcribed spacers. Antonie van Leeuwenhoek 85:175–185.
digestion_HaeIII	Candida_mesenterica	150	0	#DIV/0!	de Llanos Frutos R., Fernández-Espinar M.T. and Querol A. (2004). Identification of species of the genus Candida by analysis of the 5.8S rRNA gene and the two ribosomal internal transcribed spacers. Antonie van Leeuwenhoek 85:175–185.
digestion_HaeIII	Candida_mesenterica	390	378	3.1746	de Llanos Frutos R., Fernández-Espinar M.T. and Querol A. (2004). Identification of species of the genus Candida by analysis of the 5.8S rRNA gene and the two ribosomal internal transcribed spacers. Antonie van Leeuwenhoek 85:175–185.
digestion_HaeIII	Candida_montana	125	118	5.9322	Esteve-Zarzoso B., Belloch C., Uruburu F. and Querol A. (1999). Identification of yeasts by RFLP analysis of the 5.8S rRNA gene and the two ribosomal internal transcribed spacers. Int. J. Syst. Bacteriol., 49 (Pt 1):329–337.
digestion_HaeIII	Candida_montana	130	118	10.1695	de Llanos Frutos R., Fernández-Espinar M.T. and Querol A. (2004). Identification of species of the genus Candida by analysis of the 5.8S rRNA gene and the two ribosomal internal transcribed spacers. Antonie van Leeuwenhoek 85:175–185.
digestion_HaeIII	Candida_montana	400	389	2.82776	de Llanos Frutos R., Fernández-Espinar M.T. and Querol A. (2004). Identification of species of the genus Candida by analysis of the 5.8S rRNA gene and the two ribosomal internal transcribed spacers. Antonie van Leeuwenhoek 85:175–185.
digestion_HaeIII	Candida_montana	400	389	2.82776	Esteve-Zarzoso B., Belloch C., Uruburu F. and Querol A. (1999). Identification of yeasts by RFLP analysis of the 5.8S rRNA gene and the two ribosomal internal transcribed spacers. Int. J. Syst. Bacteriol., 49 (Pt 1):329–337.
digestion_HaeIII	Candida_oregonensis	70	67	4.47761	de Llanos Frutos R., Fernández-Espinar M.T. and Querol A. (2004). Identification of species of the genus Candida by analysis of the 5.8S rRNA gene and the two ribosomal internal transcribed spacers. Antonie van Leeuwenhoek 85:175–185.
digestion_HaeIII	Candida_oregonensis	70	65	7.69231	de Llanos Frutos R., Fernández-Espinar M.T. and Querol A. (2004). Identification of species of the genus Candida by analysis of the 5.8S rRNA gene and the two ribosomal internal transcribed spacers. Antonie van Leeuwenhoek 85:175–185.
digestion_HaeIII	Candida_oregonensis	260	251	3.58566	de Llanos Frutos R., Fernández-Espinar M.T. and Querol A. (2004). Identification of species of the genus Candida by analysis of the 5.8S rRNA gene and the two ribosomal internal transcribed spacers. Antonie van Leeuwenhoek 85:175–185.
digestion_HaeIII	Candida_parapsilosis	0	14	100	de Llanos Frutos R., Fernández-Espinar M.T. and Querol A. (2004). Identification of species of the genus Candida by analysis of the 5.8S rRNA gene and the two ribosomal internal transcribed spacers. Antonie van Leeuwenhoek 85:175–185.
digestion_HaeIII	Candida_parapsilosis	0	14	100	Guillamón JM., Sabaté J., Barrio E., Cano J. & Querol A. (1998). Rapid identification of wine yeasts species based on RFLP analysis of the ribosomal ITS regions. Arch. Microbiol., 169:387–414
digestion_HaeIII	Candida_parapsilosis	110	108	1.85185	de Llanos Frutos R., Fernández-Espinar M.T. and Querol A. (2004). Identification of species of the genus Candida by analysis of the 5.8S rRNA gene and the two ribosomal internal transcribed spacers. Antonie van Leeuwenhoek 85:175–185.
digestion_HaeIII	Candida_parapsilosis	110	108	1.85185	Guillamón JM., Sabaté J., Barrio E., Cano J. & Querol A. (1998). Rapid identification of wine yeasts species based on RFLP analysis of the ribosomal ITS regions. Arch. Microbiol., 169:387–414
digestion_HaeIII	Candida_parapsilosis	115	108	6.48148	Esteve-Zarzoso B., Belloch C., Uruburu F. and Querol A. (1999). Identification of yeasts by RFLP analysis of the 5.8S rRNA gene and the two ribosomal internal transcribed spacers. Int. J. Syst. Bacteriol., 49 (Pt 1):329–337.
digestion_HaeIII	Candida_parapsilosis	400	400	0	Esteve-Zarzoso B., Belloch C., Uruburu F. and Querol A. (1999). Identification of yeasts by RFLP analysis of the 5.8S rRNA gene and the two ribosomal internal transcribed spacers. Int. J. Syst. Bacteriol., 49 (Pt 1):329–337.
digestion_HaeIII	Candida_parapsilosis	410	400	2.5	de Llanos Frutos R., Fernández-Espinar M.T. and Querol A. (2004). Identification of species of the genus Candida by analysis of the 5.8S rRNA gene and the two ribosomal internal transcribed spacers. Antonie van Leeuwenhoek 85:175–185.
digestion_HaeIII	Candida_parapsilosis	410	400	2.5	Guillamón JM., Sabaté J., Barrio E., Cano J. & Querol A. (1998). Rapid identification of wine yeasts species based on RFLP analysis of the ribosomal ITS regions. Arch. Microbiol., 169:387–414
digestion_HaeIII	Candida_sake	445	432	3.00926	Guillamón JM., Sabaté J., Barrio E., Cano J. & Querol A. (1998). Rapid identification of wine yeasts species based on RFLP analysis of the ribosomal ITS regions. Arch. Microbiol., 169:387–420
digestion_HaeIII	Candida_sake	450	432	4.16667	de Llanos Frutos R., Fernández-Espinar M.T. and Querol A. (2004). Identification of species of the genus Candida by analysis of the 5.8S rRNA gene and the two ribosomal internal transcribed spacers. Antonie van Leeuwenhoek 85:175–185.
digestion_HaeIII	Candida_sake	450	432	4.16667	Esteve-Zarzoso B., Belloch C., Uruburu F. and Querol A. (1999). Identification of yeasts by RFLP analysis of the 5.8S rRNA gene and the two ribosomal internal transcribed spacers. Int. J. Syst. Bacteriol., 49 (Pt 1):329–337.
digestion_HaeIII	Candida_succiphila	750	730	2.73973	de Llanos Frutos R., Fernández-Espinar M.T. and Querol A. (2004). Identification of species of the genus Candida by analysis of the 5.8S rRNA gene and the two ribosomal internal transcribed spacers. Antonie van Leeuwenhoek 85:175–185.
digestion_HaeIII	Candida_tropicalis	70	80	12.5	de Llanos Frutos R., Fernández-Espinar M.T. and Querol A. (2004). Identification of species of the genus Candida by analysis of the 5.8S rRNA gene and the two ribosomal internal transcribed spacers. Antonie van Leeuwenhoek 85:175–185.
digestion_HaeIII	Candida_tropicalis	90	80	12.5	Esteve-Zarzoso B., Belloch C., Uruburu F. and Querol A. (1999). Identification of yeasts by RFLP analysis of the 5.8S rRNA gene and the two ribosomal internal transcribed spacers. Int. J. Syst. Bacteriol., 49 (Pt 1):329–337.
digestion_HaeIII	Candida_tropicalis	90	80	12.5	Guillamón JM., Sabaté J., Barrio E., Cano J. & Querol A. (1998). Rapid identification of wine yeasts species based on RFLP analysis of the ribosomal ITS regions. Arch. Microbiol., 169:387–432
digestion_HaeIII	Candida_tropicalis	450	447	0.671141	de Llanos Frutos R., Fernández-Espinar M.T. and Querol A. (2004). Identification of species of the genus Candida by analysis of the 5.8S rRNA gene and the two ribosomal internal transcribed spacers. Antonie van Leeuwenhoek 85:175–185.
digestion_HaeIII	Candida_tropicalis	450	447	0.671141	Esteve-Zarzoso B., Belloch C., Uruburu F. and Querol A. (1999). Identification of yeasts by RFLP analysis of the 5.8S rRNA gene and the two ribosomal internal transcribed spacers. Int. J. Syst. Bacteriol., 49 (Pt 1):329–337.
digestion_HaeIII	Candida_tropicalis	450	447	0.671141	Guillamón JM., Sabaté J., Barrio E., Cano J. & Querol A. (1998). Rapid identification of wine yeasts species based on RFLP analysis of the ribosomal ITS regions. Arch. Microbiol., 169:387–432
digestion_HaeIII	Cyberlindnera_fabianii	0	78	100	Villa-Carvajal M. Querol A. and Belloch C. (2006). Identification of species in the genus Pichia by restriction of the internal transcribed spacers (ITS1 and ITS2) and the 5.8S ribosomal DNA gene. Antonie van Leeuwenhoek 90:171–365
digestion_HaeIII	Cyberlindnera_fabianii	90	78	15.3846	Esteve-Zarzoso B., Belloch C., Uruburu F. and Querol A. (1999). Identification of yeasts by RFLP analysis of the 5.8S rRNA gene and the two ribosomal internal transcribed spacers. Int. J. Syst. Bacteriol., 49 (Pt 1):329–337.
digestion_HaeIII	Cyberlindnera_fabianii	550	546	0.732601	Villa-Carvajal M. Querol A. and Belloch C. (2006). Identification of species in the genus Pichia by restriction of the internal transcribed spacers (ITS1 and ITS2) and the 5.8S ribosomal DNA gene. Antonie van Leeuwenhoek 90:171–365
digestion_HaeIII	Cyberlindnera_fabianii	560	546	2.5641	Esteve-Zarzoso B., Belloch C., Uruburu F. and Querol A. (1999). Identification of yeasts by RFLP analysis of the 5.8S rRNA gene and the two ribosomal internal transcribed spacers. Int. J. Syst. Bacteriol., 49 (Pt 1):329–337.
digestion_HaeIII	Diutina_catenulata	410	405	1.23457	de Llanos Frutos R., Fernández-Espinar M.T. and Querol A. (2004). Identification of species of the genus Candida by analysis of the 5.8S rRNA gene and the two ribosomal internal transcribed spacers. Antonie van Leeuwenhoek 85:175–185.
digestion_HaeIII	Grigorovia_transvaalensis;Kazachstania_transvaalensis	350	339	3.24484	Fernández-Espinar M.T., Esteve-Zarzoso B., Querol A. and Barrio E. (2000). RFLP analysis of the ribosomal internal transcribed spacers and the 5.8S rRNA gene region of the genus Saccharomyces: a fast method for species identification and the differentiation of flor yeasts. Antonie van Leeuwenhoek, 78:87–97.
digestion_HaeIII	Grigorovia_transvaalensis;Kazachstania_transvaalensis	525	516	1.74419	Fernández-Espinar M.T., Esteve-Zarzoso B., Querol A. and Barrio E. (2000). RFLP analysis of the ribosomal internal transcribed spacers and the 5.8S rRNA gene region of the genus Saccharomyces: a fast method for species identification and the differentiation of flor yeasts. Antonie van Leeuwenhoek, 78:87–97.
digestion_HaeIII	Groenewaldozyma_salmanticensis	420	426	1.40845	de Llanos Frutos R., Fernández-Espinar M.T. and Querol A. (2004). Identification of species of the genus Candida by analysis of the 5.8S rRNA gene and the two ribosomal internal transcribed spacers. Antonie van Leeuwenhoek 85:175–185.
digestion_HaeIII	Groenewaldozyma_salmanticensis	440	426	3.28638	Esteve-Zarzoso B., Belloch C., Uruburu F. and Querol A. (1999). Identification of yeasts by RFLP analysis of the 5.8S rRNA gene and the two ribosomal internal transcribed spacers. Int. J. Syst. Bacteriol., 49 (Pt 1):329–337.
digestion_HaeIII	Hanseniaspora_guilliermondii	750	752	0.265957	Esteve-Zarzoso B., Belloch C., Uruburu F. and Querol A. (1999). Identification of yeasts by RFLP analysis of the 5.8S rRNA gene and the two ribosomal internal transcribed spacers. Int. J. Syst. Bacteriol., 49 (Pt 1):329–337.
digestion_HaeIII	Hanseniaspora_guilliermondii	775	752	3.05851	Esteve-Zarzoso B., Peris-Torán M.J., Ramón D. and Querol A. (2001). Molecular characterisation of Hanseniaspora Species. Antonie van Leeuwenhoek 80:85–92.
digestion_HaeIII	Hanseniaspora_osmophila	80	76	5.26316	Esteve-Zarzoso B., Belloch C., Uruburu F. and Querol A. (1999). Identification of yeasts by RFLP analysis of the 5.8S rRNA gene and the two ribosomal internal transcribed spacers. Int. J. Syst. Bacteriol., 49 (Pt 1):329–337.
digestion_HaeIII	Hanseniaspora_osmophila	90	94	4.25532	Esteve-Zarzoso B., Belloch C., Uruburu F. and Querol A. (1999). Identification of yeasts by RFLP analysis of the 5.8S rRNA gene and the two ribosomal internal transcribed spacers. Int. J. Syst. Bacteriol., 49 (Pt 1):329–337.
digestion_HaeIII	Hanseniaspora_osmophila	90	76	18.4211	Esteve-Zarzoso B., Peris-Torán M.J., Ramón D. and Querol A. (2001). Molecular characterisation of Hanseniaspora Species. Antonie van Leeuwenhoek 80:85–92.
digestion_HaeIII	Hanseniaspora_osmophila	105	94	11.7021	Esteve-Zarzoso B., Peris-Torán M.J., Ramón D. and Querol A. (2001). Molecular characterisation of Hanseniaspora Species. Antonie van Leeuwenhoek 80:85–92.
digestion_HaeIII	Hanseniaspora_osmophila	120	123	2.43902	Esteve-Zarzoso B., Belloch C., Uruburu F. and Querol A. (1999). Identification of yeasts by RFLP analysis of the 5.8S rRNA gene and the two ribosomal internal transcribed spacers. Int. J. Syst. Bacteriol., 49 (Pt 1):329–337.
digestion_HaeIII	Hanseniaspora_osmophila	130	123	5.69106	Esteve-Zarzoso B., Peris-Torán M.J., Ramón D. and Querol A. (2001). Molecular characterisation of Hanseniaspora Species. Antonie van Leeuwenhoek 80:85–92.
digestion_HaeIII	Hanseniaspora_osmophila	460	448	2.67857	Esteve-Zarzoso B., Belloch C., Uruburu F. and Querol A. (1999). Identification of yeasts by RFLP analysis of the 5.8S rRNA gene and the two ribosomal internal transcribed spacers. Int. J. Syst. Bacteriol., 49 (Pt 1):329–337.
digestion_HaeIII	Hanseniaspora_osmophila	480	448	7.14286	Esteve-Zarzoso B., Peris-Torán M.J., Ramón D. and Querol A. (2001). Molecular characterisation of Hanseniaspora Species. Antonie van Leeuwenhoek 80:85–92.
digestion_HaeIII	Hanseniaspora_uvarum	750	749	0.133511	Esteve-Zarzoso B., Belloch C., Uruburu F. and Querol A. (1999). Identification of yeasts by RFLP analysis of the 5.8S rRNA gene and the two ribosomal internal transcribed spacers. Int. J. Syst. Bacteriol., 49 (Pt 1):329–337.
digestion_HaeIII	Hanseniaspora_uvarum	760	749	1.46862	Esteve-Zarzoso B., Peris-Torán M.J., Ramón D. and Querol A. (2001). Molecular characterisation of Hanseniaspora Species. Antonie van Leeuwenhoek 80:85–92.
digestion_HaeIII	Hanseniaspora_uvarum	760	749	1.46862	Guillamón JM., Sabaté J., Barrio E., Cano J. & Querol A. (1998). Rapid identification of wine yeasts species based on RFLP analysis of the ribosomal ITS regions. Arch. Microbiol., 169:387–444
digestion_HaeIII	Hanseniaspora_uvarum	775	749	3.4713	Guillamón JM., Sabaté J., Barrio E., Cano J. & Querol A. (1998). Rapid identification of wine yeasts species based on RFLP analysis of the ribosomal ITS regions. Arch. Microbiol., 169:387–450
digestion_HaeIII	Hanseniaspora_valbyensis	750	752	0.265957	Esteve-Zarzoso B., Belloch C., Uruburu F. and Querol A. (1999). Identification of yeasts by RFLP analysis of the 5.8S rRNA gene and the two ribosomal internal transcribed spacers. Int. J. Syst. Bacteriol., 49 (Pt 1):329–337.
digestion_HaeIII	Hanseniaspora_valbyensis	775	752	3.05851	Esteve-Zarzoso B., Peris-Torán M.J., Ramón D. and Querol A. (2001). Molecular characterisation of Hanseniaspora Species. Antonie van Leeuwenhoek 80:85–92.
digestion_HaeIII	Hanseniaspora_vineae	90	76	18.4211	Esteve-Zarzoso B., Peris-Torán M.J., Ramón D. and Querol A. (2001). Molecular characterisation of Hanseniaspora Species. Antonie van Leeuwenhoek 80:85–92.
digestion_HaeIII	Hanseniaspora_vineae	700	669	4.63378	Esteve-Zarzoso B., Peris-Torán M.J., Ramón D. and Querol A. (2001). Molecular characterisation of Hanseniaspora Species. Antonie van Leeuwenhoek 80:85–92.
digestion_HaeIII	Hyphopichia_heimii	0	69	100	Villa-Carvajal M. Querol A. and Belloch C. (2006). Identification of species in the genus Pichia by restriction of the internal transcribed spacers (ITS1 and ITS2) and the 5.8S ribosomal DNA gene. Antonie van Leeuwenhoek 90:171–200
digestion_HaeIII	Hyphopichia_heimii	350	350	0	Villa-Carvajal M. Querol A. and Belloch C. (2006). Identification of species in the genus Pichia by restriction of the internal transcribed spacers (ITS1 and ITS2) and the 5.8S ribosomal DNA gene. Antonie van Leeuwenhoek 90:171–200
digestion_HaeIII	Hyphopichia_pseudoburtonii	450	419	7.39857	Villa-Carvajal M. Querol A. and Belloch C. (2006). Identification of species in the genus Pichia by restriction of the internal transcribed spacers (ITS1 and ITS2) and the 5.8S ribosomal DNA gene. Antonie van Leeuwenhoek 90:171–191
digestion_HaeIII	Kazachstania_humilis	130	0	#DIV/0!
digestion_HaeIII	Kazachstania_humilis	240	221	8.59729
digestion_HaeIII	Kazachstania_servazzii	190	190	0	Fernández-Espinar M.T., Esteve-Zarzoso B., Querol A. and Barrio E. (2000). RFLP analysis of the ribosomal internal transcribed spacers and the 5.8S rRNA gene region of the genus Saccharomyces: a fast method for species identification and the differentiation of flor yeasts. Antonie van Leeuwenhoek, 78:87–97.
digestion_HaeIII	Kazachstania_servazzii	250	236	5.9322	Fernández-Espinar M.T., Esteve-Zarzoso B., Querol A. and Barrio E. (2000). RFLP analysis of the ribosomal internal transcribed spacers and the 5.8S rRNA gene region of the genus Saccharomyces: a fast method for species identification and the differentiation of flor yeasts. Antonie van Leeuwenhoek, 78:87–97.
digestion_HaeIII	Kazachstania_servazzii	335	322	4.03727	Fernández-Espinar M.T., Esteve-Zarzoso B., Querol A. and Barrio E. (2000). RFLP analysis of the ribosomal internal transcribed spacers and the 5.8S rRNA gene region of the genus Saccharomyces: a fast method for species identification and the differentiation of flor yeasts. Antonie van Leeuwenhoek, 78:87–97.
digestion_HaeIII	Kazachstania_unispora	110	115	4.34783	Fernández-Espinar M.T., Esteve-Zarzoso B., Querol A. and Barrio E. (2000). RFLP analysis of the ribosomal internal transcribed spacers and the 5.8S rRNA gene region of the genus Saccharomyces: a fast method for species identification and the differentiation of flor yeasts. Antonie van Leeuwenhoek, 78:87–97.
digestion_HaeIII	Kazachstania_unispora	500	511	2.15264	Fernández-Espinar M.T., Esteve-Zarzoso B., Querol A. and Barrio E. (2000). RFLP analysis of the ribosomal internal transcribed spacers and the 5.8S rRNA gene region of the genus Saccharomyces: a fast method for species identification and the differentiation of flor yeasts. Antonie van Leeuwenhoek, 78:87–97.
digestion_HaeIII	Kluyveromyces_aestuarii	95	99	4.0404	Esteve-Zarzoso B., Belloch C., Uruburu F. and Querol A. (1999). Identification of yeasts by RFLP analysis of the 5.8S rRNA gene and the two ribosomal internal transcribed spacers. Int. J. Syst. Bacteriol., 49 (Pt 1):329–337.
digestion_HaeIII	Kluyveromyces_aestuarii	640	627	2.07337	Esteve-Zarzoso B., Belloch C., Uruburu F. and Querol A. (1999). Identification of yeasts by RFLP analysis of the 5.8S rRNA gene and the two ribosomal internal transcribed spacers. Int. J. Syst. Bacteriol., 49 (Pt 1):329–337.
digestion_HaeIII	Kluyveromyces_dobzhanskii	80	77	3.8961	Esteve-Zarzoso B., Belloch C., Uruburu F. and Querol A. (1999). Identification of yeasts by RFLP analysis of the 5.8S rRNA gene and the two ribosomal internal transcribed spacers. Int. J. Syst. Bacteriol., 49 (Pt 1):329–337.
digestion_HaeIII	Kluyveromyces_dobzhanskii	655	626	4.63259	Esteve-Zarzoso B., Belloch C., Uruburu F. and Querol A. (1999). Identification of yeasts by RFLP analysis of the 5.8S rRNA gene and the two ribosomal internal transcribed spacers. Int. J. Syst. Bacteriol., 49 (Pt 1):329–337.
digestion_HaeIII	Kluyveromyces_marxianus	80	78	2.5641	Esteve-Zarzoso B., Belloch C., Uruburu F. and Querol A. (1999). Identification of yeasts by RFLP analysis of the 5.8S rRNA gene and the two ribosomal internal transcribed spacers. Int. J. Syst. Bacteriol., 49 (Pt 1):329–337.
digestion_HaeIII	Kluyveromyces_marxianus	80	78	2.5641	Esteve-Zarzoso B., Belloch C., Uruburu F. and Querol A. (1999). Identification of yeasts by RFLP analysis of the 5.8S rRNA gene and the two ribosomal internal transcribed spacers. Int. J. Syst. Bacteriol., 49 (Pt 1):329–337.
digestion_HaeIII	Kluyveromyces_marxianus	655	626	4.63259	Esteve-Zarzoso B., Belloch C., Uruburu F. and Querol A. (1999). Identification of yeasts by RFLP analysis of the 5.8S rRNA gene and the two ribosomal internal transcribed spacers. Int. J. Syst. Bacteriol., 49 (Pt 1):329–337.
digestion_HaeIII	Kluyveromyces_marxianus	655	626	4.63259	Esteve-Zarzoso B., Belloch C., Uruburu F. and Querol A. (1999). Identification of yeasts by RFLP analysis of the 5.8S rRNA gene and the two ribosomal internal transcribed spacers. Int. J. Syst. Bacteriol., 49 (Pt 1):329–337.
digestion_HaeIII	Kluyveromyces_wickerhamii	80	98	18.3673	Esteve-Zarzoso B., Belloch C., Uruburu F. and Querol A. (1999). Identification of yeasts by RFLP analysis of the 5.8S rRNA gene and the two ribosomal internal transcribed spacers. Int. J. Syst. Bacteriol., 49 (Pt 1):329–337.
digestion_HaeIII	Kluyveromyces_wickerhamii	665	627	6.06061	Esteve-Zarzoso B., Belloch C., Uruburu F. and Querol A. (1999). Identification of yeasts by RFLP analysis of the 5.8S rRNA gene and the two ribosomal internal transcribed spacers. Int. J. Syst. Bacteriol., 49 (Pt 1):329–337.
digestion_HaeIII	Kodamaea_ohmeri	420	412	1.94175	Villa-Carvajal M. Querol A. and Belloch C. (2006). Identification of species in the genus Pichia by restriction of the internal transcribed spacers (ITS1 and ITS2) and the 5.8S ribosomal DNA gene. Antonie van Leeuwenhoek 90:171–185
digestion_HaeIII	Komagataella_pastoris	380	362	4.97238	Esteve-Zarzoso B., Belloch C., Uruburu F. and Querol A. (1999). Identification of yeasts by RFLP analysis of the 5.8S rRNA gene and the two ribosomal internal transcribed spacers. Int. J. Syst. Bacteriol., 49 (Pt 1):329–337.
digestion_HaeIII	Komagataella_pastoris	380	362	4.97238	Villa-Carvajal M. Querol A. and Belloch C. (2006). Identification of species in the genus Pichia by restriction of the internal transcribed spacers (ITS1 and ITS2) and the 5.8S ribosomal DNA gene. Antonie van Leeuwenhoek 90:171–182
digestion_HaeIII	Kregervanrija_delftensis	490	491	0.203666	Esteve-Zarzoso B., Belloch C., Uruburu F. and Querol A. (1999). Identification of yeasts by RFLP analysis of the 5.8S rRNA gene and the two ribosomal internal transcribed spacers. Int. J. Syst. Bacteriol., 49 (Pt 1):329–337.
digestion_HaeIII	Kregervanrija_delftensis	500	491	1.83299	Villa-Carvajal M. Querol A. and Belloch C. (2006). Identification of species in the genus Pichia by restriction of the internal transcribed spacers (ITS1 and ITS2) and the 5.8S ribosomal DNA gene. Antonie van Leeuwenhoek 90:171–242
digestion_HaeIII	Kregervanrija_fluxuum	480	479	0.208768	de Llanos Frutos R., Fernández-Espinar M.T. and Querol A. (2004). Identification of species of the genus Candida by analysis of the 5.8S rRNA gene and the two ribosomal internal transcribed spacers. Antonie van Leeuwenhoek 85:175–185.
digestion_HaeIII	Kregervanrija_fluxuum	490	479	2.29645	Esteve-Zarzoso B., Belloch C., Uruburu F. and Querol A. (1999). Identification of yeasts by RFLP analysis of the 5.8S rRNA gene and the two ribosomal internal transcribed spacers. Int. J. Syst. Bacteriol., 49 (Pt 1):329–337.
digestion_HaeIII	Kregervanrija_fluxuum	490	479	2.29645	Esteve-Zarzoso B., Belloch C., Uruburu F. and Querol A. (1999). Identification of yeasts by RFLP analysis of the 5.8S rRNA gene and the two ribosomal internal transcribed spacers. Int. J. Syst. Bacteriol., 49 (Pt 1):329–337.
digestion_HaeIII	Kregervanrija_fluxuum	500	479	4.38413	Guillamón JM., Sabaté J., Barrio E., Cano J. & Querol A. (1998). Rapid identification of wine yeasts species based on RFLP analysis of the ribosomal ITS regions. Arch. Microbiol., 169:387–435
digestion_HaeIII	Kregervanrija_fluxuum	500	479	4.38413	Villa-Carvajal M. Querol A. and Belloch C. (2006). Identification of species in the genus Pichia by restriction of the internal transcribed spacers (ITS1 and ITS2) and the 5.8S ribosomal DNA gene. Antonie van Leeuwenhoek 90:171–245
digestion_HaeIII	Kuraishia_capsulata	0	85	100	Esteve-Zarzoso B., Belloch C., Uruburu F. and Querol A. (1999). Identification of yeasts by RFLP analysis of the 5.8S rRNA gene and the two ribosomal internal transcribed spacers. Int. J. Syst. Bacteriol., 49 (Pt 1):329–337.
digestion_HaeIII	Kuraishia_capsulata	0	69	100	Villa-Carvajal M. Querol A. and Belloch C. (2006). Identification of species in the genus Pichia by restriction of the internal transcribed spacers (ITS1 and ITS2) and the 5.8S ribosomal DNA gene. Antonie van Leeuwenhoek 90:171–353
digestion_HaeIII	Kuraishia_capsulata	35	69	49.2754	Esteve-Zarzoso B., Belloch C., Uruburu F. and Querol A. (1999). Identification of yeasts by RFLP analysis of the 5.8S rRNA gene and the two ribosomal internal transcribed spacers. Int. J. Syst. Bacteriol., 49 (Pt 1):329–337.
digestion_HaeIII	Kuraishia_capsulata	490	483	1.44928	Esteve-Zarzoso B., Belloch C., Uruburu F. and Querol A. (1999). Identification of yeasts by RFLP analysis of the 5.8S rRNA gene and the two ribosomal internal transcribed spacers. Int. J. Syst. Bacteriol., 49 (Pt 1):329–337.
digestion_HaeIII	Kuraishia_capsulata	490	483	1.44928	Villa-Carvajal M. Querol A. and Belloch C. (2006). Identification of species in the genus Pichia by restriction of the internal transcribed spacers (ITS1 and ITS2) and the 5.8S ribosomal DNA gene. Antonie van Leeuwenhoek 90:171–353
digestion_HaeIII	Lachancea_fermentati	95	88	7.95455	Esteve-Zarzoso B., Belloch C., Uruburu F. and Querol A. (1999). Identification of yeasts by RFLP analysis of the 5.8S rRNA gene and the two ribosomal internal transcribed spacers. Int. J. Syst. Bacteriol., 49 (Pt 1):329–337.
digestion_HaeIII	Lachancea_fermentati	210	202	3.9604	Esteve-Zarzoso B., Belloch C., Uruburu F. and Querol A. (1999). Identification of yeasts by RFLP analysis of the 5.8S rRNA gene and the two ribosomal internal transcribed spacers. Int. J. Syst. Bacteriol., 49 (Pt 1):329–337.
digestion_HaeIII	Lachancea_fermentati	300	297	1.0101	Esteve-Zarzoso B., Belloch C., Uruburu F. and Querol A. (1999). Identification of yeasts by RFLP analysis of the 5.8S rRNA gene and the two ribosomal internal transcribed spacers. Int. J. Syst. Bacteriol., 49 (Pt 1):329–337.
digestion_HaeIII	Lachancea_thermotolerans	90	88	2.27273	Esteve-Zarzoso B., Belloch C., Uruburu F. and Querol A. (1999). Identification of yeasts by RFLP analysis of the 5.8S rRNA gene and the two ribosomal internal transcribed spacers. Int. J. Syst. Bacteriol., 49 (Pt 1):329–337.
digestion_HaeIII	Lachancea_thermotolerans	90	88	2.27273	Esteve-Zarzoso B., Belloch C., Uruburu F. and Querol A. (1999). Identification of yeasts by RFLP analysis of the 5.8S rRNA gene and the two ribosomal internal transcribed spacers. Int. J. Syst. Bacteriol., 49 (Pt 1):329–337.
digestion_HaeIII	Lachancea_thermotolerans	215	202	6.43564	Esteve-Zarzoso B., Belloch C., Uruburu F. and Querol A. (1999). Identification of yeasts by RFLP analysis of the 5.8S rRNA gene and the two ribosomal internal transcribed spacers. Int. J. Syst. Bacteriol., 49 (Pt 1):329–337.
digestion_HaeIII	Lachancea_thermotolerans	310	300	3.33333	Esteve-Zarzoso B., Belloch C., Uruburu F. and Querol A. (1999). Identification of yeasts by RFLP analysis of the 5.8S rRNA gene and the two ribosomal internal transcribed spacers. Int. J. Syst. Bacteriol., 49 (Pt 1):329–337.
digestion_HaeIII	Lachancea_waltii	90	88	2.27273	Esteve-Zarzoso B., Belloch C., Uruburu F. and Querol A. (1999). Identification of yeasts by RFLP analysis of the 5.8S rRNA gene and the two ribosomal internal transcribed spacers. Int. J. Syst. Bacteriol., 49 (Pt 1):329–337.
digestion_HaeIII	Lachancea_waltii	90	88	2.27273	Esteve-Zarzoso B., Belloch C., Uruburu F. and Querol A. (1999). Identification of yeasts by RFLP analysis of the 5.8S rRNA gene and the two ribosomal internal transcribed spacers. Int. J. Syst. Bacteriol., 49 (Pt 1):329–337.
digestion_HaeIII	Lachancea_waltii	215	202	6.43564	Esteve-Zarzoso B., Belloch C., Uruburu F. and Querol A. (1999). Identification of yeasts by RFLP analysis of the 5.8S rRNA gene and the two ribosomal internal transcribed spacers. Int. J. Syst. Bacteriol., 49 (Pt 1):329–337.
digestion_HaeIII	Lachancea_waltii	310	300	3.33333	Esteve-Zarzoso B., Belloch C., Uruburu F. and Querol A. (1999). Identification of yeasts by RFLP analysis of the 5.8S rRNA gene and the two ribosomal internal transcribed spacers. Int. J. Syst. Bacteriol., 49 (Pt 1):329–337.
digestion_HaeIII	Lodderomyces_elongisporus;Parastagonospora_nodorum	550	558	1.43369	Esteve-Zarzoso B., Belloch C., Uruburu F. and Querol A. (1999). Identification of yeasts by RFLP analysis of the 5.8S rRNA gene and the two ribosomal internal transcribed spacers. Int. J. Syst. Bacteriol., 49 (Pt 1):329–337.
digestion_HaeIII	Metschnikowia_aff_pulcherrima	100	97	3.09278	Esteve-Zarzoso B., Belloch C., Uruburu F. and Querol A. (1999). Identification of yeasts by RFLP analysis of the 5.8S rRNA gene and the two ribosomal internal transcribed spacers. Int. J. Syst. Bacteriol., 49 (Pt 1):329–337.
digestion_HaeIII	Metschnikowia_aff_pulcherrima	100	97	3.09278	Guillamón JM., Sabaté J., Barrio E., Cano J. & Querol A. (1998). Rapid identification of wine yeasts species based on RFLP analysis of the ribosomal ITS regions. Arch. Microbiol., 169:387–453
digestion_HaeIII	Metschnikowia_aff_pulcherrima	280	282	0.70922	Esteve-Zarzoso B., Belloch C., Uruburu F. and Querol A. (1999). Identification of yeasts by RFLP analysis of the 5.8S rRNA gene and the two ribosomal internal transcribed spacers. Int. J. Syst. Bacteriol., 49 (Pt 1):329–337.
digestion_HaeIII	Metschnikowia_aff_pulcherrima	285	282	1.06383	Guillamón JM., Sabaté J., Barrio E., Cano J. & Querol A. (1998). Rapid identification of wine yeasts species based on RFLP analysis of the ribosomal ITS regions. Arch. Microbiol., 169:387–453
digestion_HaeIII	Meyerozyma_guilliermondii	90	79	13.9241	Esteve-Zarzoso B., Belloch C., Uruburu F. and Querol A. (1999). Identification of yeasts by RFLP analysis of the 5.8S rRNA gene and the two ribosomal internal transcribed spacers. Int. J. Syst. Bacteriol., 49 (Pt 1):329–337.
digestion_HaeIII	Meyerozyma_guilliermondii	90	79	13.9241	Villa-Carvajal M. Querol A. and Belloch C. (2006). Identification of species in the genus Pichia by restriction of the internal transcribed spacers (ITS1 and ITS2) and the 5.8S ribosomal DNA gene. Antonie van Leeuwenhoek 90:171–320
digestion_HaeIII	Meyerozyma_guilliermondii	115	119	3.36134	Esteve-Zarzoso B., Belloch C., Uruburu F. and Querol A. (1999). Identification of yeasts by RFLP analysis of the 5.8S rRNA gene and the two ribosomal internal transcribed spacers. Int. J. Syst. Bacteriol., 49 (Pt 1):329–337.
digestion_HaeIII	Meyerozyma_guilliermondii	115	119	3.36134	Villa-Carvajal M. Querol A. and Belloch C. (2006). Identification of species in the genus Pichia by restriction of the internal transcribed spacers (ITS1 and ITS2) and the 5.8S ribosomal DNA gene. Antonie van Leeuwenhoek 90:171–320
digestion_HaeIII	Meyerozyma_guilliermondii	400	392	2.04082	Esteve-Zarzoso B., Belloch C., Uruburu F. and Querol A. (1999). Identification of yeasts by RFLP analysis of the 5.8S rRNA gene and the two ribosomal internal transcribed spacers. Int. J. Syst. Bacteriol., 49 (Pt 1):329–337.
digestion_HaeIII	Meyerozyma_guilliermondii	400	392	2.04082	Villa-Carvajal M. Querol A. and Belloch C. (2006). Identification of species in the genus Pichia by restriction of the internal transcribed spacers (ITS1 and ITS2) and the 5.8S ribosomal DNA gene. Antonie van Leeuwenhoek 90:171–320
digestion_HaeIII	Millerozyma_farinosa	0	78	100	Villa-Carvajal M. Querol A. and Belloch C. (2006). Identification of species in the genus Pichia by restriction of the internal transcribed spacers (ITS1 and ITS2) and the 5.8S ribosomal DNA gene. Antonie van Leeuwenhoek 90:171–407
digestion_HaeIII	Millerozyma_farinosa	80	78	2.5641	Esteve-Zarzoso B., Belloch C., Uruburu F. and Querol A. (1999). Identification of yeasts by RFLP analysis of the 5.8S rRNA gene and the two ribosomal internal transcribed spacers. Int. J. Syst. Bacteriol., 49 (Pt 1):329–337.
digestion_HaeIII	Millerozyma_farinosa	90	78	15.3846	Esteve-Zarzoso B., Belloch C., Uruburu F. and Querol A. (1999). Identification of yeasts by RFLP analysis of the 5.8S rRNA gene and the two ribosomal internal transcribed spacers. Int. J. Syst. Bacteriol., 49 (Pt 1):329–337.
digestion_HaeIII	Millerozyma_farinosa	175	177	1.12994	Esteve-Zarzoso B., Belloch C., Uruburu F. and Querol A. (1999). Identification of yeasts by RFLP analysis of the 5.8S rRNA gene and the two ribosomal internal transcribed spacers. Int. J. Syst. Bacteriol., 49 (Pt 1):329–337.
digestion_HaeIII	Millerozyma_farinosa	175	177	1.12994	Villa-Carvajal M. Querol A. and Belloch C. (2006). Identification of species in the genus Pichia by restriction of the internal transcribed spacers (ITS1 and ITS2) and the 5.8S ribosomal DNA gene. Antonie van Leeuwenhoek 90:171–407
digestion_HaeIII	Millerozyma_farinosa	180	177	1.69492	Esteve-Zarzoso B., Belloch C., Uruburu F. and Querol A. (1999). Identification of yeasts by RFLP analysis of the 5.8S rRNA gene and the two ribosomal internal transcribed spacers. Int. J. Syst. Bacteriol., 49 (Pt 1):329–337.
digestion_HaeIII	Millerozyma_farinosa	430	416	3.36538	Villa-Carvajal M. Querol A. and Belloch C. (2006). Identification of species in the genus Pichia by restriction of the internal transcribed spacers (ITS1 and ITS2) and the 5.8S ribosomal DNA gene. Antonie van Leeuwenhoek 90:171–407
digestion_HaeIII	Millerozyma_farinosa	430	416	3.36538	Esteve-Zarzoso B., Belloch C., Uruburu F. and Querol A. (1999). Identification of yeasts by RFLP analysis of the 5.8S rRNA gene and the two ribosomal internal transcribed spacers. Int. J. Syst. Bacteriol., 49 (Pt 1):329–337.
digestion_HaeIII	Millerozyma_farinosa	440	416	5.76923	Esteve-Zarzoso B., Belloch C., Uruburu F. and Querol A. (1999). Identification of yeasts by RFLP analysis of the 5.8S rRNA gene and the two ribosomal internal transcribed spacers. Int. J. Syst. Bacteriol., 49 (Pt 1):329–337.
digestion_HaeIII	Nakaseomyces_delphensis	100	106	5.66038	Esteve-Zarzoso B., Belloch C., Uruburu F. and Querol A. (1999). Identification of yeasts by RFLP analysis of the 5.8S rRNA gene and the two ribosomal internal transcribed spacers. Int. J. Syst. Bacteriol., 49 (Pt 1):329–337.
digestion_HaeIII	Nakaseomyces_delphensis	240	238	0.840336	Esteve-Zarzoso B., Belloch C., Uruburu F. and Querol A. (1999). Identification of yeasts by RFLP analysis of the 5.8S rRNA gene and the two ribosomal internal transcribed spacers. Int. J. Syst. Bacteriol., 49 (Pt 1):329–337.
digestion_HaeIII	Nakaseomyces_delphensis	420	426	1.40845	Esteve-Zarzoso B., Belloch C., Uruburu F. and Querol A. (1999). Identification of yeasts by RFLP analysis of the 5.8S rRNA gene and the two ribosomal internal transcribed spacers. Int. J. Syst. Bacteriol., 49 (Pt 1):329–337.
digestion_HaeIII	Nakazawaea_holstii	80	80	0	Villa-Carvajal M. Querol A. and Belloch C. (2006). Identification of species in the genus Pichia by restriction of the internal transcribed spacers (ITS1 and ITS2) and the 5.8S ribosomal DNA gene. Antonie van Leeuwenhoek 90:171–371
digestion_HaeIII	Nakazawaea_holstii	570	555	2.7027	Villa-Carvajal M. Querol A. and Belloch C. (2006). Identification of species in the genus Pichia by restriction of the internal transcribed spacers (ITS1 and ITS2) and the 5.8S ribosomal DNA gene. Antonie van Leeuwenhoek 90:171–371
digestion_HaeIII	Nakazawaea_ishiwadae	80	80	0	de Llanos Frutos R., Fernández-Espinar M.T. and Querol A. (2004). Identification of species of the genus Candida by analysis of the 5.8S rRNA gene and the two ribosomal internal transcribed spacers. Antonie van Leeuwenhoek 85:175–185.
digestion_HaeIII	Nakazawaea_ishiwadae	580	559	3.75671	de Llanos Frutos R., Fernández-Espinar M.T. and Querol A. (2004). Identification of species of the genus Candida by analysis of the 5.8S rRNA gene and the two ribosomal internal transcribed spacers. Antonie van Leeuwenhoek 85:175–185.
digestion_HaeIII	Nakazawaea_wickerhamii	90	80	12.5	Esteve-Zarzoso B., Belloch C., Uruburu F. and Querol A. (1999). Identification of yeasts by RFLP analysis of the 5.8S rRNA gene and the two ribosomal internal transcribed spacers. Int. J. Syst. Bacteriol., 49 (Pt 1):329–337.
digestion_HaeIII	Nakazawaea_wickerhamii	560	564	0.70922	Esteve-Zarzoso B., Belloch C., Uruburu F. and Querol A. (1999). Identification of yeasts by RFLP analysis of the 5.8S rRNA gene and the two ribosomal internal transcribed spacers. Int. J. Syst. Bacteriol., 49 (Pt 1):329–337.
digestion_HaeIII	Naumovozyma_castellii	800	774	3.35917	Fernández-Espinar M.T., Esteve-Zarzoso B., Querol A. and Barrio E. (2000). RFLP analysis of the ribosomal internal transcribed spacers and the 5.8S rRNA gene region of the genus Saccharomyces: a fast method for species identification and the differentiation of flor yeasts. Antonie van Leeuwenhoek, 78:87–97.
digestion_HaeIII	Naumovozyma_dairenensis	800	786	1.78117	Fernández-Espinar M.T., Esteve-Zarzoso B., Querol A. and Barrio E. (2000). RFLP analysis of the ribosomal internal transcribed spacers and the 5.8S rRNA gene region of the genus Saccharomyces: a fast method for species identification and the differentiation of flor yeasts. Antonie van Leeuwenhoek, 78:87–97.
digestion_HaeIII	Ogataea_angusta	150	164	8.53659	Esteve-Zarzoso B., Belloch C., Uruburu F. and Querol A. (1999). Identification of yeasts by RFLP analysis of the 5.8S rRNA gene and the two ribosomal internal transcribed spacers. Int. J. Syst. Bacteriol., 49 (Pt 1):329–337.
digestion_HaeIII	Ogataea_angusta	175	164	6.70732	Villa-Carvajal M. Querol A. and Belloch C. (2006). Identification of species in the genus Pichia by restriction of the internal transcribed spacers (ITS1 and ITS2) and the 5.8S ribosomal DNA gene. Antonie van Leeuwenhoek 90:171–446
digestion_HaeIII	Ogataea_angusta	500	518	3.4749	Esteve-Zarzoso B., Belloch C., Uruburu F. and Querol A. (1999). Identification of yeasts by RFLP analysis of the 5.8S rRNA gene and the two ribosomal internal transcribed spacers. Int. J. Syst. Bacteriol., 49 (Pt 1):329–337.
digestion_HaeIII	Ogataea_angusta	520	518	0.3861	Villa-Carvajal M. Querol A. and Belloch C. (2006). Identification of species in the genus Pichia by restriction of the internal transcribed spacers (ITS1 and ITS2) and the 5.8S ribosomal DNA gene. Antonie van Leeuwenhoek 90:171–446
digestion_HaeIII	Ogataea_glucozyma	225	226	0.442478	Villa-Carvajal M. Querol A. and Belloch C. (2006). Identification of species in the genus Pichia by restriction of the internal transcribed spacers (ITS1 and ITS2) and the 5.8S ribosomal DNA gene. Antonie van Leeuwenhoek 90:171–422
digestion_HaeIII	Ogataea_glucozyma	525	517	1.54739	Villa-Carvajal M. Querol A. and Belloch C. (2006). Identification of species in the genus Pichia by restriction of the internal transcribed spacers (ITS1 and ITS2) and the 5.8S ribosomal DNA gene. Antonie van Leeuwenhoek 90:171–422
digestion_HaeIII	Ogataea_henricii	225	225	0	Villa-Carvajal M. Querol A. and Belloch C. (2006). Identification of species in the genus Pichia by restriction of the internal transcribed spacers (ITS1 and ITS2) and the 5.8S ribosomal DNA gene. Antonie van Leeuwenhoek 90:171–425
digestion_HaeIII	Ogataea_henricii	525	518	1.35135	Villa-Carvajal M. Querol A. and Belloch C. (2006). Identification of species in the genus Pichia by restriction of the internal transcribed spacers (ITS1 and ITS2) and the 5.8S ribosomal DNA gene. Antonie van Leeuwenhoek 90:171–425
digestion_HaeIII	Ogataea_kodamae	225	225	0
digestion_HaeIII	Ogataea_kodamae	525	518	1.35135
digestion_HaeIII	Ogataea_minuta	200	202	0.990099	Villa-Carvajal M. Querol A. and Belloch C. (2006). Identification of species in the genus Pichia by restriction of the internal transcribed spacers (ITS1 and ITS2) and the 5.8S ribosomal DNA gene. Antonie van Leeuwenhoek 90:171–434
digestion_HaeIII	Ogataea_minuta	550	534	2.99625	Villa-Carvajal M. Querol A. and Belloch C. (2006). Identification of species in the genus Pichia by restriction of the internal transcribed spacers (ITS1 and ITS2) and the 5.8S ribosomal DNA gene. Antonie van Leeuwenhoek 90:171–434
digestion_HaeIII	Ogataea_naganishii	200	214	6.54206
digestion_HaeIII	Ogataea_nonfermentans	200	201	0.497512	Villa-Carvajal M. Querol A. and Belloch C. (2006). Identification of species in the genus Pichia by restriction of the internal transcribed spacers (ITS1 and ITS2) and the 5.8S ribosomal DNA gene. Antonie van Leeuwenhoek 90:171–437
digestion_HaeIII	Ogataea_nonfermentans	550	511	7.63209	Villa-Carvajal M. Querol A. and Belloch C. (2006). Identification of species in the genus Pichia by restriction of the internal transcribed spacers (ITS1 and ITS2) and the 5.8S ribosomal DNA gene. Antonie van Leeuwenhoek 90:171–437
digestion_HaeIII	Ogataea_trehalophila	250	247	1.21457	Villa-Carvajal M. Querol A. and Belloch C. (2006). Identification of species in the genus Pichia by restriction of the internal transcribed spacers (ITS1 and ITS2) and the 5.8S ribosomal DNA gene. Antonie van Leeuwenhoek 90:171–458
digestion_HaeIII	Ogataea_trehalophila	540	535	0.934579	Villa-Carvajal M. Querol A. and Belloch C. (2006). Identification of species in the genus Pichia by restriction of the internal transcribed spacers (ITS1 and ITS2) and the 5.8S ribosomal DNA gene. Antonie van Leeuwenhoek 90:171–458
digestion_HaeIII	Peterozyma_toletana	0	80	100
digestion_HaeIII	Peterozyma_toletana	625	599	4.34057
digestion_HaeIII	Peterozyma_xylosa	550	599	8.1803
digestion_HaeIII	Pichia_kluyveri	80	78	2.5641	Esteve-Zarzoso B., Belloch C., Uruburu F. and Querol A. (1999). Identification of yeasts by RFLP analysis of the 5.8S rRNA gene and the two ribosomal internal transcribed spacers. Int. J. Syst. Bacteriol., 49 (Pt 1):329–337.
digestion_HaeIII	Pichia_kluyveri	85	78	8.97436	Guillamón JM., Sabaté J., Barrio E., Cano J. & Querol A. (1998). Rapid identification of wine yeasts species based on RFLP analysis of the ribosomal ITS regions. Arch. Microbiol., 169:387–459
digestion_HaeIII	Pichia_kluyveri	90	78	15.3846	Villa-Carvajal M. Querol A. and Belloch C. (2006). Identification of species in the genus Pichia by restriction of the internal transcribed spacers (ITS1 and ITS2) and the 5.8S ribosomal DNA gene. Antonie van Leeuwenhoek 90:171–203
digestion_HaeIII	Pichia_kluyveri	370	367	0.817439	Esteve-Zarzoso B., Belloch C., Uruburu F. and Querol A. (1999). Identification of yeasts by RFLP analysis of the 5.8S rRNA gene and the two ribosomal internal transcribed spacers. Int. J. Syst. Bacteriol., 49 (Pt 1):329–337.
digestion_HaeIII	Pichia_kluyveri	370	367	0.817439	Villa-Carvajal M. Querol A. and Belloch C. (2006). Identification of species in the genus Pichia by restriction of the internal transcribed spacers (ITS1 and ITS2) and the 5.8S ribosomal DNA gene. Antonie van Leeuwenhoek 90:171–203
digestion_HaeIII	Pichia_kluyveri	375	367	2.17984	Guillamón JM., Sabaté J., Barrio E., Cano J. & Querol A. (1998). Rapid identification of wine yeasts species based on RFLP analysis of the ribosomal ITS regions. Arch. Microbiol., 169:387–459
digestion_HaeIII	Pichia_norvegensis	0	68	100	Villa-Carvajal M. Querol A. and Belloch C. (2006). Identification of species in the genus Pichia by restriction of the internal transcribed spacers (ITS1 and ITS2) and the 5.8S ribosomal DNA gene. Antonie van Leeuwenhoek 90:171–254
digestion_HaeIII	Pichia_norvegensis	0	9	100	Villa-Carvajal M. Querol A. and Belloch C. (2006). Identification of species in the genus Pichia by restriction of the internal transcribed spacers (ITS1 and ITS2) and the 5.8S ribosomal DNA gene. Antonie van Leeuwenhoek 90:171–254
digestion_HaeIII	Pichia_norvegensis	90	86	4.65116	Villa-Carvajal M. Querol A. and Belloch C. (2006). Identification of species in the genus Pichia by restriction of the internal transcribed spacers (ITS1 and ITS2) and the 5.8S ribosomal DNA gene. Antonie van Leeuwenhoek 90:171–254
digestion_HaeIII	Pichia_norvegensis	340	332	2.40964	Villa-Carvajal M. Querol A. and Belloch C. (2006). Identification of species in the genus Pichia by restriction of the internal transcribed spacers (ITS1 and ITS2) and the 5.8S ribosomal DNA gene. Antonie van Leeuwenhoek 90:171–254
digestion_HaeIII	Priceomyces_carsonii	90	77	16.8831	Esteve-Zarzoso B., Belloch C., Uruburu F. and Querol A. (1999). Identification of yeasts by RFLP analysis of the 5.8S rRNA gene and the two ribosomal internal transcribed spacers. Int. J. Syst. Bacteriol., 49 (Pt 1):329–337.
digestion_HaeIII	Priceomyces_carsonii	145	144	0.694444	Esteve-Zarzoso B., Belloch C., Uruburu F. and Querol A. (1999). Identification of yeasts by RFLP analysis of the 5.8S rRNA gene and the two ribosomal internal transcribed spacers. Int. J. Syst. Bacteriol., 49 (Pt 1):329–337.
digestion_HaeIII	Priceomyces_carsonii	410	416	1.44231	Esteve-Zarzoso B., Belloch C., Uruburu F. and Querol A. (1999). Identification of yeasts by RFLP analysis of the 5.8S rRNA gene and the two ribosomal internal transcribed spacers. Int. J. Syst. Bacteriol., 49 (Pt 1):329–337.
digestion_HaeIII	Priceomyces_castillae	0	77	100	Villa-Carvajal M. Querol A. and Belloch C. (2006). Identification of species in the genus Pichia by restriction of the internal transcribed spacers (ITS1 and ITS2) and the 5.8S ribosomal DNA gene. Antonie van Leeuwenhoek 90:171–362
digestion_HaeIII	Priceomyces_castillae	90	77	16.8831	Esteve-Zarzoso B., Belloch C., Uruburu F. and Querol A. (1999). Identification of yeasts by RFLP analysis of the 5.8S rRNA gene and the two ribosomal internal transcribed spacers. Int. J. Syst. Bacteriol., 49 (Pt 1):329–337.
digestion_HaeIII	Priceomyces_castillae	145	142	2.11268	Esteve-Zarzoso B., Belloch C., Uruburu F. and Querol A. (1999). Identification of yeasts by RFLP analysis of the 5.8S rRNA gene and the two ribosomal internal transcribed spacers. Int. J. Syst. Bacteriol., 49 (Pt 1):329–337.
digestion_HaeIII	Priceomyces_castillae	150	142	5.6338	Villa-Carvajal M. Querol A. and Belloch C. (2006). Identification of species in the genus Pichia by restriction of the internal transcribed spacers (ITS1 and ITS2) and the 5.8S ribosomal DNA gene. Antonie van Leeuwenhoek 90:171–362
digestion_HaeIII	Priceomyces_castillae	410	414	0.966184	Villa-Carvajal M. Querol A. and Belloch C. (2006). Identification of species in the genus Pichia by restriction of the internal transcribed spacers (ITS1 and ITS2) and the 5.8S ribosomal DNA gene. Antonie van Leeuwenhoek 90:171–362
digestion_HaeIII	Priceomyces_castillae	410	414	0.966184	Esteve-Zarzoso B., Belloch C., Uruburu F. and Querol A. (1999). Identification of yeasts by RFLP analysis of the 5.8S rRNA gene and the two ribosomal internal transcribed spacers. Int. J. Syst. Bacteriol., 49 (Pt 1):329–337.
digestion_HaeIII	Priceomyces_medius	0	77	100	Villa-Carvajal M. Querol A. and Belloch C. (2006). Identification of species in the genus Pichia by restriction of the internal transcribed spacers (ITS1 and ITS2) and the 5.8S ribosomal DNA gene. Antonie van Leeuwenhoek 90:171–377
digestion_HaeIII	Priceomyces_medius	140	142	1.40845	Villa-Carvajal M. Querol A. and Belloch C. (2006). Identification of species in the genus Pichia by restriction of the internal transcribed spacers (ITS1 and ITS2) and the 5.8S ribosomal DNA gene. Antonie van Leeuwenhoek 90:171–377
digestion_HaeIII	Priceomyces_medius	420	416	0.961538	Villa-Carvajal M. Querol A. and Belloch C. (2006). Identification of species in the genus Pichia by restriction of the internal transcribed spacers (ITS1 and ITS2) and the 5.8S ribosomal DNA gene. Antonie van Leeuwenhoek 90:171–377
digestion_HaeIII	Rhodotorula_mucilaginosa	215	214	0.46729	Villa-Carvajal M. Querol A. and Belloch C. (2006). Identification of species in the genus Pichia by restriction of the internal transcribed spacers (ITS1 and ITS2) and the 5.8S ribosomal DNA gene. Antonie van Leeuwenhoek 90:171–377
digestion_HaeIII	Rhodotorula_mucilaginosa	215	214	0.46729	Villa-Carvajal M. Querol A. and Belloch C. (2006). Identification of species in the genus Pichia by restriction of the internal transcribed spacers (ITS1 and ITS2) and the 5.8S ribosomal DNA gene. Antonie van Leeuwenhoek 90:171–377
digestion_HaeIII	Rhodotorula_mucilaginosa	425	404	5.19802	Villa-Carvajal M. Querol A. and Belloch C. (2006). Identification of species in the genus Pichia by restriction of the internal transcribed spacers (ITS1 and ITS2) and the 5.8S ribosomal DNA gene. Antonie van Leeuwenhoek 90:171–377
digestion_HaeIII	Rhodotorula_mucilaginosa	425	404	5.19802	Villa-Carvajal M. Querol A. and Belloch C. (2006). Identification of species in the genus Pichia by restriction of the internal transcribed spacers (ITS1 and ITS2) and the 5.8S ribosomal DNA gene. Antonie van Leeuwenhoek 90:171–377
digestion_HaeIII	Saccharomyces_cerevisiae	145	150	3.33333	Guillamón JM., Sabaté J., Barrio E., Cano J. & Querol A. (1998). Rapid identification of wine yeasts species based on RFLP analysis of the ribosomal ITS regions. Arch. Microbiol., 169:387–480
digestion_HaeIII	Saccharomyces_cerevisiae	150	150	0	Esteve-Zarzoso B., Belloch C., Uruburu F. and Querol A. (1999). Identification of yeasts by RFLP analysis of the 5.8S rRNA gene and the two ribosomal internal transcribed spacers. Int. J. Syst. Bacteriol., 49 (Pt 1):329–337.
digestion_HaeIII	Saccharomyces_cerevisiae	170	172	1.16279	Fernández-Espinar M.T., Esteve-Zarzoso B., Querol A. and Barrio E. (2000). RFLP analysis of the ribosomal internal transcribed spacers and the 5.8S rRNA gene region of the genus Saccharomyces: a fast method for species identification and the differentiation of flor yeasts. Antonie van Leeuwenhoek, 78:87–97.
digestion_HaeIII	Saccharomyces_cerevisiae	180	172	4.65116	Guillamón JM., Sabaté J., Barrio E., Cano J. & Querol A. (1998). Rapid identification of wine yeasts species based on RFLP analysis of the ribosomal ITS regions. Arch. Microbiol., 169:387–480
digestion_HaeIII	Saccharomyces_cerevisiae	180	172	4.65116	Esteve-Zarzoso B., Belloch C., Uruburu F. and Querol A. (1999). Identification of yeasts by RFLP analysis of the 5.8S rRNA gene and the two ribosomal internal transcribed spacers. Int. J. Syst. Bacteriol., 49 (Pt 1):329–337.
digestion_HaeIII	Saccharomyces_cerevisiae	220	250	12	Guillamón JM., Sabaté J., Barrio E., Cano J. & Querol A. (1998). Rapid identification of wine yeasts species based on RFLP analysis of the ribosomal ITS regions. Arch. Microbiol., 169:387–480
digestion_HaeIII	Saccharomyces_cerevisiae	230	250	8	Esteve-Zarzoso B., Belloch C., Uruburu F. and Querol A. (1999). Identification of yeasts by RFLP analysis of the 5.8S rRNA gene and the two ribosomal internal transcribed spacers. Int. J. Syst. Bacteriol., 49 (Pt 1):329–337.
digestion_HaeIII	Saccharomyces_cerevisiae	230	250	8	Fernández-Espinar M.T., Esteve-Zarzoso B., Querol A. and Barrio E. (2000). RFLP analysis of the ribosomal internal transcribed spacers and the 5.8S rRNA gene region of the genus Saccharomyces: a fast method for species identification and the differentiation of flor yeasts. Antonie van Leeuwenhoek, 78:87–97.
digestion_HaeIII	Saccharomyces_cerevisiae	320	311	2.89389	Guillamón JM., Sabaté J., Barrio E., Cano J. & Querol A. (1998). Rapid identification of wine yeasts species based on RFLP analysis of the ribosomal ITS regions. Arch. Microbiol., 169:387–480
digestion_HaeIII	Saccharomyces_cerevisiae	320	311	2.89389	Esteve-Zarzoso B., Belloch C., Uruburu F. and Querol A. (1999). Identification of yeasts by RFLP analysis of the 5.8S rRNA gene and the two ribosomal internal transcribed spacers. Int. J. Syst. Bacteriol., 49 (Pt 1):329–337.
digestion_HaeIII	Saccharomyces_cerevisiae	325	311	4.50161	Fernández-Espinar M.T., Esteve-Zarzoso B., Querol A. and Barrio E. (2000). RFLP analysis of the ribosomal internal transcribed spacers and the 5.8S rRNA gene region of the genus Saccharomyces: a fast method for species identification and the differentiation of flor yeasts. Antonie van Leeuwenhoek, 78:87–97.
digestion_HaeIII	Saccharomyces_kluyveri	90	91	1.0989	Fernández-Espinar M.T., Esteve-Zarzoso B., Querol A. and Barrio E. (2000). RFLP analysis of the ribosomal internal transcribed spacers and the 5.8S rRNA gene region of the genus Saccharomyces: a fast method for species identification and the differentiation of flor yeasts. Antonie van Leeuwenhoek, 78:87–97.
digestion_HaeIII	Saccharomyces_kluyveri	210	204	2.94118	Fernández-Espinar M.T., Esteve-Zarzoso B., Querol A. and Barrio E. (2000). RFLP analysis of the ribosomal internal transcribed spacers and the 5.8S rRNA gene region of the genus Saccharomyces: a fast method for species identification and the differentiation of flor yeasts. Antonie van Leeuwenhoek, 78:87–97.
digestion_HaeIII	Saccharomyces_kluyveri	400	391	2.30179	Fernández-Espinar M.T., Esteve-Zarzoso B., Querol A. and Barrio E. (2000). RFLP analysis of the ribosomal internal transcribed spacers and the 5.8S rRNA gene region of the genus Saccharomyces: a fast method for species identification and the differentiation of flor yeasts. Antonie van Leeuwenhoek, 78:87–97.
digestion_HaeIII	Saccharomycodes_ludwigii	0	98	100	Esteve-Zarzoso B., Belloch C., Uruburu F. and Querol A. (1999). Identification of yeasts by RFLP analysis of the 5.8S rRNA gene and the two ribosomal internal transcribed spacers. Int. J. Syst. Bacteriol., 49 (Pt 1):329–337.
digestion_HaeIII	Saccharomycodes_ludwigii	700	649	7.85824	Esteve-Zarzoso B., Belloch C., Uruburu F. and Querol A. (1999). Identification of yeasts by RFLP analysis of the 5.8S rRNA gene and the two ribosomal internal transcribed spacers. Int. J. Syst. Bacteriol., 49 (Pt 1):329–337.
digestion_HaeIII	Saccharomycopsis_capsularis	50	61	18.0328	Esteve-Zarzoso B., Belloch C., Uruburu F. and Querol A. (1999). Identification of yeasts by RFLP analysis of the 5.8S rRNA gene and the two ribosomal internal transcribed spacers. Int. J. Syst. Bacteriol., 49 (Pt 1):329–337.
digestion_HaeIII	Saccharomycopsis_capsularis	500	492	1.62602	Esteve-Zarzoso B., Belloch C., Uruburu F. and Querol A. (1999). Identification of yeasts by RFLP analysis of the 5.8S rRNA gene and the two ribosomal internal transcribed spacers. Int. J. Syst. Bacteriol., 49 (Pt 1):329–337.
digestion_HaeIII	Scheffersomyces_segobiensis	140	138	1.44928	Esteve-Zarzoso B., Belloch C., Uruburu F. and Querol A. (1999). Identification of yeasts by RFLP analysis of the 5.8S rRNA gene and the two ribosomal internal transcribed spacers. Int. J. Syst. Bacteriol., 49 (Pt 1):329–337.
digestion_HaeIII	Scheffersomyces_segobiensis	140	138	1.44928	Villa-Carvajal M. Querol A. and Belloch C. (2006). Identification of species in the genus Pichia by restriction of the internal transcribed spacers (ITS1 and ITS2) and the 5.8S ribosomal DNA gene. Antonie van Leeuwenhoek 90:171–392
digestion_HaeIII	Scheffersomyces_segobiensis	490	492	0.406504	Esteve-Zarzoso B., Belloch C., Uruburu F. and Querol A. (1999). Identification of yeasts by RFLP analysis of the 5.8S rRNA gene and the two ribosomal internal transcribed spacers. Int. J. Syst. Bacteriol., 49 (Pt 1):329–337.
digestion_HaeIII	Scheffersomyces_segobiensis	490	492	0.406504	Villa-Carvajal M. Querol A. and Belloch C. (2006). Identification of species in the genus Pichia by restriction of the internal transcribed spacers (ITS1 and ITS2) and the 5.8S ribosomal DNA gene. Antonie van Leeuwenhoek 90:171–392
digestion_HaeIII	Scheffersomyces_spartinae	0	83	100	Villa-Carvajal M. Querol A. and Belloch C. (2006). Identification of species in the genus Pichia by restriction of the internal transcribed spacers (ITS1 and ITS2) and the 5.8S ribosomal DNA gene. Antonie van Leeuwenhoek 90:171–305
digestion_HaeIII	Scheffersomyces_spartinae	130	131	0.763359	Villa-Carvajal M. Querol A. and Belloch C. (2006). Identification of species in the genus Pichia by restriction of the internal transcribed spacers (ITS1 and ITS2) and the 5.8S ribosomal DNA gene. Antonie van Leeuwenhoek 90:171–305
digestion_HaeIII	Scheffersomyces_spartinae	390	388	0.515464	Villa-Carvajal M. Querol A. and Belloch C. (2006). Identification of species in the genus Pichia by restriction of the internal transcribed spacers (ITS1 and ITS2) and the 5.8S ribosomal DNA gene. Antonie van Leeuwenhoek 90:171–305
digestion_HaeIII	Scheffersomyces_stipitis	140	138	1.44928	Esteve-Zarzoso B., Belloch C., Uruburu F. and Querol A. (1999). Identification of yeasts by RFLP analysis of the 5.8S rRNA gene and the two ribosomal internal transcribed spacers. Int. J. Syst. Bacteriol., 49 (Pt 1):329–337.
digestion_HaeIII	Scheffersomyces_stipitis	140	138	1.44928	Villa-Carvajal M. Querol A. and Belloch C. (2006). Identification of species in the genus Pichia by restriction of the internal transcribed spacers (ITS1 and ITS2) and the 5.8S ribosomal DNA gene. Antonie van Leeuwenhoek 90:171–395
digestion_HaeIII	Scheffersomyces_stipitis	490	492	0.406504	Esteve-Zarzoso B., Belloch C., Uruburu F. and Querol A. (1999). Identification of yeasts by RFLP analysis of the 5.8S rRNA gene and the two ribosomal internal transcribed spacers. Int. J. Syst. Bacteriol., 49 (Pt 1):329–337.
digestion_HaeIII	Scheffersomyces_stipitis	490	492	0.406504	Villa-Carvajal M. Querol A. and Belloch C. (2006). Identification of species in the genus Pichia by restriction of the internal transcribed spacers (ITS1 and ITS2) and the 5.8S ribosomal DNA gene. Antonie van Leeuwenhoek 90:171–395
digestion_HaeIII	Schizosaccharomyces_pombe	1050	970	8.24742	Esteve-Zarzoso B., Belloch C., Uruburu F. and Querol A. (1999). Identification of yeasts by RFLP analysis of the 5.8S rRNA gene and the two ribosomal internal transcribed spacers. Int. J. Syst. Bacteriol., 49 (Pt 1):329–337.
digestion_HaeIII	Starmera_amethionina	490	474	3.37553	Villa-Carvajal M. Querol A. and Belloch C. (2006). Identification of species in the genus Pichia by restriction of the internal transcribed spacers (ITS1 and ITS2) and the 5.8S ribosomal DNA gene. Antonie van Leeuwenhoek 90:171–233
digestion_HaeIII	Starmera_amethionina	490	474	3.37553	Villa-Carvajal M. Querol A. and Belloch C. (2006). Identification of species in the genus Pichia by restriction of the internal transcribed spacers (ITS1 and ITS2) and the 5.8S ribosomal DNA gene. Antonie van Leeuwenhoek 90:171–236
digestion_HaeIII	Starmerella_apicola	400	408	1.96078	de Llanos Frutos R., Fernández-Espinar M.T. and Querol A. (2004). Identification of species of the genus Candida by analysis of the 5.8S rRNA gene and the two ribosomal internal transcribed spacers. Antonie van Leeuwenhoek 85:175–185.
digestion_HaeIII	Starmerella_gropengiesseri	150	138	8.69565	de Llanos Frutos R., Fernández-Espinar M.T. and Querol A. (2004). Identification of species of the genus Candida by analysis of the 5.8S rRNA gene and the two ribosomal internal transcribed spacers. Antonie van Leeuwenhoek 85:175–185.
digestion_HaeIII	Starmerella_gropengiesseri	290	277	4.69314	de Llanos Frutos R., Fernández-Espinar M.T. and Querol A. (2004). Identification of species of the genus Candida by analysis of the 5.8S rRNA gene and the two ribosomal internal transcribed spacers. Antonie van Leeuwenhoek 85:175–185.
digestion_HaeIII	Starmerella_sorbosivorans	50	62	19.3548	de Llanos Frutos R., Fernández-Espinar M.T. and Querol A. (2004). Identification of species of the genus Candida by analysis of the 5.8S rRNA gene and the two ribosomal internal transcribed spacers. Antonie van Leeuwenhoek 85:175–185.
digestion_HaeIII	Starmerella_sorbosivorans	150	138	8.69565	de Llanos Frutos R., Fernández-Espinar M.T. and Querol A. (2004). Identification of species of the genus Candida by analysis of the 5.8S rRNA gene and the two ribosomal internal transcribed spacers. Antonie van Leeuwenhoek 85:175–185.
digestion_HaeIII	Starmerella_sorbosivorans	220	219	0.456621	de Llanos Frutos R., Fernández-Espinar M.T. and Querol A. (2004). Identification of species of the genus Candida by analysis of the 5.8S rRNA gene and the two ribosomal internal transcribed spacers. Antonie van Leeuwenhoek 85:175–185.
digestion_HaeIII	Tetrapisispora_blattae	150	143	4.8951	Esteve-Zarzoso B., Belloch C., Uruburu F. and Querol A. (1999). Identification of yeasts by RFLP analysis of the 5.8S rRNA gene and the two ribosomal internal transcribed spacers. Int. J. Syst. Bacteriol., 49 (Pt 1):329–337.
digestion_HaeIII	Tetrapisispora_blattae	380	385	1.2987	Esteve-Zarzoso B., Belloch C., Uruburu F. and Querol A. (1999). Identification of yeasts by RFLP analysis of the 5.8S rRNA gene and the two ribosomal internal transcribed spacers. Int. J. Syst. Bacteriol., 49 (Pt 1):329–337.
digestion_HaeIII	Tetrapisispora_phaffii	50	46	8.69565	Esteve-Zarzoso B., Belloch C., Uruburu F. and Querol A. (1999). Identification of yeasts by RFLP analysis of the 5.8S rRNA gene and the two ribosomal internal transcribed spacers. Int. J. Syst. Bacteriol., 49 (Pt 1):329–337.
digestion_HaeIII	Tetrapisispora_phaffii	520	519	0.192678	Esteve-Zarzoso B., Belloch C., Uruburu F. and Querol A. (1999). Identification of yeasts by RFLP analysis of the 5.8S rRNA gene and the two ribosomal internal transcribed spacers. Int. J. Syst. Bacteriol., 49 (Pt 1):329–337.
digestion_HaeIII	Torulaspora_delbrueckii	800	801	0.124844	Esteve-Zarzoso B., Belloch C., Uruburu F. and Querol A. (1999). Identification of yeasts by RFLP analysis of the 5.8S rRNA gene and the two ribosomal internal transcribed spacers. Int. J. Syst. Bacteriol., 49 (Pt 1):329–337.
digestion_HaeIII	Torulaspora_delbrueckii	810	801	1.1236	Guillamón JM., Sabaté J., Barrio E., Cano J. & Querol A. (1998). Rapid identification of wine yeasts species based on RFLP analysis of the ribosomal ITS regions. Arch. Microbiol., 169:387–402
digestion_HaeIII	Trigonopsis_vinaria	460	460	0	Esteve-Zarzoso B., Belloch C., Uruburu F. and Querol A. (1999). Identification of yeasts by RFLP analysis of the 5.8S rRNA gene and the two ribosomal internal transcribed spacers. Int. J. Syst. Bacteriol., 49 (Pt 1):329–337.
digestion_HaeIII	Vanderwaltozyma_polyspora	100	100	0	Esteve-Zarzoso B., Belloch C., Uruburu F. and Querol A. (1999). Identification of yeasts by RFLP analysis of the 5.8S rRNA gene and the two ribosomal internal transcribed spacers. Int. J. Syst. Bacteriol., 49 (Pt 1):329–337.
digestion_HaeIII	Vanderwaltozyma_polyspora	650	660	1.51515	Esteve-Zarzoso B., Belloch C., Uruburu F. and Querol A. (1999). Identification of yeasts by RFLP analysis of the 5.8S rRNA gene and the two ribosomal internal transcribed spacers. Int. J. Syst. Bacteriol., 49 (Pt 1):329–337.
digestion_HaeIII	Wickerhamiella_domercqiae	525	497	5.6338
digestion_HaeIII	Wickerhamiella_pararugosa	420	416	0.961538	de Llanos Frutos R., Fernández-Espinar M.T. and Querol A. (2004). Identification of species of the genus Candida by analysis of the 5.8S rRNA gene and the two ribosomal internal transcribed spacers. Antonie van Leeuwenhoek 85:175–185.
digestion_HaeIII	Wickerhamiella_vanderwaltii	480	458	4.80349	de Llanos Frutos R., Fernández-Espinar M.T. and Querol A. (2004). Identification of species of the genus Candida by analysis of the 5.8S rRNA gene and the two ribosomal internal transcribed spacers. Antonie van Leeuwenhoek 85:175–185.
digestion_HaeIII	Wickerhamiella_vanderwaltii	490	458	6.9869	Esteve-Zarzoso B., Belloch C., Uruburu F. and Querol A. (1999). Identification of yeasts by RFLP analysis of the 5.8S rRNA gene and the two ribosomal internal transcribed spacers. Int. J. Syst. Bacteriol., 49 (Pt 1):329–337.
digestion_HaeIII	Wickerhamomyces_alni	170	164	3.65854
digestion_HaeIII	Wickerhamomyces_alni	400	399	0.250627
digestion_HaeIII	Wickerhamomyces_anomalus	50	0	#DIV/0!	Esteve-Zarzoso B., Belloch C., Uruburu F. and Querol A. (1999). Identification of yeasts by RFLP analysis of the 5.8S rRNA gene and the two ribosomal internal transcribed spacers. Int. J. Syst. Bacteriol., 49 (Pt 1):329–337.
digestion_HaeIII	Wickerhamomyces_anomalus	600	617	2.75527	Esteve-Zarzoso B., Belloch C., Uruburu F. and Querol A. (1999). Identification of yeasts by RFLP analysis of the 5.8S rRNA gene and the two ribosomal internal transcribed spacers. Int. J. Syst. Bacteriol., 49 (Pt 1):329–337.
digestion_HaeIII	Wickerhamomyces_anomalus	620	617	0.486224	Villa-Carvajal M. Querol A. and Belloch C. (2006). Identification of species in the genus Pichia by restriction of the internal transcribed spacers (ITS1 and ITS2) and the 5.8S ribosomal DNA gene. Antonie van Leeuwenhoek 90:171–314
digestion_HaeIII	Wickerhamomyces_bisporus	650	640	1.5625	Esteve-Zarzoso B., Belloch C., Uruburu F. and Querol A. (1999). Identification of yeasts by RFLP analysis of the 5.8S rRNA gene and the two ribosomal internal transcribed spacers. Int. J. Syst. Bacteriol., 49 (Pt 1):329–337.
digestion_HaeIII	Wickerhamomyces_bovis	0	78	100	Villa-Carvajal M. Querol A. and Belloch C. (2006). Identification of species in the genus Pichia by restriction of the internal transcribed spacers (ITS1 and ITS2) and the 5.8S ribosomal DNA gene. Antonie van Leeuwenhoek 90:171–284
digestion_HaeIII	Wickerhamomyces_bovis	140	131	6.87023	Villa-Carvajal M. Querol A. and Belloch C. (2006). Identification of species in the genus Pichia by restriction of the internal transcribed spacers (ITS1 and ITS2) and the 5.8S ribosomal DNA gene. Antonie van Leeuwenhoek 90:171–284
digestion_HaeIII	Wickerhamomyces_bovis	160	150	6.66667	Villa-Carvajal M. Querol A. and Belloch C. (2006). Identification of species in the genus Pichia by restriction of the internal transcribed spacers (ITS1 and ITS2) and the 5.8S ribosomal DNA gene. Antonie van Leeuwenhoek 90:171–284
digestion_HaeIII	Wickerhamomyces_bovis	300	271	10.7011	Villa-Carvajal M. Querol A. and Belloch C. (2006). Identification of species in the genus Pichia by restriction of the internal transcribed spacers (ITS1 and ITS2) and the 5.8S ribosomal DNA gene. Antonie van Leeuwenhoek 90:171–284
digestion_HaeIII	Wickerhamomyces_canadensis	0	76	100	Villa-Carvajal M. Querol A. and Belloch C. (2006). Identification of species in the genus Pichia by restriction of the internal transcribed spacers (ITS1 and ITS2) and the 5.8S ribosomal DNA gene. Antonie van Leeuwenhoek 90:171–287
digestion_HaeIII	Wickerhamomyces_canadensis	90	93	3.22581	Villa-Carvajal M. Querol A. and Belloch C. (2006). Identification of species in the genus Pichia by restriction of the internal transcribed spacers (ITS1 and ITS2) and the 5.8S ribosomal DNA gene. Antonie van Leeuwenhoek 90:171–287
digestion_HaeIII	Wickerhamomyces_canadensis	450	414	8.69565	Villa-Carvajal M. Querol A. and Belloch C. (2006). Identification of species in the genus Pichia by restriction of the internal transcribed spacers (ITS1 and ITS2) and the 5.8S ribosomal DNA gene. Antonie van Leeuwenhoek 90:171–287
digestion_HaeIII	Wickerhamomyces_hampshirensis	0	77	100	Villa-Carvajal M. Querol A. and Belloch C. (2006). Identification of species in the genus Pichia by restriction of the internal transcribed spacers (ITS1 and ITS2) and the 5.8S ribosomal DNA gene. Antonie van Leeuwenhoek 90:171–296
digestion_HaeIII	Wickerhamomyces_hampshirensis	525	529	0.756144	Villa-Carvajal M. Querol A. and Belloch C. (2006). Identification of species in the genus Pichia by restriction of the internal transcribed spacers (ITS1 and ITS2) and the 5.8S ribosomal DNA gene. Antonie van Leeuwenhoek 90:171–296
digestion_HaeIII	Yamadazyma_nakazawae	80	77	3.8961	Villa-Carvajal M. Querol A. and Belloch C. (2006). Identification of species in the genus Pichia by restriction of the internal transcribed spacers (ITS1 and ITS2) and the 5.8S ribosomal DNA gene. Antonie van Leeuwenhoek 90:171–341
digestion_HaeIII	Yamadazyma_nakazawae	140	138	1.44928	Villa-Carvajal M. Querol A. and Belloch C. (2006). Identification of species in the genus Pichia by restriction of the internal transcribed spacers (ITS1 and ITS2) and the 5.8S ribosomal DNA gene. Antonie van Leeuwenhoek 90:171–341
digestion_HaeIII	Yamadazyma_nakazawae	410	414	0.966184	Villa-Carvajal M. Querol A. and Belloch C. (2006). Identification of species in the genus Pichia by restriction of the internal transcribed spacers (ITS1 and ITS2) and the 5.8S ribosomal DNA gene. Antonie van Leeuwenhoek 90:171–341
digestion_HaeIII	Yamadazyma_philogaea	0	77	100
digestion_HaeIII	Yamadazyma_philogaea	140	138	1.44928
digestion_HaeIII	Yamadazyma_scolyti	0	77	100	Villa-Carvajal M. Querol A. and Belloch C. (2006). Identification of species in the genus Pichia by restriction of the internal transcribed spacers (ITS1 and ITS2) and the 5.8S ribosomal DNA gene. Antonie van Leeuwenhoek 90:171–389
digestion_HaeIII	Yamadazyma_scolyti	85	77	10.3896	Esteve-Zarzoso B., Belloch C., Uruburu F. and Querol A. (1999). Identification of yeasts by RFLP analysis of the 5.8S rRNA gene and the two ribosomal internal transcribed spacers. Int. J. Syst. Bacteriol., 49 (Pt 1):329–337.
digestion_HaeIII	Yamadazyma_scolyti	140	128	9.375	Esteve-Zarzoso B., Belloch C., Uruburu F. and Querol A. (1999). Identification of yeasts by RFLP analysis of the 5.8S rRNA gene and the two ribosomal internal transcribed spacers. Int. J. Syst. Bacteriol., 49 (Pt 1):329–337.
digestion_HaeIII	Yamadazyma_scolyti	150	128	17.1875	Villa-Carvajal M. Querol A. and Belloch C. (2006). Identification of species in the genus Pichia by restriction of the internal transcribed spacers (ITS1 and ITS2) and the 5.8S ribosomal DNA gene. Antonie van Leeuwenhoek 90:171–389
digestion_HaeIII	Yamadazyma_scolyti	425	410	3.65854	Esteve-Zarzoso B., Belloch C., Uruburu F. and Querol A. (1999). Identification of yeasts by RFLP analysis of the 5.8S rRNA gene and the two ribosomal internal transcribed spacers. Int. J. Syst. Bacteriol., 49 (Pt 1):329–337.
digestion_HaeIII	Yamadazyma_scolyti	425	410	3.65854	Villa-Carvajal M. Querol A. and Belloch C. (2006). Identification of species in the genus Pichia by restriction of the internal transcribed spacers (ITS1 and ITS2) and the 5.8S ribosomal DNA gene. Antonie van Leeuwenhoek 90:171–389
digestion_HaeIII	Zygosaccharomyces_bisporus	100	100	0	Esteve-Zarzoso B., Belloch C., Uruburu F. and Querol A. (1999). Identification of yeasts by RFLP analysis of the 5.8S rRNA gene and the two ribosomal internal transcribed spacers. Int. J. Syst. Bacteriol., 49 (Pt 1):329–337.
digestion_HaeIII	Zygosaccharomyces_bisporus	690	667	3.44828	Esteve-Zarzoso B., Belloch C., Uruburu F. and Querol A. (1999). Identification of yeasts by RFLP analysis of the 5.8S rRNA gene and the two ribosomal internal transcribed spacers. Int. J. Syst. Bacteriol., 49 (Pt 1):329–337.
digestion_HaeIII	Zygosaccharomyces_rouxii	0	88	100	Guillamón JM., Sabaté J., Barrio E., Cano J. & Querol A. (1998). Rapid identification of wine yeasts species based on RFLP analysis of the ribosomal ITS regions. Arch. Microbiol., 169:387–489
digestion_HaeIII	Zygosaccharomyces_rouxii	90	88	2.27273	Esteve-Zarzoso B., Belloch C., Uruburu F. and Querol A. (1999). Identification of yeasts by RFLP analysis of the 5.8S rRNA gene and the two ribosomal internal transcribed spacers. Int. J. Syst. Bacteriol., 49 (Pt 1):329–337.
digestion_HaeIII	Zygosaccharomyces_rouxii	210	212	0.943396	Esteve-Zarzoso B., Belloch C., Uruburu F. and Querol A. (1999). Identification of yeasts by RFLP analysis of the 5.8S rRNA gene and the two ribosomal internal transcribed spacers. Int. J. Syst. Bacteriol., 49 (Pt 1):329–337.
digestion_HaeIII	Zygosaccharomyces_rouxii	220	212	3.77358	Guillamón JM., Sabaté J., Barrio E., Cano J. & Querol A. (1998). Rapid identification of wine yeasts species based on RFLP analysis of the ribosomal ITS regions. Arch. Microbiol., 169:387–489
digestion_HaeIII	Zygosaccharomyces_rouxii	400	396	1.0101	Esteve-Zarzoso B., Belloch C., Uruburu F. and Querol A. (1999). Identification of yeasts by RFLP analysis of the 5.8S rRNA gene and the two ribosomal internal transcribed spacers. Int. J. Syst. Bacteriol., 49 (Pt 1):329–337.
digestion_HaeIII	Zygosaccharomyces_rouxii	400	396	1.0101	Guillamón JM., Sabaté J., Barrio E., Cano J. & Querol A. (1998). Rapid identification of wine yeasts species based on RFLP analysis of the ribosomal ITS regions. Arch. Microbiol., 169:387–489
digestion_HaeIII	Zygotorulaspora_florentina	590	586	0.682594	Esteve-Zarzoso B., Belloch C., Uruburu F. and Querol A. (1999). Identification of yeasts by RFLP analysis of the 5.8S rRNA gene and the two ribosomal internal transcribed spacers. Int. J. Syst. Bacteriol., 49 (Pt 1):329–337.
digestion_HaeIII	Zygotorulaspora_mrakii	0	51	100	Esteve-Zarzoso B., Belloch C., Uruburu F. and Querol A. (1999). Identification of yeasts by RFLP analysis of the 5.8S rRNA gene and the two ribosomal internal transcribed spacers. Int. J. Syst. Bacteriol., 49 (Pt 1):329–337.
digestion_HaeIII	Zygotorulaspora_mrakii	80	68	17.6471	Esteve-Zarzoso B., Belloch C., Uruburu F. and Querol A. (1999). Identification of yeasts by RFLP analysis of the 5.8S rRNA gene and the two ribosomal internal transcribed spacers. Int. J. Syst. Bacteriol., 49 (Pt 1):329–337.
digestion_HaeIII	Zygotorulaspora_mrakii	115	104	10.5769	Esteve-Zarzoso B., Belloch C., Uruburu F. and Querol A. (1999). Identification of yeasts by RFLP analysis of the 5.8S rRNA gene and the two ribosomal internal transcribed spacers. Int. J. Syst. Bacteriol., 49 (Pt 1):329–337.
digestion_HaeIII	Zygotorulaspora_mrakii	390	382	2.09424	Esteve-Zarzoso B., Belloch C., Uruburu F. and Querol A. (1999). Identification of yeasts by RFLP analysis of the 5.8S rRNA gene and the two ribosomal internal transcribed spacers. Int. J. Syst. Bacteriol., 49 (Pt 1):329–337.
digestion_HindIII	Grigorovia_transvaalensis;Kazachstania_transvaalensis	875	856	2.21963	Fernández-Espinar M.T., Esteve-Zarzoso B., Querol A. and Barrio E. (2000). RFLP analysis of the ribosomal internal transcribed spacers and the 5.8S rRNA gene region of the genus Saccharomyces: a fast method for species identification and the differentiation of flor yeasts. Antonie van Leeuwenhoek, 78:87–97.
digestion_HindIII	Kazachstania_servazzii	775	749	3.4713	Fernández-Espinar M.T., Esteve-Zarzoso B., Querol A. and Barrio E. (2000). RFLP analysis of the ribosomal internal transcribed spacers and the 5.8S rRNA gene region of the genus Saccharomyces: a fast method for species identification and the differentiation of flor yeasts. Antonie van Leeuwenhoek, 78:87–97.
digestion_HindIII	Kazachstania_unispora	775	743	4.30686	Fernández-Espinar M.T., Esteve-Zarzoso B., Querol A. and Barrio E. (2000). RFLP analysis of the ribosomal internal transcribed spacers and the 5.8S rRNA gene region of the genus Saccharomyces: a fast method for species identification and the differentiation of flor yeasts. Antonie van Leeuwenhoek, 78:87–97.
digestion_HindIII	Naumovozyma_castellii	800	774	3.35917	Fernández-Espinar M.T., Esteve-Zarzoso B., Querol A. and Barrio E. (2000). RFLP analysis of the ribosomal internal transcribed spacers and the 5.8S rRNA gene region of the genus Saccharomyces: a fast method for species identification and the differentiation of flor yeasts. Antonie van Leeuwenhoek, 78:87–97.
digestion_HindIII	Naumovozyma_dairenensis	100	102	1.96078	Fernández-Espinar M.T., Esteve-Zarzoso B., Querol A. and Barrio E. (2000). RFLP analysis of the ribosomal internal transcribed spacers and the 5.8S rRNA gene region of the genus Saccharomyces: a fast method for species identification and the differentiation of flor yeasts. Antonie van Leeuwenhoek, 78:87–97.
digestion_HindIII	Naumovozyma_dairenensis	700	684	2.33918	Fernández-Espinar M.T., Esteve-Zarzoso B., Querol A. and Barrio E. (2000). RFLP analysis of the ribosomal internal transcribed spacers and the 5.8S rRNA gene region of the genus Saccharomyces: a fast method for species identification and the differentiation of flor yeasts. Antonie van Leeuwenhoek, 78:87–97.
digestion_HindIII	Saccharomyces_cerevisiae	850	884	3.84615	Fernández-Espinar M.T., Esteve-Zarzoso B., Querol A. and Barrio E. (2000). RFLP analysis of the ribosomal internal transcribed spacers and the 5.8S rRNA gene region of the genus Saccharomyces: a fast method for species identification and the differentiation of flor yeasts. Antonie van Leeuwenhoek, 78:87–97.
digestion_HindIII	Saccharomyces_kluyveri	700	687	1.89229	Fernández-Espinar M.T., Esteve-Zarzoso B., Querol A. and Barrio E. (2000). RFLP analysis of the ribosomal internal transcribed spacers and the 5.8S rRNA gene region of the genus Saccharomyces: a fast method for species identification and the differentiation of flor yeasts. Antonie van Leeuwenhoek, 78:87–97.
digestion_HindIII	Saccharomyces_pastorianus	850	813	4.55105	Fernández-Espinar M.T., Esteve-Zarzoso B., Querol A. and Barrio E. (2000). RFLP analysis of the ribosomal internal transcribed spacers and the 5.8S rRNA gene region of the genus Saccharomyces: a fast method for species identification and the differentiation of flor yeasts. Antonie van Leeuwenhoek, 78:87–97.
digestion_HpaII	Grigorovia_transvaalensis;Kazachstania_transvaalensis	875	856	2.21963	Fernández-Espinar M.T., Esteve-Zarzoso B., Querol A. and Barrio E. (2000). RFLP analysis of the ribosomal internal transcribed spacers and the 5.8S rRNA gene region of the genus Saccharomyces: a fast method for species identification and the differentiation of flor yeasts. Antonie van Leeuwenhoek, 78:87–97.
digestion_HpaII	Kazachstania_servazzii	775	749	3.4713	Fernández-Espinar M.T., Esteve-Zarzoso B., Querol A. and Barrio E. (2000). RFLP analysis of the ribosomal internal transcribed spacers and the 5.8S rRNA gene region of the genus Saccharomyces: a fast method for species identification and the differentiation of flor yeasts. Antonie van Leeuwenhoek, 78:87–97.
digestion_HpaII	Kazachstania_unispora	775	743	4.30686	Fernández-Espinar M.T., Esteve-Zarzoso B., Querol A. and Barrio E. (2000). RFLP analysis of the ribosomal internal transcribed spacers and the 5.8S rRNA gene region of the genus Saccharomyces: a fast method for species identification and the differentiation of flor yeasts. Antonie van Leeuwenhoek, 78:87–97.
digestion_HpaII	Naumovozyma_castellii	120	110	9.09091	Fernández-Espinar M.T., Esteve-Zarzoso B., Querol A. and Barrio E. (2000). RFLP analysis of the ribosomal internal transcribed spacers and the 5.8S rRNA gene region of the genus Saccharomyces: a fast method for species identification and the differentiation of flor yeasts. Antonie van Leeuwenhoek, 78:87–97.
digestion_HpaII	Naumovozyma_castellii	130	123	5.69106	Fernández-Espinar M.T., Esteve-Zarzoso B., Querol A. and Barrio E. (2000). RFLP analysis of the ribosomal internal transcribed spacers and the 5.8S rRNA gene region of the genus Saccharomyces: a fast method for species identification and the differentiation of flor yeasts. Antonie van Leeuwenhoek, 78:87–97.
digestion_HpaII	Naumovozyma_castellii	550	541	1.66359	Fernández-Espinar M.T., Esteve-Zarzoso B., Querol A. and Barrio E. (2000). RFLP analysis of the ribosomal internal transcribed spacers and the 5.8S rRNA gene region of the genus Saccharomyces: a fast method for species identification and the differentiation of flor yeasts. Antonie van Leeuwenhoek, 78:87–97.
digestion_HpaII	Naumovozyma_dairenensis	200	179	11.7318	Fernández-Espinar M.T., Esteve-Zarzoso B., Querol A. and Barrio E. (2000). RFLP analysis of the ribosomal internal transcribed spacers and the 5.8S rRNA gene region of the genus Saccharomyces: a fast method for species identification and the differentiation of flor yeasts. Antonie van Leeuwenhoek, 78:87–97.
digestion_HpaII	Saccharomyces_cerevisiae	725	735	1.36054	Fernández-Espinar M.T., Esteve-Zarzoso B., Querol A. and Barrio E. (2000). RFLP analysis of the ribosomal internal transcribed spacers and the 5.8S rRNA gene region of the genus Saccharomyces: a fast method for species identification and the differentiation of flor yeasts. Antonie van Leeuwenhoek, 78:87–97.
digestion_HpaII	Saccharomyces_kluyveri	650	633	2.68562	Fernández-Espinar M.T., Esteve-Zarzoso B., Querol A. and Barrio E. (2000). RFLP analysis of the ribosomal internal transcribed spacers and the 5.8S rRNA gene region of the genus Saccharomyces: a fast method for species identification and the differentiation of flor yeasts. Antonie van Leeuwenhoek, 78:87–97.
digestion_HpaII	Saccharomyces_pastorianus	125	124	0.806452	Fernández-Espinar M.T., Esteve-Zarzoso B., Querol A. and Barrio E. (2000). RFLP analysis of the ribosomal internal transcribed spacers and the 5.8S rRNA gene region of the genus Saccharomyces: a fast method for species identification and the differentiation of flor yeasts. Antonie van Leeuwenhoek, 78:87–97.
digestion_HpaII	Saccharomyces_pastorianus	725	689	5.22496	Fernández-Espinar M.T., Esteve-Zarzoso B., Querol A. and Barrio E. (2000). RFLP analysis of the ribosomal internal transcribed spacers and the 5.8S rRNA gene region of the genus Saccharomyces: a fast method for species identification and the differentiation of flor yeasts. Antonie van Leeuwenhoek, 78:87–97.
digestion_ScrFI	Grigorovia_transvaalensis;Kazachstania_transvaalensis	390	375	4	Fernández-Espinar M.T., Esteve-Zarzoso B., Querol A. and Barrio E. (2000). RFLP analysis of the ribosomal internal transcribed spacers and the 5.8S rRNA gene region of the genus Saccharomyces: a fast method for species identification and the differentiation of flor yeasts. Antonie van Leeuwenhoek, 78:87–97.
digestion_ScrFI	Grigorovia_transvaalensis;Kazachstania_transvaalensis	440	435	1.14943	Fernández-Espinar M.T., Esteve-Zarzoso B., Querol A. and Barrio E. (2000). RFLP analysis of the ribosomal internal transcribed spacers and the 5.8S rRNA gene region of the genus Saccharomyces: a fast method for species identification and the differentiation of flor yeasts. Antonie van Leeuwenhoek, 78:87–97.
digestion_ScrFI	Kazachstania_servazzii	180	169	6.50888	Fernández-Espinar M.T., Esteve-Zarzoso B., Querol A. and Barrio E. (2000). RFLP analysis of the ribosomal internal transcribed spacers and the 5.8S rRNA gene region of the genus Saccharomyces: a fast method for species identification and the differentiation of flor yeasts. Antonie van Leeuwenhoek, 78:87–97.
digestion_ScrFI	Kazachstania_servazzii	200	193	3.62694	Fernández-Espinar M.T., Esteve-Zarzoso B., Querol A. and Barrio E. (2000). RFLP analysis of the ribosomal internal transcribed spacers and the 5.8S rRNA gene region of the genus Saccharomyces: a fast method for species identification and the differentiation of flor yeasts. Antonie van Leeuwenhoek, 78:87–97.
digestion_ScrFI	Kazachstania_servazzii	335	329	1.82371	Fernández-Espinar M.T., Esteve-Zarzoso B., Querol A. and Barrio E. (2000). RFLP analysis of the ribosomal internal transcribed spacers and the 5.8S rRNA gene region of the genus Saccharomyces: a fast method for species identification and the differentiation of flor yeasts. Antonie van Leeuwenhoek, 78:87–97.
digestion_ScrFI	Kazachstania_unispora	325	323	0.619195	Fernández-Espinar M.T., Esteve-Zarzoso B., Querol A. and Barrio E. (2000). RFLP analysis of the ribosomal internal transcribed spacers and the 5.8S rRNA gene region of the genus Saccharomyces: a fast method for species identification and the differentiation of flor yeasts. Antonie van Leeuwenhoek, 78:87–97.
digestion_ScrFI	Kazachstania_unispora	425	420	1.19048	Fernández-Espinar M.T., Esteve-Zarzoso B., Querol A. and Barrio E. (2000). RFLP analysis of the ribosomal internal transcribed spacers and the 5.8S rRNA gene region of the genus Saccharomyces: a fast method for species identification and the differentiation of flor yeasts. Antonie van Leeuwenhoek, 78:87–97.
digestion_ScrFI	Naumovozyma_castellii	125	124	0.806452	Fernández-Espinar M.T., Esteve-Zarzoso B., Querol A. and Barrio E. (2000). RFLP analysis of the ribosomal internal transcribed spacers and the 5.8S rRNA gene region of the genus Saccharomyces: a fast method for species identification and the differentiation of flor yeasts. Antonie van Leeuwenhoek, 78:87–97.
digestion_ScrFI	Naumovozyma_castellii	225	209	7.6555	Fernández-Espinar M.T., Esteve-Zarzoso B., Querol A. and Barrio E. (2000). RFLP analysis of the ribosomal internal transcribed spacers and the 5.8S rRNA gene region of the genus Saccharomyces: a fast method for species identification and the differentiation of flor yeasts. Antonie van Leeuwenhoek, 78:87–97.
digestion_ScrFI	Naumovozyma_castellii	350	332	5.42169	Fernández-Espinar M.T., Esteve-Zarzoso B., Querol A. and Barrio E. (2000). RFLP analysis of the ribosomal internal transcribed spacers and the 5.8S rRNA gene region of the genus Saccharomyces: a fast method for species identification and the differentiation of flor yeasts. Antonie van Leeuwenhoek, 78:87–97.
digestion_ScrFI	Naumovozyma_dairenensis	150	141	6.38298	Fernández-Espinar M.T., Esteve-Zarzoso B., Querol A. and Barrio E. (2000). RFLP analysis of the ribosomal internal transcribed spacers and the 5.8S rRNA gene region of the genus Saccharomyces: a fast method for species identification and the differentiation of flor yeasts. Antonie van Leeuwenhoek, 78:87–97.
digestion_ScrFI	Naumovozyma_dairenensis	180	178	1.1236	Fernández-Espinar M.T., Esteve-Zarzoso B., Querol A. and Barrio E. (2000). RFLP analysis of the ribosomal internal transcribed spacers and the 5.8S rRNA gene region of the genus Saccharomyces: a fast method for species identification and the differentiation of flor yeasts. Antonie van Leeuwenhoek, 78:87–97.
digestion_ScrFI	Naumovozyma_dairenensis	220	216	1.85185	Fernández-Espinar M.T., Esteve-Zarzoso B., Querol A. and Barrio E. (2000). RFLP analysis of the ribosomal internal transcribed spacers and the 5.8S rRNA gene region of the genus Saccharomyces: a fast method for species identification and the differentiation of flor yeasts. Antonie van Leeuwenhoek, 78:87–97.
digestion_ScrFI	Naumovozyma_dairenensis	250	251	0.398406	Fernández-Espinar M.T., Esteve-Zarzoso B., Querol A. and Barrio E. (2000). RFLP analysis of the ribosomal internal transcribed spacers and the 5.8S rRNA gene region of the genus Saccharomyces: a fast method for species identification and the differentiation of flor yeasts. Antonie van Leeuwenhoek, 78:87–97.
digestion_ScrFI	Saccharomyces_cerevisiae	120	149	19.4631	Fernández-Espinar M.T., Esteve-Zarzoso B., Querol A. and Barrio E. (2000). RFLP analysis of the ribosomal internal transcribed spacers and the 5.8S rRNA gene region of the genus Saccharomyces: a fast method for species identification and the differentiation of flor yeasts. Antonie van Leeuwenhoek, 78:87–97.
digestion_ScrFI	Saccharomyces_cerevisiae	320	339	5.60472	Fernández-Espinar M.T., Esteve-Zarzoso B., Querol A. and Barrio E. (2000). RFLP analysis of the ribosomal internal transcribed spacers and the 5.8S rRNA gene region of the genus Saccharomyces: a fast method for species identification and the differentiation of flor yeasts. Antonie van Leeuwenhoek, 78:87–97.
digestion_ScrFI	Saccharomyces_cerevisiae	400	396	1.0101	Fernández-Espinar M.T., Esteve-Zarzoso B., Querol A. and Barrio E. (2000). RFLP analysis of the ribosomal internal transcribed spacers and the 5.8S rRNA gene region of the genus Saccharomyces: a fast method for species identification and the differentiation of flor yeasts. Antonie van Leeuwenhoek, 78:87–97.
digestion_ScrFI	Saccharomyces_kluyveri	90	80	12.5	Fernández-Espinar M.T., Esteve-Zarzoso B., Querol A. and Barrio E. (2000). RFLP analysis of the ribosomal internal transcribed spacers and the 5.8S rRNA gene region of the genus Saccharomyces: a fast method for species identification and the differentiation of flor yeasts. Antonie van Leeuwenhoek, 78:87–97.
digestion_ScrFI	Saccharomyces_kluyveri	160	147	8.84354	Fernández-Espinar M.T., Esteve-Zarzoso B., Querol A. and Barrio E. (2000). RFLP analysis of the ribosomal internal transcribed spacers and the 5.8S rRNA gene region of the genus Saccharomyces: a fast method for species identification and the differentiation of flor yeasts. Antonie van Leeuwenhoek, 78:87–97.
digestion_ScrFI	Saccharomyces_kluyveri	410	405	1.23457	Fernández-Espinar M.T., Esteve-Zarzoso B., Querol A. and Barrio E. (2000). RFLP analysis of the ribosomal internal transcribed spacers and the 5.8S rRNA gene region of the genus Saccharomyces: a fast method for species identification and the differentiation of flor yeasts. Antonie van Leeuwenhoek, 78:87–97.
