# Supplementary material for: Fungal Identifier (FId): An Updated Polymerase Chain Reaction–Restriction Fragment Length Polymorphism Approach to Ease Ascomycetous Yeast Isolates’ Identification in Ecological Studies
Source: J Fungi (Basel). 2024 Aug 23;10(9):595. doi: 10.3390/jof10090595 (PMC11433625; doi:10.3390/jof10090595)
Supplement: Supplementary file 1 [file jof-10-00595-s001.zip › Table_S6.xlsx]

## Sheet: README
Table S6
Experimental data used to test the models for identification. A total of 534 profiles were included in the test.
profiles_this_study	profiles obtained in this study with the experimental procedure described in the materials and methods section; 36 tested isolates
type	type of fragment, obtained by either the amplification of the ITS1-5.8S-ITS2 region or the processing of the amplicon with the HaeIII endonuclease
Strain ID (Valentini et al. 2022)	name of the isolate in the study of isolation
Species	yeast species
NCBI ID	NCBI ID of the ITS1-5.8S-ITS2 sequence deposited in NCBI
Lane	output from GelAnalyzer
Band	output from GelAnalyzer
Rf	output from GelAnalyzer
Raw volume	output from GelAnalyzer
Cal. Volume	output from GelAnalyzer
MV (bp, measured)	output from GelAnalyzer
MV (bp, expected)	size expected according to in silico analyses
error%	error %, calculated as 100*the ratio of the absolute value of the difference of the expected length and the measured length divided by the expected length
profiles_previous_studies	profiles obtained experimentally in previous studies; 498 tested profiles
Species	yeast species
enduclease	endonuclease used to obtain the indicated profile
PCR Product	size of the ITS1-5.8S-ITS2 amplicon
pattern	pattern of the restriction profile obtained by processing the ITS1-5.8S-ITS2 amplicon with the indicated endonuclease
reference	source of the informatios

## Sheet: profiles_this_study
type	Strain ID (Valentini et al. 2022)	Species	NCBI ID	Lane	Band	Rf	Raw volume	Cal. Volume	MV (bp, measured)	MV (bp, expected)	error%
Restriction	B_TH21_3.3	Metschinikowia sp.	OP663286	2	1	0.465	5354	-	342	NA	NA
Restriction	B_RH21_8.4	Starmerella cellae	OP663213	3	1	0.419	5814	-	404	416	2.88462
Restriction	B_RH21_8.4	Starmerella cellae	OP663213	3					NA	53	NA
Restriction	B_TH21_10.4	Hanseniaspora uvarum	OP663225	4	1	0.262	4338	-	680	709	4.09027
Restriction	B_TH21_10.4	Hanseniaspora uvarum	OP663225	5	1	0.256	8126	-	695	709	1.97461
Restriction	B_TH21_12.2	Hanseniaspora uvarum	OP663223	6	1	0.252	7688	-	702	710	1.12676
Restriction	B_TH21_12.7	Hanseniaspora uvarum	OP663241	7	1	0.252	7834	-	702	710	1.12676
Restriction	B_TH21_21.2	Rhodotorula mucilaginosa	OP663239	2	1	0.461	5216	-	394	403	2.23325
Restriction	B_TH21_21.2	Rhodotorula mucilaginosa	OP663239	2	2	0.661	4664	-	209	214	2.33645
Restriction	B_TH21_9.3	Wickerhamomyces sp.	OP663254	3	1	0.367	7187	-	523	NA	NA
Restriction	B_TH21_9.3	Wickerhamomyces sp.	OP663254	3	2	0.88	3011	-	94	NA	NA
Restriction	B_IC_9.1	Metschnikowia pulcherrima	OP663251	4	1	0.571	6996	-	280	281	0.355872
Restriction	B_IC_9.1	Metschnikowia pulcherrima	OP663251	4	2	0.839	3955	-	111	97	14.433
Restriction	B_TH21_2.4	Metschnikowia pulcherrima	OP663253	5	1	0.569	7512	-	282	281	0.355872
Restriction	B_TH21_2.4	Metschnikowia pulcherrima	OP663253	5	2	0.835	4242	-	113	97	16.4948
Restriction	B_TH21_12.7	Hanseniaspora uvarum	OP663241	6	1	0.255	6994	-	726	748	2.94118
Restriction	B_RH21_8.4	Starmerella cellae	OP663213	2	1	0.42	3122	-	394	416	5.28846
Restriction	B_RH21_8.4	Starmerella cellae	OP663213	2	2	0.908	2213	-	74	53	39.6226
Restriction	B_TH21_1.1	Starmerella cellae	NA	3	1	0.427	2672	-	385	416	7.45192
Restriction	B_TH21_1.1	Starmerella cellae	NA	3	2	0.939	1007	-	65	53	22.6415
Restriction	B_TH21_1.2	Candida sp	OP663219	4	1	0.42	2638	-	394	NA	NA
Restriction	C_GH21_1.3	Lachancea thermotolerans	OP663227	5	1	0.511	2267	-	297	300	1
Restriction	C_GH21_1.3	Lachancea thermotolerans	OP663227	5	2	0.626	1339	-	206	202	1.9802
Restriction	C_GH21_1.3	Lachancea thermotolerans	OP663227	5	3	0.832	2012	-	100	88	13.6364
Restriction	C_GH21_1.3	Lachancea thermotolerans	OP663227	5					NA	87	NA
Restriction	B_TH21_29.1	Candida sp	OP663285	6	1	0.16	1289	-	846	NA	NA
Restriction	B_TH21_29.1	Candida sp	OP663285	6	2	0.916	1175	-	72	NA	NA
Restriction	B_ICH21_3.2	Starmerella bacillaris	OP663232	7	1	0.344	4608	-	495	466	6.22318
Restriction	B_ICH21_3.2	Starmerella bacillaris	OP663232	7	2	0.901	1423	-	76	NA	NA
Restriction	B_IC_13.4	Starmerella bacillaris	OP663275	8	1	0.351	2765	-	484	466	3.86266
Restriction	B_IC_13.4	Starmerella bacillaris	OP663275	8	2	0.855	5962	-	92	NA	NA
Restriction	B_TH21_2.4	Metschnikowia pulcherrima	OP663253	9	1	0.511	4214	-	297	281	5.69395
Restriction	B_TH21_2.4	Metschnikowia pulcherrima	OP663253	9	2	0.748	3040	-	136	97	40.2062
Restriction	C_GH21_1.3	Lachancea thermotolerans	OP663227	10	1	0.511	3191	-	297	300	1
Restriction	C_GH21_1.3	Lachancea thermotolerans	OP663227	10	2	0.618	1948	-	212	202	4.9505
Restriction	C_GH21_1.3	Lachancea thermotolerans	OP663227	10	3	0.817	2943	-	106	88	20.4545
Restriction	B_IC_9.1	Metschnikowia pulcherrima	OP663251	11	1	0.511	2169	-	297	281	5.69395
Restriction	B_IC_9.1	Metschnikowia pulcherrima	OP663251	11	2	0.786	1336	-	119	97	22.6804
Restriction	C_T_5.1	Pichia kluyveri	OP663280	12	1	0.435	4233	-	376	366	2.73224
Restriction	C_T_5.1	Pichia kluyveri	OP663280	12	2	0.832	2515	-	100	78	28.2051
Restriction	B_TH21_1.2	Candida sp	OP663219	13	1	0.176	3516	-	809	NA	NA
Restriction	B_TH21_1.2	Candida sp	OP663219	13	2	0.901	1843	-	76	NA	NA
Restriction	B_TH21_2.4	Metschnikowia pulcherrima	OP663253	14	1	0.511	2870	-	297	281	5.69395
Restriction	B_TH21_2.4	Metschnikowia pulcherrima	OP663253	14	2	0.802	2221	-	112	97	15.4639
Restriction	C_GH21_1.3	Lachancea thermotolerans	OP663227	15	1	0.511	1864	-	297	300	1
Restriction	C_GH21_1.3	Lachancea thermotolerans	OP663227	15	2	0.618	1361	-	212	202	4.9505
Restriction	C_GH21_1.3	Lachancea thermotolerans	OP663227	15	3	0.824	1116	-	103	88	17.0455
Restriction	B_TH21_5.1	Wickerhamomyces anomalus	OP663231	16	1	0.267	2552	-	620	616	0.649351
Restriction	B_TH21_5.1	Wickerhamomyces anomalus	OP663231	16	2	0.924	1233	-	69	NA	NA
Restriction	B_TH21_12.7	Hanseniaspora uvarum	OP663241	2	1	0.142	2131	-	738	748	1.3369
Restriction	B_TH21_25.1	[Candida] oleophila	OP663214	3	1	0.336	3347	-	431	415	3.85542
Restriction	B_TH21_25.1	[Candida] oleophila	OP663214	3	2	0.679	1918	-	143	135	5.92593
Restriction	B_TH21_25.1	[Candida] oleophila	OP663214	3	3	0.866	3137	-	62	86	27.907
Restriction	B_RH21_12.1	Hanseniaspora uvarum	OP663224	4	1	0.134	4353	-	753	748	0.668449
Restriction	B_RH21_12.1	Hanseniaspora uvarum	OP663224	4	2	0.881	2046	-	57	NA	NA
Restriction	B_TH21_10.4	Hanseniaspora uvarum	OP663225	5	1	0.134	4482	-	753	748	0.668449
Restriction	B_TH21_10.4	Hanseniaspora uvarum	OP663225	5	2	0.896	1957	-	52	NA	NA
Restriction	B_TH21_12.2	Hanseniaspora uvarum	OP663223	6	1	0.134	4778	-	753	748	0.668449
Restriction	B_TH21_12.2	Hanseniaspora uvarum	OP663223	6	2	0.896	1231	-	52	NA	NA
Restriction	B_TH21_19.2	Hanseniaspora uvarum	OP663222	7	1	0.142	3221	-	738	748	1.3369
Restriction	B_TH21_19.2	Hanseniaspora uvarum	OP663222	7	2	0.903	3870	-	50	NA	NA
Restriction	B_TH21_12.7	Hanseniaspora uvarum	OP663241	8	1	0.134	3398	-	753	748	0.668449
Restriction	B_TH21_12.7	Hanseniaspora uvarum	OP663241	8	2	0.881	3984	-	57	NA	NA
Restriction	B_TH21_2.3	[Candida] membranifaciens	OP663212	9	1	0.351	3243	-	413	417	0.959233
Restriction	B_TH21_2.3	[Candida] membranifaciens	OP663212	9	2	0.694	2705	-	135	142	4.92958
Restriction	B_TH21_2.3	[Candida] membranifaciens	OP663212	9	3	0.873	2664	-	60	78	23.0769
Restriction	C_TH21_3.1	Hanseniaspora uvarum	OP663249	10	1	0.119	4543	-	784	748	4.81283
Restriction	C_TH21_3.1	Hanseniaspora uvarum	OP663249	10	2	0.881	2254	-	57	NA	NA
Restriction	B_TH21_12.2	Hanseniaspora uvarum	OP663223	11	1	0.127	5180	-	769	748	2.80749
Restriction	B_TH21_12.2	Hanseniaspora uvarum	OP663223	11	2	0.866	2967	-	62	NA	NA
Restriction	B_TH21_12.7	Hanseniaspora uvarum	OP663241	12	1	0.104	4273	-	816	748	9.09091
Restriction	B_TH21_12.7	Hanseniaspora uvarum	OP663241	12	2	0.851	3347	-	67	NA	NA
Restriction		Saccharomyces cerevisiae		2	1	0.587	1200	-	285	289	1.38408
Restriction		Saccharomyces cerevisiae		2	2	0.686	1172	-	233	241	3.3195
Restriction		Saccharomyces cerevisiae		2	3	0.775	1031	-	206	217	5.06912
Restriction		Saccharomyces cerevisiae		2	4	0.852	1045	-	191	205	6.82927

## Sheet: profiles_previous_studies
Species	enduclease	PCR Product	pattern	reference
Barnettozyma_salicaria	CfoI	650	500+150	Villa-Carvajal M. Querol A. and Belloch C. (2006). Identification of species in the genus Pichia by restriction of the internal transcribed spacers (ITS1 and ITS2) and the 5.8S ribosomal DNA gene. Antonie van Leeuwenhoek 90:171–385
Brettanomyces_bruxellensis	CfoI	500	230+130+80	Guillamón JM., Sabaté J., Barrio E., Cano J. & Querol A. (1998). Rapid identification of wine yeasts species based on RFLP analysis of the ribosomal ITS regions. Arch. Microbiol., 169:387–392
Brettanomyces_bruxellensis	CfoI	485	255+140+90	Esteve-Zarzoso B., Belloch C., Uruburu F. and Querol A. (1999). Identification of yeasts by RFLP analysis of the 5.8S rRNA gene and the two ribosomal internal transcribed spacers. Int. J. Syst. Bacteriol., 49 (Pt 1):329–337.
Brettanomyces_bruxellensis	CfoI	500	230+130+80	Guillamón JM., Sabaté J., Barrio E., Cano J. & Querol A. (1998). Rapid identification of wine yeasts species based on RFLP analysis of the ribosomal ITS regions. Arch. Microbiol., 169:387–440
Brettanomyces_bruxellensis	HaeIII	500	375+105	Guillamón JM., Sabaté J., Barrio E., Cano J. & Querol A. (1998). Rapid identification of wine yeasts species based on RFLP analysis of the ribosomal ITS regions. Arch. Microbiol., 169:387–393
Brettanomyces_bruxellensis	HaeIII	485	375+95	Esteve-Zarzoso B., Belloch C., Uruburu F. and Querol A. (1999). Identification of yeasts by RFLP analysis of the 5.8S rRNA gene and the two ribosomal internal transcribed spacers. Int. J. Syst. Bacteriol., 49 (Pt 1):329–337.
Brettanomyces_bruxellensis	HaeIII	500	375+105	Guillamón JM., Sabaté J., Barrio E., Cano J. & Querol A. (1998). Rapid identification of wine yeasts species based on RFLP analysis of the ribosomal ITS regions. Arch. Microbiol., 169:387–441
Brettanomyces_bruxellensis	HinfI	500	265+215	Guillamón JM., Sabaté J., Barrio E., Cano J. & Querol A. (1998). Rapid identification of wine yeasts species based on RFLP analysis of the ribosomal ITS regions. Arch. Microbiol., 169:387–394
Brettanomyces_bruxellensis	HinfI	485	270+215	Esteve-Zarzoso B., Belloch C., Uruburu F. and Querol A. (1999). Identification of yeasts by RFLP analysis of the 5.8S rRNA gene and the two ribosomal internal transcribed spacers. Int. J. Syst. Bacteriol., 49 (Pt 1):329–337.
Brettanomyces_bruxellensis	HinfI	500	265+215	Guillamón JM., Sabaté J., Barrio E., Cano J. & Querol A. (1998). Rapid identification of wine yeasts species based on RFLP analysis of the ribosomal ITS regions. Arch. Microbiol., 169:387–442
Candida_albicans	CfoI	550	290+260	de Llanos Frutos R., Fernández-Espinar M.T. and Querol A. (2004). Identification of species of the genus Candida by analysis of the 5.8S rRNA gene and the two ribosomal internal transcribed spacers. Antonie van Leeuwenhoek 85:175–185.
Candida_albicans	CfoI	550	290+250	Guillamón JM., Sabaté J., Barrio E., Cano J. & Querol A. (1998). Rapid identification of wine yeasts species based on RFLP analysis of the ribosomal ITS regions. Arch. Microbiol., 169:387–395
Candida_albicans	CfoI	550	290+260	Esteve-Zarzoso B., Belloch C., Uruburu F. and Querol A. (1999). Identification of yeasts by RFLP analysis of the 5.8S rRNA gene and the two ribosomal internal transcribed spacers. Int. J. Syst. Bacteriol., 49 (Pt 1):329–337.
Candida_albicans	HaeIII	550	460+90	de Llanos Frutos R., Fernández-Espinar M.T. and Querol A. (2004). Identification of species of the genus Candida by analysis of the 5.8S rRNA gene and the two ribosomal internal transcribed spacers. Antonie van Leeuwenhoek 85:175–185.
Candida_albicans	HaeIII	550	460	Guillamón JM., Sabaté J., Barrio E., Cano J. & Querol A. (1998). Rapid identification of wine yeasts species based on RFLP analysis of the ribosomal ITS regions. Arch. Microbiol., 169:387–396
Candida_albicans	HaeIII	550	460+90	Esteve-Zarzoso B., Belloch C., Uruburu F. and Querol A. (1999). Identification of yeasts by RFLP analysis of the 5.8S rRNA gene and the two ribosomal internal transcribed spacers. Int. J. Syst. Bacteriol., 49 (Pt 1):329–337.
Candida_albicans	HinfI	550	290+280	de Llanos Frutos R., Fernández-Espinar M.T. and Querol A. (2004). Identification of species of the genus Candida by analysis of the 5.8S rRNA gene and the two ribosomal internal transcribed spacers. Antonie van Leeuwenhoek 85:175–185.
Candida_albicans	HinfI	550	285+260	Guillamón JM., Sabaté J., Barrio E., Cano J. & Querol A. (1998). Rapid identification of wine yeasts species based on RFLP analysis of the ribosomal ITS regions. Arch. Microbiol., 169:387–397
Candida_albicans	HinfI	550	280+270	Esteve-Zarzoso B., Belloch C., Uruburu F. and Querol A. (1999). Identification of yeasts by RFLP analysis of the 5.8S rRNA gene and the two ribosomal internal transcribed spacers. Int. J. Syst. Bacteriol., 49 (Pt 1):329–337.
Candida_ethanolica	CfoI	450	160+100+80+80	de Llanos Frutos R., Fernández-Espinar M.T. and Querol A. (2004). Identification of species of the genus Candida by analysis of the 5.8S rRNA gene and the two ribosomal internal transcribed spacers. Antonie van Leeuwenhoek 85:175–185.
Candida_ethanolica	HaeIII	450	310+110	de Llanos Frutos R., Fernández-Espinar M.T. and Querol A. (2004). Identification of species of the genus Candida by analysis of the 5.8S rRNA gene and the two ribosomal internal transcribed spacers. Antonie van Leeuwenhoek 85:175–185.
Candida_ethanolica	HinfI	450	250+200	de Llanos Frutos R., Fernández-Espinar M.T. and Querol A. (2004). Identification of species of the genus Candida by analysis of the 5.8S rRNA gene and the two ribosomal internal transcribed spacers. Antonie van Leeuwenhoek 85:175–185.
Candida_glabrata	CfoI	900	400+170+150+140	de Llanos Frutos R., Fernández-Espinar M.T. and Querol A. (2004). Identification of species of the genus Candida by analysis of the 5.8S rRNA gene and the two ribosomal internal transcribed spacers. Antonie van Leeuwenhoek 85:175–185.
Candida_glabrata	HaeIII	900	620+230+50	de Llanos Frutos R., Fernández-Espinar M.T. and Querol A. (2004). Identification of species of the genus Candida by analysis of the 5.8S rRNA gene and the two ribosomal internal transcribed spacers. Antonie van Leeuwenhoek 85:175–185.
Candida_glabrata	HinfI	900	360+260+260+20	de Llanos Frutos R., Fernández-Espinar M.T. and Querol A. (2004). Identification of species of the genus Candida by analysis of the 5.8S rRNA gene and the two ribosomal internal transcribed spacers. Antonie van Leeuwenhoek 85:175–185.
Candida_haemuloni	CfoI	390	230+170	de Llanos Frutos R., Fernández-Espinar M.T. and Querol A. (2004). Identification of species of the genus Candida by analysis of the 5.8S rRNA gene and the two ribosomal internal transcribed spacers. Antonie van Leeuwenhoek 85:175–185.
Candida_haemuloni	HaeIII	390	380	de Llanos Frutos R., Fernández-Espinar M.T. and Querol A. (2004). Identification of species of the genus Candida by analysis of the 5.8S rRNA gene and the two ribosomal internal transcribed spacers. Antonie van Leeuwenhoek 85:175–185.
Candida_haemuloni	HinfI	390	190+190	de Llanos Frutos R., Fernández-Espinar M.T. and Querol A. (2004). Identification of species of the genus Candida by analysis of the 5.8S rRNA gene and the two ribosomal internal transcribed spacers. Antonie van Leeuwenhoek 85:175–185.
Candida_incommunis	CfoI	420	420	de Llanos Frutos R., Fernández-Espinar M.T. and Querol A. (2004). Identification of species of the genus Candida by analysis of the 5.8S rRNA gene and the two ribosomal internal transcribed spacers. Antonie van Leeuwenhoek 85:175–185.
Candida_incommunis	CfoI	425	400	Esteve-Zarzoso B., Belloch C., Uruburu F. and Querol A. (1999). Identification of yeasts by RFLP analysis of the 5.8S rRNA gene and the two ribosomal internal transcribed spacers. Int. J. Syst. Bacteriol., 49 (Pt 1):329–337.
Candida_incommunis	HaeIII	420	420	de Llanos Frutos R., Fernández-Espinar M.T. and Querol A. (2004). Identification of species of the genus Candida by analysis of the 5.8S rRNA gene and the two ribosomal internal transcribed spacers. Antonie van Leeuwenhoek 85:175–185.
Candida_incommunis	HaeIII	425	425	Esteve-Zarzoso B., Belloch C., Uruburu F. and Querol A. (1999). Identification of yeasts by RFLP analysis of the 5.8S rRNA gene and the two ribosomal internal transcribed spacers. Int. J. Syst. Bacteriol., 49 (Pt 1):329–337.
Candida_incommunis	HinfI	420	220+200	de Llanos Frutos R., Fernández-Espinar M.T. and Querol A. (2004). Identification of species of the genus Candida by analysis of the 5.8S rRNA gene and the two ribosomal internal transcribed spacers. Antonie van Leeuwenhoek 85:175–185.
Candida_incommunis	HinfI	425	225+200	Esteve-Zarzoso B., Belloch C., Uruburu F. and Querol A. (1999). Identification of yeasts by RFLP analysis of the 5.8S rRNA gene and the two ribosomal internal transcribed spacers. Int. J. Syst. Bacteriol., 49 (Pt 1):329–337.
Candida_inconspicua	CfoI	470	110+110+90+90+70	de Llanos Frutos R., Fernández-Espinar M.T. and Querol A. (2004). Identification of species of the genus Candida by analysis of the 5.8S rRNA gene and the two ribosomal internal transcribed spacers. Antonie van Leeuwenhoek 85:175–185.
Candida_inconspicua	HaeIII	470	470	de Llanos Frutos R., Fernández-Espinar M.T. and Querol A. (2004). Identification of species of the genus Candida by analysis of the 5.8S rRNA gene and the two ribosomal internal transcribed spacers. Antonie van Leeuwenhoek 85:175–185.
Candida_inconspicua	HinfI	470	260+230	de Llanos Frutos R., Fernández-Espinar M.T. and Querol A. (2004). Identification of species of the genus Candida by analysis of the 5.8S rRNA gene and the two ribosomal internal transcribed spacers. Antonie van Leeuwenhoek 85:175–185.
Candida_mesenterica	CfoI	390	390	de Llanos Frutos R., Fernández-Espinar M.T. and Querol A. (2004). Identification of species of the genus Candida by analysis of the 5.8S rRNA gene and the two ribosomal internal transcribed spacers. Antonie van Leeuwenhoek 85:175–185.
Candida_mesenterica	HaeIII	390	390	de Llanos Frutos R., Fernández-Espinar M.T. and Querol A. (2004). Identification of species of the genus Candida by analysis of the 5.8S rRNA gene and the two ribosomal internal transcribed spacers. Antonie van Leeuwenhoek 85:175–185.
Candida_mesenterica	HinfI	390	95+195	de Llanos Frutos R., Fernández-Espinar M.T. and Querol A. (2004). Identification of species of the genus Candida by analysis of the 5.8S rRNA gene and the two ribosomal internal transcribed spacers. Antonie van Leeuwenhoek 85:175–185.
Candida_montana	CfoI	530	250+230	de Llanos Frutos R., Fernández-Espinar M.T. and Querol A. (2004). Identification of species of the genus Candida by analysis of the 5.8S rRNA gene and the two ribosomal internal transcribed spacers. Antonie van Leeuwenhoek 85:175–185.
Candida_montana	CfoI	525	250+230	Esteve-Zarzoso B., Belloch C., Uruburu F. and Querol A. (1999). Identification of yeasts by RFLP analysis of the 5.8S rRNA gene and the two ribosomal internal transcribed spacers. Int. J. Syst. Bacteriol., 49 (Pt 1):329–337.
Candida_montana	HaeIII	530	400+130	de Llanos Frutos R., Fernández-Espinar M.T. and Querol A. (2004). Identification of species of the genus Candida by analysis of the 5.8S rRNA gene and the two ribosomal internal transcribed spacers. Antonie van Leeuwenhoek 85:175–185.
Candida_montana	HaeIII	525	400+125	Esteve-Zarzoso B., Belloch C., Uruburu F. and Querol A. (1999). Identification of yeasts by RFLP analysis of the 5.8S rRNA gene and the two ribosomal internal transcribed spacers. Int. J. Syst. Bacteriol., 49 (Pt 1):329–337.
Candida_montana	HinfI	530	270+250	de Llanos Frutos R., Fernández-Espinar M.T. and Querol A. (2004). Identification of species of the genus Candida by analysis of the 5.8S rRNA gene and the two ribosomal internal transcribed spacers. Antonie van Leeuwenhoek 85:175–185.
Candida_montana	HinfI	525	270+250	Esteve-Zarzoso B., Belloch C., Uruburu F. and Querol A. (1999). Identification of yeasts by RFLP analysis of the 5.8S rRNA gene and the two ribosomal internal transcribed spacers. Int. J. Syst. Bacteriol., 49 (Pt 1):329–337.
Candida_oregonensis	CfoI	400	220+180	de Llanos Frutos R., Fernández-Espinar M.T. and Querol A. (2004). Identification of species of the genus Candida by analysis of the 5.8S rRNA gene and the two ribosomal internal transcribed spacers. Antonie van Leeuwenhoek 85:175–185.
Candida_oregonensis	HaeIII	400	260+70+70	de Llanos Frutos R., Fernández-Espinar M.T. and Querol A. (2004). Identification of species of the genus Candida by analysis of the 5.8S rRNA gene and the two ribosomal internal transcribed spacers. Antonie van Leeuwenhoek 85:175–185.
Candida_oregonensis	HinfI	400	200+190	de Llanos Frutos R., Fernández-Espinar M.T. and Querol A. (2004). Identification of species of the genus Candida by analysis of the 5.8S rRNA gene and the two ribosomal internal transcribed spacers. Antonie van Leeuwenhoek 85:175–185.
Candida_parapsilosis	CfoI	530	300+230	de Llanos Frutos R., Fernández-Espinar M.T. and Querol A. (2004). Identification of species of the genus Candida by analysis of the 5.8S rRNA gene and the two ribosomal internal transcribed spacers. Antonie van Leeuwenhoek 85:175–185.
Candida_parapsilosis	CfoI	520	290+220	Guillamón JM., Sabaté J., Barrio E., Cano J. & Querol A. (1998). Rapid identification of wine yeasts species based on RFLP analysis of the ribosomal ITS regions. Arch. Microbiol., 169:387–413
Candida_parapsilosis	CfoI	550	300+240	Esteve-Zarzoso B., Belloch C., Uruburu F. and Querol A. (1999). Identification of yeasts by RFLP analysis of the 5.8S rRNA gene and the two ribosomal internal transcribed spacers. Int. J. Syst. Bacteriol., 49 (Pt 1):329–337.
Candida_parapsilosis	HaeIII	530	410+110	de Llanos Frutos R., Fernández-Espinar M.T. and Querol A. (2004). Identification of species of the genus Candida by analysis of the 5.8S rRNA gene and the two ribosomal internal transcribed spacers. Antonie van Leeuwenhoek 85:175–185.
Candida_parapsilosis	HaeIII	520	410+110	Guillamón JM., Sabaté J., Barrio E., Cano J. & Querol A. (1998). Rapid identification of wine yeasts species based on RFLP analysis of the ribosomal ITS regions. Arch. Microbiol., 169:387–414
Candida_parapsilosis	HaeIII	550	400+115	Esteve-Zarzoso B., Belloch C., Uruburu F. and Querol A. (1999). Identification of yeasts by RFLP analysis of the 5.8S rRNA gene and the two ribosomal internal transcribed spacers. Int. J. Syst. Bacteriol., 49 (Pt 1):329–337.
Candida_parapsilosis	HinfI	530	280+260	de Llanos Frutos R., Fernández-Espinar M.T. and Querol A. (2004). Identification of species of the genus Candida by analysis of the 5.8S rRNA gene and the two ribosomal internal transcribed spacers. Antonie van Leeuwenhoek 85:175–185.
Candida_parapsilosis	HinfI	520	270+250	Guillamón JM., Sabaté J., Barrio E., Cano J. & Querol A. (1998). Rapid identification of wine yeasts species based on RFLP analysis of the ribosomal ITS regions. Arch. Microbiol., 169:387–415
Candida_parapsilosis	HinfI	550	290+260	Esteve-Zarzoso B., Belloch C., Uruburu F. and Querol A. (1999). Identification of yeasts by RFLP analysis of the 5.8S rRNA gene and the two ribosomal internal transcribed spacers. Int. J. Syst. Bacteriol., 49 (Pt 1):329–337.
Candida_sake	CfoI	450	240+210	de Llanos Frutos R., Fernández-Espinar M.T. and Querol A. (2004). Identification of species of the genus Candida by analysis of the 5.8S rRNA gene and the two ribosomal internal transcribed spacers. Antonie van Leeuwenhoek 85:175–185.
Candida_sake	CfoI	470	250+210	Guillamón JM., Sabaté J., Barrio E., Cano J. & Querol A. (1998). Rapid identification of wine yeasts species based on RFLP analysis of the ribosomal ITS regions. Arch. Microbiol., 169:387–419
Candida_sake	CfoI	450	250+200	Esteve-Zarzoso B., Belloch C., Uruburu F. and Querol A. (1999). Identification of yeasts by RFLP analysis of the 5.8S rRNA gene and the two ribosomal internal transcribed spacers. Int. J. Syst. Bacteriol., 49 (Pt 1):329–337.
Candida_sake	HaeIII	450	450	de Llanos Frutos R., Fernández-Espinar M.T. and Querol A. (2004). Identification of species of the genus Candida by analysis of the 5.8S rRNA gene and the two ribosomal internal transcribed spacers. Antonie van Leeuwenhoek 85:175–185.
Candida_sake	HaeIII	470	445	Guillamón JM., Sabaté J., Barrio E., Cano J. & Querol A. (1998). Rapid identification of wine yeasts species based on RFLP analysis of the ribosomal ITS regions. Arch. Microbiol., 169:387–420
Candida_sake	HaeIII	450	450	Esteve-Zarzoso B., Belloch C., Uruburu F. and Querol A. (1999). Identification of yeasts by RFLP analysis of the 5.8S rRNA gene and the two ribosomal internal transcribed spacers. Int. J. Syst. Bacteriol., 49 (Pt 1):329–337.
Candida_sake	HinfI	450	230+220	de Llanos Frutos R., Fernández-Espinar M.T. and Querol A. (2004). Identification of species of the genus Candida by analysis of the 5.8S rRNA gene and the two ribosomal internal transcribed spacers. Antonie van Leeuwenhoek 85:175–185.
Candida_sake	HinfI	470	230+210	Guillamón JM., Sabaté J., Barrio E., Cano J. & Querol A. (1998). Rapid identification of wine yeasts species based on RFLP analysis of the ribosomal ITS regions. Arch. Microbiol., 169:387–421
Candida_sake	HinfI	450	230+220	Esteve-Zarzoso B., Belloch C., Uruburu F. and Querol A. (1999). Identification of yeasts by RFLP analysis of the 5.8S rRNA gene and the two ribosomal internal transcribed spacers. Int. J. Syst. Bacteriol., 49 (Pt 1):329–337.
Candida_succiphila	CfoI	750	305+250	de Llanos Frutos R., Fernández-Espinar M.T. and Querol A. (2004). Identification of species of the genus Candida by analysis of the 5.8S rRNA gene and the two ribosomal internal transcribed spacers. Antonie van Leeuwenhoek 85:175–185.
Candida_succiphila	HaeIII	750	750	de Llanos Frutos R., Fernández-Espinar M.T. and Querol A. (2004). Identification of species of the genus Candida by analysis of the 5.8S rRNA gene and the two ribosomal internal transcribed spacers. Antonie van Leeuwenhoek 85:175–185.
Candida_succiphila	HinfI	750	410+320	de Llanos Frutos R., Fernández-Espinar M.T. and Querol A. (2004). Identification of species of the genus Candida by analysis of the 5.8S rRNA gene and the two ribosomal internal transcribed spacers. Antonie van Leeuwenhoek 85:175–185.
Candida_tropicalis	CfoI	530	280+260	de Llanos Frutos R., Fernández-Espinar M.T. and Querol A. (2004). Identification of species of the genus Candida by analysis of the 5.8S rRNA gene and the two ribosomal internal transcribed spacers. Antonie van Leeuwenhoek 85:175–185.
Candida_tropicalis	CfoI	550	280+250	Guillamón JM., Sabaté J., Barrio E., Cano J. & Querol A. (1998). Rapid identification of wine yeasts species based on RFLP analysis of the ribosomal ITS regions. Arch. Microbiol., 169:387–431
Candida_tropicalis	CfoI	550	280+250	Esteve-Zarzoso B., Belloch C., Uruburu F. and Querol A. (1999). Identification of yeasts by RFLP analysis of the 5.8S rRNA gene and the two ribosomal internal transcribed spacers. Int. J. Syst. Bacteriol., 49 (Pt 1):329–337.
Candida_tropicalis	HaeIII	530	450+70	de Llanos Frutos R., Fernández-Espinar M.T. and Querol A. (2004). Identification of species of the genus Candida by analysis of the 5.8S rRNA gene and the two ribosomal internal transcribed spacers. Antonie van Leeuwenhoek 85:175–185.
Candida_tropicalis	HaeIII	550	450+90	Guillamón JM., Sabaté J., Barrio E., Cano J. & Querol A. (1998). Rapid identification of wine yeasts species based on RFLP analysis of the ribosomal ITS regions. Arch. Microbiol., 169:387–432
Candida_tropicalis	HaeIII	550	450+90	Esteve-Zarzoso B., Belloch C., Uruburu F. and Querol A. (1999). Identification of yeasts by RFLP analysis of the 5.8S rRNA gene and the two ribosomal internal transcribed spacers. Int. J. Syst. Bacteriol., 49 (Pt 1):329–337.
Candida_tropicalis	HinfI	530	275+270	de Llanos Frutos R., Fernández-Espinar M.T. and Querol A. (2004). Identification of species of the genus Candida by analysis of the 5.8S rRNA gene and the two ribosomal internal transcribed spacers. Antonie van Leeuwenhoek 85:175–185.
Candida_tropicalis	HinfI	550	270+270	Guillamón JM., Sabaté J., Barrio E., Cano J. & Querol A. (1998). Rapid identification of wine yeasts species based on RFLP analysis of the ribosomal ITS regions. Arch. Microbiol., 169:387–433
Candida_tropicalis	HinfI	550	270+270	Esteve-Zarzoso B., Belloch C., Uruburu F. and Querol A. (1999). Identification of yeasts by RFLP analysis of the 5.8S rRNA gene and the two ribosomal internal transcribed spacers. Int. J. Syst. Bacteriol., 49 (Pt 1):329–337.
Cyberlindnera_fabianii	CfoI	650	290+200	Villa-Carvajal M. Querol A. and Belloch C. (2006). Identification of species in the genus Pichia by restriction of the internal transcribed spacers (ITS1 and ITS2) and the 5.8S ribosomal DNA gene. Antonie van Leeuwenhoek 90:171–364
Cyberlindnera_fabianii	CfoI	650	290+200+90	Esteve-Zarzoso B., Belloch C., Uruburu F. and Querol A. (1999). Identification of yeasts by RFLP analysis of the 5.8S rRNA gene and the two ribosomal internal transcribed spacers. Int. J. Syst. Bacteriol., 49 (Pt 1):329–337.
Cyberlindnera_fabianii	HaeIII	650	550	Villa-Carvajal M. Querol A. and Belloch C. (2006). Identification of species in the genus Pichia by restriction of the internal transcribed spacers (ITS1 and ITS2) and the 5.8S ribosomal DNA gene. Antonie van Leeuwenhoek 90:171–365
Cyberlindnera_fabianii	HaeIII	650	560+90	Esteve-Zarzoso B., Belloch C., Uruburu F. and Querol A. (1999). Identification of yeasts by RFLP analysis of the 5.8S rRNA gene and the two ribosomal internal transcribed spacers. Int. J. Syst. Bacteriol., 49 (Pt 1):329–337.
Cyberlindnera_fabianii	HinfI	650	310+310	Villa-Carvajal M. Querol A. and Belloch C. (2006). Identification of species in the genus Pichia by restriction of the internal transcribed spacers (ITS1 and ITS2) and the 5.8S ribosomal DNA gene. Antonie van Leeuwenhoek 90:171–366
Cyberlindnera_fabianii	HinfI	650	310+310	Esteve-Zarzoso B., Belloch C., Uruburu F. and Querol A. (1999). Identification of yeasts by RFLP analysis of the 5.8S rRNA gene and the two ribosomal internal transcribed spacers. Int. J. Syst. Bacteriol., 49 (Pt 1):329–337.
Diutina_catenulata	CfoI	410	220+180	de Llanos Frutos R., Fernández-Espinar M.T. and Querol A. (2004). Identification of species of the genus Candida by analysis of the 5.8S rRNA gene and the two ribosomal internal transcribed spacers. Antonie van Leeuwenhoek 85:175–185.
Diutina_catenulata	HaeIII	410	410	de Llanos Frutos R., Fernández-Espinar M.T. and Querol A. (2004). Identification of species of the genus Candida by analysis of the 5.8S rRNA gene and the two ribosomal internal transcribed spacers. Antonie van Leeuwenhoek 85:175–185.
Diutina_catenulata	HinfI	410	210+190	de Llanos Frutos R., Fernández-Espinar M.T. and Querol A. (2004). Identification of species of the genus Candida by analysis of the 5.8S rRNA gene and the two ribosomal internal transcribed spacers. Antonie van Leeuwenhoek 85:175–185.
Grigorovia_transvaalensis;Kazachstania_transvaalensis	AluI	875	390+270+125+90	Fernández-Espinar M.T., Esteve-Zarzoso B., Querol A. and Barrio E. (2000). RFLP analysis of the ribosomal internal transcribed spacers and the 5.8S rRNA gene region of the genus Saccharomyces: a fast method for species identification and the differentiation of flor yeasts. Antonie van Leeuwenhoek, 78:87–97.
Grigorovia_transvaalensis;Kazachstania_transvaalensis	CfoI	875	415+310	Fernández-Espinar M.T., Esteve-Zarzoso B., Querol A. and Barrio E. (2000). RFLP analysis of the ribosomal internal transcribed spacers and the 5.8S rRNA gene region of the genus Saccharomyces: a fast method for species identification and the differentiation of flor yeasts. Antonie van Leeuwenhoek, 78:87–97.
Grigorovia_transvaalensis;Kazachstania_transvaalensis	DdeI	875	750+125	Fernández-Espinar M.T., Esteve-Zarzoso B., Querol A. and Barrio E. (2000). RFLP analysis of the ribosomal internal transcribed spacers and the 5.8S rRNA gene region of the genus Saccharomyces: a fast method for species identification and the differentiation of flor yeasts. Antonie van Leeuwenhoek, 78:87–97.
Grigorovia_transvaalensis;Kazachstania_transvaalensis	HaeIII	875	525+350	Fernández-Espinar M.T., Esteve-Zarzoso B., Querol A. and Barrio E. (2000). RFLP analysis of the ribosomal internal transcribed spacers and the 5.8S rRNA gene region of the genus Saccharomyces: a fast method for species identification and the differentiation of flor yeasts. Antonie van Leeuwenhoek, 78:87–97.
Grigorovia_transvaalensis;Kazachstania_transvaalensis	HindIII	875	875	Fernández-Espinar M.T., Esteve-Zarzoso B., Querol A. and Barrio E. (2000). RFLP analysis of the ribosomal internal transcribed spacers and the 5.8S rRNA gene region of the genus Saccharomyces: a fast method for species identification and the differentiation of flor yeasts. Antonie van Leeuwenhoek, 78:87–97.
Grigorovia_transvaalensis;Kazachstania_transvaalensis	HinfI	875	400+350+125	Fernández-Espinar M.T., Esteve-Zarzoso B., Querol A. and Barrio E. (2000). RFLP analysis of the ribosomal internal transcribed spacers and the 5.8S rRNA gene region of the genus Saccharomyces: a fast method for species identification and the differentiation of flor yeasts. Antonie van Leeuwenhoek, 78:87–97.
Groenewaldozyma_salmanticensis	CfoI	420	220+200	de Llanos Frutos R., Fernández-Espinar M.T. and Querol A. (2004). Identification of species of the genus Candida by analysis of the 5.8S rRNA gene and the two ribosomal internal transcribed spacers. Antonie van Leeuwenhoek 85:175–185.
Groenewaldozyma_salmanticensis	CfoI	450	240+200	Esteve-Zarzoso B., Belloch C., Uruburu F. and Querol A. (1999). Identification of yeasts by RFLP analysis of the 5.8S rRNA gene and the two ribosomal internal transcribed spacers. Int. J. Syst. Bacteriol., 49 (Pt 1):329–337.
Groenewaldozyma_salmanticensis	HaeIII	420	420	de Llanos Frutos R., Fernández-Espinar M.T. and Querol A. (2004). Identification of species of the genus Candida by analysis of the 5.8S rRNA gene and the two ribosomal internal transcribed spacers. Antonie van Leeuwenhoek 85:175–185.
Groenewaldozyma_salmanticensis	HaeIII	450	440	Esteve-Zarzoso B., Belloch C., Uruburu F. and Querol A. (1999). Identification of yeasts by RFLP analysis of the 5.8S rRNA gene and the two ribosomal internal transcribed spacers. Int. J. Syst. Bacteriol., 49 (Pt 1):329–337.
Groenewaldozyma_salmanticensis	HinfI	420	410	de Llanos Frutos R., Fernández-Espinar M.T. and Querol A. (2004). Identification of species of the genus Candida by analysis of the 5.8S rRNA gene and the two ribosomal internal transcribed spacers. Antonie van Leeuwenhoek 85:175–185.
Groenewaldozyma_salmanticensis	HinfI	450	410	Esteve-Zarzoso B., Belloch C., Uruburu F. and Querol A. (1999). Identification of yeasts by RFLP analysis of the 5.8S rRNA gene and the two ribosomal internal transcribed spacers. Int. J. Syst. Bacteriol., 49 (Pt 1):329–337.
Hanseniaspora_guilliermondii	CfoI	750	320+310+105	Esteve-Zarzoso B., Belloch C., Uruburu F. and Querol A. (1999). Identification of yeasts by RFLP analysis of the 5.8S rRNA gene and the two ribosomal internal transcribed spacers. Int. J. Syst. Bacteriol., 49 (Pt 1):329–337.
Hanseniaspora_guilliermondii	CfoI	775	320+310+105	Esteve-Zarzoso B., Peris-Torán M.J., Ramón D. and Querol A. (2001). Molecular characterisation of Hanseniaspora Species. Antonie van Leeuwenhoek 80:85–92.
Hanseniaspora_guilliermondii	DdeI	750	380+180+95+80	Esteve-Zarzoso B., Belloch C., Uruburu F. and Querol A. (1999). Identification of yeasts by RFLP analysis of the 5.8S rRNA gene and the two ribosomal internal transcribed spacers. Int. J. Syst. Bacteriol., 49 (Pt 1):329–337.
Hanseniaspora_guilliermondii	DdeI	775	380+180+95+80	Esteve-Zarzoso B., Peris-Torán M.J., Ramón D. and Querol A. (2001). Molecular characterisation of Hanseniaspora Species. Antonie van Leeuwenhoek 80:85–92.
Hanseniaspora_guilliermondii	HaeIII	750	750	Esteve-Zarzoso B., Belloch C., Uruburu F. and Querol A. (1999). Identification of yeasts by RFLP analysis of the 5.8S rRNA gene and the two ribosomal internal transcribed spacers. Int. J. Syst. Bacteriol., 49 (Pt 1):329–337.
Hanseniaspora_guilliermondii	HaeIII	775	775	Esteve-Zarzoso B., Peris-Torán M.J., Ramón D. and Querol A. (2001). Molecular characterisation of Hanseniaspora Species. Antonie van Leeuwenhoek 80:85–92.
Hanseniaspora_guilliermondii	HinfI	750	350+200+180	Esteve-Zarzoso B., Belloch C., Uruburu F. and Querol A. (1999). Identification of yeasts by RFLP analysis of the 5.8S rRNA gene and the two ribosomal internal transcribed spacers. Int. J. Syst. Bacteriol., 49 (Pt 1):329–337.
Hanseniaspora_guilliermondii	HinfI	775	385+200+160+80	Esteve-Zarzoso B., Peris-Torán M.J., Ramón D. and Querol A. (2001). Molecular characterisation of Hanseniaspora Species. Antonie van Leeuwenhoek 80:85–92.
Hanseniaspora_occidentalis	CfoI	775	320+320+105	Esteve-Zarzoso B., Peris-Torán M.J., Ramón D. and Querol A. (2001). Molecular characterisation of Hanseniaspora Species. Antonie van Leeuwenhoek 80:85–92.
Hanseniaspora_occidentalis	DdeI	775	600+110+90	Esteve-Zarzoso B., Peris-Torán M.J., Ramón D. and Querol A. (2001). Molecular characterisation of Hanseniaspora Species. Antonie van Leeuwenhoek 80:85–92.
Hanseniaspora_occidentalis	HaeIII	775	670+105	Esteve-Zarzoso B., Peris-Torán M.J., Ramón D. and Querol A. (2001). Molecular characterisation of Hanseniaspora Species. Antonie van Leeuwenhoek 80:85–92.
Hanseniaspora_occidentalis	HinfI	775	300+290+240+120	Esteve-Zarzoso B., Peris-Torán M.J., Ramón D. and Querol A. (2001). Molecular characterisation of Hanseniaspora Species. Antonie van Leeuwenhoek 80:85–92.
Hanseniaspora_osmophila	CfoI	750	275+150+135+95+75	Esteve-Zarzoso B., Belloch C., Uruburu F. and Querol A. (1999). Identification of yeasts by RFLP analysis of the 5.8S rRNA gene and the two ribosomal internal transcribed spacers. Int. J. Syst. Bacteriol., 49 (Pt 1):329–337.
Hanseniaspora_osmophila	CfoI	775	290+160+140+100+75	Esteve-Zarzoso B., Peris-Torán M.J., Ramón D. and Querol A. (2001). Molecular characterisation of Hanseniaspora Species. Antonie van Leeuwenhoek 80:85–92.
Hanseniaspora_osmophila	DdeI	750	650+100	Esteve-Zarzoso B., Belloch C., Uruburu F. and Querol A. (1999). Identification of yeasts by RFLP analysis of the 5.8S rRNA gene and the two ribosomal internal transcribed spacers. Int. J. Syst. Bacteriol., 49 (Pt 1):329–337.
Hanseniaspora_osmophila	DdeI	775	650+100	Esteve-Zarzoso B., Peris-Torán M.J., Ramón D. and Querol A. (2001). Molecular characterisation of Hanseniaspora Species. Antonie van Leeuwenhoek 80:85–92.
Hanseniaspora_osmophila	HaeIII	750	460+120+90+80	Esteve-Zarzoso B., Belloch C., Uruburu F. and Querol A. (1999). Identification of yeasts by RFLP analysis of the 5.8S rRNA gene and the two ribosomal internal transcribed spacers. Int. J. Syst. Bacteriol., 49 (Pt 1):329–337.
Hanseniaspora_osmophila	HaeIII	775	480+130+105+90	Esteve-Zarzoso B., Peris-Torán M.J., Ramón D. and Querol A. (2001). Molecular characterisation of Hanseniaspora Species. Antonie van Leeuwenhoek 80:85–92.
Hanseniaspora_osmophila	HinfI	750	390+360	Esteve-Zarzoso B., Belloch C., Uruburu F. and Querol A. (1999). Identification of yeasts by RFLP analysis of the 5.8S rRNA gene and the two ribosomal internal transcribed spacers. Int. J. Syst. Bacteriol., 49 (Pt 1):329–337.
Hanseniaspora_osmophila	HinfI	775	385+385	Esteve-Zarzoso B., Peris-Torán M.J., Ramón D. and Querol A. (2001). Molecular characterisation of Hanseniaspora Species. Antonie van Leeuwenhoek 80:85–92.
Hanseniaspora_uvarum	CfoI	760	320+315+105	Guillamón JM., Sabaté J., Barrio E., Cano J. & Querol A. (1998). Rapid identification of wine yeasts species based on RFLP analysis of the ribosomal ITS regions. Arch. Microbiol., 169:387–443
Hanseniaspora_uvarum	CfoI	750	320+310+105	Esteve-Zarzoso B., Belloch C., Uruburu F. and Querol A. (1999). Identification of yeasts by RFLP analysis of the 5.8S rRNA gene and the two ribosomal internal transcribed spacers. Int. J. Syst. Bacteriol., 49 (Pt 1):329–337.
Hanseniaspora_uvarum	CfoI	775	320+310+105	Esteve-Zarzoso B., Peris-Torán M.J., Ramón D. and Querol A. (2001). Molecular characterisation of Hanseniaspora Species. Antonie van Leeuwenhoek 80:85–92.
Hanseniaspora_uvarum	CfoI	760	320+310+105	Guillamón JM., Sabaté J., Barrio E., Cano J. & Querol A. (1998). Rapid identification of wine yeasts species based on RFLP analysis of the ribosomal ITS regions. Arch. Microbiol., 169:387–449
Hanseniaspora_uvarum	DdeI	750	300+180+95+90+85	Esteve-Zarzoso B., Belloch C., Uruburu F. and Querol A. (1999). Identification of yeasts by RFLP analysis of the 5.8S rRNA gene and the two ribosomal internal transcribed spacers. Int. J. Syst. Bacteriol., 49 (Pt 1):329–337.
Hanseniaspora_uvarum	DdeI	775	300+270+90+90	Esteve-Zarzoso B., Peris-Torán M.J., Ramón D. and Querol A. (2001). Molecular characterisation of Hanseniaspora Species. Antonie van Leeuwenhoek 80:85–92.
Hanseniaspora_uvarum	HaeIII	760	760	Guillamón JM., Sabaté J., Barrio E., Cano J. & Querol A. (1998). Rapid identification of wine yeasts species based on RFLP analysis of the ribosomal ITS regions. Arch. Microbiol., 169:387–444
Hanseniaspora_uvarum	HaeIII	750	750	Esteve-Zarzoso B., Belloch C., Uruburu F. and Querol A. (1999). Identification of yeasts by RFLP analysis of the 5.8S rRNA gene and the two ribosomal internal transcribed spacers. Int. J. Syst. Bacteriol., 49 (Pt 1):329–337.
Hanseniaspora_uvarum	HaeIII	775	775	Esteve-Zarzoso B., Peris-Torán M.J., Ramón D. and Querol A. (2001). Molecular characterisation of Hanseniaspora Species. Antonie van Leeuwenhoek 80:85–92.
Hanseniaspora_uvarum	HaeIII	760	760	Guillamón JM., Sabaté J., Barrio E., Cano J. & Querol A. (1998). Rapid identification of wine yeasts species based on RFLP analysis of the ribosomal ITS regions. Arch. Microbiol., 169:387–450
Hanseniaspora_uvarum	HinfI	760	360+200+180	Guillamón JM., Sabaté J., Barrio E., Cano J. & Querol A. (1998). Rapid identification of wine yeasts species based on RFLP analysis of the ribosomal ITS regions. Arch. Microbiol., 169:387–445
Hanseniaspora_uvarum	HinfI	750	350+200+180	Esteve-Zarzoso B., Belloch C., Uruburu F. and Querol A. (1999). Identification of yeasts by RFLP analysis of the 5.8S rRNA gene and the two ribosomal internal transcribed spacers. Int. J. Syst. Bacteriol., 49 (Pt 1):329–337.
Hanseniaspora_uvarum	HinfI	775	385+200+160+80	Esteve-Zarzoso B., Peris-Torán M.J., Ramón D. and Querol A. (2001). Molecular characterisation of Hanseniaspora Species. Antonie van Leeuwenhoek 80:85–92.
Hanseniaspora_uvarum	HinfI	760	360+200+180	Guillamón JM., Sabaté J., Barrio E., Cano J. & Querol A. (1998). Rapid identification of wine yeasts species based on RFLP analysis of the ribosomal ITS regions. Arch. Microbiol., 169:387–451
Hanseniaspora_valbyensis	CfoI	775	670+105	Esteve-Zarzoso B., Peris-Torán M.J., Ramón D. and Querol A. (2001). Molecular characterisation of Hanseniaspora Species. Antonie van Leeuwenhoek 80:85–92.
Hanseniaspora_valbyensis	CfoI	750	630+120	Esteve-Zarzoso B., Belloch C., Uruburu F. and Querol A. (1999). Identification of yeasts by RFLP analysis of the 5.8S rRNA gene and the two ribosomal internal transcribed spacers. Int. J. Syst. Bacteriol., 49 (Pt 1):329–337.
Hanseniaspora_valbyensis	DdeI	775	290+140+90+90+80	Esteve-Zarzoso B., Peris-Torán M.J., Ramón D. and Querol A. (2001). Molecular characterisation of Hanseniaspora Species. Antonie van Leeuwenhoek 80:85–92.
Hanseniaspora_valbyensis	DdeI	750	290+150+95+95	Esteve-Zarzoso B., Belloch C., Uruburu F. and Querol A. (1999). Identification of yeasts by RFLP analysis of the 5.8S rRNA gene and the two ribosomal internal transcribed spacers. Int. J. Syst. Bacteriol., 49 (Pt 1):329–337.
Hanseniaspora_valbyensis	HaeIII	775	775	Esteve-Zarzoso B., Peris-Torán M.J., Ramón D. and Querol A. (2001). Molecular characterisation of Hanseniaspora Species. Antonie van Leeuwenhoek 80:85–92.
Hanseniaspora_valbyensis	HaeIII	750	750	Esteve-Zarzoso B., Belloch C., Uruburu F. and Querol A. (1999). Identification of yeasts by RFLP analysis of the 5.8S rRNA gene and the two ribosomal internal transcribed spacers. Int. J. Syst. Bacteriol., 49 (Pt 1):329–337.
Hanseniaspora_valbyensis	HinfI	775	250+220+160+110	Esteve-Zarzoso B., Peris-Torán M.J., Ramón D. and Querol A. (2001). Molecular characterisation of Hanseniaspora Species. Antonie van Leeuwenhoek 80:85–92.
Hanseniaspora_valbyensis	HinfI	750	250+220+170+105	Esteve-Zarzoso B., Belloch C., Uruburu F. and Querol A. (1999). Identification of yeasts by RFLP analysis of the 5.8S rRNA gene and the two ribosomal internal transcribed spacers. Int. J. Syst. Bacteriol., 49 (Pt 1):329–337.
Hanseniaspora_vineae	CfoI	775	290+160+140+100+75	Esteve-Zarzoso B., Peris-Torán M.J., Ramón D. and Querol A. (2001). Molecular characterisation of Hanseniaspora Species. Antonie van Leeuwenhoek 80:85–92.
Hanseniaspora_vineae	DdeI	775	500+200+90	Esteve-Zarzoso B., Peris-Torán M.J., Ramón D. and Querol A. (2001). Molecular characterisation of Hanseniaspora Species. Antonie van Leeuwenhoek 80:85–92.
Hanseniaspora_vineae	HaeIII	775	700+90	Esteve-Zarzoso B., Peris-Torán M.J., Ramón D. and Querol A. (2001). Molecular characterisation of Hanseniaspora Species. Antonie van Leeuwenhoek 80:85–92.
Hanseniaspora_vineae	HinfI	775	385+385	Esteve-Zarzoso B., Peris-Torán M.J., Ramón D. and Querol A. (2001). Molecular characterisation of Hanseniaspora Species. Antonie van Leeuwenhoek 80:85–92.
Hyphopichia_heimii	CfoI	450	310+120	Villa-Carvajal M. Querol A. and Belloch C. (2006). Identification of species in the genus Pichia by restriction of the internal transcribed spacers (ITS1 and ITS2) and the 5.8S ribosomal DNA gene. Antonie van Leeuwenhoek 90:171–199
Hyphopichia_heimii	HaeIII	450	350	Villa-Carvajal M. Querol A. and Belloch C. (2006). Identification of species in the genus Pichia by restriction of the internal transcribed spacers (ITS1 and ITS2) and the 5.8S ribosomal DNA gene. Antonie van Leeuwenhoek 90:171–200
Hyphopichia_heimii	HinfI	450	210+190	Villa-Carvajal M. Querol A. and Belloch C. (2006). Identification of species in the genus Pichia by restriction of the internal transcribed spacers (ITS1 and ITS2) and the 5.8S ribosomal DNA gene. Antonie van Leeuwenhoek 90:171–201
Hyphopichia_pseudoburtonii	CfoI	450	450	Villa-Carvajal M. Querol A. and Belloch C. (2006). Identification of species in the genus Pichia by restriction of the internal transcribed spacers (ITS1 and ITS2) and the 5.8S ribosomal DNA gene. Antonie van Leeuwenhoek 90:171–190
Hyphopichia_pseudoburtonii	HaeIII	450	450	Villa-Carvajal M. Querol A. and Belloch C. (2006). Identification of species in the genus Pichia by restriction of the internal transcribed spacers (ITS1 and ITS2) and the 5.8S ribosomal DNA gene. Antonie van Leeuwenhoek 90:171–191
Hyphopichia_pseudoburtonii	HinfI	450	250+200	Villa-Carvajal M. Querol A. and Belloch C. (2006). Identification of species in the genus Pichia by restriction of the internal transcribed spacers (ITS1 and ITS2) and the 5.8S ribosomal DNA gene. Antonie van Leeuwenhoek 90:171–192
Kazachstania_exigua	CfoI	675	320+200+90	Esteve-Zarzoso B., Belloch C., Uruburu F. and Querol A. (1999). Identification of yeasts by RFLP analysis of the 5.8S rRNA gene and the two ribosomal internal transcribed spacers. Int. J. Syst. Bacteriol., 49 (Pt 1):329–337.
Kazachstania_exigua	HaeIII	675	400+200+75	Esteve-Zarzoso B., Belloch C., Uruburu F. and Querol A. (1999). Identification of yeasts by RFLP analysis of the 5.8S rRNA gene and the two ribosomal internal transcribed spacers. Int. J. Syst. Bacteriol., 49 (Pt 1):329–337.
Kazachstania_exigua	HinfI	675	400+275	Esteve-Zarzoso B., Belloch C., Uruburu F. and Querol A. (1999). Identification of yeasts by RFLP analysis of the 5.8S rRNA gene and the two ribosomal internal transcribed spacers. Int. J. Syst. Bacteriol., 49 (Pt 1):329–337.
Kazachstania_servazzii	AluI	775	400+250+125	Fernández-Espinar M.T., Esteve-Zarzoso B., Querol A. and Barrio E. (2000). RFLP analysis of the ribosomal internal transcribed spacers and the 5.8S rRNA gene region of the genus Saccharomyces: a fast method for species identification and the differentiation of flor yeasts. Antonie van Leeuwenhoek, 78:87–97.
Kazachstania_servazzii	CfoI	775	310+200+175+90	Fernández-Espinar M.T., Esteve-Zarzoso B., Querol A. and Barrio E. (2000). RFLP analysis of the ribosomal internal transcribed spacers and the 5.8S rRNA gene region of the genus Saccharomyces: a fast method for species identification and the differentiation of flor yeasts. Antonie van Leeuwenhoek, 78:87–97.
Kazachstania_servazzii	DdeI	775	650+125	Fernández-Espinar M.T., Esteve-Zarzoso B., Querol A. and Barrio E. (2000). RFLP analysis of the ribosomal internal transcribed spacers and the 5.8S rRNA gene region of the genus Saccharomyces: a fast method for species identification and the differentiation of flor yeasts. Antonie van Leeuwenhoek, 78:87–97.
Kazachstania_servazzii	HaeIII	775	335+250+190	Fernández-Espinar M.T., Esteve-Zarzoso B., Querol A. and Barrio E. (2000). RFLP analysis of the ribosomal internal transcribed spacers and the 5.8S rRNA gene region of the genus Saccharomyces: a fast method for species identification and the differentiation of flor yeasts. Antonie van Leeuwenhoek, 78:87–97.
Kazachstania_servazzii	HindIII	775	775	Fernández-Espinar M.T., Esteve-Zarzoso B., Querol A. and Barrio E. (2000). RFLP analysis of the ribosomal internal transcribed spacers and the 5.8S rRNA gene region of the genus Saccharomyces: a fast method for species identification and the differentiation of flor yeasts. Antonie van Leeuwenhoek, 78:87–97.
Kazachstania_servazzii	HinfI	775	400+375	Fernández-Espinar M.T., Esteve-Zarzoso B., Querol A. and Barrio E. (2000). RFLP analysis of the ribosomal internal transcribed spacers and the 5.8S rRNA gene region of the genus Saccharomyces: a fast method for species identification and the differentiation of flor yeasts. Antonie van Leeuwenhoek, 78:87–97.
Kazachstania_servazzii	HpaII	775	775	Fernández-Espinar M.T., Esteve-Zarzoso B., Querol A. and Barrio E. (2000). RFLP analysis of the ribosomal internal transcribed spacers and the 5.8S rRNA gene region of the genus Saccharomyces: a fast method for species identification and the differentiation of flor yeasts. Antonie van Leeuwenhoek, 78:87–97.
Kazachstania_unispora	AluI	775	310+250+110	Fernández-Espinar M.T., Esteve-Zarzoso B., Querol A. and Barrio E. (2000). RFLP analysis of the ribosomal internal transcribed spacers and the 5.8S rRNA gene region of the genus Saccharomyces: a fast method for species identification and the differentiation of flor yeasts. Antonie van Leeuwenhoek, 78:87–97.
Kazachstania_unispora	CfoI	775	350+310+115	Fernández-Espinar M.T., Esteve-Zarzoso B., Querol A. and Barrio E. (2000). RFLP analysis of the ribosomal internal transcribed spacers and the 5.8S rRNA gene region of the genus Saccharomyces: a fast method for species identification and the differentiation of flor yeasts. Antonie van Leeuwenhoek, 78:87–97.
Kazachstania_unispora	DdeI	775	425+225+125	Fernández-Espinar M.T., Esteve-Zarzoso B., Querol A. and Barrio E. (2000). RFLP analysis of the ribosomal internal transcribed spacers and the 5.8S rRNA gene region of the genus Saccharomyces: a fast method for species identification and the differentiation of flor yeasts. Antonie van Leeuwenhoek, 78:87–97.
Kazachstania_unispora	HaeIII	775	500+110	Fernández-Espinar M.T., Esteve-Zarzoso B., Querol A. and Barrio E. (2000). RFLP analysis of the ribosomal internal transcribed spacers and the 5.8S rRNA gene region of the genus Saccharomyces: a fast method for species identification and the differentiation of flor yeasts. Antonie van Leeuwenhoek, 78:87–97.
Kazachstania_unispora	HindIII	775	775	Fernández-Espinar M.T., Esteve-Zarzoso B., Querol A. and Barrio E. (2000). RFLP analysis of the ribosomal internal transcribed spacers and the 5.8S rRNA gene region of the genus Saccharomyces: a fast method for species identification and the differentiation of flor yeasts. Antonie van Leeuwenhoek, 78:87–97.
Kazachstania_unispora	HinfI	775	400+375	Fernández-Espinar M.T., Esteve-Zarzoso B., Querol A. and Barrio E. (2000). RFLP analysis of the ribosomal internal transcribed spacers and the 5.8S rRNA gene region of the genus Saccharomyces: a fast method for species identification and the differentiation of flor yeasts. Antonie van Leeuwenhoek, 78:87–97.
Kazachstania_unispora	HpaII	775	775	Fernández-Espinar M.T., Esteve-Zarzoso B., Querol A. and Barrio E. (2000). RFLP analysis of the ribosomal internal transcribed spacers and the 5.8S rRNA gene region of the genus Saccharomyces: a fast method for species identification and the differentiation of flor yeasts. Antonie van Leeuwenhoek, 78:87–97.
Kluyveromyces_aestuarii	CfoI	750	285+165+125+100+65	Esteve-Zarzoso B., Belloch C., Uruburu F. and Querol A. (1999). Identification of yeasts by RFLP analysis of the 5.8S rRNA gene and the two ribosomal internal transcribed spacers. Int. J. Syst. Bacteriol., 49 (Pt 1):329–337.
Kluyveromyces_aestuarii	HaeIII	750	640+95	Esteve-Zarzoso B., Belloch C., Uruburu F. and Querol A. (1999). Identification of yeasts by RFLP analysis of the 5.8S rRNA gene and the two ribosomal internal transcribed spacers. Int. J. Syst. Bacteriol., 49 (Pt 1):329–337.
Kluyveromyces_aestuarii	HinfI	750	365+180+165+40	Belloch C., Barrio E., García M.D. and Querol A. (1998). Phylogenetic reconstruction of the yeast genus Kluyveromyces: restriction map analysis of the 5.8S rRNA gene and the two ribosomal internal transcribed spacers. Syst Appl Microbiol., 21(2):266-73.
Kluyveromyces_aestuarii	HinfI	750	365+180+165+40	Esteve-Zarzoso B., Belloch C., Uruburu F. and Querol A. (1999). Identification of yeasts by RFLP analysis of the 5.8S rRNA gene and the two ribosomal internal transcribed spacers. Int. J. Syst. Bacteriol., 49 (Pt 1):329–337.
Kluyveromyces_dobzhanskii	CfoI	740	285+190+165+90	Esteve-Zarzoso B., Belloch C., Uruburu F. and Querol A. (1999). Identification of yeasts by RFLP analysis of the 5.8S rRNA gene and the two ribosomal internal transcribed spacers. Int. J. Syst. Bacteriol., 49 (Pt 1):329–337.
Kluyveromyces_dobzhanskii	HaeIII	740	655+80	Esteve-Zarzoso B., Belloch C., Uruburu F. and Querol A. (1999). Identification of yeasts by RFLP analysis of the 5.8S rRNA gene and the two ribosomal internal transcribed spacers. Int. J. Syst. Bacteriol., 49 (Pt 1):329–337.
Kluyveromyces_dobzhanskii	HinfI	740	240+185+120+115+80	Belloch C., Barrio E., García M.D. and Querol A. (1998). Phylogenetic reconstruction of the yeast genus Kluyveromyces: restriction map analysis of the 5.8S rRNA gene and the two ribosomal internal transcribed spacers. Syst Appl Microbiol., 21(2):266-73.
Kluyveromyces_dobzhanskii	HinfI	740	240+185+120+115+80	Esteve-Zarzoso B., Belloch C., Uruburu F. and Querol A. (1999). Identification of yeasts by RFLP analysis of the 5.8S rRNA gene and the two ribosomal internal transcribed spacers. Int. J. Syst. Bacteriol., 49 (Pt 1):329–337.
Kluyveromyces_marxianus	CfoI	740	285+190+165+90	Esteve-Zarzoso B., Belloch C., Uruburu F. and Querol A. (1999). Identification of yeasts by RFLP analysis of the 5.8S rRNA gene and the two ribosomal internal transcribed spacers. Int. J. Syst. Bacteriol., 49 (Pt 1):329–337.
Kluyveromyces_marxianus	CfoI	740	285+190+165+90	Esteve-Zarzoso B., Belloch C., Uruburu F. and Querol A. (1999). Identification of yeasts by RFLP analysis of the 5.8S rRNA gene and the two ribosomal internal transcribed spacers. Int. J. Syst. Bacteriol., 49 (Pt 1):329–337.
Kluyveromyces_marxianus	CfoI	740	285+185+140+100	Esteve-Zarzoso B., Belloch C., Uruburu F. and Querol A. (1999). Identification of yeasts by RFLP analysis of the 5.8S rRNA gene and the two ribosomal internal transcribed spacers. Int. J. Syst. Bacteriol., 49 (Pt 1):329–337.
Kluyveromyces_marxianus	HaeIII	740	655+80	Esteve-Zarzoso B., Belloch C., Uruburu F. and Querol A. (1999). Identification of yeasts by RFLP analysis of the 5.8S rRNA gene and the two ribosomal internal transcribed spacers. Int. J. Syst. Bacteriol., 49 (Pt 1):329–337.
Kluyveromyces_marxianus	HaeIII	740	653 +80	Esteve-Zarzoso B., Belloch C., Uruburu F. and Querol A. (1999). Identification of yeasts by RFLP analysis of the 5.8S rRNA gene and the two ribosomal internal transcribed spacers. Int. J. Syst. Bacteriol., 49 (Pt 1):329–337.
Kluyveromyces_marxianus	HaeIII	740	655+80	Esteve-Zarzoso B., Belloch C., Uruburu F. and Querol A. (1999). Identification of yeasts by RFLP analysis of the 5.8S rRNA gene and the two ribosomal internal transcribed spacers. Int. J. Syst. Bacteriol., 49 (Pt 1):329–337.
Kluyveromyces_marxianus	HinfI	740	240+185+120+80+65+50	Esteve-Zarzoso B., Belloch C., Uruburu F. and Querol A. (1999). Identification of yeasts by RFLP analysis of the 5.8S rRNA gene and the two ribosomal internal transcribed spacers. Int. J. Syst. Bacteriol., 49 (Pt 1):329–337.
Kluyveromyces_marxianus	HinfI	740	240+185+185+65+50+15	Esteve-Zarzoso B., Belloch C., Uruburu F. and Querol A. (1999). Identification of yeasts by RFLP analysis of the 5.8S rRNA gene and the two ribosomal internal transcribed spacers. Int. J. Syst. Bacteriol., 49 (Pt 1):329–337.
Kluyveromyces_marxianus	HinfI	740	240+185+120+80+65+50	Belloch C., Barrio E., García M.D. and Querol A. (1998). Phylogenetic reconstruction of the yeast genus Kluyveromyces: restriction map analysis of the 5.8S rRNA gene and the two ribosomal internal transcribed spacers. Syst Appl Microbiol., 21(2):266-73.
Kluyveromyces_marxianus	HinfI	740	240+185+120+80+65+50	Esteve-Zarzoso B., Belloch C., Uruburu F. and Querol A. (1999). Identification of yeasts by RFLP analysis of the 5.8S rRNA gene and the two ribosomal internal transcribed spacers. Int. J. Syst. Bacteriol., 49 (Pt 1):329–337.
Kluyveromyces_wickerhamii	CfoI	740	285+190+165+100	Esteve-Zarzoso B., Belloch C., Uruburu F. and Querol A. (1999). Identification of yeasts by RFLP analysis of the 5.8S rRNA gene and the two ribosomal internal transcribed spacers. Int. J. Syst. Bacteriol., 49 (Pt 1):329–337.
Kluyveromyces_wickerhamii	HaeIII	740	665+80	Esteve-Zarzoso B., Belloch C., Uruburu F. and Querol A. (1999). Identification of yeasts by RFLP analysis of the 5.8S rRNA gene and the two ribosomal internal transcribed spacers. Int. J. Syst. Bacteriol., 49 (Pt 1):329–337.
Kluyveromyces_wickerhamii	HinfI	740	240+185+120+80+65+50	Belloch C., Barrio E., García M.D. and Querol A. (1998). Phylogenetic reconstruction of the yeast genus Kluyveromyces: restriction map analysis of the 5.8S rRNA gene and the two ribosomal internal transcribed spacers. Syst Appl Microbiol., 21(2):266-73.
Kluyveromyces_wickerhamii	HinfI	740	240+185+120+80+65+50	Esteve-Zarzoso B., Belloch C., Uruburu F. and Querol A. (1999). Identification of yeasts by RFLP analysis of the 5.8S rRNA gene and the two ribosomal internal transcribed spacers. Int. J. Syst. Bacteriol., 49 (Pt 1):329–337.
Kodamaea_ohmeri	CfoI	420	420	Villa-Carvajal M. Querol A. and Belloch C. (2006). Identification of species in the genus Pichia by restriction of the internal transcribed spacers (ITS1 and ITS2) and the 5.8S ribosomal DNA gene. Antonie van Leeuwenhoek 90:171–184
Kodamaea_ohmeri	HaeIII	420	420	Villa-Carvajal M. Querol A. and Belloch C. (2006). Identification of species in the genus Pichia by restriction of the internal transcribed spacers (ITS1 and ITS2) and the 5.8S ribosomal DNA gene. Antonie van Leeuwenhoek 90:171–185
Kodamaea_ohmeri	HinfI	420	210+75	Villa-Carvajal M. Querol A. and Belloch C. (2006). Identification of species in the genus Pichia by restriction of the internal transcribed spacers (ITS1 and ITS2) and the 5.8S ribosomal DNA gene. Antonie van Leeuwenhoek 90:171–186
Komagataella_pastoris	CfoI	380	340	Villa-Carvajal M. Querol A. and Belloch C. (2006). Identification of species in the genus Pichia by restriction of the internal transcribed spacers (ITS1 and ITS2) and the 5.8S ribosomal DNA gene. Antonie van Leeuwenhoek 90:171–181
Komagataella_pastoris	CfoI	380	360	Esteve-Zarzoso B., Belloch C., Uruburu F. and Querol A. (1999). Identification of yeasts by RFLP analysis of the 5.8S rRNA gene and the two ribosomal internal transcribed spacers. Int. J. Syst. Bacteriol., 49 (Pt 1):329–337.
Komagataella_pastoris	HaeIII	380	380	Villa-Carvajal M. Querol A. and Belloch C. (2006). Identification of species in the genus Pichia by restriction of the internal transcribed spacers (ITS1 and ITS2) and the 5.8S ribosomal DNA gene. Antonie van Leeuwenhoek 90:171–182
Komagataella_pastoris	HaeIII	380	380	Esteve-Zarzoso B., Belloch C., Uruburu F. and Querol A. (1999). Identification of yeasts by RFLP analysis of the 5.8S rRNA gene and the two ribosomal internal transcribed spacers. Int. J. Syst. Bacteriol., 49 (Pt 1):329–337.
Komagataella_pastoris	HinfI	380	230+130	Villa-Carvajal M. Querol A. and Belloch C. (2006). Identification of species in the genus Pichia by restriction of the internal transcribed spacers (ITS1 and ITS2) and the 5.8S ribosomal DNA gene. Antonie van Leeuwenhoek 90:171–183
Komagataella_pastoris	HinfI	380	250+130	Esteve-Zarzoso B., Belloch C., Uruburu F. and Querol A. (1999). Identification of yeasts by RFLP analysis of the 5.8S rRNA gene and the two ribosomal internal transcribed spacers. Int. J. Syst. Bacteriol., 49 (Pt 1):329–337.
Kregervanrija_delftensis	CfoI	490	265+190	Villa-Carvajal M. Querol A. and Belloch C. (2006). Identification of species in the genus Pichia by restriction of the internal transcribed spacers (ITS1 and ITS2) and the 5.8S ribosomal DNA gene. Antonie van Leeuwenhoek 90:171–241
Kregervanrija_delftensis	CfoI	500	260+180+60	Esteve-Zarzoso B., Belloch C., Uruburu F. and Querol A. (1999). Identification of yeasts by RFLP analysis of the 5.8S rRNA gene and the two ribosomal internal transcribed spacers. Int. J. Syst. Bacteriol., 49 (Pt 1):329–337.
Kregervanrija_delftensis	HaeIII	490	490	Villa-Carvajal M. Querol A. and Belloch C. (2006). Identification of species in the genus Pichia by restriction of the internal transcribed spacers (ITS1 and ITS2) and the 5.8S ribosomal DNA gene. Antonie van Leeuwenhoek 90:171–242
Kregervanrija_delftensis	HaeIII	500	500	Esteve-Zarzoso B., Belloch C., Uruburu F. and Querol A. (1999). Identification of yeasts by RFLP analysis of the 5.8S rRNA gene and the two ribosomal internal transcribed spacers. Int. J. Syst. Bacteriol., 49 (Pt 1):329–337.
Kregervanrija_delftensis	HinfI	490	280+210	Villa-Carvajal M. Querol A. and Belloch C. (2006). Identification of species in the genus Pichia by restriction of the internal transcribed spacers (ITS1 and ITS2) and the 5.8S ribosomal DNA gene. Antonie van Leeuwenhoek 90:171–243
Kregervanrija_delftensis	HinfI	500	270+230	Esteve-Zarzoso B., Belloch C., Uruburu F. and Querol A. (1999). Identification of yeasts by RFLP analysis of the 5.8S rRNA gene and the two ribosomal internal transcribed spacers. Int. J. Syst. Bacteriol., 49 (Pt 1):329–337.
Kregervanrija_fluxuum	CfoI	490	240+180+70	de Llanos Frutos R., Fernández-Espinar M.T. and Querol A. (2004). Identification of species of the genus Candida by analysis of the 5.8S rRNA gene and the two ribosomal internal transcribed spacers. Antonie van Leeuwenhoek 85:175–185.
Kregervanrija_fluxuum	CfoI	480	230+170	Guillamón JM., Sabaté J., Barrio E., Cano J. & Querol A. (1998). Rapid identification of wine yeasts species based on RFLP analysis of the ribosomal ITS regions. Arch. Microbiol., 169:387–434
Kregervanrija_fluxuum	CfoI	500	230+180+90	Esteve-Zarzoso B., Belloch C., Uruburu F. and Querol A. (1999). Identification of yeasts by RFLP analysis of the 5.8S rRNA gene and the two ribosomal internal transcribed spacers. Int. J. Syst. Bacteriol., 49 (Pt 1):329–337.
Kregervanrija_fluxuum	CfoI	500	230+180+90	Esteve-Zarzoso B., Belloch C., Uruburu F. and Querol A. (1999). Identification of yeasts by RFLP analysis of the 5.8S rRNA gene and the two ribosomal internal transcribed spacers. Int. J. Syst. Bacteriol., 49 (Pt 1):329–337.
Kregervanrija_fluxuum	CfoI	490	240+180	Villa-Carvajal M. Querol A. and Belloch C. (2006). Identification of species in the genus Pichia by restriction of the internal transcribed spacers (ITS1 and ITS2) and the 5.8S ribosomal DNA gene. Antonie van Leeuwenhoek 90:171–244
Kregervanrija_fluxuum	HaeIII	490	490	de Llanos Frutos R., Fernández-Espinar M.T. and Querol A. (2004). Identification of species of the genus Candida by analysis of the 5.8S rRNA gene and the two ribosomal internal transcribed spacers. Antonie van Leeuwenhoek 85:175–185.
Kregervanrija_fluxuum	HaeIII	480	480	Guillamón JM., Sabaté J., Barrio E., Cano J. & Querol A. (1998). Rapid identification of wine yeasts species based on RFLP analysis of the ribosomal ITS regions. Arch. Microbiol., 169:387–435
Kregervanrija_fluxuum	HaeIII	500	500	Esteve-Zarzoso B., Belloch C., Uruburu F. and Querol A. (1999). Identification of yeasts by RFLP analysis of the 5.8S rRNA gene and the two ribosomal internal transcribed spacers. Int. J. Syst. Bacteriol., 49 (Pt 1):329–337.
Kregervanrija_fluxuum	HaeIII	500	500	Esteve-Zarzoso B., Belloch C., Uruburu F. and Querol A. (1999). Identification of yeasts by RFLP analysis of the 5.8S rRNA gene and the two ribosomal internal transcribed spacers. Int. J. Syst. Bacteriol., 49 (Pt 1):329–337.
Kregervanrija_fluxuum	HaeIII	490	490	Villa-Carvajal M. Querol A. and Belloch C. (2006). Identification of species in the genus Pichia by restriction of the internal transcribed spacers (ITS1 and ITS2) and the 5.8S ribosomal DNA gene. Antonie van Leeuwenhoek 90:171–245
Kregervanrija_fluxuum	HinfI	490	230+230+30	de Llanos Frutos R., Fernández-Espinar M.T. and Querol A. (2004). Identification of species of the genus Candida by analysis of the 5.8S rRNA gene and the two ribosomal internal transcribed spacers. Antonie van Leeuwenhoek 85:175–185.
Kregervanrija_fluxuum	HinfI	480	240+240	Guillamón JM., Sabaté J., Barrio E., Cano J. & Querol A. (1998). Rapid identification of wine yeasts species based on RFLP analysis of the ribosomal ITS regions. Arch. Microbiol., 169:387–436
Kregervanrija_fluxuum	HinfI	500	220+220+60	Esteve-Zarzoso B., Belloch C., Uruburu F. and Querol A. (1999). Identification of yeasts by RFLP analysis of the 5.8S rRNA gene and the two ribosomal internal transcribed spacers. Int. J. Syst. Bacteriol., 49 (Pt 1):329–337.
Kregervanrija_fluxuum	HinfI	500	240+240	Esteve-Zarzoso B., Belloch C., Uruburu F. and Querol A. (1999). Identification of yeasts by RFLP analysis of the 5.8S rRNA gene and the two ribosomal internal transcribed spacers. Int. J. Syst. Bacteriol., 49 (Pt 1):329–337.
Kregervanrija_fluxuum	HinfI	490	230+230	Villa-Carvajal M. Querol A. and Belloch C. (2006). Identification of species in the genus Pichia by restriction of the internal transcribed spacers (ITS1 and ITS2) and the 5.8S ribosomal DNA gene. Antonie van Leeuwenhoek 90:171–246
Kuraishia_capsulata	CfoI	630	390+280	Villa-Carvajal M. Querol A. and Belloch C. (2006). Identification of species in the genus Pichia by restriction of the internal transcribed spacers (ITS1 and ITS2) and the 5.8S ribosomal DNA gene. Antonie van Leeuwenhoek 90:171–352
Kuraishia_capsulata	CfoI	650	290+290	Esteve-Zarzoso B., Belloch C., Uruburu F. and Querol A. (1999). Identification of yeasts by RFLP analysis of the 5.8S rRNA gene and the two ribosomal internal transcribed spacers. Int. J. Syst. Bacteriol., 49 (Pt 1):329–337.
Kuraishia_capsulata	HaeIII	630	490	Villa-Carvajal M. Querol A. and Belloch C. (2006). Identification of species in the genus Pichia by restriction of the internal transcribed spacers (ITS1 and ITS2) and the 5.8S ribosomal DNA gene. Antonie van Leeuwenhoek 90:171–353
Kuraishia_capsulata	HaeIII	650	490+125+35	Esteve-Zarzoso B., Belloch C., Uruburu F. and Querol A. (1999). Identification of yeasts by RFLP analysis of the 5.8S rRNA gene and the two ribosomal internal transcribed spacers. Int. J. Syst. Bacteriol., 49 (Pt 1):329–337.
Kuraishia_capsulata	HinfI	630	230+175+150	Villa-Carvajal M. Querol A. and Belloch C. (2006). Identification of species in the genus Pichia by restriction of the internal transcribed spacers (ITS1 and ITS2) and the 5.8S ribosomal DNA gene. Antonie van Leeuwenhoek 90:171–354
Kuraishia_capsulata	HinfI	650	230+175+150+95	Esteve-Zarzoso B., Belloch C., Uruburu F. and Querol A. (1999). Identification of yeasts by RFLP analysis of the 5.8S rRNA gene and the two ribosomal internal transcribed spacers. Int. J. Syst. Bacteriol., 49 (Pt 1):329–337.
Lachancea_fermentati	CfoI	700	310+280+90	Esteve-Zarzoso B., Belloch C., Uruburu F. and Querol A. (1999). Identification of yeasts by RFLP analysis of the 5.8S rRNA gene and the two ribosomal internal transcribed spacers. Int. J. Syst. Bacteriol., 49 (Pt 1):329–337.
Lachancea_fermentati	HaeIII	700	300+210+95+95	Esteve-Zarzoso B., Belloch C., Uruburu F. and Querol A. (1999). Identification of yeasts by RFLP analysis of the 5.8S rRNA gene and the two ribosomal internal transcribed spacers. Int. J. Syst. Bacteriol., 49 (Pt 1):329–337.
Lachancea_fermentati	HinfI	700	340+340	Esteve-Zarzoso B., Belloch C., Uruburu F. and Querol A. (1999). Identification of yeasts by RFLP analysis of the 5.8S rRNA gene and the two ribosomal internal transcribed spacers. Int. J. Syst. Bacteriol., 49 (Pt 1):329–337.
Lachancea_thermotolerans	CfoI	700	315+285+95	Esteve-Zarzoso B., Belloch C., Uruburu F. and Querol A. (1999). Identification of yeasts by RFLP analysis of the 5.8S rRNA gene and the two ribosomal internal transcribed spacers. Int. J. Syst. Bacteriol., 49 (Pt 1):329–337.
Lachancea_thermotolerans	HaeIII	700	310+215+90+90	Esteve-Zarzoso B., Belloch C., Uruburu F. and Querol A. (1999). Identification of yeasts by RFLP analysis of the 5.8S rRNA gene and the two ribosomal internal transcribed spacers. Int. J. Syst. Bacteriol., 49 (Pt 1):329–337.
Lachancea_thermotolerans	HinfI	700	355+345	Belloch C., Barrio E., García M.D. and Querol A. (1998). Phylogenetic reconstruction of the yeast genus Kluyveromyces: restriction map analysis of the 5.8S rRNA gene and the two ribosomal internal transcribed spacers. Syst Appl Microbiol., 21(2):266-73.
Lachancea_thermotolerans	HinfI	700	355+345	Esteve-Zarzoso B., Belloch C., Uruburu F. and Querol A. (1999). Identification of yeasts by RFLP analysis of the 5.8S rRNA gene and the two ribosomal internal transcribed spacers. Int. J. Syst. Bacteriol., 49 (Pt 1):329–337.
Lachancea_waltii	CfoI	700	315+285+95	Esteve-Zarzoso B., Belloch C., Uruburu F. and Querol A. (1999). Identification of yeasts by RFLP analysis of the 5.8S rRNA gene and the two ribosomal internal transcribed spacers. Int. J. Syst. Bacteriol., 49 (Pt 1):329–337.
Lachancea_waltii	HaeIII	700	310+215+90+90	Esteve-Zarzoso B., Belloch C., Uruburu F. and Querol A. (1999). Identification of yeasts by RFLP analysis of the 5.8S rRNA gene and the two ribosomal internal transcribed spacers. Int. J. Syst. Bacteriol., 49 (Pt 1):329–337.
Lachancea_waltii	HinfI	700	355+345	Belloch C., Barrio E., García M.D. and Querol A. (1998). Phylogenetic reconstruction of the yeast genus Kluyveromyces: restriction map analysis of the 5.8S rRNA gene and the two ribosomal internal transcribed spacers. Syst Appl Microbiol., 21(2):266-73.
Lachancea_waltii	HinfI	700	350+350	Esteve-Zarzoso B., Belloch C., Uruburu F. and Querol A. (1999). Identification of yeasts by RFLP analysis of the 5.8S rRNA gene and the two ribosomal internal transcribed spacers. Int. J. Syst. Bacteriol., 49 (Pt 1):329–337.
Lodderomyces_elongisporus;Parastagonospora_nodorum	CfoI	600	330+250	Esteve-Zarzoso B., Belloch C., Uruburu F. and Querol A. (1999). Identification of yeasts by RFLP analysis of the 5.8S rRNA gene and the two ribosomal internal transcribed spacers. Int. J. Syst. Bacteriol., 49 (Pt 1):329–337.
Lodderomyces_elongisporus;Parastagonospora_nodorum	HaeIII	600	550	Esteve-Zarzoso B., Belloch C., Uruburu F. and Querol A. (1999). Identification of yeasts by RFLP analysis of the 5.8S rRNA gene and the two ribosomal internal transcribed spacers. Int. J. Syst. Bacteriol., 49 (Pt 1):329–337.
Lodderomyces_elongisporus;Parastagonospora_nodorum	HinfI	600	300+270	Esteve-Zarzoso B., Belloch C., Uruburu F. and Querol A. (1999). Identification of yeasts by RFLP analysis of the 5.8S rRNA gene and the two ribosomal internal transcribed spacers. Int. J. Syst. Bacteriol., 49 (Pt 1):329–337.
Metschnikowia_aff_pulcherrima	CfoI	390	210+100	Guillamón JM., Sabaté J., Barrio E., Cano J. & Querol A. (1998). Rapid identification of wine yeasts species based on RFLP analysis of the ribosomal ITS regions. Arch. Microbiol., 169:387–452
Metschnikowia_aff_pulcherrima	CfoI	400	205+100+95	Esteve-Zarzoso B., Belloch C., Uruburu F. and Querol A. (1999). Identification of yeasts by RFLP analysis of the 5.8S rRNA gene and the two ribosomal internal transcribed spacers. Int. J. Syst. Bacteriol., 49 (Pt 1):329–337.
Metschnikowia_aff_pulcherrima	HaeIII	390	285+100	Guillamón JM., Sabaté J., Barrio E., Cano J. & Querol A. (1998). Rapid identification of wine yeasts species based on RFLP analysis of the ribosomal ITS regions. Arch. Microbiol., 169:387–453
Metschnikowia_aff_pulcherrima	HaeIII	400	280+100	Esteve-Zarzoso B., Belloch C., Uruburu F. and Querol A. (1999). Identification of yeasts by RFLP analysis of the 5.8S rRNA gene and the two ribosomal internal transcribed spacers. Int. J. Syst. Bacteriol., 49 (Pt 1):329–337.
Metschnikowia_aff_pulcherrima	HinfI	390	200+190	Guillamón JM., Sabaté J., Barrio E., Cano J. & Querol A. (1998). Rapid identification of wine yeasts species based on RFLP analysis of the ribosomal ITS regions. Arch. Microbiol., 169:387–454
Metschnikowia_aff_pulcherrima	HinfI	400	200+190	Esteve-Zarzoso B., Belloch C., Uruburu F. and Querol A. (1999). Identification of yeasts by RFLP analysis of the 5.8S rRNA gene and the two ribosomal internal transcribed spacers. Int. J. Syst. Bacteriol., 49 (Pt 1):329–337.
Meyerozyma_guilliermondii	CfoI	625	300+265+60	Esteve-Zarzoso B., Belloch C., Uruburu F. and Querol A. (1999). Identification of yeasts by RFLP analysis of the 5.8S rRNA gene and the two ribosomal internal transcribed spacers. Int. J. Syst. Bacteriol., 49 (Pt 1):329–337.
Meyerozyma_guilliermondii	HaeIII	620	400+115+90	Villa-Carvajal M. Querol A. and Belloch C. (2006). Identification of species in the genus Pichia by restriction of the internal transcribed spacers (ITS1 and ITS2) and the 5.8S ribosomal DNA gene. Antonie van Leeuwenhoek 90:171–320
Meyerozyma_guilliermondii	HaeIII	625	400+115+90	Esteve-Zarzoso B., Belloch C., Uruburu F. and Querol A. (1999). Identification of yeasts by RFLP analysis of the 5.8S rRNA gene and the two ribosomal internal transcribed spacers. Int. J. Syst. Bacteriol., 49 (Pt 1):329–337.
Meyerozyma_guilliermondii	HinfI	620	320+300	Villa-Carvajal M. Querol A. and Belloch C. (2006). Identification of species in the genus Pichia by restriction of the internal transcribed spacers (ITS1 and ITS2) and the 5.8S ribosomal DNA gene. Antonie van Leeuwenhoek 90:171–321
Meyerozyma_guilliermondii	HinfI	625	320+300	Esteve-Zarzoso B., Belloch C., Uruburu F. and Querol A. (1999). Identification of yeasts by RFLP analysis of the 5.8S rRNA gene and the two ribosomal internal transcribed spacers. Int. J. Syst. Bacteriol., 49 (Pt 1):329–337.
Millerozyma_farinosa	CfoI	700	310+310+80	Esteve-Zarzoso B., Belloch C., Uruburu F. and Querol A. (1999). Identification of yeasts by RFLP analysis of the 5.8S rRNA gene and the two ribosomal internal transcribed spacers. Int. J. Syst. Bacteriol., 49 (Pt 1):329–337.
Millerozyma_farinosa	CfoI	680	300+300+80	Villa-Carvajal M. Querol A. and Belloch C. (2006). Identification of species in the genus Pichia by restriction of the internal transcribed spacers (ITS1 and ITS2) and the 5.8S ribosomal DNA gene. Antonie van Leeuwenhoek 90:171–406
Millerozyma_farinosa	CfoI	700	300+300+80	Esteve-Zarzoso B., Belloch C., Uruburu F. and Querol A. (1999). Identification of yeasts by RFLP analysis of the 5.8S rRNA gene and the two ribosomal internal transcribed spacers. Int. J. Syst. Bacteriol., 49 (Pt 1):329–337.
Millerozyma_farinosa	HaeIII	700	430+180+90	Esteve-Zarzoso B., Belloch C., Uruburu F. and Querol A. (1999). Identification of yeasts by RFLP analysis of the 5.8S rRNA gene and the two ribosomal internal transcribed spacers. Int. J. Syst. Bacteriol., 49 (Pt 1):329–337.
Millerozyma_farinosa	HaeIII	680	430+175	Villa-Carvajal M. Querol A. and Belloch C. (2006). Identification of species in the genus Pichia by restriction of the internal transcribed spacers (ITS1 and ITS2) and the 5.8S ribosomal DNA gene. Antonie van Leeuwenhoek 90:171–407
Millerozyma_farinosa	HaeIII	700	440+175+80	Esteve-Zarzoso B., Belloch C., Uruburu F. and Querol A. (1999). Identification of yeasts by RFLP analysis of the 5.8S rRNA gene and the two ribosomal internal transcribed spacers. Int. J. Syst. Bacteriol., 49 (Pt 1):329–337.
Millerozyma_farinosa	HinfI	700	360+175+165	Esteve-Zarzoso B., Belloch C., Uruburu F. and Querol A. (1999). Identification of yeasts by RFLP analysis of the 5.8S rRNA gene and the two ribosomal internal transcribed spacers. Int. J. Syst. Bacteriol., 49 (Pt 1):329–337.
Millerozyma_farinosa	HinfI	680	350+175+150	Villa-Carvajal M. Querol A. and Belloch C. (2006). Identification of species in the genus Pichia by restriction of the internal transcribed spacers (ITS1 and ITS2) and the 5.8S ribosomal DNA gene. Antonie van Leeuwenhoek 90:171–408
Millerozyma_farinosa	HinfI	700	350+185+160	Esteve-Zarzoso B., Belloch C., Uruburu F. and Querol A. (1999). Identification of yeasts by RFLP analysis of the 5.8S rRNA gene and the two ribosomal internal transcribed spacers. Int. J. Syst. Bacteriol., 49 (Pt 1):329–337.
Nakaseomyces_delphensis	CfoI	765	350+320+90	Esteve-Zarzoso B., Belloch C., Uruburu F. and Querol A. (1999). Identification of yeasts by RFLP analysis of the 5.8S rRNA gene and the two ribosomal internal transcribed spacers. Int. J. Syst. Bacteriol., 49 (Pt 1):329–337.
Nakaseomyces_delphensis	HaeIII	765	420+240+100	Esteve-Zarzoso B., Belloch C., Uruburu F. and Querol A. (1999). Identification of yeasts by RFLP analysis of the 5.8S rRNA gene and the two ribosomal internal transcribed spacers. Int. J. Syst. Bacteriol., 49 (Pt 1):329–337.
Nakaseomyces_delphensis	HinfI	765	380+245+140	Esteve-Zarzoso B., Belloch C., Uruburu F. and Querol A. (1999). Identification of yeasts by RFLP analysis of the 5.8S rRNA gene and the two ribosomal internal transcribed spacers. Int. J. Syst. Bacteriol., 49 (Pt 1):329–337.
Nakaseomyces_delphensis	HinfI	765	380+245+140	Belloch C., Barrio E., García M.D. and Querol A. (1998). Phylogenetic reconstruction of the yeast genus Kluyveromyces: restriction map analysis of the 5.8S rRNA gene and the two ribosomal internal transcribed spacers. Syst Appl Microbiol., 21(2):266-73.
Nakazawaea_holstii	CfoI	650	590	Villa-Carvajal M. Querol A. and Belloch C. (2006). Identification of species in the genus Pichia by restriction of the internal transcribed spacers (ITS1 and ITS2) and the 5.8S ribosomal DNA gene. Antonie van Leeuwenhoek 90:171–370
Nakazawaea_holstii	HaeIII	650	570+80	Villa-Carvajal M. Querol A. and Belloch C. (2006). Identification of species in the genus Pichia by restriction of the internal transcribed spacers (ITS1 and ITS2) and the 5.8S ribosomal DNA gene. Antonie van Leeuwenhoek 90:171–371
Nakazawaea_holstii	HinfI	650	310+310	Villa-Carvajal M. Querol A. and Belloch C. (2006). Identification of species in the genus Pichia by restriction of the internal transcribed spacers (ITS1 and ITS2) and the 5.8S ribosomal DNA gene. Antonie van Leeuwenhoek 90:171–372
Nakazawaea_ishiwadae	CfoI	650	600+50	de Llanos Frutos R., Fernández-Espinar M.T. and Querol A. (2004). Identification of species of the genus Candida by analysis of the 5.8S rRNA gene and the two ribosomal internal transcribed spacers. Antonie van Leeuwenhoek 85:175–185.
Nakazawaea_ishiwadae	HaeIII	650	580+80	de Llanos Frutos R., Fernández-Espinar M.T. and Querol A. (2004). Identification of species of the genus Candida by analysis of the 5.8S rRNA gene and the two ribosomal internal transcribed spacers. Antonie van Leeuwenhoek 85:175–185.
Nakazawaea_ishiwadae	HinfI	650	325+325	de Llanos Frutos R., Fernández-Espinar M.T. and Querol A. (2004). Identification of species of the genus Candida by analysis of the 5.8S rRNA gene and the two ribosomal internal transcribed spacers. Antonie van Leeuwenhoek 85:175–185.
Nakazawaea_wickerhamii	CfoI	660	600	Esteve-Zarzoso B., Belloch C., Uruburu F. and Querol A. (1999). Identification of yeasts by RFLP analysis of the 5.8S rRNA gene and the two ribosomal internal transcribed spacers. Int. J. Syst. Bacteriol., 49 (Pt 1):329–337.
Nakazawaea_wickerhamii	HaeIII	660	560+100	Esteve-Zarzoso B., Belloch C., Uruburu F. and Querol A. (1999). Identification of yeasts by RFLP analysis of the 5.8S rRNA gene and the two ribosomal internal transcribed spacers. Int. J. Syst. Bacteriol., 49 (Pt 1):329–337.
Nakazawaea_wickerhamii	HinfI	660	325+325	Esteve-Zarzoso B., Belloch C., Uruburu F. and Querol A. (1999). Identification of yeasts by RFLP analysis of the 5.8S rRNA gene and the two ribosomal internal transcribed spacers. Int. J. Syst. Bacteriol., 49 (Pt 1):329–337.
Naumovozyma_castellii	AluI	800	575+225	Fernández-Espinar M.T., Esteve-Zarzoso B., Querol A. and Barrio E. (2000). RFLP analysis of the ribosomal internal transcribed spacers and the 5.8S rRNA gene region of the genus Saccharomyces: a fast method for species identification and the differentiation of flor yeasts. Antonie van Leeuwenhoek, 78:87–97.
Naumovozyma_castellii	CfoI	800	350+325+100	Fernández-Espinar M.T., Esteve-Zarzoso B., Querol A. and Barrio E. (2000). RFLP analysis of the ribosomal internal transcribed spacers and the 5.8S rRNA gene region of the genus Saccharomyces: a fast method for species identification and the differentiation of flor yeasts. Antonie van Leeuwenhoek, 78:87–97.
Naumovozyma_castellii	DdeI	800	800	Fernández-Espinar M.T., Esteve-Zarzoso B., Querol A. and Barrio E. (2000). RFLP analysis of the ribosomal internal transcribed spacers and the 5.8S rRNA gene region of the genus Saccharomyces: a fast method for species identification and the differentiation of flor yeasts. Antonie van Leeuwenhoek, 78:87–97.
Naumovozyma_castellii	HaeIII	800	800	Fernández-Espinar M.T., Esteve-Zarzoso B., Querol A. and Barrio E. (2000). RFLP analysis of the ribosomal internal transcribed spacers and the 5.8S rRNA gene region of the genus Saccharomyces: a fast method for species identification and the differentiation of flor yeasts. Antonie van Leeuwenhoek, 78:87–97.
Naumovozyma_castellii	HindIII	800	800	Fernández-Espinar M.T., Esteve-Zarzoso B., Querol A. and Barrio E. (2000). RFLP analysis of the ribosomal internal transcribed spacers and the 5.8S rRNA gene region of the genus Saccharomyces: a fast method for species identification and the differentiation of flor yeasts. Antonie van Leeuwenhoek, 78:87–97.
Naumovozyma_castellii	HinfI	800	345+260+130	Fernández-Espinar M.T., Esteve-Zarzoso B., Querol A. and Barrio E. (2000). RFLP analysis of the ribosomal internal transcribed spacers and the 5.8S rRNA gene region of the genus Saccharomyces: a fast method for species identification and the differentiation of flor yeasts. Antonie van Leeuwenhoek, 78:87–97.
Naumovozyma_castellii	HpaII	800	550+130+120	Fernández-Espinar M.T., Esteve-Zarzoso B., Querol A. and Barrio E. (2000). RFLP analysis of the ribosomal internal transcribed spacers and the 5.8S rRNA gene region of the genus Saccharomyces: a fast method for species identification and the differentiation of flor yeasts. Antonie van Leeuwenhoek, 78:87–97.
Naumovozyma_dairenensis	AluI	800	650+110	Fernández-Espinar M.T., Esteve-Zarzoso B., Querol A. and Barrio E. (2000). RFLP analysis of the ribosomal internal transcribed spacers and the 5.8S rRNA gene region of the genus Saccharomyces: a fast method for species identification and the differentiation of flor yeasts. Antonie van Leeuwenhoek, 78:87–97.
Naumovozyma_dairenensis	CfoI	800	330+330+125	Fernández-Espinar M.T., Esteve-Zarzoso B., Querol A. and Barrio E. (2000). RFLP analysis of the ribosomal internal transcribed spacers and the 5.8S rRNA gene region of the genus Saccharomyces: a fast method for species identification and the differentiation of flor yeasts. Antonie van Leeuwenhoek, 78:87–97.
Naumovozyma_dairenensis	DdeI	800	600+200	Fernández-Espinar M.T., Esteve-Zarzoso B., Querol A. and Barrio E. (2000). RFLP analysis of the ribosomal internal transcribed spacers and the 5.8S rRNA gene region of the genus Saccharomyces: a fast method for species identification and the differentiation of flor yeasts. Antonie van Leeuwenhoek, 78:87–97.
Naumovozyma_dairenensis	HaeIII	800	800	Fernández-Espinar M.T., Esteve-Zarzoso B., Querol A. and Barrio E. (2000). RFLP analysis of the ribosomal internal transcribed spacers and the 5.8S rRNA gene region of the genus Saccharomyces: a fast method for species identification and the differentiation of flor yeasts. Antonie van Leeuwenhoek, 78:87–97.
Naumovozyma_dairenensis	HindIII	800	700+100	Fernández-Espinar M.T., Esteve-Zarzoso B., Querol A. and Barrio E. (2000). RFLP analysis of the ribosomal internal transcribed spacers and the 5.8S rRNA gene region of the genus Saccharomyces: a fast method for species identification and the differentiation of flor yeasts. Antonie van Leeuwenhoek, 78:87–97.
Naumovozyma_dairenensis	HinfI	800	350+345+90	Fernández-Espinar M.T., Esteve-Zarzoso B., Querol A. and Barrio E. (2000). RFLP analysis of the ribosomal internal transcribed spacers and the 5.8S rRNA gene region of the genus Saccharomyces: a fast method for species identification and the differentiation of flor yeasts. Antonie van Leeuwenhoek, 78:87–97.
Naumovozyma_dairenensis	HpaII	800	500+200	Fernández-Espinar M.T., Esteve-Zarzoso B., Querol A. and Barrio E. (2000). RFLP analysis of the ribosomal internal transcribed spacers and the 5.8S rRNA gene region of the genus Saccharomyces: a fast method for species identification and the differentiation of flor yeasts. Antonie van Leeuwenhoek, 78:87–97.
Ogataea_angusta	CfoI	800	370+300+80	Villa-Carvajal M. Querol A. and Belloch C. (2006). Identification of species in the genus Pichia by restriction of the internal transcribed spacers (ITS1 and ITS2) and the 5.8S ribosomal DNA gene. Antonie van Leeuwenhoek 90:171–445
Ogataea_angusta	CfoI	750	370+300+80	Esteve-Zarzoso B., Belloch C., Uruburu F. and Querol A. (1999). Identification of yeasts by RFLP analysis of the 5.8S rRNA gene and the two ribosomal internal transcribed spacers. Int. J. Syst. Bacteriol., 49 (Pt 1):329–337.
Ogataea_angusta	HaeIII	800	520+175+100	Villa-Carvajal M. Querol A. and Belloch C. (2006). Identification of species in the genus Pichia by restriction of the internal transcribed spacers (ITS1 and ITS2) and the 5.8S ribosomal DNA gene. Antonie van Leeuwenhoek 90:171–446
Ogataea_angusta	HaeIII	750	500+150+100	Esteve-Zarzoso B., Belloch C., Uruburu F. and Querol A. (1999). Identification of yeasts by RFLP analysis of the 5.8S rRNA gene and the two ribosomal internal transcribed spacers. Int. J. Syst. Bacteriol., 49 (Pt 1):329–337.
Ogataea_angusta	HinfI	800	425+310	Villa-Carvajal M. Querol A. and Belloch C. (2006). Identification of species in the genus Pichia by restriction of the internal transcribed spacers (ITS1 and ITS2) and the 5.8S ribosomal DNA gene. Antonie van Leeuwenhoek 90:171–447
Ogataea_angusta	HinfI	750	425+315	Esteve-Zarzoso B., Belloch C., Uruburu F. and Querol A. (1999). Identification of yeasts by RFLP analysis of the 5.8S rRNA gene and the two ribosomal internal transcribed spacers. Int. J. Syst. Bacteriol., 49 (Pt 1):329–337.
Ogataea_glucozyma	CfoI	750	360+300	Villa-Carvajal M. Querol A. and Belloch C. (2006). Identification of species in the genus Pichia by restriction of the internal transcribed spacers (ITS1 and ITS2) and the 5.8S ribosomal DNA gene. Antonie van Leeuwenhoek 90:171–421
Ogataea_glucozyma	HaeIII	750	525+225	Villa-Carvajal M. Querol A. and Belloch C. (2006). Identification of species in the genus Pichia by restriction of the internal transcribed spacers (ITS1 and ITS2) and the 5.8S ribosomal DNA gene. Antonie van Leeuwenhoek 90:171–422
Ogataea_glucozyma	HinfI	750	425+180+140	Villa-Carvajal M. Querol A. and Belloch C. (2006). Identification of species in the genus Pichia by restriction of the internal transcribed spacers (ITS1 and ITS2) and the 5.8S ribosomal DNA gene. Antonie van Leeuwenhoek 90:171–423
Ogataea_henricii	CfoI	750	370+300	Villa-Carvajal M. Querol A. and Belloch C. (2006). Identification of species in the genus Pichia by restriction of the internal transcribed spacers (ITS1 and ITS2) and the 5.8S ribosomal DNA gene. Antonie van Leeuwenhoek 90:171–424
Ogataea_henricii	HaeIII	750	525+225	Villa-Carvajal M. Querol A. and Belloch C. (2006). Identification of species in the genus Pichia by restriction of the internal transcribed spacers (ITS1 and ITS2) and the 5.8S ribosomal DNA gene. Antonie van Leeuwenhoek 90:171–425
Ogataea_henricii	HinfI	750	425+180+140	Villa-Carvajal M. Querol A. and Belloch C. (2006). Identification of species in the genus Pichia by restriction of the internal transcribed spacers (ITS1 and ITS2) and the 5.8S ribosomal DNA gene. Antonie van Leeuwenhoek 90:171–426
Ogataea_minuta	CfoI	750	360+290	Villa-Carvajal M. Querol A. and Belloch C. (2006). Identification of species in the genus Pichia by restriction of the internal transcribed spacers (ITS1 and ITS2) and the 5.8S ribosomal DNA gene. Antonie van Leeuwenhoek 90:171–433
Ogataea_minuta	HaeIII	750	550+200	Villa-Carvajal M. Querol A. and Belloch C. (2006). Identification of species in the genus Pichia by restriction of the internal transcribed spacers (ITS1 and ITS2) and the 5.8S ribosomal DNA gene. Antonie van Leeuwenhoek 90:171–434
Ogataea_minuta	HinfI	750	420+320	Villa-Carvajal M. Querol A. and Belloch C. (2006). Identification of species in the genus Pichia by restriction of the internal transcribed spacers (ITS1 and ITS2) and the 5.8S ribosomal DNA gene. Antonie van Leeuwenhoek 90:171–435
Ogataea_nonfermentans	CfoI	750	360+290	Villa-Carvajal M. Querol A. and Belloch C. (2006). Identification of species in the genus Pichia by restriction of the internal transcribed spacers (ITS1 and ITS2) and the 5.8S ribosomal DNA gene. Antonie van Leeuwenhoek 90:171–436
Ogataea_nonfermentans	HaeIII	750	550+200	Villa-Carvajal M. Querol A. and Belloch C. (2006). Identification of species in the genus Pichia by restriction of the internal transcribed spacers (ITS1 and ITS2) and the 5.8S ribosomal DNA gene. Antonie van Leeuwenhoek 90:171–437
Ogataea_nonfermentans	HinfI	750	420+320	Villa-Carvajal M. Querol A. and Belloch C. (2006). Identification of species in the genus Pichia by restriction of the internal transcribed spacers (ITS1 and ITS2) and the 5.8S ribosomal DNA gene. Antonie van Leeuwenhoek 90:171–438
Ogataea_trehalophila	CfoI	800	370+300+90	Villa-Carvajal M. Querol A. and Belloch C. (2006). Identification of species in the genus Pichia by restriction of the internal transcribed spacers (ITS1 and ITS2) and the 5.8S ribosomal DNA gene. Antonie van Leeuwenhoek 90:171–457
Ogataea_trehalophila	HaeIII	800	540+250	Villa-Carvajal M. Querol A. and Belloch C. (2006). Identification of species in the genus Pichia by restriction of the internal transcribed spacers (ITS1 and ITS2) and the 5.8S ribosomal DNA gene. Antonie van Leeuwenhoek 90:171–458
Ogataea_trehalophila	HinfI	800	460+320	Villa-Carvajal M. Querol A. and Belloch C. (2006). Identification of species in the genus Pichia by restriction of the internal transcribed spacers (ITS1 and ITS2) and the 5.8S ribosomal DNA gene. Antonie van Leeuwenhoek 90:171–459
Pichia_kluyveri	CfoI	470	170+115+80	Guillamón JM., Sabaté J., Barrio E., Cano J. & Querol A. (1998). Rapid identification of wine yeasts species based on RFLP analysis of the ribosomal ITS regions. Arch. Microbiol., 169:387–458
Pichia_kluyveri	CfoI	450	175+115+80+80	Esteve-Zarzoso B., Belloch C., Uruburu F. and Querol A. (1999). Identification of yeasts by RFLP analysis of the 5.8S rRNA gene and the two ribosomal internal transcribed spacers. Int. J. Syst. Bacteriol., 49 (Pt 1):329–337.
Pichia_kluyveri	CfoI	450	175+115	Villa-Carvajal M. Querol A. and Belloch C. (2006). Identification of species in the genus Pichia by restriction of the internal transcribed spacers (ITS1 and ITS2) and the 5.8S ribosomal DNA gene. Antonie van Leeuwenhoek 90:171–202
Pichia_kluyveri	HaeIII	470	375+85	Guillamón JM., Sabaté J., Barrio E., Cano J. & Querol A. (1998). Rapid identification of wine yeasts species based on RFLP analysis of the ribosomal ITS regions. Arch. Microbiol., 169:387–459
Pichia_kluyveri	HaeIII	450	370+80	Esteve-Zarzoso B., Belloch C., Uruburu F. and Querol A. (1999). Identification of yeasts by RFLP analysis of the 5.8S rRNA gene and the two ribosomal internal transcribed spacers. Int. J. Syst. Bacteriol., 49 (Pt 1):329–337.
Pichia_kluyveri	HaeIII	450	370+90	Villa-Carvajal M. Querol A. and Belloch C. (2006). Identification of species in the genus Pichia by restriction of the internal transcribed spacers (ITS1 and ITS2) and the 5.8S ribosomal DNA gene. Antonie van Leeuwenhoek 90:171–203
Pichia_kluyveri	HinfI	470	250+220	Guillamón JM., Sabaté J., Barrio E., Cano J. & Querol A. (1998). Rapid identification of wine yeasts species based on RFLP analysis of the ribosomal ITS regions. Arch. Microbiol., 169:387–460
Pichia_kluyveri	HinfI	450	250+200	Esteve-Zarzoso B., Belloch C., Uruburu F. and Querol A. (1999). Identification of yeasts by RFLP analysis of the 5.8S rRNA gene and the two ribosomal internal transcribed spacers. Int. J. Syst. Bacteriol., 49 (Pt 1):329–337.
Pichia_kluyveri	HinfI	450	250+200	Villa-Carvajal M. Querol A. and Belloch C. (2006). Identification of species in the genus Pichia by restriction of the internal transcribed spacers (ITS1 and ITS2) and the 5.8S ribosomal DNA gene. Antonie van Leeuwenhoek 90:171–204
Pichia_norvegensis	CfoI	500	120+100+100	Villa-Carvajal M. Querol A. and Belloch C. (2006). Identification of species in the genus Pichia by restriction of the internal transcribed spacers (ITS1 and ITS2) and the 5.8S ribosomal DNA gene. Antonie van Leeuwenhoek 90:171–253
Pichia_norvegensis	HaeIII	500	340+90	Villa-Carvajal M. Querol A. and Belloch C. (2006). Identification of species in the genus Pichia by restriction of the internal transcribed spacers (ITS1 and ITS2) and the 5.8S ribosomal DNA gene. Antonie van Leeuwenhoek 90:171–254
Pichia_norvegensis	HinfI	500	275+230	Villa-Carvajal M. Querol A. and Belloch C. (2006). Identification of species in the genus Pichia by restriction of the internal transcribed spacers (ITS1 and ITS2) and the 5.8S ribosomal DNA gene. Antonie van Leeuwenhoek 90:171–255
Pichia_terricola	CfoI	450	130+100+90+85+45	Esteve-Zarzoso B., Belloch C., Uruburu F. and Querol A. (1999). Identification of yeasts by RFLP analysis of the 5.8S rRNA gene and the two ribosomal internal transcribed spacers. Int. J. Syst. Bacteriol., 49 (Pt 1):329–337.
Pichia_terricola	HaeIII	450	290+125	Esteve-Zarzoso B., Belloch C., Uruburu F. and Querol A. (1999). Identification of yeasts by RFLP analysis of the 5.8S rRNA gene and the two ribosomal internal transcribed spacers. Int. J. Syst. Bacteriol., 49 (Pt 1):329–337.
Pichia_terricola	HinfI	450	240+105+105	Esteve-Zarzoso B., Belloch C., Uruburu F. and Querol A. (1999). Identification of yeasts by RFLP analysis of the 5.8S rRNA gene and the two ribosomal internal transcribed spacers. Int. J. Syst. Bacteriol., 49 (Pt 1):329–337.
Priceomyces_carsonii	CfoI	650	290+290	Esteve-Zarzoso B., Belloch C., Uruburu F. and Querol A. (1999). Identification of yeasts by RFLP analysis of the 5.8S rRNA gene and the two ribosomal internal transcribed spacers. Int. J. Syst. Bacteriol., 49 (Pt 1):329–337.
Priceomyces_carsonii	HaeIII	650	410+145+90	Esteve-Zarzoso B., Belloch C., Uruburu F. and Querol A. (1999). Identification of yeasts by RFLP analysis of the 5.8S rRNA gene and the two ribosomal internal transcribed spacers. Int. J. Syst. Bacteriol., 49 (Pt 1):329–337.
Priceomyces_carsonii	HinfI	650	310+310	Esteve-Zarzoso B., Belloch C., Uruburu F. and Querol A. (1999). Identification of yeasts by RFLP analysis of the 5.8S rRNA gene and the two ribosomal internal transcribed spacers. Int. J. Syst. Bacteriol., 49 (Pt 1):329–337.
Priceomyces_castillae	CfoI	650	300+290	Villa-Carvajal M. Querol A. and Belloch C. (2006). Identification of species in the genus Pichia by restriction of the internal transcribed spacers (ITS1 and ITS2) and the 5.8S ribosomal DNA gene. Antonie van Leeuwenhoek 90:171–361
Priceomyces_castillae	CfoI	650	300+290+60	Esteve-Zarzoso B., Belloch C., Uruburu F. and Querol A. (1999). Identification of yeasts by RFLP analysis of the 5.8S rRNA gene and the two ribosomal internal transcribed spacers. Int. J. Syst. Bacteriol., 49 (Pt 1):329–337.
Priceomyces_castillae	HaeIII	650	410+150	Villa-Carvajal M. Querol A. and Belloch C. (2006). Identification of species in the genus Pichia by restriction of the internal transcribed spacers (ITS1 and ITS2) and the 5.8S ribosomal DNA gene. Antonie van Leeuwenhoek 90:171–362
Priceomyces_castillae	HaeIII	650	410+145+90	Esteve-Zarzoso B., Belloch C., Uruburu F. and Querol A. (1999). Identification of yeasts by RFLP analysis of the 5.8S rRNA gene and the two ribosomal internal transcribed spacers. Int. J. Syst. Bacteriol., 49 (Pt 1):329–337.
Priceomyces_castillae	HinfI	650	310+170+120	Villa-Carvajal M. Querol A. and Belloch C. (2006). Identification of species in the genus Pichia by restriction of the internal transcribed spacers (ITS1 and ITS2) and the 5.8S ribosomal DNA gene. Antonie van Leeuwenhoek 90:171–363
Priceomyces_castillae	HinfI	650	310+175+140	Esteve-Zarzoso B., Belloch C., Uruburu F. and Querol A. (1999). Identification of yeasts by RFLP analysis of the 5.8S rRNA gene and the two ribosomal internal transcribed spacers. Int. J. Syst. Bacteriol., 49 (Pt 1):329–337.
Priceomyces_medius	CfoI	650	300+290	Villa-Carvajal M. Querol A. and Belloch C. (2006). Identification of species in the genus Pichia by restriction of the internal transcribed spacers (ITS1 and ITS2) and the 5.8S ribosomal DNA gene. Antonie van Leeuwenhoek 90:171–376
Priceomyces_medius	HaeIII	650	420+140	Villa-Carvajal M. Querol A. and Belloch C. (2006). Identification of species in the genus Pichia by restriction of the internal transcribed spacers (ITS1 and ITS2) and the 5.8S ribosomal DNA gene. Antonie van Leeuwenhoek 90:171–377
Priceomyces_medius	HinfI	650	320+170+120	Villa-Carvajal M. Querol A. and Belloch C. (2006). Identification of species in the genus Pichia by restriction of the internal transcribed spacers (ITS1 and ITS2) and the 5.8S ribosomal DNA gene. Antonie van Leeuwenhoek 90:171–378
Rhodotorula_mucilaginosa	CfoI	640	320+240	Guillamón JM., Sabaté J., Barrio E., Cano J. & Querol A. (1998). Rapid identification of wine yeasts species based on RFLP analysis of the ribosomal ITS regions. Arch. Microbiol., 169:387–473
Rhodotorula_mucilaginosa	CfoI	640	320+240+80	Esteve-Zarzoso B., Belloch C., Uruburu F. and Querol A. (1999). Identification of yeasts by RFLP analysis of the 5.8S rRNA gene and the two ribosomal internal transcribed spacers. Int. J. Syst. Bacteriol., 49 (Pt 1):329–337.
Rhodotorula_mucilaginosa	HaeIII	640	425+215	Guillamón JM., Sabaté J., Barrio E., Cano J. & Querol A. (1998). Rapid identification of wine yeasts species based on RFLP analysis of the ribosomal ITS regions. Arch. Microbiol., 169:387–474
Rhodotorula_mucilaginosa	HaeIII	640	425+215	Esteve-Zarzoso B., Belloch C., Uruburu F. and Querol A. (1999). Identification of yeasts by RFLP analysis of the 5.8S rRNA gene and the two ribosomal internal transcribed spacers. Int. J. Syst. Bacteriol., 49 (Pt 1):329–337.
Rhodotorula_mucilaginosa	HinfI	640	340+225	Guillamón JM., Sabaté J., Barrio E., Cano J. & Querol A. (1998). Rapid identification of wine yeasts species based on RFLP analysis of the ribosomal ITS regions. Arch. Microbiol., 169:387–475
Rhodotorula_mucilaginosa	HinfI	640	340+225+75	Esteve-Zarzoso B., Belloch C., Uruburu F. and Querol A. (1999). Identification of yeasts by RFLP analysis of the 5.8S rRNA gene and the two ribosomal internal transcribed spacers. Int. J. Syst. Bacteriol., 49 (Pt 1):329–337.
Saccharomyces_cerevisiae	AluI	850	775+75	Fernández-Espinar M.T., Esteve-Zarzoso B., Querol A. and Barrio E. (2000). RFLP analysis of the ribosomal internal transcribed spacers and the 5.8S rRNA gene region of the genus Saccharomyces: a fast method for species identification and the differentiation of flor yeasts. Antonie van Leeuwenhoek, 78:87–97.
Saccharomyces_cerevisiae	CfoI	880	385+365	Guillamón JM., Sabaté J., Barrio E., Cano J. & Querol A. (1998). Rapid identification of wine yeasts species based on RFLP analysis of the ribosomal ITS regions. Arch. Microbiol., 169:387–479
Saccharomyces_cerevisiae	CfoI	880	385+365	Esteve-Zarzoso B., Belloch C., Uruburu F. and Querol A. (1999). Identification of yeasts by RFLP analysis of the 5.8S rRNA gene and the two ribosomal internal transcribed spacers. Int. J. Syst. Bacteriol., 49 (Pt 1):329–337.
Saccharomyces_cerevisiae	CfoI	850	375+325+150	Fernández-Espinar M.T., Esteve-Zarzoso B., Querol A. and Barrio E. (2000). RFLP analysis of the ribosomal internal transcribed spacers and the 5.8S rRNA gene region of the genus Saccharomyces: a fast method for species identification and the differentiation of flor yeasts. Antonie van Leeuwenhoek, 78:87–97.
Saccharomyces_cerevisiae	DdeI	850	725+125	Fernández-Espinar M.T., Esteve-Zarzoso B., Querol A. and Barrio E. (2000). RFLP analysis of the ribosomal internal transcribed spacers and the 5.8S rRNA gene region of the genus Saccharomyces: a fast method for species identification and the differentiation of flor yeasts. Antonie van Leeuwenhoek, 78:87–97.
Saccharomyces_cerevisiae	HaeIII	880	320+220+180+145	Guillamón JM., Sabaté J., Barrio E., Cano J. & Querol A. (1998). Rapid identification of wine yeasts species based on RFLP analysis of the ribosomal ITS regions. Arch. Microbiol., 169:387–480
Saccharomyces_cerevisiae	HaeIII	880	320+230+180+150	Esteve-Zarzoso B., Belloch C., Uruburu F. and Querol A. (1999). Identification of yeasts by RFLP analysis of the 5.8S rRNA gene and the two ribosomal internal transcribed spacers. Int. J. Syst. Bacteriol., 49 (Pt 1):329–337.
Saccharomyces_cerevisiae	HaeIII	850	325+230+170+125	Fernández-Espinar M.T., Esteve-Zarzoso B., Querol A. and Barrio E. (2000). RFLP analysis of the ribosomal internal transcribed spacers and the 5.8S rRNA gene region of the genus Saccharomyces: a fast method for species identification and the differentiation of flor yeasts. Antonie van Leeuwenhoek, 78:87–97.
Saccharomyces_cerevisiae	HindIII	850	850	Fernández-Espinar M.T., Esteve-Zarzoso B., Querol A. and Barrio E. (2000). RFLP analysis of the ribosomal internal transcribed spacers and the 5.8S rRNA gene region of the genus Saccharomyces: a fast method for species identification and the differentiation of flor yeasts. Antonie van Leeuwenhoek, 78:87–97.
Saccharomyces_cerevisiae	HinfI	880	365+155	Guillamón JM., Sabaté J., Barrio E., Cano J. & Querol A. (1998). Rapid identification of wine yeasts species based on RFLP analysis of the ribosomal ITS regions. Arch. Microbiol., 169:387–481
Saccharomyces_cerevisiae	HinfI	880	365+155	Esteve-Zarzoso B., Belloch C., Uruburu F. and Querol A. (1999). Identification of yeasts by RFLP analysis of the 5.8S rRNA gene and the two ribosomal internal transcribed spacers. Int. J. Syst. Bacteriol., 49 (Pt 1):329–337.
Saccharomyces_cerevisiae	HinfI	850	375+365+110	Fernández-Espinar M.T., Esteve-Zarzoso B., Querol A. and Barrio E. (2000). RFLP analysis of the ribosomal internal transcribed spacers and the 5.8S rRNA gene region of the genus Saccharomyces: a fast method for species identification and the differentiation of flor yeasts. Antonie van Leeuwenhoek, 78:87–97.
Saccharomyces_cerevisiae	HpaII	850	725+125	Fernández-Espinar M.T., Esteve-Zarzoso B., Querol A. and Barrio E. (2000). RFLP analysis of the ribosomal internal transcribed spacers and the 5.8S rRNA gene region of the genus Saccharomyces: a fast method for species identification and the differentiation of flor yeasts. Antonie van Leeuwenhoek, 78:87–97.
Saccharomyces_kluyveri	AluI	700	700	Fernández-Espinar M.T., Esteve-Zarzoso B., Querol A. and Barrio E. (2000). RFLP analysis of the ribosomal internal transcribed spacers and the 5.8S rRNA gene region of the genus Saccharomyces: a fast method for species identification and the differentiation of flor yeasts. Antonie van Leeuwenhoek, 78:87–97.
Saccharomyces_kluyveri	CfoI	700	320+210+90+80	Fernández-Espinar M.T., Esteve-Zarzoso B., Querol A. and Barrio E. (2000). RFLP analysis of the ribosomal internal transcribed spacers and the 5.8S rRNA gene region of the genus Saccharomyces: a fast method for species identification and the differentiation of flor yeasts. Antonie van Leeuwenhoek, 78:87–97.
Saccharomyces_kluyveri	DdeI	700	510+190	Fernández-Espinar M.T., Esteve-Zarzoso B., Querol A. and Barrio E. (2000). RFLP analysis of the ribosomal internal transcribed spacers and the 5.8S rRNA gene region of the genus Saccharomyces: a fast method for species identification and the differentiation of flor yeasts. Antonie van Leeuwenhoek, 78:87–97.
Saccharomyces_kluyveri	HaeIII	700	400+210+90	Fernández-Espinar M.T., Esteve-Zarzoso B., Querol A. and Barrio E. (2000). RFLP analysis of the ribosomal internal transcribed spacers and the 5.8S rRNA gene region of the genus Saccharomyces: a fast method for species identification and the differentiation of flor yeasts. Antonie van Leeuwenhoek, 78:87–97.
Saccharomyces_kluyveri	HindIII	700	700	Fernández-Espinar M.T., Esteve-Zarzoso B., Querol A. and Barrio E. (2000). RFLP analysis of the ribosomal internal transcribed spacers and the 5.8S rRNA gene region of the genus Saccharomyces: a fast method for species identification and the differentiation of flor yeasts. Antonie van Leeuwenhoek, 78:87–97.
Saccharomyces_kluyveri	HinfI	700	350+230+120	Fernández-Espinar M.T., Esteve-Zarzoso B., Querol A. and Barrio E. (2000). RFLP analysis of the ribosomal internal transcribed spacers and the 5.8S rRNA gene region of the genus Saccharomyces: a fast method for species identification and the differentiation of flor yeasts. Antonie van Leeuwenhoek, 78:87–97.
Saccharomyces_kluyveri	HpaII	700	650	Fernández-Espinar M.T., Esteve-Zarzoso B., Querol A. and Barrio E. (2000). RFLP analysis of the ribosomal internal transcribed spacers and the 5.8S rRNA gene region of the genus Saccharomyces: a fast method for species identification and the differentiation of flor yeasts. Antonie van Leeuwenhoek, 78:87–97.
Saccharomyces_pastorianus	AluI	850	775+75	Fernández-Espinar M.T., Esteve-Zarzoso B., Querol A. and Barrio E. (2000). RFLP analysis of the ribosomal internal transcribed spacers and the 5.8S rRNA gene region of the genus Saccharomyces: a fast method for species identification and the differentiation of flor yeasts. Antonie van Leeuwenhoek, 78:87–97.
Saccharomycodes_ludwigii	CfoI	750	360+350	Esteve-Zarzoso B., Belloch C., Uruburu F. and Querol A. (1999). Identification of yeasts by RFLP analysis of the 5.8S rRNA gene and the two ribosomal internal transcribed spacers. Int. J. Syst. Bacteriol., 49 (Pt 1):329–337.
Saccharomycodes_ludwigii	HaeIII	750	700	Esteve-Zarzoso B., Belloch C., Uruburu F. and Querol A. (1999). Identification of yeasts by RFLP analysis of the 5.8S rRNA gene and the two ribosomal internal transcribed spacers. Int. J. Syst. Bacteriol., 49 (Pt 1):329–337.
Saccharomycodes_ludwigii	HinfI	750	450+275	Esteve-Zarzoso B., Belloch C., Uruburu F. and Querol A. (1999). Identification of yeasts by RFLP analysis of the 5.8S rRNA gene and the two ribosomal internal transcribed spacers. Int. J. Syst. Bacteriol., 49 (Pt 1):329–337.
Saccharomycopsis_capsularis	CfoI	675	600	Esteve-Zarzoso B., Belloch C., Uruburu F. and Querol A. (1999). Identification of yeasts by RFLP analysis of the 5.8S rRNA gene and the two ribosomal internal transcribed spacers. Int. J. Syst. Bacteriol., 49 (Pt 1):329–337.
Saccharomycopsis_capsularis	HaeIII	675	500+95+50	Esteve-Zarzoso B., Belloch C., Uruburu F. and Querol A. (1999). Identification of yeasts by RFLP analysis of the 5.8S rRNA gene and the two ribosomal internal transcribed spacers. Int. J. Syst. Bacteriol., 49 (Pt 1):329–337.
Saccharomycopsis_capsularis	HinfI	675	335+335	Esteve-Zarzoso B., Belloch C., Uruburu F. and Querol A. (1999). Identification of yeasts by RFLP analysis of the 5.8S rRNA gene and the two ribosomal internal transcribed spacers. Int. J. Syst. Bacteriol., 49 (Pt 1):329–337.
Scheffersomyces_segobiensis	CfoI	650	300+285	Villa-Carvajal M. Querol A. and Belloch C. (2006). Identification of species in the genus Pichia by restriction of the internal transcribed spacers (ITS1 and ITS2) and the 5.8S ribosomal DNA gene. Antonie van Leeuwenhoek 90:171–391
Scheffersomyces_segobiensis	CfoI	650	300+285	Esteve-Zarzoso B., Belloch C., Uruburu F. and Querol A. (1999). Identification of yeasts by RFLP analysis of the 5.8S rRNA gene and the two ribosomal internal transcribed spacers. Int. J. Syst. Bacteriol., 49 (Pt 1):329–337.
Scheffersomyces_segobiensis	HaeIII	650	490+140	Villa-Carvajal M. Querol A. and Belloch C. (2006). Identification of species in the genus Pichia by restriction of the internal transcribed spacers (ITS1 and ITS2) and the 5.8S ribosomal DNA gene. Antonie van Leeuwenhoek 90:171–392
Scheffersomyces_segobiensis	HaeIII	650	490+140	Esteve-Zarzoso B., Belloch C., Uruburu F. and Querol A. (1999). Identification of yeasts by RFLP analysis of the 5.8S rRNA gene and the two ribosomal internal transcribed spacers. Int. J. Syst. Bacteriol., 49 (Pt 1):329–337.
Scheffersomyces_segobiensis	HinfI	650	310+310	Villa-Carvajal M. Querol A. and Belloch C. (2006). Identification of species in the genus Pichia by restriction of the internal transcribed spacers (ITS1 and ITS2) and the 5.8S ribosomal DNA gene. Antonie van Leeuwenhoek 90:171–393
Scheffersomyces_segobiensis	HinfI	650	310+310	Esteve-Zarzoso B., Belloch C., Uruburu F. and Querol A. (1999). Identification of yeasts by RFLP analysis of the 5.8S rRNA gene and the two ribosomal internal transcribed spacers. Int. J. Syst. Bacteriol., 49 (Pt 1):329–337.
Scheffersomyces_spartinae	CfoI	600	275+150+150	Villa-Carvajal M. Querol A. and Belloch C. (2006). Identification of species in the genus Pichia by restriction of the internal transcribed spacers (ITS1 and ITS2) and the 5.8S ribosomal DNA gene. Antonie van Leeuwenhoek 90:171–304
Scheffersomyces_spartinae	HaeIII	600	390+130	Villa-Carvajal M. Querol A. and Belloch C. (2006). Identification of species in the genus Pichia by restriction of the internal transcribed spacers (ITS1 and ITS2) and the 5.8S ribosomal DNA gene. Antonie van Leeuwenhoek 90:171–305
Scheffersomyces_spartinae	HinfI	600	300+300	Villa-Carvajal M. Querol A. and Belloch C. (2006). Identification of species in the genus Pichia by restriction of the internal transcribed spacers (ITS1 and ITS2) and the 5.8S ribosomal DNA gene. Antonie van Leeuwenhoek 90:171–306
Scheffersomyces_stipitis	CfoI	650	300+285	Villa-Carvajal M. Querol A. and Belloch C. (2006). Identification of species in the genus Pichia by restriction of the internal transcribed spacers (ITS1 and ITS2) and the 5.8S ribosomal DNA gene. Antonie van Leeuwenhoek 90:171–394
Scheffersomyces_stipitis	CfoI	650	300+285	Esteve-Zarzoso B., Belloch C., Uruburu F. and Querol A. (1999). Identification of yeasts by RFLP analysis of the 5.8S rRNA gene and the two ribosomal internal transcribed spacers. Int. J. Syst. Bacteriol., 49 (Pt 1):329–337.
Scheffersomyces_stipitis	HaeIII	650	490+140	Villa-Carvajal M. Querol A. and Belloch C. (2006). Identification of species in the genus Pichia by restriction of the internal transcribed spacers (ITS1 and ITS2) and the 5.8S ribosomal DNA gene. Antonie van Leeuwenhoek 90:171–395
Scheffersomyces_stipitis	HaeIII	650	490+140	Esteve-Zarzoso B., Belloch C., Uruburu F. and Querol A. (1999). Identification of yeasts by RFLP analysis of the 5.8S rRNA gene and the two ribosomal internal transcribed spacers. Int. J. Syst. Bacteriol., 49 (Pt 1):329–337.
Scheffersomyces_stipitis	HinfI	650	310+310	Villa-Carvajal M. Querol A. and Belloch C. (2006). Identification of species in the genus Pichia by restriction of the internal transcribed spacers (ITS1 and ITS2) and the 5.8S ribosomal DNA gene. Antonie van Leeuwenhoek 90:171–396
Scheffersomyces_stipitis	HinfI	650	310+310	Esteve-Zarzoso B., Belloch C., Uruburu F. and Querol A. (1999). Identification of yeasts by RFLP analysis of the 5.8S rRNA gene and the two ribosomal internal transcribed spacers. Int. J. Syst. Bacteriol., 49 (Pt 1):329–337.
Schizosaccharomyces_pombe	CfoI	1050	600+400	Esteve-Zarzoso B., Belloch C., Uruburu F. and Querol A. (1999). Identification of yeasts by RFLP analysis of the 5.8S rRNA gene and the two ribosomal internal transcribed spacers. Int. J. Syst. Bacteriol., 49 (Pt 1):329–337.
Schizosaccharomyces_pombe	HaeIII	1050	1050	Esteve-Zarzoso B., Belloch C., Uruburu F. and Querol A. (1999). Identification of yeasts by RFLP analysis of the 5.8S rRNA gene and the two ribosomal internal transcribed spacers. Int. J. Syst. Bacteriol., 49 (Pt 1):329–337.
Schizosaccharomyces_pombe	HinfI	1050	600+450	Esteve-Zarzoso B., Belloch C., Uruburu F. and Querol A. (1999). Identification of yeasts by RFLP analysis of the 5.8S rRNA gene and the two ribosomal internal transcribed spacers. Int. J. Syst. Bacteriol., 49 (Pt 1):329–337.
Starmera_amethionina	CfoI	490	250+190	Villa-Carvajal M. Querol A. and Belloch C. (2006). Identification of species in the genus Pichia by restriction of the internal transcribed spacers (ITS1 and ITS2) and the 5.8S ribosomal DNA gene. Antonie van Leeuwenhoek 90:171–232
Starmera_amethionina	CfoI	490	250+190	Villa-Carvajal M. Querol A. and Belloch C. (2006). Identification of species in the genus Pichia by restriction of the internal transcribed spacers (ITS1 and ITS2) and the 5.8S ribosomal DNA gene. Antonie van Leeuwenhoek 90:171–235
Starmera_amethionina	HaeIII	490	490	Villa-Carvajal M. Querol A. and Belloch C. (2006). Identification of species in the genus Pichia by restriction of the internal transcribed spacers (ITS1 and ITS2) and the 5.8S ribosomal DNA gene. Antonie van Leeuwenhoek 90:171–233
Starmera_amethionina	HaeIII	490	490	Villa-Carvajal M. Querol A. and Belloch C. (2006). Identification of species in the genus Pichia by restriction of the internal transcribed spacers (ITS1 and ITS2) and the 5.8S ribosomal DNA gene. Antonie van Leeuwenhoek 90:171–236
Starmera_amethionina	HinfI	490	210+180+100	Villa-Carvajal M. Querol A. and Belloch C. (2006). Identification of species in the genus Pichia by restriction of the internal transcribed spacers (ITS1 and ITS2) and the 5.8S ribosomal DNA gene. Antonie van Leeuwenhoek 90:171–234
Starmera_amethionina	HinfI	490	210+160+120	Villa-Carvajal M. Querol A. and Belloch C. (2006). Identification of species in the genus Pichia by restriction of the internal transcribed spacers (ITS1 and ITS2) and the 5.8S ribosomal DNA gene. Antonie van Leeuwenhoek 90:171–237
Starmerella_apicola	CfoI	490	220+190+100	de Llanos Frutos R., Fernández-Espinar M.T. and Querol A. (2004). Identification of species of the genus Candida by analysis of the 5.8S rRNA gene and the two ribosomal internal transcribed spacers. Antonie van Leeuwenhoek 85:175–185.
Starmerella_apicola	HaeIII	490	400+90	de Llanos Frutos R., Fernández-Espinar M.T. and Querol A. (2004). Identification of species of the genus Candida by analysis of the 5.8S rRNA gene and the two ribosomal internal transcribed spacers. Antonie van Leeuwenhoek 85:175–185.
Starmerella_apicola	HinfI	490	230+130+130	de Llanos Frutos R., Fernández-Espinar M.T. and Querol A. (2004). Identification of species of the genus Candida by analysis of the 5.8S rRNA gene and the two ribosomal internal transcribed spacers. Antonie van Leeuwenhoek 85:175–185.
Starmerella_gropengiesseri	CfoI	410	190+90+90+50	de Llanos Frutos R., Fernández-Espinar M.T. and Querol A. (2004). Identification of species of the genus Candida by analysis of the 5.8S rRNA gene and the two ribosomal internal transcribed spacers. Antonie van Leeuwenhoek 85:175–185.
Starmerella_gropengiesseri	HaeIII	410	290+150	de Llanos Frutos R., Fernández-Espinar M.T. and Querol A. (2004). Identification of species of the genus Candida by analysis of the 5.8S rRNA gene and the two ribosomal internal transcribed spacers. Antonie van Leeuwenhoek 85:175–185.
Starmerella_gropengiesseri	HinfI	410	190+190	de Llanos Frutos R., Fernández-Espinar M.T. and Querol A. (2004). Identification of species of the genus Candida by analysis of the 5.8S rRNA gene and the two ribosomal internal transcribed spacers. Antonie van Leeuwenhoek 85:175–185.
Starmerella_sorbosivorans	CfoI	420	180+120+70+50	de Llanos Frutos R., Fernández-Espinar M.T. and Querol A. (2004). Identification of species of the genus Candida by analysis of the 5.8S rRNA gene and the two ribosomal internal transcribed spacers. Antonie van Leeuwenhoek 85:175–185.
Starmerella_sorbosivorans	HaeIII	420	220+150+50	de Llanos Frutos R., Fernández-Espinar M.T. and Querol A. (2004). Identification of species of the genus Candida by analysis of the 5.8S rRNA gene and the two ribosomal internal transcribed spacers. Antonie van Leeuwenhoek 85:175–185.
Starmerella_sorbosivorans	HinfI	420	225+195	de Llanos Frutos R., Fernández-Espinar M.T. and Querol A. (2004). Identification of species of the genus Candida by analysis of the 5.8S rRNA gene and the two ribosomal internal transcribed spacers. Antonie van Leeuwenhoek 85:175–185.
Tetrapisispora_blattae	CfoI	530	280+250	Esteve-Zarzoso B., Belloch C., Uruburu F. and Querol A. (1999). Identification of yeasts by RFLP analysis of the 5.8S rRNA gene and the two ribosomal internal transcribed spacers. Int. J. Syst. Bacteriol., 49 (Pt 1):329–337.
Tetrapisispora_blattae	HaeIII	530	380+150	Esteve-Zarzoso B., Belloch C., Uruburu F. and Querol A. (1999). Identification of yeasts by RFLP analysis of the 5.8S rRNA gene and the two ribosomal internal transcribed spacers. Int. J. Syst. Bacteriol., 49 (Pt 1):329–337.
Tetrapisispora_blattae	HinfI	530	295+235	Belloch C., Barrio E., García M.D. and Querol A. (1998). Phylogenetic reconstruction of the yeast genus Kluyveromyces: restriction map analysis of the 5.8S rRNA gene and the two ribosomal internal transcribed spacers. Syst Appl Microbiol., 21(2):266-73.
Tetrapisispora_blattae	HinfI	530	295+235	Esteve-Zarzoso B., Belloch C., Uruburu F. and Querol A. (1999). Identification of yeasts by RFLP analysis of the 5.8S rRNA gene and the two ribosomal internal transcribed spacers. Int. J. Syst. Bacteriol., 49 (Pt 1):329–337.
Tetrapisispora_phaffii	CfoI	575	190+150+100+95+60	Esteve-Zarzoso B., Belloch C., Uruburu F. and Querol A. (1999). Identification of yeasts by RFLP analysis of the 5.8S rRNA gene and the two ribosomal internal transcribed spacers. Int. J. Syst. Bacteriol., 49 (Pt 1):329–337.
Tetrapisispora_phaffii	HaeIII	575	520+50	Esteve-Zarzoso B., Belloch C., Uruburu F. and Querol A. (1999). Identification of yeasts by RFLP analysis of the 5.8S rRNA gene and the two ribosomal internal transcribed spacers. Int. J. Syst. Bacteriol., 49 (Pt 1):329–337.
Tetrapisispora_phaffii	HinfI	575	320+255	Belloch C., Barrio E., García M.D. and Querol A. (1998). Phylogenetic reconstruction of the yeast genus Kluyveromyces: restriction map analysis of the 5.8S rRNA gene and the two ribosomal internal transcribed spacers. Syst Appl Microbiol., 21(2):266-73.
Tetrapisispora_phaffii	HinfI	575	315+250	Esteve-Zarzoso B., Belloch C., Uruburu F. and Querol A. (1999). Identification of yeasts by RFLP analysis of the 5.8S rRNA gene and the two ribosomal internal transcribed spacers. Int. J. Syst. Bacteriol., 49 (Pt 1):329–337.
Torulaspora_delbrueckii	CfoI	810	325+210+140+105	Guillamón JM., Sabaté J., Barrio E., Cano J. & Querol A. (1998). Rapid identification of wine yeasts species based on RFLP analysis of the ribosomal ITS regions. Arch. Microbiol., 169:387–401
Torulaspora_delbrueckii	CfoI	800	330+220+150+100	Esteve-Zarzoso B., Belloch C., Uruburu F. and Querol A. (1999). Identification of yeasts by RFLP analysis of the 5.8S rRNA gene and the two ribosomal internal transcribed spacers. Int. J. Syst. Bacteriol., 49 (Pt 1):329–337.
Torulaspora_delbrueckii	HaeIII	810	810	Guillamón JM., Sabaté J., Barrio E., Cano J. & Querol A. (1998). Rapid identification of wine yeasts species based on RFLP analysis of the ribosomal ITS regions. Arch. Microbiol., 169:387–402
Torulaspora_delbrueckii	HaeIII	800	800	Esteve-Zarzoso B., Belloch C., Uruburu F. and Querol A. (1999). Identification of yeasts by RFLP analysis of the 5.8S rRNA gene and the two ribosomal internal transcribed spacers. Int. J. Syst. Bacteriol., 49 (Pt 1):329–337.
Torulaspora_delbrueckii	HinfI	810	420+390	Guillamón JM., Sabaté J., Barrio E., Cano J. & Querol A. (1998). Rapid identification of wine yeasts species based on RFLP analysis of the ribosomal ITS regions. Arch. Microbiol., 169:387–403
Torulaspora_delbrueckii	HinfI	800	410+380	Esteve-Zarzoso B., Belloch C., Uruburu F. and Querol A. (1999). Identification of yeasts by RFLP analysis of the 5.8S rRNA gene and the two ribosomal internal transcribed spacers. Int. J. Syst. Bacteriol., 49 (Pt 1):329–337.
Trigonopsis_vinaria	CfoI	560	290+160+110	Esteve-Zarzoso B., Belloch C., Uruburu F. and Querol A. (1999). Identification of yeasts by RFLP analysis of the 5.8S rRNA gene and the two ribosomal internal transcribed spacers. Int. J. Syst. Bacteriol., 49 (Pt 1):329–337.
Trigonopsis_vinaria	HaeIII	560	460+100	Esteve-Zarzoso B., Belloch C., Uruburu F. and Querol A. (1999). Identification of yeasts by RFLP analysis of the 5.8S rRNA gene and the two ribosomal internal transcribed spacers. Int. J. Syst. Bacteriol., 49 (Pt 1):329–337.
Trigonopsis_vinaria	HinfI	560	250+200+100	Esteve-Zarzoso B., Belloch C., Uruburu F. and Querol A. (1999). Identification of yeasts by RFLP analysis of the 5.8S rRNA gene and the two ribosomal internal transcribed spacers. Int. J. Syst. Bacteriol., 49 (Pt 1):329–337.
Vanderwaltozyma_polyspora	CfoI	755	330+320+110	Esteve-Zarzoso B., Belloch C., Uruburu F. and Querol A. (1999). Identification of yeasts by RFLP analysis of the 5.8S rRNA gene and the two ribosomal internal transcribed spacers. Int. J. Syst. Bacteriol., 49 (Pt 1):329–337.
Vanderwaltozyma_polyspora	HaeIII	755	650+100	Esteve-Zarzoso B., Belloch C., Uruburu F. and Querol A. (1999). Identification of yeasts by RFLP analysis of the 5.8S rRNA gene and the two ribosomal internal transcribed spacers. Int. J. Syst. Bacteriol., 49 (Pt 1):329–337.
Vanderwaltozyma_polyspora	HinfI	755	390+365	Belloch C., Barrio E., García M.D. and Querol A. (1998). Phylogenetic reconstruction of the yeast genus Kluyveromyces: restriction map analysis of the 5.8S rRNA gene and the two ribosomal internal transcribed spacers. Syst Appl Microbiol., 21(2):266-73.
Vanderwaltozyma_polyspora	HinfI	755	390+365	Esteve-Zarzoso B., Belloch C., Uruburu F. and Querol A. (1999). Identification of yeasts by RFLP analysis of the 5.8S rRNA gene and the two ribosomal internal transcribed spacers. Int. J. Syst. Bacteriol., 49 (Pt 1):329–337.
Wickerhamiella_pararugosa	CfoI	420	270+180	de Llanos Frutos R., Fernández-Espinar M.T. and Querol A. (2004). Identification of species of the genus Candida by analysis of the 5.8S rRNA gene and the two ribosomal internal transcribed spacers. Antonie van Leeuwenhoek 85:175–185.
Wickerhamiella_pararugosa	HaeIII	420	420	de Llanos Frutos R., Fernández-Espinar M.T. and Querol A. (2004). Identification of species of the genus Candida by analysis of the 5.8S rRNA gene and the two ribosomal internal transcribed spacers. Antonie van Leeuwenhoek 85:175–185.
Wickerhamiella_pararugosa	HinfI	420	220+200	de Llanos Frutos R., Fernández-Espinar M.T. and Querol A. (2004). Identification of species of the genus Candida by analysis of the 5.8S rRNA gene and the two ribosomal internal transcribed spacers. Antonie van Leeuwenhoek 85:175–185.
Wickerhamiella_vanderwaltii	CfoI	490	210+130+80+50	de Llanos Frutos R., Fernández-Espinar M.T. and Querol A. (2004). Identification of species of the genus Candida by analysis of the 5.8S rRNA gene and the two ribosomal internal transcribed spacers. Antonie van Leeuwenhoek 85:175–185.
Wickerhamiella_vanderwaltii	CfoI	480	225+150+100	Esteve-Zarzoso B., Belloch C., Uruburu F. and Querol A. (1999). Identification of yeasts by RFLP analysis of the 5.8S rRNA gene and the two ribosomal internal transcribed spacers. Int. J. Syst. Bacteriol., 49 (Pt 1):329–337.
Wickerhamiella_vanderwaltii	HaeIII	490	490	de Llanos Frutos R., Fernández-Espinar M.T. and Querol A. (2004). Identification of species of the genus Candida by analysis of the 5.8S rRNA gene and the two ribosomal internal transcribed spacers. Antonie van Leeuwenhoek 85:175–185.
Wickerhamiella_vanderwaltii	HaeIII	480	480	Esteve-Zarzoso B., Belloch C., Uruburu F. and Querol A. (1999). Identification of yeasts by RFLP analysis of the 5.8S rRNA gene and the two ribosomal internal transcribed spacers. Int. J. Syst. Bacteriol., 49 (Pt 1):329–337.
Wickerhamiella_vanderwaltii	HinfI	490	245+245	de Llanos Frutos R., Fernández-Espinar M.T. and Querol A. (2004). Identification of species of the genus Candida by analysis of the 5.8S rRNA gene and the two ribosomal internal transcribed spacers. Antonie van Leeuwenhoek 85:175–185.
Wickerhamiella_vanderwaltii	HinfI	480	240+240	Esteve-Zarzoso B., Belloch C., Uruburu F. and Querol A. (1999). Identification of yeasts by RFLP analysis of the 5.8S rRNA gene and the two ribosomal internal transcribed spacers. Int. J. Syst. Bacteriol., 49 (Pt 1):329–337.
Wickerhamomyces_anomalus	CfoI	620	560	Villa-Carvajal M. Querol A. and Belloch C. (2006). Identification of species in the genus Pichia by restriction of the internal transcribed spacers (ITS1 and ITS2) and the 5.8S ribosomal DNA gene. Antonie van Leeuwenhoek 90:171–313
Wickerhamomyces_anomalus	CfoI	650	575	Esteve-Zarzoso B., Belloch C., Uruburu F. and Querol A. (1999). Identification of yeasts by RFLP analysis of the 5.8S rRNA gene and the two ribosomal internal transcribed spacers. Int. J. Syst. Bacteriol., 49 (Pt 1):329–337.
Wickerhamomyces_anomalus	HaeIII	620	620	Villa-Carvajal M. Querol A. and Belloch C. (2006). Identification of species in the genus Pichia by restriction of the internal transcribed spacers (ITS1 and ITS2) and the 5.8S ribosomal DNA gene. Antonie van Leeuwenhoek 90:171–314
Wickerhamomyces_anomalus	HaeIII	650	600+50	Esteve-Zarzoso B., Belloch C., Uruburu F. and Querol A. (1999). Identification of yeasts by RFLP analysis of the 5.8S rRNA gene and the two ribosomal internal transcribed spacers. Int. J. Syst. Bacteriol., 49 (Pt 1):329–337.
Wickerhamomyces_anomalus	HinfI	620	310+300	Villa-Carvajal M. Querol A. and Belloch C. (2006). Identification of species in the genus Pichia by restriction of the internal transcribed spacers (ITS1 and ITS2) and the 5.8S ribosomal DNA gene. Antonie van Leeuwenhoek 90:171–315
Wickerhamomyces_anomalus	HinfI	650	310+310	Esteve-Zarzoso B., Belloch C., Uruburu F. and Querol A. (1999). Identification of yeasts by RFLP analysis of the 5.8S rRNA gene and the two ribosomal internal transcribed spacers. Int. J. Syst. Bacteriol., 49 (Pt 1):329–337.
Wickerhamomyces_bisporus	CfoI	650	325+325	Villa-Carvajal M. Querol A. and Belloch C. (2006). Identification of species in the genus Pichia by restriction of the internal transcribed spacers (ITS1 and ITS2) and the 5.8S ribosomal DNA gene. Antonie van Leeuwenhoek 90:171–358
Wickerhamomyces_bisporus	HaeIII	650	650	Villa-Carvajal M. Querol A. and Belloch C. (2006). Identification of species in the genus Pichia by restriction of the internal transcribed spacers (ITS1 and ITS2) and the 5.8S ribosomal DNA gene. Antonie van Leeuwenhoek 90:171–359
Wickerhamomyces_bisporus	HinfI	650	300+180+170	Villa-Carvajal M. Querol A. and Belloch C. (2006). Identification of species in the genus Pichia by restriction of the internal transcribed spacers (ITS1 and ITS2) and the 5.8S ribosomal DNA gene. Antonie van Leeuwenhoek 90:171–360
Wickerhamomyces_bovis	CfoI	600	600	Villa-Carvajal M. Querol A. and Belloch C. (2006). Identification of species in the genus Pichia by restriction of the internal transcribed spacers (ITS1 and ITS2) and the 5.8S ribosomal DNA gene. Antonie van Leeuwenhoek 90:171–283
Wickerhamomyces_bovis	HaeIII	600	300+160+140	Villa-Carvajal M. Querol A. and Belloch C. (2006). Identification of species in the genus Pichia by restriction of the internal transcribed spacers (ITS1 and ITS2) and the 5.8S ribosomal DNA gene. Antonie van Leeuwenhoek 90:171–284
Wickerhamomyces_bovis	HinfI	600	350+350	Villa-Carvajal M. Querol A. and Belloch C. (2006). Identification of species in the genus Pichia by restriction of the internal transcribed spacers (ITS1 and ITS2) and the 5.8S ribosomal DNA gene. Antonie van Leeuwenhoek 90:171–285
Wickerhamomyces_canadensis	CfoI	600	490	Villa-Carvajal M. Querol A. and Belloch C. (2006). Identification of species in the genus Pichia by restriction of the internal transcribed spacers (ITS1 and ITS2) and the 5.8S ribosomal DNA gene. Antonie van Leeuwenhoek 90:171–286
Wickerhamomyces_canadensis	HaeIII	600	450+90	Villa-Carvajal M. Querol A. and Belloch C. (2006). Identification of species in the genus Pichia by restriction of the internal transcribed spacers (ITS1 and ITS2) and the 5.8S ribosomal DNA gene. Antonie van Leeuwenhoek 90:171–287
Wickerhamomyces_canadensis	HinfI	600	310+290	Villa-Carvajal M. Querol A. and Belloch C. (2006). Identification of species in the genus Pichia by restriction of the internal transcribed spacers (ITS1 and ITS2) and the 5.8S ribosomal DNA gene. Antonie van Leeuwenhoek 90:171–288
Wickerhamomyces_hampshirensis	CfoI	600	300+280	Villa-Carvajal M. Querol A. and Belloch C. (2006). Identification of species in the genus Pichia by restriction of the internal transcribed spacers (ITS1 and ITS2) and the 5.8S ribosomal DNA gene. Antonie van Leeuwenhoek 90:171–295
Wickerhamomyces_hampshirensis	HaeIII	600	525	Villa-Carvajal M. Querol A. and Belloch C. (2006). Identification of species in the genus Pichia by restriction of the internal transcribed spacers (ITS1 and ITS2) and the 5.8S ribosomal DNA gene. Antonie van Leeuwenhoek 90:171–296
Wickerhamomyces_hampshirensis	HinfI	600	300+170	Villa-Carvajal M. Querol A. and Belloch C. (2006). Identification of species in the genus Pichia by restriction of the internal transcribed spacers (ITS1 and ITS2) and the 5.8S ribosomal DNA gene. Antonie van Leeuwenhoek 90:171–297
Yamadazyma_nakazawae	CfoI	625	300+215	Villa-Carvajal M. Querol A. and Belloch C. (2006). Identification of species in the genus Pichia by restriction of the internal transcribed spacers (ITS1 and ITS2) and the 5.8S ribosomal DNA gene. Antonie van Leeuwenhoek 90:171–340
Yamadazyma_nakazawae	HaeIII	625	410+140+80	Villa-Carvajal M. Querol A. and Belloch C. (2006). Identification of species in the genus Pichia by restriction of the internal transcribed spacers (ITS1 and ITS2) and the 5.8S ribosomal DNA gene. Antonie van Leeuwenhoek 90:171–341
Yamadazyma_nakazawae	HinfI	625	315+310	Villa-Carvajal M. Querol A. and Belloch C. (2006). Identification of species in the genus Pichia by restriction of the internal transcribed spacers (ITS1 and ITS2) and the 5.8S ribosomal DNA gene. Antonie van Leeuwenhoek 90:171–342
Yamadazyma_scolyti	CfoI	650	300+300	Villa-Carvajal M. Querol A. and Belloch C. (2006). Identification of species in the genus Pichia by restriction of the internal transcribed spacers (ITS1 and ITS2) and the 5.8S ribosomal DNA gene. Antonie van Leeuwenhoek 90:171–388
Yamadazyma_scolyti	CfoI	650	300+300	Esteve-Zarzoso B., Belloch C., Uruburu F. and Querol A. (1999). Identification of yeasts by RFLP analysis of the 5.8S rRNA gene and the two ribosomal internal transcribed spacers. Int. J. Syst. Bacteriol., 49 (Pt 1):329–337.
Yamadazyma_scolyti	HaeIII	650	425+150	Villa-Carvajal M. Querol A. and Belloch C. (2006). Identification of species in the genus Pichia by restriction of the internal transcribed spacers (ITS1 and ITS2) and the 5.8S ribosomal DNA gene. Antonie van Leeuwenhoek 90:171–389
Yamadazyma_scolyti	HaeIII	650	425+140+85	Esteve-Zarzoso B., Belloch C., Uruburu F. and Querol A. (1999). Identification of yeasts by RFLP analysis of the 5.8S rRNA gene and the two ribosomal internal transcribed spacers. Int. J. Syst. Bacteriol., 49 (Pt 1):329–337.
Yamadazyma_scolyti	HinfI	650	325+325	Villa-Carvajal M. Querol A. and Belloch C. (2006). Identification of species in the genus Pichia by restriction of the internal transcribed spacers (ITS1 and ITS2) and the 5.8S ribosomal DNA gene. Antonie van Leeuwenhoek 90:171–390
Yamadazyma_scolyti	HinfI	650	310+310	Esteve-Zarzoso B., Belloch C., Uruburu F. and Querol A. (1999). Identification of yeasts by RFLP analysis of the 5.8S rRNA gene and the two ribosomal internal transcribed spacers. Int. J. Syst. Bacteriol., 49 (Pt 1):329–337.
Zygosaccharomyces_bisporus	CfoI	790	300+275+110+90	Esteve-Zarzoso B., Belloch C., Uruburu F. and Querol A. (1999). Identification of yeasts by RFLP analysis of the 5.8S rRNA gene and the two ribosomal internal transcribed spacers. Int. J. Syst. Bacteriol., 49 (Pt 1):329–337.
Zygosaccharomyces_bisporus	HaeIII	790	690+100	Esteve-Zarzoso B., Belloch C., Uruburu F. and Querol A. (1999). Identification of yeasts by RFLP analysis of the 5.8S rRNA gene and the two ribosomal internal transcribed spacers. Int. J. Syst. Bacteriol., 49 (Pt 1):329–337.
Zygosaccharomyces_bisporus	HinfI	790	390+225+150	Esteve-Zarzoso B., Belloch C., Uruburu F. and Querol A. (1999). Identification of yeasts by RFLP analysis of the 5.8S rRNA gene and the two ribosomal internal transcribed spacers. Int. J. Syst. Bacteriol., 49 (Pt 1):329–337.
Zygosaccharomyces_rouxii	CfoI	725	295+205+175	Guillamón JM., Sabaté J., Barrio E., Cano J. & Querol A. (1998). Rapid identification of wine yeasts species based on RFLP analysis of the ribosomal ITS regions. Arch. Microbiol., 169:387–488
Zygosaccharomyces_rouxii	CfoI	750	290+200+170+90	Esteve-Zarzoso B., Belloch C., Uruburu F. and Querol A. (1999). Identification of yeasts by RFLP analysis of the 5.8S rRNA gene and the two ribosomal internal transcribed spacers. Int. J. Syst. Bacteriol., 49 (Pt 1):329–337.
Zygosaccharomyces_rouxii	HaeIII	725	400+220	Guillamón JM., Sabaté J., Barrio E., Cano J. & Querol A. (1998). Rapid identification of wine yeasts species based on RFLP analysis of the ribosomal ITS regions. Arch. Microbiol., 169:387–489
Zygosaccharomyces_rouxii	HaeIII	750	400+210+90	Esteve-Zarzoso B., Belloch C., Uruburu F. and Querol A. (1999). Identification of yeasts by RFLP analysis of the 5.8S rRNA gene and the two ribosomal internal transcribed spacers. Int. J. Syst. Bacteriol., 49 (Pt 1):329–337.
Zygosaccharomyces_rouxii	HinfI	725	335+240+150	Guillamón JM., Sabaté J., Barrio E., Cano J. & Querol A. (1998). Rapid identification of wine yeasts species based on RFLP analysis of the ribosomal ITS regions. Arch. Microbiol., 169:387–490
Zygosaccharomyces_rouxii	HinfI	750	350+260+140	Esteve-Zarzoso B., Belloch C., Uruburu F. and Querol A. (1999). Identification of yeasts by RFLP analysis of the 5.8S rRNA gene and the two ribosomal internal transcribed spacers. Int. J. Syst. Bacteriol., 49 (Pt 1):329–337.
Zygotorulaspora_florentina	CfoI	600	275+185+80	Esteve-Zarzoso B., Belloch C., Uruburu F. and Querol A. (1999). Identification of yeasts by RFLP analysis of the 5.8S rRNA gene and the two ribosomal internal transcribed spacers. Int. J. Syst. Bacteriol., 49 (Pt 1):329–337.
Zygotorulaspora_florentina	HaeIII	600	590	Esteve-Zarzoso B., Belloch C., Uruburu F. and Querol A. (1999). Identification of yeasts by RFLP analysis of the 5.8S rRNA gene and the two ribosomal internal transcribed spacers. Int. J. Syst. Bacteriol., 49 (Pt 1):329–337.
Zygotorulaspora_florentina	HinfI	600	295+295	Esteve-Zarzoso B., Belloch C., Uruburu F. and Querol A. (1999). Identification of yeasts by RFLP analysis of the 5.8S rRNA gene and the two ribosomal internal transcribed spacers. Int. J. Syst. Bacteriol., 49 (Pt 1):329–337.
Zygotorulaspora_mrakii	CfoI	650	290+280+80	Esteve-Zarzoso B., Belloch C., Uruburu F. and Querol A. (1999). Identification of yeasts by RFLP analysis of the 5.8S rRNA gene and the two ribosomal internal transcribed spacers. Int. J. Syst. Bacteriol., 49 (Pt 1):329–337.
Zygotorulaspora_mrakii	HaeIII	650	390+115+80	Esteve-Zarzoso B., Belloch C., Uruburu F. and Querol A. (1999). Identification of yeasts by RFLP analysis of the 5.8S rRNA gene and the two ribosomal internal transcribed spacers. Int. J. Syst. Bacteriol., 49 (Pt 1):329–337.
Zygotorulaspora_mrakii	HinfI	650	300+190+130	Esteve-Zarzoso B., Belloch C., Uruburu F. and Querol A. (1999). Identification of yeasts by RFLP analysis of the 5.8S rRNA gene and the two ribosomal internal transcribed spacers. Int. J. Syst. Bacteriol., 49 (Pt 1):329–337.
Grigorovia_transvaalensis;Kazachstania_transvaalensis	HpaII	875	875	Fernández-Espinar M.T., Esteve-Zarzoso B., Querol A. and Barrio E. (2000). RFLP analysis of the ribosomal internal transcribed spacers and the 5.8S rRNA gene region of the genus Saccharomyces: a fast method for species identification and the differentiation of flor yeasts. Antonie van Leeuwenhoek, 78:87–97.
Grigorovia_transvaalensis;Kazachstania_transvaalensis	NdeII	875	575+250	Fernández-Espinar M.T., Esteve-Zarzoso B., Querol A. and Barrio E. (2000). RFLP analysis of the ribosomal internal transcribed spacers and the 5.8S rRNA gene region of the genus Saccharomyces: a fast method for species identification and the differentiation of flor yeasts. Antonie van Leeuwenhoek, 78:87–97.
Grigorovia_transvaalensis;Kazachstania_transvaalensis	ScrFI	875	440+390	Fernández-Espinar M.T., Esteve-Zarzoso B., Querol A. and Barrio E. (2000). RFLP analysis of the ribosomal internal transcribed spacers and the 5.8S rRNA gene region of the genus Saccharomyces: a fast method for species identification and the differentiation of flor yeasts. Antonie van Leeuwenhoek, 78:87–97.
Kazachstania_servazzii	NdeII	775	450+300	Fernández-Espinar M.T., Esteve-Zarzoso B., Querol A. and Barrio E. (2000). RFLP analysis of the ribosomal internal transcribed spacers and the 5.8S rRNA gene region of the genus Saccharomyces: a fast method for species identification and the differentiation of flor yeasts. Antonie van Leeuwenhoek, 78:87–97.
Kazachstania_servazzii	ScrFI	775	335+200+180	Fernández-Espinar M.T., Esteve-Zarzoso B., Querol A. and Barrio E. (2000). RFLP analysis of the ribosomal internal transcribed spacers and the 5.8S rRNA gene region of the genus Saccharomyces: a fast method for species identification and the differentiation of flor yeasts. Antonie van Leeuwenhoek, 78:87–97.
Kazachstania_unispora	NdeII	775	450+300	Fernández-Espinar M.T., Esteve-Zarzoso B., Querol A. and Barrio E. (2000). RFLP analysis of the ribosomal internal transcribed spacers and the 5.8S rRNA gene region of the genus Saccharomyces: a fast method for species identification and the differentiation of flor yeasts. Antonie van Leeuwenhoek, 78:87–97.
Kazachstania_unispora	ScrFI	775	425+325	Fernández-Espinar M.T., Esteve-Zarzoso B., Querol A. and Barrio E. (2000). RFLP analysis of the ribosomal internal transcribed spacers and the 5.8S rRNA gene region of the genus Saccharomyces: a fast method for species identification and the differentiation of flor yeasts. Antonie van Leeuwenhoek, 78:87–97.
Kluyveromyces_dobzhanskii	RsaI	740	740	Belloch C., Barrio E., García M.D. and Querol A. (1998). Phylogenetic reconstruction of the yeast genus Kluyveromyces: restriction map analysis of the 5.8S rRNA gene and the two ribosomal internal transcribed spacers. Syst Appl Microbiol., 21(2):266-73.
Kluyveromyces_marxianus	RsaI	740	660+80	Belloch C., Barrio E., García M.D. and Querol A. (1998). Phylogenetic reconstruction of the yeast genus Kluyveromyces: restriction map analysis of the 5.8S rRNA gene and the two ribosomal internal transcribed spacers. Syst Appl Microbiol., 21(2):266-73.
Kluyveromyces_wickerhamii	RsaI	740	685+60	Belloch C., Barrio E., García M.D. and Querol A. (1998). Phylogenetic reconstruction of the yeast genus Kluyveromyces: restriction map analysis of the 5.8S rRNA gene and the two ribosomal internal transcribed spacers. Syst Appl Microbiol., 21(2):266-73.
Lachancea_thermotolerans	RsaI	700	460+145+95	Belloch C., Barrio E., García M.D. and Querol A. (1998). Phylogenetic reconstruction of the yeast genus Kluyveromyces: restriction map analysis of the 5.8S rRNA gene and the two ribosomal internal transcribed spacers. Syst Appl Microbiol., 21(2):266-73.
Lachancea_waltii	RsaI	700	460+145+95	Belloch C., Barrio E., García M.D. and Querol A. (1998). Phylogenetic reconstruction of the yeast genus Kluyveromyces: restriction map analysis of the 5.8S rRNA gene and the two ribosomal internal transcribed spacers. Syst Appl Microbiol., 21(2):266-73.
Nakaseomyces_delphensis	RsaI	765	765	Belloch C., Barrio E., García M.D. and Querol A. (1998). Phylogenetic reconstruction of the yeast genus Kluyveromyces: restriction map analysis of the 5.8S rRNA gene and the two ribosomal internal transcribed spacers. Syst Appl Microbiol., 21(2):266-73.
Naumovozyma_castellii	NdeII	800	450+310	Fernández-Espinar M.T., Esteve-Zarzoso B., Querol A. and Barrio E. (2000). RFLP analysis of the ribosomal internal transcribed spacers and the 5.8S rRNA gene region of the genus Saccharomyces: a fast method for species identification and the differentiation of flor yeasts. Antonie van Leeuwenhoek, 78:87–97.
Naumovozyma_castellii	ScrFI	800	350+225+125	Fernández-Espinar M.T., Esteve-Zarzoso B., Querol A. and Barrio E. (2000). RFLP analysis of the ribosomal internal transcribed spacers and the 5.8S rRNA gene region of the genus Saccharomyces: a fast method for species identification and the differentiation of flor yeasts. Antonie van Leeuwenhoek, 78:87–97.
Naumovozyma_dairenensis	NdeII	800	350+270+180	Fernández-Espinar M.T., Esteve-Zarzoso B., Querol A. and Barrio E. (2000). RFLP analysis of the ribosomal internal transcribed spacers and the 5.8S rRNA gene region of the genus Saccharomyces: a fast method for species identification and the differentiation of flor yeasts. Antonie van Leeuwenhoek, 78:87–97.
Naumovozyma_dairenensis	ScrFI	800	250+220+180+150	Fernández-Espinar M.T., Esteve-Zarzoso B., Querol A. and Barrio E. (2000). RFLP analysis of the ribosomal internal transcribed spacers and the 5.8S rRNA gene region of the genus Saccharomyces: a fast method for species identification and the differentiation of flor yeasts. Antonie van Leeuwenhoek, 78:87–97.
Saccharomyces_cerevisiae	NdeII	850	455+395	Fernández-Espinar M.T., Esteve-Zarzoso B., Querol A. and Barrio E. (2000). RFLP analysis of the ribosomal internal transcribed spacers and the 5.8S rRNA gene region of the genus Saccharomyces: a fast method for species identification and the differentiation of flor yeasts. Antonie van Leeuwenhoek, 78:87–97.
Saccharomyces_cerevisiae	ScrFI	850	400+320+120	Fernández-Espinar M.T., Esteve-Zarzoso B., Querol A. and Barrio E. (2000). RFLP analysis of the ribosomal internal transcribed spacers and the 5.8S rRNA gene region of the genus Saccharomyces: a fast method for species identification and the differentiation of flor yeasts. Antonie van Leeuwenhoek, 78:87–97.
Saccharomyces_kluyveri	NdeII	700	425+270	Fernández-Espinar M.T., Esteve-Zarzoso B., Querol A. and Barrio E. (2000). RFLP analysis of the ribosomal internal transcribed spacers and the 5.8S rRNA gene region of the genus Saccharomyces: a fast method for species identification and the differentiation of flor yeasts. Antonie van Leeuwenhoek, 78:87–97.
Saccharomyces_kluyveri	ScrFI	700	410+160+90	Fernández-Espinar M.T., Esteve-Zarzoso B., Querol A. and Barrio E. (2000). RFLP analysis of the ribosomal internal transcribed spacers and the 5.8S rRNA gene region of the genus Saccharomyces: a fast method for species identification and the differentiation of flor yeasts. Antonie van Leeuwenhoek, 78:87–97.
Tetrapisispora_blattae	RsaI	530	420+110	Belloch C., Barrio E., García M.D. and Querol A. (1998). Phylogenetic reconstruction of the yeast genus Kluyveromyces: restriction map analysis of the 5.8S rRNA gene and the two ribosomal internal transcribed spacers. Syst Appl Microbiol., 21(2):266-73.
Tetrapisispora_phaffii	RsaI	575	575	Belloch C., Barrio E., García M.D. and Querol A. (1998). Phylogenetic reconstruction of the yeast genus Kluyveromyces: restriction map analysis of the 5.8S rRNA gene and the two ribosomal internal transcribed spacers. Syst Appl Microbiol., 21(2):266-73.
Vanderwaltozyma_polyspora	RsaI	755	755	Belloch C., Barrio E., García M.D. and Querol A. (1998). Phylogenetic reconstruction of the yeast genus Kluyveromyces: restriction map analysis of the 5.8S rRNA gene and the two ribosomal internal transcribed spacers. Syst Appl Microbiol., 21(2):266-73.

## Sheet: Foglio4
Belloch C., Barrio E., García M.D. and Querol A. (1998). Phylogenetic reconstruction of the yeast genus Kluyveromyces: restriction map analysis of the 5.8S rRNA gene and the two ribosomal internal transcribed spacers. Syst Appl Microbiol., 21(2):266-73.
de Llanos Frutos R., Fernández-Espinar M.T. and Querol A. (2004). Identification of species of the genus Candida by analysis of the 5.8S rRNA gene and the two ribosomal internal transcribed spacers. Antonie van Leeuwenhoek 85:175–185.
de Llanos Frutos R., Fernández-Espinar M.T. and Querol A. (2004). Identification of species of the genus Candida by analysis of the 5.8S rRNA gene and the two ribosomal internal transcribed spacers. Antonie van Leeuwenhoek 85:175–185.
Esteve-Zarzoso B., Belloch C., Uruburu F. and Querol A. (1999). Identification of yeasts by RFLP analysis of the 5.8S rRNA gene and the two ribosomal internal transcribed spacers. Int. J. Syst. Bacteriol., 49 (Pt 1):329–337.
Esteve-Zarzoso B., Peris-Torán M.J., Ramón D. and Querol A. (2001). Molecular characterisation of Hanseniaspora Species. Antonie van Leeuwenhoek 80:85–92.
Fernández-Espinar M.T., Esteve-Zarzoso B., Querol A. and Barrio E. (2000). RFLP analysis of the ribosomal internal transcribed spacers and the 5.8S rRNA gene region of the genus Saccharomyces: a fast method for species identification and the differentiation of flor yeasts. Antonie van Leeuwenhoek, 78:87–97.
Guillamón JM., Sabaté J., Barrio E., Cano J. & Querol A. (1998). Rapid identification of wine yeasts species based on RFLP analysis of the ribosomal ITS regions. Arch. Microbiol., 169:387–392
Villa-Carvajal M. Querol A. and Belloch C. (2006). Identification of species in the genus Pichia by restriction of the internal transcribed spacers (ITS1 and ITS2) and the 5.8S ribosomal DNA gene. Antonie van Leeuwenhoek 90:171–181
