# Supplementary material for: Fungal Identifier (FId): An Updated Polymerase Chain Reaction–Restriction Fragment Length Polymorphism Approach to Ease Ascomycetous Yeast Isolates’ Identification in Ecological Studies
Source: J Fungi (Basel). 2024 Aug 23;10(9):595. doi: 10.3390/jof10090595 (PMC11433625; doi:10.3390/jof10090595)
Supplement: Supplementary file 1 [file jof-10-00595-s001.zip › Table_S7.xlsx]

## Sheet: README
Table S7: Details on the results of species identification by using two enzymes profiles after the application of the correction VarPow.
column name	description
Enz1	name of the enzyme used for the first selection
Enz2	name of the enzyme used for the second selection
Perc Identified	percentage of species identified
Median Improvement	median of the improvement calculated as the median of the ratio: number of profiles selected with the selection with the second enzyme divided by the number of profiles selected with the selection with the second enzyme
Median n_secSel	median of the number of profiles selected with the selection with the second enzyme
Precise Ident	number of cases in which a single profile was identified with the second enzyme
Ranking Identification	The enzyme combination with the highest percentage of identified species was assigned to the fist rank. Enzyme combinations resulting in the same % of identification were assigned to the same rank
ranking_FD	The enzyme combination resulting in identification of at least one yeast species and with the lowest number of identified patterns per species (hence false positive +1, the correct identification) was assigned to the fist rank. Enzyme combinations resulting in the same number of identified patterns were assigned to the same rank
Quartile Identification	Quartiles were assigned as follows: - if % identification>75, quartile=Q1; - if % identification>50 and <75, quartile=Q2; - if % identification>25 and <50, quartile=Q3; - if % identification<25, quartile=Q4. Q1= the best performance
Overall Ranking	calculated as: [ranking Identification + ranking FD]*1 if quartile identification=Q1; [ranking Identification + ranking FD]*2 if quartile identification=Q2; [ranking Identification + ranking FD]*3 if quartile identification=Q3; [ranking Identification + ranking FD]*4 if quartile identification=Q4. The lower value, the better performance

## Sheet: results
Enz1	Enz2	Perc Identified	Median Improvement	Median n_secSel	Precise Ident	Ranking Identification	ranking_FD	Quartile Identification	Overall Ranking
HaeIII	HpaII_MspI	97	14:16:00	7	13	4	11	Q1	15
BstUI_FnuDII	ScrFI	98	14:31:00	7.5	11	3	12	Q1	15
ScrFI	BstUI_FnuDII	98	12:42:00	7.5	11	3	12	Q1	15
ScrFI	HaeIII	98	12:53:00	7.5	14	3	12	Q1	15
HaeIII	ScrFI	98	13:58:00	7.5	15	3	12	Q1	15
Hpy188I	ScrFI	99	14:17:00	8	8	2	13	Q1	15
HpaII_MspI	MseI	96	13:36:00	7	10	5	11	Q1	16
HpaII_MspI	HaeIII	96	13:29:00	7	12	5	11	Q1	16
ScrFI	Hpy188I	98	11:56:00	8	7	3	13	Q1	16
Hpy188I	HpaII_MspI	98	14:17:00	8	9	3	13	Q1	16
ScrFI	CfoI_HhaI_HinP1I	98	12:38:00	8	15	3	13	Q1	16
CauII	BstUI_FnuDII	100	12:23:00	9	10	1	15	Q1	16
CauII	HaeIII	100	13:30:00	9	12	1	15	Q1	16
ScrFI	MseI	95	13:41:00	7	10	6	11	Q1	17
CfoI_HhaI_HinP1I	ScrFI	96	14:16:00	7.5	15	5	12	Q1	17
Hpy178III	HpaII_MspI	97	14:52:00	8	15	4	13	Q1	17
Cac8I	HpaII_MspI	98	13:48:00	8.5	14	3	14	Q1	17
Fnu4HI	ScrFI	98	14:40:00	8.5	14	3	14	Q1	17
ScrFI	Fnu4HI	98	12:45:00	8.5	14	3	14	Q1	17
ScrFI	Hpy178III	98	12:30:00	8.5	16	3	14	Q1	17
Hpy178III	ScrFI	98	14:31:00	8.5	17	3	14	Q1	17
Hpy188I	MseI	99	13:59:00	9	8	2	15	Q1	17
Cac8I	MseI	99	13:37:00	9	10	2	15	Q1	17
Hpy8I	HpaII_MspI	99	14:50:00	9	11	2	15	Q1	17
Hpy188I	HaeIII	99	13:43:00	9	15	2	15	Q1	17
CauII	Hpy188I	100	12:23:00	9.5	8	1	16	Q1	17
Hpy8I	ScrFI	100	14:27:00	9.5	14	1	16	Q1	17
HaeIII	MseI	96	13:56:00	8	8	5	13	Q1	18
BstUI_FnuDII	CauII	98	13:59:00	9	9	3	15	Q1	18
Fnu4HI	MseI	98	13:56:00	9	9	3	15	Q1	18
HaeIII	CauII	98	13:21:00	9	10	3	15	Q1	18
SduI	ScrFI	100	14:07:00	10	12	1	17	Q1	18
MseI	HpaII_MspI	92	14:33:00	6.5	12	9	10	Q1	19
MseI	ScrFI	93	14:12:00	7	10	8	11	Q1	19
CfoI_HhaI_HinP1I	HpaII_MspI	95	13:53:00	8	14	6	13	Q1	19
HpaII_MspI	Hpy188I	96	12:18:00	8.5	7	5	14	Q1	19
HpaII_MspI	Hpy178III	96	12:37:00	8.5	14	5	14	Q1	19
BstUI_FnuDII	HpaII_MspI	97	14:45:00	9	12	4	15	Q1	19
Fnu4HI	HpaII_MspI	97	14:28:00	9	14	4	15	Q1	19
ScrFI	Asi256I_BspKT6I_ChaI_DpnI	98	10:57:00	9.5	10	3	16	Q1	19
CviAII_NlaIII	HpaII_MspI	98	15:07:00	9.5	11	3	16	Q1	19
HaeIII	Hpy188I	98	13:10:00	9.5	14	3	16	Q1	19
Hpy188I	CauII	99	13:44:00	10	7	2	17	Q1	19
DraII	ScrFI	99	14:35:00	10	9	2	17	Q1	19
Cac8I	Fnu4HI	99	12:45:00	10	10	2	17	Q1	19
TauI	ScrFI	99	14:51:00	10	11	2	17	Q1	19
SduI	HpaII_MspI	99	14:13:00	10	14	2	17	Q1	19
CauII	Fnu4HI	100	13:02:00	10.5	10	1	18	Q1	19
CauII	Hpy178III	100	13:12:00	10.5	13	1	18	Q1	19
HpaII_MspI	CfoI_HhaI_HinP1I	94	12:54:00	8	13	7	13	Q1	20
ScrFI	NlaIV	94	13:05:00	8	15	7	13	Q1	20
ScrFI	AciI	96	12:09:00	9	9	5	15	Q1	20
HpaII_MspI	BstUI_FnuDII	96	12:29:00	9	11	5	15	Q1	20
HpaII_MspI	Cac8I	96	12:07:00	9	12	5	15	Q1	20
HpaII_MspI	Fnu4HI	96	11:54:00	9	13	5	15	Q1	20
ScrFI	TauI	98	12:03:00	10	8	3	17	Q1	20
Fnu4HI	Cac8I	98	12:14:00	10	9	3	17	Q1	20
ScrFI	SduI	98	10:35:00	10	10	3	17	Q1	20
ScrFI	Hpy8I	98	12:20:00	10	11	3	17	Q1	20
DdeI	ScrFI	98	14:29:00	10	12	3	17	Q1	20
ScrFI	DdeI	98	12:29:00	10	12	3	17	Q1	20
CauII	TauI	100	12:10:00	11	7	1	19	Q1	20
CauII	Cac8I	100	12:35:00	11	11	1	19	Q1	20
HpyCH4IV_MaeII_TaiI	Hpy178III	100	12:43:00	11	11	1	19	Q1	20
MseI	HaeIII	93	13:37:00	8	9	8	13	Q1	21
AluI	MseI	95	13:37:00	9	6	6	15	Q1	21
ScrFI	AgsI	95	12:07:00	9	8	6	15	Q1	21
Hpy188I	SetI	95	13:05:00	9	13	6	15	Q1	21
DdeI	HpaII_MspI	97	14:17:00	10	10	4	17	Q1	21
Hpy188I	CfoI_HhaI_HinP1I	97	12:39:00	10	10	4	17	Q1	21
AluI	HpaII_MspI	97	13:53:00	10	11	4	17	Q1	21
LmnI	HpaII_MspI	97	15:00:00	10	11	4	17	Q1	21
ScrFI	DraII	98	11:07:00	10.5	8	3	18	Q1	21
Fnu4HI	HaeIII	98	13:23:00	10.5	10	3	18	Q1	21
HaeIII	Fnu4HI	98	13:09:00	10.5	10	3	18	Q1	21
Cac8I	BstUI_FnuDII	99	12:38:00	11	8	2	19	Q1	21
TauI	CauII	99	13:32:00	11	8	2	19	Q1	21
TauI	CfoI_HhaI_HinP1I	99	13:24:00	11	9	2	19	Q1	21
Cac8I	CauII	99	12:54:00	11	10	2	19	Q1	21
Cac8I	AluI	99	12:17:00	11	11	2	19	Q1	21
Cac8I	DdeI	99	12:30:00	11	11	2	19	Q1	21
Cac8I	HaeIII	99	13:02:00	11	11	2	19	Q1	21
CviAII_NlaIII	ScrFI	99	14:36:00	11	12	2	19	Q1	21
Cac8I	ScrFI	99	13:42:00	11	13	2	19	Q1	21
Hpy188I	Hpy178III	99	12:45:00	11	15	2	19	Q1	21
CauII	DdeI	100	12:30:00	11.5	11	1	20	Q1	21
SduI	MseI	94	14:05:00	9	6	7	15	Q1	22
AgsI	ScrFI	94	13:54:00	9	8	7	15	Q1	22
Asi256I_BspKT6I_ChaI_DpnI	ScrFI	96	13:57:00	10	8	5	17	Q1	22
BfaI_MaeI	HpaII_MspI	96	14:42:00	10	8	5	17	Q1	22
HpaII_MspI	BfaI_MaeI	96	09:47:00	10	8	5	17	Q1	22
HpaII_MspI	Hpy8I	96	11:52:00	10	8	5	17	Q1	22
HpaII_MspI	AluI	96	12:03:00	10	9	5	17	Q1	22
HpaII_MspI	Asi256I_BspKT6I_ChaI_DpnI	96	11:07:00	10	9	5	17	Q1	22
HpaII_MspI	CviAII_NlaIII	96	11:12:00	10	9	5	17	Q1	22
HpaII_MspI	DdeI	96	12:40:00	10	9	5	17	Q1	22
HpaII_MspI	LmnI	96	10:44:00	10	10	5	17	Q1	22
CfoI_HhaI_HinP1I	MseI	96	13:52:00	10	12	5	17	Q1	22
Fnu4HI	CauII	98	13:56:00	11	8	3	19	Q1	22
LmnI	ScrFI	98	14:36:00	11	9	3	19	Q1	22
ScrFI	LmnI	98	10:23:00	11	9	3	19	Q1	22
HaeIII	Cac8I	98	12:28:00	11	10	3	19	Q1	22
Hpy178III	CauII	98	14:04:00	11	10	3	19	Q1	22
AluI	Cac8I	98	12:45:00	11	12	3	19	Q1	22
ScrFI	Cac8I	98	12:21:00	11	12	3	19	Q1	22
HaeIII	CfoI_HhaI_HinP1I	98	12:49:00	11	13	3	19	Q1	22
CviQI_RsaI	ScrFI	100	14:42:00	12	5	1	21	Q1	22
HpyCH4IV_MaeII_TaiI	HaeIII	100	13:53:00	12	7	1	21	Q1	22
HgiJII	ScrFI	100	14:06:00	12	10	1	21	Q1	22
HpyCH4IV_MaeII_TaiI	ScrFI	100	14:17:00	12	10	1	21	Q1	22
SduI	Hpy178III	100	12:33:00	12	12	1	21	Q1	22
MseI	SduI	93	12:17:00	9	5	8	15	Q1	23
AgsI	MseI	93	13:35:00	9	8	8	15	Q1	23
MseI	Hpy188I	93	12:51:00	9	8	8	15	Q1	23
AgsI	HpaII_MspI	93	14:53:00	9	10	8	15	Q1	23
MseI	AgsI	93	12:35:00	9	10	8	15	Q1	23
HaeIII	NlaIV	93	12:26:00	9	15	8	15	Q1	23
AciI	ScrFI	94	14:17:00	9.5	11	7	16	Q1	23
Asi256I_BspKT6I_ChaI_DpnI	HpaII_MspI	95	14:13:00	10	8	6	17	Q1	23
CauII	AgsI	96	12:36:00	10.5	7	5	18	Q1	23
CfoI_HhaI_HinP1I	Hpy188I	96	12:37:00	10.5	8	5	18	Q1	23
TseI	HpaII_MspI	97	14:53:00	11	9	4	19	Q1	23
BstUI_FnuDII	Cac8I	98	12:34:00	11.5	8	3	20	Q1	23
DdeI	Cac8I	98	12:21:00	11.5	10	3	20	Q1	23
TauI	HpaII_MspI	98	14:09:00	11.5	10	3	20	Q1	23
DraII	HpaII_MspI	98	14:43:00	11.5	14	3	20	Q1	23
HpyCH4IV_MaeII_TaiI	HpaII_MspI	99	14:32:00	12	8	2	21	Q1	23
AvaII	ScrFI	99	14:35:00	12	10	2	21	Q1	23
SimI	ScrFI	99	14:27:00	12	11	2	21	Q1	23
Cac8I	AgsI	99	12:10:00	12	12	2	21	Q1	23
Hpy8I	Hpy188I	100	13:00:00	12.5	8	1	22	Q1	23
CauII	SduI	100	11:13:00	12.5	9	1	22	Q1	23
SduI	CauII	100	13:20:00	12.5	9	1	22	Q1	23
HpyCH4IV_MaeII_TaiI	Cac8I	100	13:07:00	12.5	10	1	22	Q1	23
SduI	TauI	100	12:13:00	12.5	10	1	22	Q1	23
SduI	HaeIII	100	13:35:00	12.5	13	1	22	Q1	23
Cac8I	NlaIV	90	13:39:00	8	16	11	13	Q1	24
HpaII_MspI	AgsI	92	12:54:00	9	10	9	15	Q1	24
BstUI_FnuDII	MseI	94	14:07:00	10	3	7	17	Q1	24
CauII	MseI	96	13:20:00	11	6	5	19	Q1	24
CfoI_HhaI_HinP1I	TauI	96	12:45:00	11	6	5	19	Q1	24
HpaII_MspI	SduI	96	11:39:00	11	11	5	19	Q1	24
HaeIII	HpyCH4IV_MaeII_TaiI	98	11:06:00	12	5	3	21	Q1	24
Hpy178III	HpyCH4IV_MaeII_TaiI	98	10:09:00	12	8	3	21	Q1	24
ScrFI	AvaII	98	10:52:00	12	9	3	21	Q1	24
Hpy178III	SduI	98	11:58:00	12	10	3	21	Q1	24
Hpy188I	AciI	98	11:36:00	12	10	3	21	Q1	24
Fnu4HI	Hpy178III	98	12:03:00	12	11	3	21	Q1	24
Hpy178III	Fnu4HI	98	13:38:00	12	11	3	21	Q1	24
ScrFI	CviAII_NlaIII	98	10:45:00	12	11	3	21	Q1	24
Hpy8I	CfoI_HhaI_HinP1I	98	13:52:00	12	12	3	21	Q1	24
AluI	CfoI_HhaI_HinP1I	98	12:58:00	12	13	3	21	Q1	24
CauII	CfoI_HhaI_HinP1I	98	12:30:00	12	13	3	21	Q1	24
LmnI	HaeIII	98	14:12:00	12	13	3	21	Q1	24
HaeIII	LmnI	98	11:12:00	12	14	3	21	Q1	24
Hpy178III	CfoI_HhaI_HinP1I	98	13:50:00	12	15	3	21	Q1	24
CauII	Hpy8I	100	12:22:00	13	3	1	23	Q1	24
Hpy8I	CauII	100	13:42:00	13	4	1	23	Q1	24
Hpy8I	SduI	100	13:09:00	13	5	1	23	Q1	24
SduI	Hpy8I	100	11:47:00	13	5	1	23	Q1	24
CauII	AluI	100	11:28:00	13	8	1	23	Q1	24
AvaI	HaeIII	100	14:18:00	13	9	1	23	Q1	24
SduI	Fnu4HI	100	13:13:00	13	9	1	23	Q1	24
Hpy8I	Cac8I	100	12:23:00	13	12	1	23	Q1	24
HpaII_MspI	NlaIV	90	12:44:00	8.5	21	11	14	Q1	25
MseI	BstUI_FnuDII	93	12:21:00	10	4	8	17	Q1	25
MseI	AluI	93	12:04:00	10	6	8	17	Q1	25
MseI	Cac8I	93	12:24:00	10	10	8	17	Q1	25
MseI	Fnu4HI	93	13:08:00	10	10	8	17	Q1	25
MseI	CfoI_HhaI_HinP1I	93	13:08:00	10	13	8	17	Q1	25
DdeI	MseI	95	13:46:00	11	7	6	19	Q1	25
Cac8I	SetI	95	13:22:00	11	11	6	19	Q1	25
HpaII_MspI	TseI	96	11:36:00	11.5	8	5	20	Q1	25
CfoI_HhaI_HinP1I	HaeIII	96	13:41:00	11.5	13	5	20	Q1	25
HpyCH4IV_MaeII_TaiI	MseI	97	14:16:00	12	7	4	21	Q1	25
ScrFI	HpaII_MspI	97	11:47:00	12	14	4	21	Q1	25
Fnu4HI	NlaIV	97	13:57:00	12	15	4	21	Q1	25
ScrFI	CviQI_RsaI	98	10:02:00	12.5	3	3	22	Q1	25
ScrFI	HgiJII	98	07:24:00	12.5	8	3	22	Q1	25
DdeI	CauII	98	13:41:00	12.5	9	3	22	Q1	25
ScrFI	SimI	98	09:18:00	12.5	10	3	22	Q1	25
ScrFI	BfaI_MaeI	98	09:02:00	12.5	12	3	22	Q1	25
SimI	HpaII_MspI	98	14:55:00	12.5	12	3	22	Q1	25
ScrFI	ApoI	98	07:33:00	12.5	13	3	22	Q1	25
SduI	CfoI_HhaI_HinP1I	98	13:04:00	12.5	13	3	22	Q1	25
BstUI_FnuDII	Hpy178III	98	12:42:00	12.5	14	3	22	Q1	25
Hpy178III	BstUI_FnuDII	98	13:24:00	12.5	14	3	22	Q1	25
Hpy188I	Hpy8I	99	10:56:00	13	5	2	23	Q1	25
Cac8I	Hpy8I	99	11:31:00	13	9	2	23	Q1	25
Cac8I	HpyCH4IV_MaeII_TaiI	99	10:46:00	13	9	2	23	Q1	25
CviAII_NlaIII	HaeIII	99	14:20:00	13	9	2	23	Q1	25
TauI	SduI	99	12:30:00	13	9	2	23	Q1	25
Cac8I	CfoI_HhaI_HinP1I	99	11:48:00	13	10	2	23	Q1	25
CviAII_NlaIII	Hpy188I	99	13:20:00	13	11	2	23	Q1	25
Hpy188I	CviAII_NlaIII	99	10:00:00	13	11	2	23	Q1	25
Hpy188I	Fnu4HI	99	12:30:00	13	12	2	23	Q1	25
TauI	Hpy178III	99	12:58:00	13	14	2	23	Q1	25
SduI	Cac8I	100	12:27:00	13.5	8	1	24	Q1	25
AvaI	Hpy178III	100	13:36:00	13.5	10	1	24	Q1	25
AvaI	ScrFI	100	13:25:00	13.5	13	1	24	Q1	25
AgsI	CauII	94	13:55:00	11	5	7	19	Q1	26
HpaII_MspI	TauI	96	11:20:00	12	6	5	21	Q1	26
CfoI_HhaI_HinP1I	Hpy8I	96	12:05:00	12	8	5	21	Q1	26
CfoI_HhaI_HinP1I	AluI	96	12:22:00	12	11	5	21	Q1	26
CfoI_HhaI_HinP1I	CauII	96	13:19:00	12	11	5	21	Q1	26
HpaII_MspI	DraII	96	10:50:00	12	12	5	21	Q1	26
CfoI_HhaI_HinP1I	Hpy178III	96	11:12:00	12	14	5	21	Q1	26
Fnu4HI	SduI	98	12:08:00	13	6	3	23	Q1	26
HaeIII	Asi256I_BspKT6I_ChaI_DpnI	98	12:00:00	13	7	3	23	Q1	26
ScrFI	HinfI	98	08:20:00	13	7	3	23	Q1	26
TseI	ScrFI	98	14:25:00	13	7	3	23	Q1	26
HaeIII	AciI	98	11:42:00	13	8	3	23	Q1	26
HaeIII	CviAII_NlaIII	98	10:53:00	13	8	3	23	Q1	26
ScrFI	HpyCH4IV_MaeII_TaiI	98	10:52:00	13	8	3	23	Q1	26
ScrFI	TseI	98	11:15:00	13	8	3	23	Q1	26
BstUI_FnuDII	HaeIII	98	13:34:00	13	9	3	23	Q1	26
DdeI	Fnu4HI	98	13:20:00	13	9	3	23	Q1	26
Fnu4HI	DdeI	98	12:28:00	13	9	3	23	Q1	26
HaeIII	BstUI_FnuDII	98	11:54:00	13	9	3	23	Q1	26
BstUI_FnuDII	CfoI_HhaI_HinP1I	98	13:09:00	13	10	3	23	Q1	26
BstUI_FnuDII	Fnu4HI	98	13:05:00	13	10	3	23	Q1	26
Fnu4HI	BstUI_FnuDII	98	11:51:00	13	10	3	23	Q1	26
ScrFI	AluI	98	12:13:00	13	10	3	23	Q1	26
Fnu4HI	Hpy188I	98	11:52:00	13	11	3	23	Q1	26
HaeIII	SduI	98	12:30:00	13	11	3	23	Q1	26
AluI	ScrFI	98	13:42:00	13	12	3	23	Q1	26
Hpy178III	BfaI_MaeI	98	08:27:00	13	15	3	23	Q1	26
AvaI	BstUI_FnuDII	100	12:47:00	14	6	1	25	Q1	26
CfrI	ScrFI	100	14:28:00	14	7	1	25	Q1	26
HpyCH4IV_MaeII_TaiI	Fnu4HI	100	13:24:00	14	7	1	25	Q1	26
CauII	DraII	100	10:58:00	14	9	1	25	Q1	26
CauII	Asi256I_BspKT6I_ChaI_DpnI	100	11:26:00	14	10	1	25	Q1	26
Hpy8I	HaeIII	100	13:33:00	14	10	1	25	Q1	26
HpyCH4IV_MaeII_TaiI	Hpy188I	100	12:37:00	14	10	1	25	Q1	26
CviRI_HpyCH4V	ScrFI	100	14:16:00	14	11	1	25	Q1	26
SduI	AluI	100	13:33:00	14	11	1	25	Q1	26
SduI	BstUI_FnuDII	100	12:30:00	14	15	1	25	Q1	26
MseI	AciI	93	11:10:00	11	5	8	19	Q1	27
MseI	CauII	93	13:19:00	11	5	8	19	Q1	27
HpaII_MspI	AciI	93	11:36:00	11	6	8	19	Q1	27
LmnI	MseI	93	14:23:00	11	6	8	19	Q1	27
AciI	HpaII_MspI	93	14:19:00	11	7	8	19	Q1	27
MseI	LmnI	93	11:07:00	11	7	8	19	Q1	27
MseI	DdeI	93	12:49:00	11	8	8	19	Q1	27
HgiJII	MseI	94	14:26:00	11.5	5	7	20	Q1	27
Hpy8I	MseI	95	14:07:00	12	6	6	21	Q1	27
TauI	MseI	95	14:28:00	12	7	6	21	Q1	27
HaeIII	AgsI	96	12:56:00	12.5	10	5	22	Q1	27
HpaII_MspI	ScrFI	96	10:14:00	12.5	12	5	22	Q1	27
HinfI	ScrFI	97	14:49:00	13	6	4	23	Q1	27
DdeI	NlaIV	97	13:17:00	13	9	4	23	Q1	27
CviAII_NlaIII	MseI	97	14:09:00	13	11	4	23	Q1	27
BfaI_MaeI	ScrFI	97	14:17:00	13	13	4	23	Q1	27
AluI	CauII	98	12:47:00	13.5	8	3	24	Q1	27
CviRI_HpyCH4V	CfoI_HhaI_HinP1I	98	13:25:00	13.5	8	3	24	Q1	27
Fnu4HI	CfoI_HhaI_HinP1I	98	13:34:00	13.5	12	3	24	Q1	27
Hpy178III	Hpy188I	98	12:16:00	13.5	14	3	24	Q1	27
SimI	AluI	99	13:25:00	14	4	2	25	Q1	27
TauI	HaeIII	99	13:05:00	14	6	2	25	Q1	27
Cac8I	AciI	99	11:07:00	14	7	2	25	Q1	27
Cac8I	CviAII_NlaIII	99	09:05:00	14	7	2	25	Q1	27
Cac8I	SduI	99	11:32:00	14	7	2	25	Q1	27
CviAII_NlaIII	Cac8I	99	13:09:00	14	7	2	25	Q1	27
DraII	CauII	99	13:44:00	14	8	2	25	Q1	27
CviQI_RsaI	HpaII_MspI	99	14:52:00	14	9	2	25	Q1	27
Hpy188I	DdeI	99	11:54:00	14	9	2	25	Q1	27
Hpy188I	HpyCH4IV_MaeII_TaiI	99	10:54:00	14	9	2	25	Q1	27
CviRI_HpyCH4V	HpaII_MspI	99	14:24:00	14	10	2	25	Q1	27
Hpy188I	AluI	99	12:58:00	14	10	2	25	Q1	27
Cac8I	Hpy188I	99	12:07:00	14	12	2	25	Q1	27
Hpy188I	Cac8I	99	12:05:00	14	12	2	25	Q1	27
SmlI	HpaII_MspI	99	15:10:00	14	14	2	25	Q1	27
Cac8I	Hpy178III	99	12:16:00	14	15	2	25	Q1	27
Hpy8I	Fnu4HI	100	13:22:00	14.5	9	1	26	Q1	27
SduI	NlaIV	100	13:14:00	14.5	9	1	26	Q1	27
CauII	BfaI_MaeI	100	09:36:00	14.5	10	1	26	Q1	27
CauII	CviAII_NlaIII	100	11:13:00	14.5	10	1	26	Q1	27
MseI	SetI	88	13:28:00	9	10	13	15	Q1	28
MseI	FaiI	90	13:20:00	10	9	11	17	Q1	28
TauI	NlaIV	90	13:30:00	10	12	11	17	Q1	28
HpaII_MspI	HpyCH4IV_MaeII_TaiI	96	10:40:00	13	5	5	23	Q1	28
Asi256I_BspKT6I_ChaI_DpnI	HaeIII	96	13:25:00	13	6	5	23	Q1	28
CfoI_HhaI_HinP1I	AciI	96	12:18:00	13	9	5	23	Q1	28
CfoI_HhaI_HinP1I	AgsI	96	12:17:00	13	9	5	23	Q1	28
Asi256I_BspKT6I_ChaI_DpnI	MseI	96	14:17:00	13	10	5	23	Q1	28
CfoI_HhaI_HinP1I	BstUI_FnuDII	96	11:20:00	13	10	5	23	Q1	28
CfoI_HhaI_HinP1I	Cac8I	96	12:18:00	13	10	5	23	Q1	28
HpaII_MspI	SimI	96	10:00:00	13	10	5	23	Q1	28
SduI	AgsI	96	13:20:00	13	10	5	23	Q1	28
ApoI	ScrFI	96	14:12:00	13	11	5	23	Q1	28
CfoI_HhaI_HinP1I	SduI	96	12:00:00	13	11	5	23	Q1	28
Hpy188I	AgsI	96	12:37:00	13	11	5	23	Q1	28
HaeIII	TauI	98	11:54:00	14	3	3	25	Q1	28
ScrFI	CfrI	98	07:17:00	14	4	3	25	Q1	28
Fnu4HI	HpyCH4IV_MaeII_TaiI	98	10:01:00	14	5	3	25	Q1	28
DdeI	Hpy188I	98	12:28:00	14	7	3	25	Q1	28
HaeIII	AvaI	98	08:06:00	14	7	3	25	Q1	28
Hpy178III	AvaI	98	09:45:00	14	8	3	25	Q1	28
AluI	Hpy188I	98	12:40:00	14	9	3	25	Q1	28
AvaI	CfoI_HhaI_HinP1I	98	13:25:00	14	10	3	25	Q1	28
DdeI	HaeIII	98	13:25:00	14	11	3	25	Q1	28
HaeIII	DdeI	98	12:34:00	14	11	3	25	Q1	28
Hpy178III	AgsI	98	13:01:00	14	11	3	25	Q1	28
Hpy178III	TauI	98	13:27:00	14	13	3	25	Q1	28
Hpy178III	Cac8I	98	13:13:00	14	14	3	25	Q1	28
ScrFI	EsaBC3I_TaqI	98	10:02:00	14	16	3	25	Q1	28
HpyCH4IV_MaeII_TaiI	AciI	100	12:50:00	15	7	1	27	Q1	28
HpyCH4IV_MaeII_TaiI	CfoI_HhaI_HinP1I	100	13:14:00	15	8	1	27	Q1	28
CauII	LmnI	100	10:12:00	15	10	1	27	Q1	28
CviQI_RsaI	Fnu4HI	100	13:45:00	15	10	1	27	Q1	28
SduI	DdeI	100	12:58:00	15	10	1	27	Q1	28
SduI	BfaI_MaeI	100	10:41:00	15	11	1	27	Q1	28
Hpy8I	AgsI	100	12:24:00	15	13	1	27	Q1	28
HpaII_MspI	SetI	84	13:36:00	7.5	12	17	12	Q1	29
AciI	MseI	92	13:32:00	11.5	5	9	20	Q1	29
MseI	HgiJII	93	09:37:00	12	4	8	21	Q1	29
MseI	Hpy8I	93	11:54:00	12	5	8	21	Q1	29
MseI	TauI	93	12:30:00	12	6	8	21	Q1	29
SimI	NlaIV	93	13:35:00	12	10	8	21	Q1	29
AciI	Hpy188I	94	12:35:00	12.5	9	7	22	Q1	29
AluI	AgsI	95	13:14:00	13	11	6	23	Q1	29
Hpy178III	MseI	95	14:10:00	13	19	6	23	Q1	29
CfoI_HhaI_HinP1I	Fnu4HI	96	12:25:00	13.5	12	5	24	Q1	29
BfaI_MaeI	MseI	97	13:49:00	14	11	4	25	Q1	29
Hpy178III	AciI	97	12:14:00	14	12	4	25	Q1	29
BfaI_MaeI	Hpy178III	97	12:58:00	14	16	4	25	Q1	29
AluI	SimI	98	10:28:00	14.5	3	3	26	Q1	29
BstUI_FnuDII	Asi256I_BspKT6I_ChaI_DpnI	98	12:39:00	14.5	7	3	26	Q1	29
Fnu4HI	AciI	98	12:11:00	14.5	7	3	26	Q1	29
HaeIII	Hpy8I	98	11:29:00	14.5	8	3	26	Q1	29
AluI	SduI	98	12:10:00	14.5	9	3	26	Q1	29
ScrFI	CviRI_HpyCH4V	98	10:49:00	14.5	9	3	26	Q1	29
AvaII	HpaII_MspI	98	14:54:00	14.5	10	3	26	Q1	29
BstUI_FnuDII	SduI	98	12:38:00	14.5	13	3	26	Q1	29
DdeI	CfoI_HhaI_HinP1I	98	12:43:00	14.5	13	3	26	Q1	29
CviAII_NlaIII	BstUI_FnuDII	99	13:01:00	15	6	2	27	Q1	29
TauI	EsaBC3I_TaqI	99	11:30:00	15	6	2	27	Q1	29
SimI	ApoI	99	08:12:00	15	8	2	27	Q1	29
Cac8I	Asi256I_BspKT6I_ChaI_DpnI	99	11:13:00	15	9	2	27	Q1	29
CviAII_NlaIII	CauII	99	13:42:00	15	9	2	27	Q1	29
Hpy188I	BstUI_FnuDII	99	12:37:00	15	9	2	27	Q1	29
Cac8I	SimI	99	11:12:00	15	10	2	27	Q1	29
CviAII_NlaIII	AluI	99	13:34:00	15	10	2	27	Q1	29
Hpy188I	BfaI_MaeI	99	09:11:00	15	10	2	27	Q1	29
SimI	Cac8I	99	13:31:00	15	10	2	27	Q1	29
DraII	CfoI_HhaI_HinP1I	99	13:20:00	15	12	2	27	Q1	29
Cac8I	BfaI_MaeI	99	08:42:00	15	13	2	27	Q1	29
CauII	ApoI	100	07:28:00	15.5	5	1	28	Q1	29
Hpy8I	AciI	100	12:42:00	15.5	6	1	28	Q1	29
SduI	Asi256I_BspKT6I_ChaI_DpnI	100	12:52:00	15.5	8	1	28	Q1	29
HpyCH4IV_MaeII_TaiI	Asi256I_BspKT6I_ChaI_DpnI	100	11:20:00	15.5	9	1	28	Q1	29
SduI	Hpy188I	100	13:20:00	15.5	9	1	28	Q1	29
HgiJII	HaeIII	100	13:37:00	15.5	10	1	28	Q1	29
HaeIII	SetI	86	13:43:00	9	11	15	15	Q1	30
CauII	NlaIV	86	12:38:00	9	15	15	15	Q1	30
CfoI_HhaI_HinP1I	FaiI	90	13:27:00	11	13	11	19	Q1	30
AciI	HaeIII	94	13:20:00	13	7	7	23	Q1	30
AgsI	DdeI	94	13:18:00	13	9	7	23	Q1	30
DdeI	AgsI	94	13:18:00	13	9	7	23	Q1	30
AgsI	HaeIII	94	13:50:00	13	10	7	23	Q1	30
AgsI	Hpy188I	94	12:52:00	13	10	7	23	Q1	30
AgsI	Cac8I	94	12:24:00	13	11	7	23	Q1	30
Asi256I_BspKT6I_ChaI_DpnI	CauII	96	12:56:00	14	6	5	25	Q1	30
CfoI_HhaI_HinP1I	CviRI_HpyCH4V	96	10:33:00	14	6	5	25	Q1	30
BstNI_EcoRII	HpaII_MspI	96	14:42:00	14	7	5	25	Q1	30
HpaII_MspI	BstNI_EcoRII	96	07:37:00	14	7	5	25	Q1	30
DraII	MseI	96	14:25:00	14	10	5	25	Q1	30
BstUI_FnuDII	AvaI	98	10:22:00	15	4	3	27	Q1	30
BstUI_FnuDII	CviAII_NlaIII	98	11:23:00	15	5	3	27	Q1	30
BstUI_FnuDII	BfaI_MaeI	98	09:54:00	15	7	3	27	Q1	30
HaeIII	BfaI_MaeI	98	09:18:00	15	7	3	27	Q1	30
TseI	MseI	98	14:08:00	15	7	3	27	Q1	30
LmnI	CauII	98	13:37:00	15	8	3	27	Q1	30
AluI	CviAII_NlaIII	98	11:11:00	15	9	3	27	Q1	30
AluI	Fnu4HI	98	12:54:00	15	9	3	27	Q1	30
Fnu4HI	AluI	98	12:39:00	15	9	3	27	Q1	30
Fnu4HI	Asi256I_BspKT6I_ChaI_DpnI	98	12:30:00	15	10	3	27	Q1	30
ScrFI	AvaI	98	06:10:00	15	11	3	27	Q1	30
HaeIII	AluI	98	12:30:00	15	12	3	27	Q1	30
HaeIII	Hpy178III	98	11:40:00	15	13	3	27	Q1	30
Hpy178III	HaeIII	98	13:53:00	15	13	3	27	Q1	30
AluI	HaeIII	98	13:44:00	15	14	3	27	Q1	30
BseSI	ScrFI	100	14:07:00	16	4	1	29	Q1	30
HgiJII	Cac8I	100	13:14:00	16	6	1	29	Q1	30
CauII	HpyCH4IV_MaeII_TaiI	100	11:28:00	16	7	1	29	Q1	30
HpyCH4IV_MaeII_TaiI	CauII	100	13:21:00	16	8	1	29	Q1	30
CauII	SimI	100	09:53:00	16	9	1	29	Q1	30
Hpy8I	CviAII_NlaIII	100	10:27:00	16	11	1	29	Q1	30
SmlI	ScrFI	100	14:17:00	16	16	1	29	Q1	30
Hpy188I	FaiI	91	13:40:00	12	11	10	21	Q1	31
CviAII_NlaIII	NlaIV	91	14:40:00	12	14	10	21	Q1	31
AvaII	MseI	93	14:49:00	13	3	8	23	Q1	31
MseI	AvaII	93	12:07:00	13	3	8	23	Q1	31
MseI	HpyCH4IV_MaeII_TaiI	93	11:24:00	13	6	8	23	Q1	31
MseI	SimI	93	12:58:00	13	6	8	23	Q1	31
SimI	MseI	93	14:41:00	13	6	8	23	Q1	31
CviAII_NlaIII	SetI	93	13:28:00	13	7	8	23	Q1	31
MseI	Hpy178III	93	12:52:00	13	20	8	23	Q1	31
AgsI	SduI	94	13:11:00	13.5	8	7	24	Q1	31
AgsI	CfoI_HhaI_HinP1I	94	13:48:00	13.5	9	7	24	Q1	31
AgsI	AluI	94	13:15:00	13.5	10	7	24	Q1	31
Fnu4HI	AgsI	95	12:13:00	14	7	6	25	Q1	31
BstUI_FnuDII	AgsI	95	13:22:00	14	8	6	25	Q1	31
CfoI_HhaI_HinP1I	DdeI	96	12:33:00	14.5	13	5	26	Q1	31
BfaI_MaeI	BstUI_FnuDII	97	13:13:00	15	6	4	27	Q1	31
BfaI_MaeI	CauII	97	13:35:00	15	8	4	27	Q1	31
CauII	AciI	97	12:32:00	15	9	4	27	Q1	31
DraII	AgsI	97	13:26:00	15	9	4	27	Q1	31
BfaI_MaeI	Cac8I	97	12:46:00	15	11	4	27	Q1	31
SimI	CfoI_HhaI_HinP1I	97	13:44:00	15	12	4	27	Q1	31
Fnu4HI	Hpy8I	98	11:39:00	15.5	6	3	28	Q1	31
BstUI_FnuDII	LmnI	98	10:23:00	15.5	7	3	28	Q1	31
BstUI_FnuDII	DdeI	98	13:21:00	15.5	8	3	28	Q1	31
BstUI_FnuDII	Hpy188I	98	13:05:00	15.5	8	3	28	Q1	31
DdeI	BstUI_FnuDII	98	13:02:00	15.5	8	3	28	Q1	31
LmnI	BstUI_FnuDII	98	13:00:00	15.5	8	3	28	Q1	31
Hpy178III	Asi256I_BspKT6I_ChaI_DpnI	98	12:12:00	15.5	16	3	28	Q1	31
Cac8I	HgiJII	99	08:05:00	16	5	2	29	Q1	31
HgiJII	NlaIV	99	13:35:00	16	5	2	29	Q1	31
CviAII_NlaIII	Fnu4HI	99	13:15:00	16	6	2	29	Q1	31
Cac8I	TauI	99	12:13:00	16	7	2	29	Q1	31
CviAII_NlaIII	DdeI	99	13:35:00	16	7	2	29	Q1	31
CviAII_NlaIII	TauI	99	13:31:00	16	7	2	29	Q1	31
Hpy188I	SduI	99	12:56:00	16	8	2	29	Q1	31
TauI	Cac8I	99	13:24:00	16	8	2	29	Q1	31
TauI	CviAII_NlaIII	99	11:42:00	16	8	2	29	Q1	31
TauI	DdeI	99	13:02:00	16	8	2	29	Q1	31
Cac8I	TseI	99	11:30:00	16	9	2	29	Q1	31
SimI	Fnu4HI	99	14:07:00	16	9	2	29	Q1	31
TauI	Asi256I_BspKT6I_ChaI_DpnI	99	13:25:00	16	9	2	29	Q1	31
HgiJII	HpaII_MspI	99	14:35:00	16	12	2	29	Q1	31
HpyCH4IV_MaeII_TaiI	BstUI_FnuDII	100	12:48:00	16.5	3	1	30	Q1	31
CauII	CviRI_HpyCH4V	100	10:02:00	16.5	5	1	30	Q1	31
CviRI_HpyCH4V	CauII	100	13:29:00	16.5	5	1	30	Q1	31
HpyCH4IV_MaeII_TaiI	TauI	100	13:07:00	16.5	5	1	30	Q1	31
AvaI	Fnu4HI	100	13:45:00	16.5	6	1	30	Q1	31
CauII	HgiJII	100	07:43:00	16.5	8	1	30	Q1	31
HgiJII	CauII	100	13:33:00	16.5	8	1	30	Q1	31
HgiJII	Hpy178III	100	12:55:00	16.5	8	1	30	Q1	31
Hpy8I	BfaI_MaeI	100	08:47:00	16.5	8	1	30	Q1	31
AvaI	Cac8I	100	13:32:00	16.5	9	1	30	Q1	31
CviQI_RsaI	Cac8I	100	13:12:00	16.5	11	1	30	Q1	31
ScrFI	SetI	80	12:42:00	7	16	21	11	Q1	32
CviQI_RsaI	MseI	94	13:50:00	14	6	7	25	Q1	32
AgsI	Fnu4HI	94	13:31:00	14	7	7	25	Q1	32
AciI	Cac8I	94	12:07:00	14	8	7	25	Q1	32
AciI	CfoI_HhaI_HinP1I	94	13:20:00	14	8	7	25	Q1	32
AgsI	BstUI_FnuDII	94	12:53:00	14	8	7	25	Q1	32
AciI	Hpy178III	94	12:49:00	14	13	7	25	Q1	32
Asi256I_BspKT6I_ChaI_DpnI	BstUI_FnuDII	96	12:59:00	15	5	5	27	Q1	32
CfoI_HhaI_HinP1I	HpyCH4IV_MaeII_TaiI	96	10:17:00	15	6	5	27	Q1	32
AvaI	MseI	96	14:41:00	15	7	5	27	Q1	32
HpaII_MspI	CviRI_HpyCH4V	96	09:18:00	15	7	5	27	Q1	32
HpaII_MspI	AvaII	96	10:14:00	15	8	5	27	Q1	32
CfoI_HhaI_HinP1I	DraII	96	11:27:00	15	11	5	27	Q1	32
CfoI_HhaI_HinP1I	SimI	96	11:12:00	15	11	5	27	Q1	32
DdeI	CviAII_NlaIII	98	11:11:00	16	6	3	29	Q1	32
DdeI	TauI	98	12:55:00	16	7	3	29	Q1	32
Hpy178III	SimI	98	11:16:00	16	7	3	29	Q1	32
HaeIII	HgiJII	98	07:21:00	16	8	3	29	Q1	32
TseI	Cac8I	98	12:54:00	16	8	3	29	Q1	32
TseI	CfoI_HhaI_HinP1I	98	13:28:00	16	8	3	29	Q1	32
CviQI_RsaI	CfoI_HhaI_HinP1I	98	13:38:00	16	10	3	29	Q1	32
CviAII_NlaIII	AciI	98	13:27:00	16	11	3	29	Q1	32
HaeIII	TseI	98	12:23:00	16	11	3	29	Q1	32
TseI	HaeIII	98	14:12:00	16	11	3	29	Q1	32
AluI	Asi256I_BspKT6I_ChaI_DpnI	98	12:00:00	16	12	3	29	Q1	32
AluI	BfaI_MaeI	98	09:03:00	16	12	3	29	Q1	32
AvaI	TauI	100	12:54:00	17	4	1	31	Q1	32
AvaI	DdeI	100	13:28:00	17	7	1	31	Q1	32
CauII	AvaII	100	11:08:00	17	7	1	31	Q1	32
Hpy8I	BstUI_FnuDII	100	13:12:00	17	7	1	31	Q1	32
Asi256I_BspKT6I_ChaI_DpnI	NlaIV	89	14:33:00	12	7	12	21	Q1	33
Cac8I	FaiI	89	12:58:00	12	10	12	21	Q1	33
Hpy178III	NlaIV	91	13:53:00	13	19	10	23	Q1	33
Asi256I_BspKT6I_ChaI_DpnI	SetI	93	13:47:00	14	4	8	25	Q1	33
MseI	CviQI_RsaI	93	09:46:00	14	5	8	25	Q1	33
AgsI	AciI	93	12:27:00	14	6	8	25	Q1	33
MseI	HinfI	93	09:58:00	14	6	8	25	Q1	33
AciI	AgsI	93	13:20:00	14	7	8	25	Q1	33
MseI	DraII	93	11:44:00	14	9	8	25	Q1	33
MseI	BfaI_MaeI	93	08:20:00	14	11	8	25	Q1	33
BstUI_FnuDII	NlaIV	93	13:30:00	14	12	8	25	Q1	33
MseI	Asi256I_BspKT6I_ChaI_DpnI	93	12:10:00	14	12	8	25	Q1	33
SimI	AgsI	95	13:37:00	15	7	6	27	Q1	33
DdeI	SetI	95	13:20:00	15	9	6	27	Q1	33
CfoI_HhaI_HinP1I	AvaI	96	08:35:00	15.5	7	5	28	Q1	33
Asi256I_BspKT6I_ChaI_DpnI	Fnu4HI	96	13:23:00	15.5	8	5	28	Q1	33
ApoI	CfoI_HhaI_HinP1I	96	13:52:00	15.5	10	5	28	Q1	33
HpaII_MspI	SmlI	96	08:33:00	15.5	12	5	28	Q1	33
AcyI	CfoI_HhaI_HinP1I	97	13:28:00	16	7	4	29	Q1	33
BfaI_MaeI	HaeIII	97	13:16:00	16	8	4	29	Q1	33
BfaI_MaeI	Hpy188I	97	12:30:00	16	8	4	29	Q1	33
BstNI_EcoRII	CfoI_HhaI_HinP1I	97	13:22:00	16	8	4	29	Q1	33
AvaII	CfoI_HhaI_HinP1I	97	13:50:00	16	9	4	29	Q1	33
BfaI_MaeI	AluI	97	13:09:00	16	11	4	29	Q1	33
AluI	AciI	98	12:26:00	16.5	5	3	30	Q1	33
Fnu4HI	CviAII_NlaIII	98	11:04:00	16.5	5	3	30	Q1	33
DdeI	SduI	98	12:15:00	16.5	8	3	30	Q1	33
Fnu4HI	SimI	98	11:17:00	16.5	8	3	30	Q1	33
AluI	Hpy178III	98	12:30:00	16.5	14	3	30	Q1	33
Hpy178III	AluI	98	13:33:00	16.5	14	3	30	Q1	33
AcyI	Cac8I	99	13:03:00	17	3	2	31	Q1	33
Cac8I	AcyI	99	08:36:00	17	3	2	31	Q1	33
CviAII_NlaIII	BfaI_MaeI	99	10:45:00	17	4	2	31	Q1	33
TauI	HpyCH4IV_MaeII_TaiI	99	11:23:00	17	4	2	31	Q1	33
TauI	AvaI	99	09:31:00	17	5	2	31	Q1	33
AvaII	CauII	99	13:24:00	17	6	2	31	Q1	33
CauII	EsaBC3I_TaqI	99	10:00:00	17	7	2	31	Q1	33
Hpy188I	TauI	99	12:57:00	17	7	2	31	Q1	33
TauI	Hpy188I	99	13:12:00	17	7	2	31	Q1	33
AvaII	Fnu4HI	99	13:34:00	17	8	2	31	Q1	33
Cac8I	AvaI	99	08:25:00	17	8	2	31	Q1	33
Hpy188I	TseI	99	10:47:00	17	8	2	31	Q1	33
SimI	CauII	99	13:48:00	17	8	2	31	Q1	33
SimI	Hpy178III	99	12:46:00	17	8	2	31	Q1	33
SimI	HaeIII	99	14:11:00	17	9	2	31	Q1	33
DraII	Hpy188I	99	13:45:00	17	10	2	31	Q1	33
Hpy188I	Asi256I_BspKT6I_ChaI_DpnI	99	10:54:00	17	10	2	31	Q1	33
Hpy188I	DraII	99	11:01:00	17	11	2	31	Q1	33
Cac8I	LmnI	99	10:11:00	17	12	2	31	Q1	33
DraII	BstUI_FnuDII	99	13:08:00	17	12	2	31	Q1	33
DraII	Hpy178III	99	12:02:00	17	12	2	31	Q1	33
CauII	TseI	100	11:13:00	17.5	6	1	32	Q1	33
HpyCH4IV_MaeII_TaiI	AluI	100	13:22:00	17.5	6	1	32	Q1	33
HpyCH4IV_MaeII_TaiI	SimI	100	11:08:00	17.5	6	1	32	Q1	33
HpyCH4IV_MaeII_TaiI	SduI	100	11:37:00	17.5	8	1	32	Q1	33
SduI	HpyCH4IV_MaeII_TaiI	100	11:32:00	17.5	8	1	32	Q1	33
Hpy188I	NlaIV	88	13:01:00	12	16	13	21	Q1	34
AciI	Fnu4HI	94	13:42:00	15	6	7	27	Q1	34
Asi256I_BspKT6I_ChaI_DpnI	Cac8I	96	12:39:00	16	6	5	29	Q1	34
HpaII_MspI	CviQI_RsaI	96	08:45:00	16	6	5	29	Q1	34
SmlI	MseI	96	14:33:00	16	7	5	29	Q1	34
CfoI_HhaI_HinP1I	TseI	96	10:50:00	16	8	5	29	Q1	34
HpaII_MspI	HgiJII	96	06:20:00	16	8	5	29	Q1	34
CfoI_HhaI_HinP1I	BstNI_EcoRII	96	09:25:00	16	9	5	29	Q1	34
ApoI	MseI	96	14:10:00	16	10	5	29	Q1	34
CfoI_HhaI_HinP1I	ApoI	96	06:34:00	16	12	5	29	Q1	34
CfoI_HhaI_HinP1I	Asi256I_BspKT6I_ChaI_DpnI	96	11:53:00	16	12	5	29	Q1	34
HpaII_MspI	ApoI	96	07:22:00	16	13	5	29	Q1	34
Asi256I_BspKT6I_ChaI_DpnI	Hpy178III	96	13:14:00	16	14	5	29	Q1	34
BstUI_FnuDII	HpyCH4IV_MaeII_TaiI	98	09:58:00	17	1	3	31	Q1	34
BstUI_FnuDII	BstNI_EcoRII	98	08:02:00	17	5	3	31	Q1	34
BstUI_FnuDII	Hpy8I	98	11:35:00	17	5	3	31	Q1	34
DdeI	AciI	98	12:25:00	17	6	3	31	Q1	34
Hpy178III	HgiJII	98	09:20:00	17	6	3	31	Q1	34
Fnu4HI	AvaII	98	11:14:00	17	7	3	31	Q1	34
HaeIII	SimI	98	10:10:00	17	8	3	31	Q1	34
Fnu4HI	BfaI_MaeI	98	08:33:00	17	11	3	31	Q1	34
BstUI_FnuDII	DraII	98	11:30:00	17	12	3	31	Q1	34
LmnI	Cac8I	98	13:03:00	17	12	3	31	Q1	34
LmnI	CfoI_HhaI_HinP1I	98	13:10:00	17	12	3	31	Q1	34
Hpy8I	SimI	100	10:35:00	18	3	1	33	Q1	34
CauII	CviQI_RsaI	100	09:24:00	18	5	1	33	Q1	34
CviQI_RsaI	CauII	100	13:58:00	18	5	1	33	Q1	34
CviQI_RsaI	CviAII_NlaIII	100	11:08:00	18	5	1	33	Q1	34
HgiJII	AluI	100	13:37:00	18	5	1	33	Q1	34
HpyCH4IV_MaeII_TaiI	BstNI_EcoRII	100	08:20:00	18	5	1	33	Q1	34
HpyCH4IV_MaeII_TaiI	CviAII_NlaIII	100	10:10:00	18	5	1	33	Q1	34
HgiJII	TauI	100	12:17:00	18	6	1	33	Q1	34
CviQI_RsaI	Hpy188I	100	12:30:00	18	7	1	33	Q1	34
HgiJII	BstUI_FnuDII	100	12:27:00	18	7	1	33	Q1	34
HpyCH4IV_MaeII_TaiI	LmnI	100	09:34:00	18	8	1	33	Q1	34
CviRI_HpyCH4V	HaeIII	100	13:24:00	18	10	1	33	Q1	34
CviRI_HpyCH4V	Hpy188I	100	12:21:00	18	10	1	33	Q1	34
Hpy8I	Hpy178III	100	11:54:00	18	12	1	33	Q1	34
SduI	CviAII_NlaIII	100	11:32:00	18	12	1	33	Q1	34
CauII	SetI	77	12:46:00	7	9	24	11	Q1	35
MseI	NlaIV	79	13:09:00	8	15	22	13	Q1	35
CviQI_RsaI	NlaIV	80	14:35:00	8.5	6	21	14	Q1	35
HpaII_MspI	FaiI	82	13:04:00	9.5	8	19	16	Q1	35
AluI	NlaIV	82	14:08:00	9.5	16	19	16	Q1	35
HaeIII	FaiI	85	13:53:00	11	10	16	19	Q1	35
Fnu4HI	FaiI	86	13:14:00	11.5	8	15	20	Q1	35
Asi256I_BspKT6I_ChaI_DpnI	FaiI	90	13:24:00	13.5	6	11	24	Q1	35
HinfI	MseI	93	14:21:00	15	4	8	27	Q1	35
AcyI	MseI	93	14:18:00	15	5	8	27	Q1	35
MseI	AcyI	93	09:51:00	15	5	8	27	Q1	35
AciI	HpyCH4IV_MaeII_TaiI	94	11:13:00	15.5	5	7	28	Q1	35
AgsI	SimI	94	11:30:00	15.5	6	7	28	Q1	35
AgsI	Hpy8I	94	12:01:00	15.5	10	7	28	Q1	35
AgsI	Hpy178III	94	12:40:00	15.5	11	7	28	Q1	35
CfoI_HhaI_HinP1I	EsaBC3I_TaqI	95	09:53:00	16	10	6	29	Q1	35
LmnI	AgsI	95	13:07:00	16	10	6	29	Q1	35
ApoI	HpaII_MspI	95	15:01:00	16	11	6	29	Q1	35
BfaI_MaeI	CfoI_HhaI_HinP1I	95	12:58:00	16	14	6	29	Q1	35
Asi256I_BspKT6I_ChaI_DpnI	SduI	96	13:19:00	16.5	4	5	30	Q1	35
HgiJII	AgsI	96	13:23:00	16.5	5	5	30	Q1	35
Asi256I_BspKT6I_ChaI_DpnI	TauI	96	12:44:00	16.5	6	5	30	Q1	35
CfoI_HhaI_HinP1I	AcyI	96	06:29:00	16.5	6	5	30	Q1	35
Asi256I_BspKT6I_ChaI_DpnI	AluI	96	12:43:00	16.5	10	5	30	Q1	35
CfoI_HhaI_HinP1I	BfaI_MaeI	96	08:52:00	16.5	14	5	30	Q1	35
BstNI_EcoRII	BstUI_FnuDII	97	12:30:00	17	4	4	31	Q1	35
CviAII_NlaIII	CfoI_HhaI_HinP1I	97	13:47:00	17	7	4	31	Q1	35
CviQI_RsaI	AgsI	97	13:53:00	17	7	4	31	Q1	35
BfaI_MaeI	Fnu4HI	97	13:06:00	17	11	4	31	Q1	35
ScrFI	BseSI	98	05:35:00	17.5	2	3	32	Q1	35
DdeI	AvaI	98	10:41:00	17.5	5	3	32	Q1	35
BstUI_FnuDII	AciI	98	12:28:00	17.5	6	3	32	Q1	35
DdeI	Asi256I_BspKT6I_ChaI_DpnI	98	11:57:00	17.5	7	3	32	Q1	35
TseI	Hpy188I	98	12:53:00	17.5	7	3	32	Q1	35
DraII	NlaIV	98	12:01:00	17.5	8	3	32	Q1	35
HaeIII	EsaBC3I_TaqI	98	10:18:00	17.5	8	3	32	Q1	35
CviRI_HpyCH4V	MseI	98	13:52:00	17.5	9	3	32	Q1	35
Hpy178III	LmnI	98	09:47:00	17.5	9	3	32	Q1	35
LmnI	Hpy178III	98	12:00:00	17.5	9	3	32	Q1	35
BstUI_FnuDII	EsaBC3I_TaqI	98	11:18:00	17.5	10	3	32	Q1	35
HgiJII	CfoI_HhaI_HinP1I	98	12:53:00	17.5	10	3	32	Q1	35
Hpy178III	DraII	98	11:20:00	17.5	14	3	32	Q1	35
ScrFI	SmlI	98	08:11:00	17.5	14	3	32	Q1	35
SimI	Hpy8I	99	12:36:00	18	2	2	33	Q1	35
Cac8I	Hpy99I	99	07:04:00	18	4	2	33	Q1	35
CviAII_NlaIII	CviQI_RsaI	99	08:20:00	18	4	2	33	Q1	35
CviAII_NlaIII	HpyCH4IV_MaeII_TaiI	99	10:11:00	18	4	2	33	Q1	35
Hpy99I	Cac8I	99	13:40:00	18	4	2	33	Q1	35
TauI	BstNI_EcoRII	99	09:16:00	18	4	2	33	Q1	35
CviAII_NlaIII	BstNI_EcoRII	99	09:08:00	18	5	2	33	Q1	35
SimI	HpyCH4IV_MaeII_TaiI	99	12:30:00	18	5	2	33	Q1	35
TauI	HgiJII	99	09:07:00	18	5	2	33	Q1	35
Hpy188I	CviQI_RsaI	99	08:37:00	18	6	2	33	Q1	35
AvaII	Cac8I	99	13:15:00	18	7	2	33	Q1	35
Cac8I	AvaII	99	10:54:00	18	7	2	33	Q1	35
DraII	AluI	99	12:56:00	18	9	2	33	Q1	35
SimI	BstUI_FnuDII	99	13:07:00	18	9	2	33	Q1	35
TauI	AluI	99	13:00:00	18	9	2	33	Q1	35
AvaII	HaeIII	99	13:51:00	18	10	2	33	Q1	35
Cac8I	CviQI_RsaI	99	08:20:00	18	10	2	33	Q1	35
Cac8I	HinfI	99	09:02:00	18	10	2	33	Q1	35
CviAII_NlaIII	Hpy8I	99	11:44:00	18	10	2	33	Q1	35
TauI	BstUI_FnuDII	99	11:30:00	18	10	2	33	Q1	35
CviAII_NlaIII	SduI	99	13:28:00	18	11	2	33	Q1	35
DraII	TauI	99	13:07:00	18	11	2	33	Q1	35
Cac8I	DraII	99	11:18:00	18	12	2	33	Q1	35
DraII	Cac8I	99	13:08:00	18	12	2	33	Q1	35
Cac8I	ApoI	99	08:20:00	18	13	2	33	Q1	35
Hpy188I	LmnI	99	09:31:00	18	13	2	33	Q1	35
SmlI	BfaI_MaeI	100	09:10:00	18.5	4	1	34	Q1	35
HpyCH4IV_MaeII_TaiI	HinfI	100	09:34:00	18.5	6	1	34	Q1	35
SmlI	Cac8I	100	12:52:00	18.5	7	1	34	Q1	35
SmlI	HaeIII	100	13:50:00	18.5	8	1	34	Q1	35
Hpy8I	LmnI	100	10:46:00	18.5	10	1	34	Q1	35
ScrFI	FaiI	80	12:31:00	9	10	21	15	Q1	36
BstUI_FnuDII	FaiI	84	13:36:00	11	6	17	19	Q1	36
CfoI_HhaI_HinP1I	NlaIV	86	13:07:00	12	20	15	21	Q1	36
AvaII	NlaIV	90	12:41:00	14	7	11	25	Q1	36
AciI	CauII	94	13:35:00	16	9	7	29	Q1	36
AgsI	LmnI	94	11:31:00	16	10	7	29	Q1	36
HpaII_MspI	EsaBC3I_TaqI	94	10:29:00	16	10	7	29	Q1	36
ApoI	CauII	96	13:40:00	17	1	5	31	Q1	36
Asi256I_BspKT6I_ChaI_DpnI	HpyCH4IV_MaeII_TaiI	96	09:49:00	17	5	5	31	Q1	36
CfoI_HhaI_HinP1I	CviAII_NlaIII	96	09:14:00	17	6	5	31	Q1	36
Asi256I_BspKT6I_ChaI_DpnI	Hpy188I	96	12:00:00	17	7	5	31	Q1	36
CfoI_HhaI_HinP1I	AvaII	96	11:33:00	17	8	5	31	Q1	36
CfoI_HhaI_HinP1I	LmnI	96	10:48:00	17	11	5	31	Q1	36
AluI	HpyCH4IV_MaeII_TaiI	98	10:12:00	18	4	3	33	Q1	36
TseI	CauII	98	13:35:00	18	4	3	33	Q1	36
AluI	BstUI_FnuDII	98	12:35:00	18	6	3	33	Q1	36
BstUI_FnuDII	AluI	98	13:06:00	18	7	3	33	Q1	36
BstUI_FnuDII	SimI	98	12:09:00	18	8	3	33	Q1	36
BstUI_FnuDII	TauI	98	11:31:00	18	8	3	33	Q1	36
Fnu4HI	LmnI	98	10:03:00	18	8	3	33	Q1	36
HaeIII	CviRI_HpyCH4V	98	11:48:00	18	8	3	33	Q1	36
TseI	AciI	98	13:12:00	18	8	3	33	Q1	36
HaeIII	BstNI_EcoRII	98	07:32:00	18	9	3	33	Q1	36
LmnI	Fnu4HI	98	13:25:00	18	9	3	33	Q1	36
AluI	DdeI	98	12:58:00	18	10	3	33	Q1	36
DdeI	AluI	98	12:18:00	18	10	3	33	Q1	36
Hpy178III	Hpy8I	98	11:12:00	18	10	3	33	Q1	36
BstUI_FnuDII	ApoI	98	07:22:00	18	11	3	33	Q1	36
Hpy178III	DdeI	98	12:44:00	18	13	3	33	Q1	36
LmnI	Hpy188I	98	13:08:00	18	13	3	33	Q1	36
DdeI	Hpy178III	98	12:44:00	18	14	3	33	Q1	36
HgiJII	DdeI	100	13:12:00	19	3	1	35	Q1	36
AvaI	HpyCH4IV_MaeII_TaiI	100	11:19:00	19	4	1	35	Q1	36
CviRI_HpyCH4V	BfaI_MaeI	100	09:16:00	19	4	1	35	Q1	36
HpyCH4IV_MaeII_TaiI	AvaI	100	09:32:00	19	4	1	35	Q1	36
CfrI	Cac8I	100	13:34:00	19	6	1	35	Q1	36
CviRI_HpyCH4V	CviAII_NlaIII	100	10:12:00	19	6	1	35	Q1	36
PpuMI	ScrFI	100	14:30:00	19	6	1	35	Q1	36
SmaI_XmaI	HaeIII	100	14:28:00	19	6	1	35	Q1	36
CviRI_HpyCH4V	Cac8I	100	12:37:00	19	7	1	35	Q1	36
AvaI	Asi256I_BspKT6I_ChaI_DpnI	100	11:47:00	19	8	1	35	Q1	36
CauII	HinfI	100	10:18:00	19	8	1	35	Q1	36
CviRI_HpyCH4V	Hpy178III	100	12:58:00	19	8	1	35	Q1	36
Hpy8I	TseI	100	12:14:00	19	10	1	35	Q1	36
HpyCH4IV_MaeII_TaiI	DdeI	100	13:20:00	19	11	1	35	Q1	36
SduI	LmnI	100	11:33:00	19	11	1	35	Q1	36
Hpy8I	DdeI	100	13:08:00	19	13	1	35	Q1	36
AgsI	FaiI	87	13:09:00	13	8	14	23	Q1	37
MseI	AvaI	93	11:12:00	16	6	8	29	Q1	37
MseI	TseI	93	11:11:00	16	8	8	29	Q1	37
MseI	BstNI_EcoRII	93	11:13:00	16	9	8	29	Q1	37
MseI	CviAII_NlaIII	93	11:04:00	16	11	8	29	Q1	37
AciI	Hpy8I	94	11:32:00	16.5	4	7	30	Q1	37
AciI	AluI	94	12:34:00	16.5	5	7	30	Q1	37
AgsI	DraII	94	11:13:00	16.5	8	7	30	Q1	37
TauI	AgsI	95	13:27:00	17	7	6	31	Q1	37
CviQI_RsaI	AciI	96	11:49:00	17.5	5	5	32	Q1	37
CfoI_HhaI_HinP1I	CviQI_RsaI	96	09:14:00	17.5	8	5	32	Q1	37
HinfI	HpaII_MspI	96	15:09:00	17.5	10	5	32	Q1	37
HpaII_MspI	HinfI	96	08:31:00	17.5	10	5	32	Q1	37
BfaI_MaeI	CviAII_NlaIII	97	09:50:00	18	2	4	33	Q1	37
BstNI_EcoRII	TauI	97	12:30:00	18	2	4	33	Q1	37
BfaI_MaeI	Asi256I_BspKT6I_ChaI_DpnI	97	11:34:00	18	6	4	33	Q1	37
BfaI_MaeI	SduI	97	13:53:00	18	8	4	33	Q1	37
BstNI_EcoRII	HaeIII	97	13:43:00	18	8	4	33	Q1	37
Fnu4HI	AvaI	98	10:37:00	18.5	4	3	34	Q1	37
BstUI_FnuDII	HgiJII	98	07:04:00	18.5	6	3	34	Q1	37
LmnI	HpyCH4IV_MaeII_TaiI	98	11:29:00	18.5	6	3	34	Q1	37
AluI	TauI	98	12:43:00	18.5	7	3	34	Q1	37
AluI	DraII	98	11:13:00	18.5	8	3	34	Q1	37
Fnu4HI	CviQI_RsaI	98	09:13:00	18.5	8	3	34	Q1	37
HaeIII	ApoI	98	08:23:00	18.5	8	3	34	Q1	37
HaeIII	AvaII	98	10:40:00	18.5	9	3	34	Q1	37
Hpy178III	EsaBC3I_TaqI	98	11:07:00	18.5	11	3	34	Q1	37
Cac8I	SmlI	99	09:23:00	19	4	2	35	Q1	37
AcyI	Fnu4HI	99	14:00:00	19	5	2	35	Q1	37
BseSI	HpaII_MspI	99	14:35:00	19	5	2	35	Q1	37
Cac8I	CfrI	99	08:42:00	19	5	2	35	Q1	37
CviAII_NlaIII	CviRI_HpyCH4V	99	10:00:00	19	5	2	35	Q1	37
Cac8I	CviRI_HpyCH4V	99	09:43:00	19	6	2	35	Q1	37
Cfr10I	HpaII_MspI	99	14:30:00	19	6	2	35	Q1	37
Hpy188I	BstNI_EcoRII	99	08:27:00	19	6	2	35	Q1	37
TauI	LmnI	99	11:34:00	19	6	2	35	Q1	37
AcyI	Hpy178III	99	13:20:00	19	7	2	35	Q1	37
AcyI	NlaIV	99	14:08:00	19	7	2	35	Q1	37
DraII	DdeI	99	13:20:00	19	7	2	35	Q1	37
PpuMI	HpaII_MspI	99	15:00:00	19	7	2	35	Q1	37
SimI	DdeI	99	12:54:00	19	8	2	35	Q1	37
AvaII	Hpy178III	99	12:46:00	19	9	2	35	Q1	37
Hpy188I	CviRI_HpyCH4V	99	10:17:00	19	9	2	35	Q1	37
Hpy188I	HinfI	99	09:24:00	19	9	2	35	Q1	37
SimI	Asi256I_BspKT6I_ChaI_DpnI	99	12:38:00	19	9	2	35	Q1	37
Cac8I	BstNI_EcoRII	99	08:48:00	19	10	2	35	Q1	37
DraII	HaeIII	99	13:09:00	19	10	2	35	Q1	37
Hpy188I	SimI	99	10:13:00	19	10	2	35	Q1	37
SimI	Hpy188I	99	13:29:00	19	10	2	35	Q1	37
CauII	HpaII_MspI	99	10:15:00	19	11	2	35	Q1	37
TauI	BfaI_MaeI	99	09:50:00	19	11	2	35	Q1	37
TauI	DraII	99	11:13:00	19	11	2	35	Q1	37
AvaI	HpaII_MspI	99	14:17:00	19	14	2	35	Q1	37
Hpy188I	ApoI	99	07:52:00	19	15	2	35	Q1	37
CviRI_HpyCH4V	DdeI	100	12:40:00	19.5	5	1	36	Q1	37
HpyCH4IV_MaeII_TaiI	DraII	100	11:07:00	19.5	5	1	36	Q1	37
AvaI	Hpy188I	100	13:55:00	19.5	7	1	36	Q1	37
CviRI_HpyCH4V	Fnu4HI	100	12:30:00	19.5	7	1	36	Q1	37
SduI	HinfI	100	10:41:00	19.5	7	1	36	Q1	37
SmlI	Hpy188I	100	12:40:00	19.5	7	1	36	Q1	37
AvaI	ApoI	100	07:09:00	19.5	8	1	36	Q1	37
TseI	NlaIV	82	14:47:00	11	11	19	19	Q1	38
AvaI	NlaIV	92	13:48:00	16	12	9	29	Q1	38
BseSI	MseI	94	14:39:00	17	4	7	31	Q1	38
AgsI	TauI	94	12:45:00	17	6	7	31	Q1	38
AciI	CviAII_NlaIII	94	12:08:00	17	10	7	31	Q1	38
Asi256I_BspKT6I_ChaI_DpnI	CfoI_HhaI_HinP1I	94	13:30:00	17	10	7	31	Q1	38
CfoI_HhaI_HinP1I	HgiJII	96	08:43:00	18	8	5	33	Q1	38
AvaI	AgsI	96	14:14:00	18	9	5	33	Q1	38
DdeI	HgiJII	98	09:54:00	19	1	3	35	Q1	38
Fnu4HI	AcyI	98	09:09:00	19	4	3	35	Q1	38
LmnI	TauI	98	13:19:00	19	4	3	35	Q1	38
DdeI	DraII	98	11:45:00	19	6	3	35	Q1	38
HaeIII	SmlI	98	09:17:00	19	6	3	35	Q1	38
Hpy99I	NlaIV	98	14:03:00	19	6	3	35	Q1	38
TseI	BstUI_FnuDII	98	13:06:00	19	7	3	35	Q1	38
TseI	Hpy8I	98	12:24:00	19	7	3	35	Q1	38
BstUI_FnuDII	TseI	98	12:01:00	19	8	3	35	Q1	38
Hpy178III	AvaII	98	11:40:00	19	8	3	35	Q1	38
Hpy178III	BstNI_EcoRII	98	08:52:00	19	8	3	35	Q1	38
DdeI	LmnI	98	10:59:00	19	9	3	35	Q1	38
LmnI	DdeI	98	13:23:00	19	9	3	35	Q1	38
LmnI	SduI	98	11:11:00	19	9	3	35	Q1	38
AcyI	HpaII_MspI	98	14:19:00	19	10	3	35	Q1	38
BseSI	Hpy178III	100	13:07:00	20	3	1	37	Q1	38
BseSI	Cac8I	100	13:33:00	20	4	1	37	Q1	38
CfrI	Hpy188I	100	13:26:00	20	5	1	37	Q1	38
SduI	AcyI	100	09:10:00	20	5	1	37	Q1	38
CviQI_RsaI	HaeIII	100	14:03:00	20	7	1	37	Q1	38
AvaI	CviAII_NlaIII	100	11:17:00	20	8	1	37	Q1	38
Hpy8I	CviRI_HpyCH4V	100	11:18:00	20	8	1	37	Q1	38
SduI	SimI	100	10:41:00	20	9	1	37	Q1	38
SmlI	BstUI_FnuDII	100	12:38:00	20	9	1	37	Q1	38
SduI	ApoI	100	08:15:00	20	10	1	37	Q1	38
SduI	DraII	100	10:41:00	20	13	1	37	Q1	38
AgsI	NlaIV	79	13:38:00	10	13	22	17	Q1	39
BstNI_EcoRII	MseI	92	14:46:00	16.5	8	9	30	Q1	39
MseI	BseSI	93	07:22:00	17	3	8	31	Q1	39
MseI	SmlI	93	10:57:00	17	6	8	31	Q1	39
AgsI	HgiJII	94	11:38:00	17.5	3	7	32	Q1	39
AciI	DdeI	94	12:53:00	17.5	5	7	32	Q1	39
HinfI	NlaIV	95	14:31:00	18	8	6	33	Q1	39
HpyCH4IV_MaeII_TaiI	SetI	95	13:00:00	18	10	6	33	Q1	39
Asi256I_BspKT6I_ChaI_DpnI	DdeI	96	13:17:00	18.5	5	5	34	Q1	39
BstNI_EcoRII	CviAII_NlaIII	97	11:33:00	19	3	4	35	Q1	39
BstNI_EcoRII	Hpy188I	97	13:44:00	19	4	4	35	Q1	39
BstNI_EcoRII	Hpy178III	97	13:49:00	19	7	4	35	Q1	39
HinfI	Hpy188I	97	13:53:00	19	7	4	35	Q1	39
BstNI_EcoRII	Cac8I	97	13:23:00	19	8	4	35	Q1	39
HinfI	Cac8I	97	13:14:00	19	8	4	35	Q1	39
BfaI_MaeI	ApoI	97	08:10:00	19	14	4	35	Q1	39
ScrFI	PpuMI	98	05:48:00	19.5	4	3	36	Q1	39
Hpy178III	AcyI	98	08:15:00	19.5	6	3	36	Q1	39
DdeI	SimI	98	10:58:00	19.5	7	3	36	Q1	39
Hpy178III	CviRI_HpyCH4V	98	11:07:00	19.5	7	3	36	Q1	39
CdiI	HpaII_MspI	98	15:09:00	19.5	9	3	36	Q1	39
HaeIII	DraII	98	09:44:00	19.5	9	3	36	Q1	39
Hpy178III	TseI	98	11:45:00	19.5	9	3	36	Q1	39
TseI	Hpy178III	98	12:37:00	19.5	9	3	36	Q1	39
Cac8I	BseSI	99	06:34:00	20	3	2	37	Q1	39
AcyI	DdeI	99	13:55:00	20	4	2	37	Q1	39
AcyI	SduI	99	12:49:00	20	4	2	37	Q1	39
AvaII	BstUI_FnuDII	99	12:44:00	20	4	2	37	Q1	39
DraII	HpyCH4IV_MaeII_TaiI	99	11:07:00	20	4	2	37	Q1	39
Hpy188I	CfrI	99	09:21:00	20	4	2	37	Q1	39
Hpy188I	AvaI	99	10:15:00	20	5	2	37	Q1	39
Hpy99I	Hpy178III	99	12:23:00	20	5	2	37	Q1	39
CviAII_NlaIII	Asi256I_BspKT6I_ChaI_DpnI	99	12:03:00	20	6	2	37	Q1	39
CviAII_NlaIII	AvaI	99	10:07:00	20	7	2	37	Q1	39
Hpy188I	SmlI	99	08:58:00	20	7	2	37	Q1	39
AcyI	HaeIII	99	14:19:00	20	8	2	37	Q1	39
CdiI	ScrFI	99	14:40:00	20	8	2	37	Q1	39
CviAII_NlaIII	SimI	99	12:19:00	20	8	2	37	Q1	39
SimI	CviAII_NlaIII	99	12:09:00	20	8	2	37	Q1	39
Hpy188I	EsaBC3I_TaqI	99	08:20:00	20	9	2	37	Q1	39
SimI	TauI	99	13:09:00	20	9	2	37	Q1	39
TauI	SimI	99	11:07:00	20	9	2	37	Q1	39
BseSI	ApoI	100	08:20:00	20.5	5	1	38	Q1	39
CviQI_RsaI	BstUI_FnuDII	100	12:26:00	20.5	6	1	38	Q1	39
AvaI	SduI	100	11:52:00	20.5	7	1	38	Q1	39
HgiJII	HpyCH4IV_MaeII_TaiI	100	11:37:00	20.5	7	1	38	Q1	39
HpyCH4IV_MaeII_TaiI	HgiJII	100	08:59:00	20.5	7	1	38	Q1	39
SduI	AvaI	100	10:40:00	20.5	7	1	38	Q1	39
CauII	BstNI_EcoRII	100	07:12:00	20.5	8	1	38	Q1	39
HgiJII	Fnu4HI	100	13:30:00	20.5	8	1	38	Q1	39
CfrI	Hpy178III	100	13:00:00	20.5	9	1	38	Q1	39
SmlI	Fnu4HI	100	13:31:00	20.5	9	1	38	Q1	39
HpyCH4IV_MaeII_TaiI	AgsI	100	12:47:00	20.5	10	1	38	Q1	39
CviRI_HpyCH4V	NlaIV	78	13:36:00	10	11	23	17	Q1	40
AciI	FaiI	88	13:33:00	15	7	13	27	Q1	40
AciI	SetI	88	13:22:00	15	7	13	27	Q1	40
AciI	CviQI_RsaI	94	10:20:00	18	3	7	33	Q1	40
AgsI	CviQI_RsaI	94	09:43:00	18	5	7	33	Q1	40
BfaI_MaeI	AciI	96	12:45:00	19	8	5	35	Q1	40
HpaII_MspI	AcyI	96	07:41:00	19	8	5	35	Q1	40
CfoI_HhaI_HinP1I	HinfI	96	10:36:00	19	11	5	35	Q1	40
HpaII_MspI	AvaI	96	06:56:00	19	11	5	35	Q1	40
ApoI	BfaI_MaeI	96	08:10:00	19	12	5	35	Q1	40
AluI	HgiJII	98	09:04:00	20	3	3	37	Q1	40
DdeI	CviRI_HpyCH4V	98	11:02:00	20	3	3	37	Q1	40
Hpy178III	Hpy99I	98	07:36:00	20	3	3	37	Q1	40
HaeIII	HinfI	98	08:46:00	20	4	3	37	Q1	40
HaeIII	SmaI_XmaI	98	04:00:00	20	4	3	37	Q1	40
SmaI_XmaI	CfoI_HhaI_HinP1I	98	13:57:00	20	4	3	37	Q1	40
Fnu4HI	CviRI_HpyCH4V	98	09:37:00	20	5	3	37	Q1	40
HaeIII	CviQI_RsaI	98	09:10:00	20	5	3	37	Q1	40
LmnI	Hpy8I	98	12:12:00	20	6	3	37	Q1	40
HaeIII	AcyI	98	09:37:00	20	7	3	37	Q1	40
AluI	ApoI	98	05:49:00	20	9	3	37	Q1	40
DdeI	HpyCH4IV_MaeII_TaiI	98	11:00:00	20	9	3	37	Q1	40
LmnI	Asi256I_BspKT6I_ChaI_DpnI	98	12:50:00	20	9	3	37	Q1	40
CviRI_HpyCH4V	AgsI	98	12:34:00	20	10	3	37	Q1	40
DdeI	Hpy8I	98	12:05:00	20	11	3	37	Q1	40
HaeII	Hpy178III	100	13:23:00	21	5	1	39	Q1	40
HgiJII	Hpy188I	100	13:45:00	21	5	1	39	Q1	40
CfrI	CfoI_HhaI_HinP1I	100	13:48:00	21	6	1	39	Q1	40
CfrI	CviAII_NlaIII	100	12:05:00	21	7	1	39	Q1	40
CviRI_HpyCH4V	Hpy8I	100	11:49:00	21	7	1	39	Q1	40
SmaI_XmaI	Hpy178III	100	13:44:00	21	7	1	39	Q1	40
Hpy8I	HpyCH4IV_MaeII_TaiI	100	10:42:00	21	9	1	39	Q1	40
HpyCH4IV_MaeII_TaiI	Hpy8I	100	10:31:00	21	9	1	39	Q1	40
NspI	Hpy188I	100	13:27:00	21	9	1	39	Q1	40
SmlI	CfoI_HhaI_HinP1I	100	13:52:00	21	11	1	39	Q1	40
Fnu4HI	SetI	79	13:24:00	11	8	22	19	Q1	41
Hpy8I	SetI	81	13:22:00	12	10	20	21	Q1	41
AgsI	SetI	81	13:20:00	12	13	20	21	Q1	41
MseI	ApoI	93	06:15:00	18	13	8	33	Q1	41
AciI	BstUI_FnuDII	94	11:47:00	18.5	5	7	34	Q1	41
AgsI	AvaI	94	11:25:00	18.5	7	7	34	Q1	41
AcyI	AgsI	95	13:15:00	19	3	6	35	Q1	41
AvaII	AgsI	95	13:18:00	19	8	6	35	Q1	41
HinfI	CfoI_HhaI_HinP1I	95	14:10:00	19	10	6	35	Q1	41
Asi256I_BspKT6I_ChaI_DpnI	BfaI_MaeI	96	08:18:00	19.5	5	5	36	Q1	41
Fnu4HI	EsaBC3I_TaqI	96	10:31:00	19.5	8	5	36	Q1	41
BstNI_EcoRII	HpyCH4IV_MaeII_TaiI	97	10:56:00	20	2	4	37	Q1	41
HinfI	HaeIII	97	13:53:00	20	3	4	37	Q1	41
HinfI	CauII	97	14:22:00	20	5	4	37	Q1	41
XhoII	HpaII_MspI	97	15:19:00	20	7	4	37	Q1	41
BstUI_FnuDII	AvaII	98	10:30:00	20.5	3	3	38	Q1	41
Hpy99I	HpaII_MspI	98	15:01:00	20.5	5	3	38	Q1	41
AcyI	Hpy188I	99	13:17:00	21	3	2	39	Q1	41
Hpy188I	AcyI	99	07:52:00	21	3	2	39	Q1	41
Hpy188I	HgiJII	99	07:35:00	21	4	2	39	Q1	41
CviAII_NlaIII	CfrI	99	10:00:00	21	5	2	39	Q1	41
Hpy99I	Fnu4HI	99	13:44:00	21	5	2	39	Q1	41
AvaII	CviAII_NlaIII	99	11:19:00	21	6	2	39	Q1	41
AvaII	Hpy8I	99	12:36:00	21	6	2	39	Q1	41
CviAII_NlaIII	AvaII	99	11:47:00	21	6	2	39	Q1	41
SmlI	AgsI	99	14:01:00	21	6	2	39	Q1	41
Hpy99I	CfoI_HhaI_HinP1I	99	13:45:00	21	7	2	39	Q1	41
DraII	Asi256I_BspKT6I_ChaI_DpnI	99	12:07:00	21	8	2	39	Q1	41
Hpy188I	NspI	99	06:37:00	21	8	2	39	Q1	41
SimI	SduI	99	11:17:00	21	8	2	39	Q1	41
CviAII_NlaIII	DraII	99	12:26:00	21	9	2	39	Q1	41
DraII	CviAII_NlaIII	99	11:08:00	21	9	2	39	Q1	41
AcyI	ScrFI	99	14:21:00	21	10	2	39	Q1	41
SimI	BfaI_MaeI	99	10:15:00	21	10	2	39	Q1	41
DraII	Fnu4HI	99	13:44:00	21	11	2	39	Q1	41
DraII	SduI	99	11:40:00	21	12	2	39	Q1	41
CviAII_NlaIII	LmnI	99	11:03:00	21	14	2	39	Q1	41
HaeII	CviAII_NlaIII	100	11:35:00	21.5	3	1	40	Q1	41
AvaI	AluI	100	12:18:00	21.5	5	1	40	Q1	41
CviQI_RsaI	SduI	100	12:30:00	21.5	7	1	40	Q1	41
CviRI_HpyCH4V	AluI	100	12:52:00	21.5	7	1	40	Q1	41
HpyCH4IV_MaeII_TaiI	AvaII	100	11:18:00	21.5	7	1	40	Q1	41
PpuMI	Cac8I	100	13:27:00	21.5	7	1	40	Q1	41
SduI	CviQI_RsaI	100	08:33:00	21.5	7	1	40	Q1	41
CviRI_HpyCH4V	BstUI_FnuDII	100	12:56:00	21.5	8	1	40	Q1	41
Hpy8I	AvaII	100	11:10:00	21.5	8	1	40	Q1	41
NspI	ScrFI	100	14:43:00	21.5	9	1	40	Q1	41
Hpy8I	AluI	100	13:36:00	21.5	11	1	40	Q1	41
Hpy8I	Asi256I_BspKT6I_ChaI_DpnI	100	12:49:00	21.5	11	1	40	Q1	41
AciI	TseI	94	11:54:00	19	7	7	35	Q1	42
AgsI	AvaII	94	11:04:00	19	7	7	35	Q1	42
AgsI	Asi256I_BspKT6I_ChaI_DpnI	94	12:19:00	19	10	7	35	Q1	42
HpaII_MspI	BseSI	96	04:27:00	20	2	5	37	Q1	42
StyI	MseI	96	14:22:00	20	3	5	37	Q1	42
HpaII_MspI	PpuMI	96	06:28:00	20	4	5	37	Q1	42
HpaII_MspI	XhoII	96	05:35:00	20	6	5	37	Q1	42
ApoI	HaeIII	96	14:01:00	20	7	5	37	Q1	42
CviAII_NlaIII	AgsI	96	12:47:00	20	8	5	37	Q1	42
SduI	AciI	96	12:26:00	20	10	5	37	Q1	42
BstUI_FnuDII	CviQI_RsaI	98	09:56:00	21	4	3	39	Q1	42
AluI	EsaBC3I_TaqI	98	10:26:00	21	7	3	39	Q1	42
TseI	BfaI_MaeI	98	10:15:00	21	7	3	39	Q1	42
Fnu4HI	DraII	98	11:13:00	21	9	3	39	Q1	42
BseSI	CviAII_NlaIII	100	11:53:00	22	4	1	41	Q1	42
BseSI	HaeIII	100	13:43:00	22	4	1	41	Q1	42
CfrI	HaeIII	100	13:50:00	22	5	1	41	Q1	42
CviRI_HpyCH4V	TauI	100	13:00:00	22	5	1	41	Q1	42
Hpy8I	TauI	100	12:37:00	22	5	1	41	Q1	42
HgiJII	CviAII_NlaIII	100	11:58:00	22	6	1	41	Q1	42
Cfr10I	ScrFI	100	14:28:00	22	7	1	41	Q1	42
CviQI_RsaI	DdeI	100	12:50:00	22	8	1	41	Q1	42
SduI	BstNI_EcoRII	100	08:08:00	22	8	1	41	Q1	42
AvaI	CauII	100	11:18:00	22	9	1	41	Q1	42
CauII	AvaI	100	05:30:00	22	9	1	41	Q1	42
MseI	CviRI_HpyCH4V	93	10:06:00	19	8	8	35	Q1	43
AciI	BfaI_MaeI	94	10:46:00	19.5	9	7	36	Q1	43
Hpy8I	FaiI	94	13:20:00	19.5	11	7	36	Q1	43
HpaII_MspI	CdiI	95	06:15:00	20	6	6	37	Q1	43
CfoI_HhaI_HinP1I	SmaI_XmaI	96	04:34:00	20.5	2	5	38	Q1	43
Asi256I_BspKT6I_ChaI_DpnI	AvaI	96	09:19:00	20.5	4	5	38	Q1	43
ApoI	SimI	96	11:54:00	20.5	5	5	38	Q1	43
BfaI_MaeI	CviRI_HpyCH4V	97	10:10:00	21	1	4	39	Q1	43
BfaI_MaeI	SmlI	97	10:43:00	21	1	4	39	Q1	43
BfaI_MaeI	Hpy8I	97	11:40:00	21	6	4	39	Q1	43
ScrFI	CdiI	97	05:54:00	21	6	4	39	Q1	43
Nb.BsrDI	HpaII_MspI	97	14:54:00	21	8	4	39	Q1	43
BfaI_MaeI	SimI	97	11:44:00	21	9	4	39	Q1	43
BfaI_MaeI	TauI	97	13:23:00	21	10	4	39	Q1	43
SduI	EsaBC3I_TaqI	97	10:41:00	21	10	4	39	Q1	43
Hpy178III	BseSI	98	07:47:00	21.5	1	3	40	Q1	43
DdeI	AcyI	98	08:44:00	21.5	3	3	40	Q1	43
Fnu4HI	Hpy99I	98	07:13:00	21.5	4	3	40	Q1	43
Fnu4HI	HgiJII	98	09:07:00	21.5	5	3	40	Q1	43
Fnu4HI	SmlI	98	09:24:00	21.5	7	3	40	Q1	43
Hpy178III	CfrI	98	08:20:00	21.5	7	3	40	Q1	43
Cfr10I	CfoI_HhaI_HinP1I	98	13:47:00	21.5	10	3	40	Q1	43
LmnI	CviAII_NlaIII	98	11:07:00	21.5	14	3	40	Q1	43
Hpy188I	Hpy99I	99	06:35:00	22	1	2	41	Q1	43
Hpy99I	Hpy188I	99	13:31:00	22	1	2	41	Q1	43
CviAII_NlaIII	HaeII	99	08:31:00	22	2	2	41	Q1	43
CviAII_NlaIII	BseSI	99	07:38:00	22	3	2	41	Q1	43
CviAII_NlaIII	Hpy99I	99	07:48:00	22	3	2	41	Q1	43
Hpy99I	CviAII_NlaIII	99	12:01:00	22	3	2	41	Q1	43
TauI	CviRI_HpyCH4V	99	11:42:00	22	4	2	41	Q1	43
Hpy99I	BfaI_MaeI	99	10:51:00	22	5	2	41	Q1	43
TauI	Hpy8I	99	12:28:00	22	5	2	41	Q1	43
AvaII	HpyCH4IV_MaeII_TaiI	99	11:00:00	22	6	2	41	Q1	43
Cac8I	PpuMI	99	06:14:00	22	6	2	41	Q1	43
Hpy99I	HaeIII	99	14:32:00	22	6	2	41	Q1	43
StyI	HpaII_MspI	99	15:00:00	22	7	2	41	Q1	43
CfrI	HpaII_MspI	99	14:49:00	22	8	2	41	Q1	43
Hpy188I	AvaII	99	09:56:00	22	8	2	41	Q1	43
NspI	HpaII_MspI	99	15:14:00	22	8	2	41	Q1	43
SimI	AciI	99	13:30:00	22	8	2	41	Q1	43
TauI	TseI	99	11:49:00	22	8	2	41	Q1	43
AvaII	Hpy188I	99	13:40:00	22	9	2	41	Q1	43
TauI	AciI	99	11:54:00	22	9	2	41	Q1	43
CviAII_NlaIII	Hpy178III	99	13:15:00	22	11	2	41	Q1	43
CfrI	ApoI	100	08:27:00	22.5	4	1	42	Q1	43
HgiJII	ApoI	100	08:01:00	22.5	6	1	42	Q1	43
CviRI_HpyCH4V	AciI	100	12:20:00	22.5	7	1	42	Q1	43
Cfr10I	Fnu4HI	100	14:13:00	22.5	8	1	42	Q1	43
CviRI_HpyCH4V	LmnI	100	09:06:00	22.5	8	1	42	Q1	43
SduI	TseI	100	11:34:00	22.5	8	1	42	Q1	43
HgiJII	BfaI_MaeI	100	10:00:00	22.5	9	1	42	Q1	43
SmlI	Hpy178III	100	13:08:00	22.5	12	1	42	Q1	43
CviQI_RsaI	Hpy178III	100	12:14:00	22.5	17	1	42	Q1	43
AluI	SetI	88	12:51:00	17	5	13	31	Q1	44
AgsI	CviAII_NlaIII	94	10:08:00	20	7	7	37	Q1	44
HpaII_MspI	Cfr10I	96	05:26:00	21	2	5	39	Q1	44
HpaII_MspI	Hpy99I	96	06:12:00	21	3	5	39	Q1	44
CfoI_HhaI_HinP1I	CfrI	96	07:57:00	21	4	5	39	Q1	44
Asi256I_BspKT6I_ChaI_DpnI	LmnI	96	09:41:00	21	6	5	39	Q1	44
Asi256I_BspKT6I_ChaI_DpnI	SimI	96	11:15:00	21	6	5	39	Q1	44
HpaII_MspI	Nb.BsrDI	96	05:59:00	21	7	5	39	Q1	44
ApoI	BstUI_FnuDII	96	13:22:00	21	10	5	39	Q1	44
ApoI	Cac8I	96	12:44:00	21	10	5	39	Q1	44
AluI	AvaI	98	09:05:00	22	5	3	41	Q1	44
BstUI_FnuDII	CviRI_HpyCH4V	98	10:14:00	22	6	3	41	Q1	44
Nb.BsrDI	ScrFI	98	14:17:00	22	6	3	41	Q1	44
ScrFI	Nb.BsrDI	98	05:09:00	22	6	3	41	Q1	44
BstUI_FnuDII	SmlI	98	10:06:00	22	7	3	41	Q1	44
ScrFI	TfiI	98	03:43:00	22	7	3	41	Q1	44
SphI	HpaII_MspI	98	15:18:00	22	7	3	41	Q1	44
TfiI	ScrFI	98	14:54:00	22	7	3	41	Q1	44
AluI	LmnI	98	10:29:00	22	8	3	41	Q1	44
LmnI	AluI	98	12:41:00	22	8	3	41	Q1	44
LmnI	BfaI_MaeI	98	10:03:00	22	8	3	41	Q1	44
AluI	Hpy8I	98	12:18:00	22	9	3	41	Q1	44
BseSI	Fnu4HI	100	13:46:00	23	5	1	43	Q1	44
Cfr10I	Cac8I	100	13:06:00	23	5	1	43	Q1	44
CviQI_RsaI	TauI	100	12:43:00	23	6	1	43	Q1	44
CviRI_HpyCH4V	HgiJII	100	09:18:00	23	6	1	43	Q1	44
CviRI_HpyCH4V	HpyCH4IV_MaeII_TaiI	100	10:09:00	23	6	1	43	Q1	44
HgiJII	Asi256I_BspKT6I_ChaI_DpnI	100	13:02:00	23	6	1	43	Q1	44
HgiJII	CviRI_HpyCH4V	100	11:06:00	23	6	1	43	Q1	44
HpyCH4IV_MaeII_TaiI	CviRI_HpyCH4V	100	11:18:00	23	6	1	43	Q1	44
SmlI	TauI	100	12:45:00	23	6	1	43	Q1	44
CviQI_RsaI	Hpy8I	100	12:00:00	23	7	1	43	Q1	44
CviRI_HpyCH4V	SduI	100	11:40:00	23	7	1	43	Q1	44
SduI	CviRI_HpyCH4V	100	10:43:00	23	7	1	43	Q1	44
Hpy8I	BstNI_EcoRII	100	08:16:00	23	8	1	43	Q1	44
SmlI	Asi256I_BspKT6I_ChaI_DpnI	100	11:48:00	23	8	1	43	Q1	44
Hpy8I	ApoI	100	08:54:00	23	15	1	43	Q1	44
CviRI_HpyCH4V	FaiI	92	13:20:00	19.5	5	9	36	Q1	45
Asi256I_BspKT6I_ChaI_DpnI	AgsI	93	12:40:00	20	9	8	37	Q1	45
AgsI	AcyI	94	09:44:00	20.5	2	7	38	Q1	45
CdiI	MseI	95	14:20:00	21	9	6	39	Q1	45
ApoI	AvaI	96	09:30:00	21.5	3	5	40	Q1	45
BseSI	AgsI	96	14:18:00	21.5	5	5	40	Q1	45
CfoI_HhaI_HinP1I	Hpy99I	96	06:11:00	21.5	5	5	40	Q1	45
ApoI	SduI	96	13:25:00	21.5	6	5	40	Q1	45
DdeI	EsaBC3I_TaqI	96	10:45:00	21.5	7	5	40	Q1	45
HpaII_MspI	CauII	96	07:02:00	21.5	7	5	40	Q1	45
BfaI_MaeI	Hpy99I	97	07:30:00	22	2	4	41	Q1	45
CfrI	MseI	97	14:31:00	22	3	4	41	Q1	45
HinfI	SduI	97	14:05:00	22	4	4	41	Q1	45
BstNI_EcoRII	CauII	97	13:09:00	22	5	4	41	Q1	45
BfaI_MaeI	TseI	97	11:57:00	22	6	4	41	Q1	45
BfaI_MaeI	LmnI	97	11:07:00	22	8	4	41	Q1	45
HaeIII	CfrI	98	05:38:00	22.5	3	3	42	Q1	45
BseSI	CfoI_HhaI_HinP1I	98	13:22:00	22.5	5	3	42	Q1	45
ScrFI	Cfr10I	98	06:48:00	22.5	5	3	42	Q1	45
DdeI	TseI	98	11:48:00	22.5	6	3	42	Q1	45
TseI	DdeI	98	12:42:00	22.5	6	3	42	Q1	45
ScrFI	NspI	98	05:18:00	22.5	7	3	42	Q1	45
BetI	CfoI_HhaI_HinP1I	98	14:01:00	22.5	9	3	42	Q1	45
ScrFI	AcyI	98	07:07:00	22.5	9	3	42	Q1	45
Hpy178III	CviAII_NlaIII	98	09:46:00	22.5	10	3	42	Q1	45
AcyI	CviAII_NlaIII	99	11:32:00	23	2	2	43	Q1	45
CviAII_NlaIII	AcyI	99	08:44:00	23	2	2	43	Q1	45
Cac8I	Cfr10I	99	08:11:00	23	4	2	43	Q1	45
ClaI	HpaII_MspI	99	15:27:00	23	5	2	43	Q1	45
CviAII_NlaIII	HgiJII	99	09:55:00	23	5	2	43	Q1	45
HindII	HpaII_MspI	99	15:05:00	23	5	2	43	Q1	45
TauI	CviQI_RsaI	99	09:08:00	23	5	2	43	Q1	45
CdiI	Hpy188I	99	13:30:00	23	6	2	43	Q1	45
Hpy99I	ScrFI	99	14:47:00	23	6	2	43	Q1	45
TauI	SmlI	99	10:07:00	23	6	2	43	Q1	45
CviAII_NlaIII	EsaBC3I_TaqI	99	10:09:00	23	8	2	43	Q1	45
DraII	BstNI_EcoRII	99	07:45:00	23	8	2	43	Q1	45
AvaII	AciI	99	13:20:00	23	9	2	43	Q1	45
DraII	AciI	99	13:09:00	23	9	2	43	Q1	45
DraII	ApoI	99	07:24:00	23	9	2	43	Q1	45
AvaII	AluI	99	12:55:00	23	10	2	43	Q1	45
AvaII	BfaI_MaeI	99	11:50:00	23	10	2	43	Q1	45
HaeII	HpaII_MspI	99	14:49:00	23	10	2	43	Q1	45
Cac8I	XhoII	99	05:33:00	23	11	2	43	Q1	45
CviQI_RsaI	HpyCH4IV_MaeII_TaiI	100	10:14:00	23.5	4	1	44	Q1	45
CviRI_HpyCH4V	AvaII	100	11:08:00	23.5	4	1	44	Q1	45
HgiJII	Hpy8I	100	12:20:00	23.5	4	1	44	Q1	45
Hpy8I	HgiJII	100	10:10:00	23.5	4	1	44	Q1	45
HpyCH4IV_MaeII_TaiI	CviQI_RsaI	100	08:22:00	23.5	4	1	44	Q1	45
Eco56I_NaeI_NgoMIV	ScrFI	100	14:45:00	23.5	5	1	44	Q1	45
CfrI	Asi256I_BspKT6I_ChaI_DpnI	100	13:03:00	23.5	6	1	44	Q1	45
Hpy8I	CviQI_RsaI	100	09:50:00	23.5	7	1	44	Q1	45
HpyCH4IV_MaeII_TaiI	SmlI	100	10:40:00	23.5	7	1	44	Q1	45
SmlI	HpyCH4IV_MaeII_TaiI	100	10:59:00	23.5	8	1	44	Q1	45
SmlI	NlaIV	82	13:57:00	15	15	19	27	Q1	46
MseI	EsaBC3I_TaqI	92	10:40:00	20	8	9	37	Q1	46
AciI	SduI	94	12:41:00	21	8	7	39	Q1	46
Asi256I_BspKT6I_ChaI_DpnI	CviAII_NlaIII	96	10:08:00	22	3	5	41	Q1	46
Asi256I_BspKT6I_ChaI_DpnI	DraII	96	10:46:00	22	5	5	41	Q1	46
HpaII_MspI	NspI	96	06:31:00	22	5	5	41	Q1	46
HpaII_MspI	SphI	96	05:15:00	22	5	5	41	Q1	46
HpaII_MspI	TatI	96	03:34:00	22	6	5	41	Q1	46
TatI	HpaII_MspI	96	15:15:00	22	6	5	41	Q1	46
CfoI_HhaI_HinP1I	Cfr10I	96	08:20:00	22	8	5	41	Q1	46
CfoI_HhaI_HinP1I	SmlI	96	08:53:00	22	8	5	41	Q1	46
CdiI	NlaIV	96	14:33:00	22	9	5	41	Q1	46
HaeIII	BseSI	98	05:14:00	23	2	3	43	Q1	46
AluI	CviRI_HpyCH4V	98	10:52:00	23	5	3	43	Q1	46
HaeIII	Hpy99I	98	07:08:00	23	5	3	43	Q1	46
CviQI_RsaI	CviRI_HpyCH4V	100	10:46:00	24	2	1	45	Q1	46
BseSI	DdeI	100	13:21:00	24	4	1	45	Q1	46
BseSI	Hpy188I	100	13:54:00	24	4	1	45	Q1	46
CauII	CfrI	100	05:55:00	24	5	1	45	Q1	46
Cfr10I	CviAII_NlaIII	100	11:58:00	24	5	1	45	Q1	46
SmaI_XmaI	Cac8I	100	13:48:00	24	5	1	45	Q1	46
Cfr10I	Hpy188I	100	13:55:00	24	6	1	45	Q1	46
CfrI	CauII	100	14:04:00	24	6	1	45	Q1	46
HpyCH4IV_MaeII_TaiI	TseI	100	11:39:00	24	6	1	45	Q1	46
CauII	Nb.BsrDI	100	05:15:00	24	7	1	45	Q1	46
HaeII	HaeIII	100	14:19:00	24	7	1	45	Q1	46
Hpy8I	SmlI	100	10:45:00	24	7	1	45	Q1	46
SmlI	Hpy8I	100	11:37:00	24	7	1	45	Q1	46
SmlI	CauII	100	12:53:00	24	10	1	45	Q1	46
CauII	SmlI	100	09:07:00	24	11	1	45	Q1	46
HpyCH4IV_MaeII_TaiI	ApoI	100	07:46:00	24	12	1	45	Q1	46
AciI	NlaIV	81	13:36:00	15	16	20	27	Q1	47
AluI	FaiI	89	13:09:00	19	5	12	35	Q1	47
LmnI	NlaIV	91	13:51:00	20	14	10	37	Q1	47
MseI	CdiI	93	05:33:00	21	8	8	39	Q1	47
Cfr10I	MseI	94	14:26:00	21.5	6	7	40	Q1	47
LmnI	AciI	95	12:40:00	22	9	6	41	Q1	47
HpaII_MspI	StyI	96	04:02:00	22.5	4	5	42	Q1	47
ApoI	Hpy188I	96	12:01:00	22.5	13	5	42	Q1	47
HinfI	HpyCH4IV_MaeII_TaiI	97	11:28:00	23	3	4	43	Q1	47
BstNI_EcoRII	SduI	97	11:43:00	23	5	4	43	Q1	47
BstNI_EcoRII	DraII	97	11:28:00	23	7	4	43	Q1	47
TfiI	HpaII_MspI	97	15:29:00	23	7	4	43	Q1	47
BfaI_MaeI	AvaII	97	11:34:00	23	8	4	43	Q1	47
BstNI_EcoRII	Asi256I_BspKT6I_ChaI_DpnI	97	12:41:00	23	8	4	43	Q1	47
Hpy178III	HaeII	98	08:01:00	23.5	3	3	44	Q1	47
ScrFI	Hpy99I	98	07:04:00	23.5	5	3	44	Q1	47
DdeI	CviQI_RsaI	98	09:51:00	23.5	6	3	44	Q1	47
Fnu4HI	HinfI	98	09:14:00	23.5	7	3	44	Q1	47
TseI	TauI	98	12:47:00	23.5	7	3	44	Q1	47
DdeI	HinfI	98	09:27:00	23.5	8	3	44	Q1	47
TseI	Asi256I_BspKT6I_ChaI_DpnI	98	11:48:00	23.5	8	3	44	Q1	47
AluI	AvaII	98	10:49:00	23.5	9	3	44	Q1	47
SspI	HpaII_MspI	98	15:23:00	23.5	9	3	44	Q1	47
XhoII	Cac8I	98	13:21:00	23.5	10	3	44	Q1	47
Hpy178III	CviQI_RsaI	98	08:58:00	23.5	14	3	44	Q1	47
AvaII	CviRI_HpyCH4V	99	11:38:00	24	3	2	45	Q1	47
XmaIII	HaeIII	99	14:06:00	24	3	2	45	Q1	47
Cac8I	SmaI_XmaI	99	05:13:00	24	4	2	45	Q1	47
CviAII_NlaIII	Cfr10I	99	09:43:00	24	4	2	45	Q1	47
Hpy188I	Cfr10I	99	08:31:00	24	5	2	45	Q1	47
CviAII_NlaIII	TseI	99	11:17:00	24	6	2	45	Q1	47
SmaI_XmaI	HpaII_MspI	99	14:14:00	24	6	2	45	Q1	47
AvaII	TauI	99	13:22:00	24	7	2	45	Q1	47
Hpy188I	SphI	99	04:46:00	24	7	2	45	Q1	47
Hpy188I	XhoII	99	05:13:00	24	7	2	45	Q1	47
SphI	Hpy188I	99	13:40:00	24	7	2	45	Q1	47
TauI	AvaII	99	11:07:00	24	7	2	45	Q1	47
DraII	BfaI_MaeI	99	09:03:00	24	10	2	45	Q1	47
CauII	PpuMI	100	05:14:00	24.5	3	1	46	Q1	47
HaeII	Cac8I	100	13:32:00	24.5	3	1	46	Q1	47
PpuMI	CauII	100	14:00:00	24.5	3	1	46	Q1	47
CviQI_RsaI	AvaII	100	11:54:00	24.5	4	1	46	Q1	47
CviRI_HpyCH4V	SimI	100	11:06:00	24.5	4	1	46	Q1	47
BseSI	Asi256I_BspKT6I_ChaI_DpnI	100	12:40:00	24.5	5	1	46	Q1	47
CviQI_RsaI	DraII	100	12:00:00	24.5	7	1	46	Q1	47
CviRI_HpyCH4V	ApoI	100	07:38:00	24.5	9	1	46	Q1	47
Hpy99I	MseI	94	14:26:00	22	2	7	41	Q1	48
AciI	Asi256I_BspKT6I_ChaI_DpnI	94	11:27:00	22	6	7	41	Q1	48
AgsI	BstNI_EcoRII	94	08:41:00	22	7	7	41	Q1	48
BstNI_EcoRII	AgsI	94	13:11:00	22	7	7	41	Q1	48
AgsI	CviRI_HpyCH4V	94	11:13:00	22	8	7	41	Q1	48
AciI	LmnI	94	10:59:00	22	9	7	41	Q1	48
Cac8I	EsaBC3I_TaqI	94	08:29:00	22	13	7	41	Q1	48
ApoI	CfrI	96	09:40:00	23	0	5	43	Q1	48
CfrI	AgsI	96	13:43:00	23	5	5	43	Q1	48
HpaII_MspI	CfrI	96	06:17:00	23	5	5	43	Q1	48
HpaII_MspI	TfiI	96	03:34:00	23	6	5	43	Q1	48
Asi256I_BspKT6I_ChaI_DpnI	BstNI_EcoRII	96	10:06:00	23	7	5	43	Q1	48
Asi256I_BspKT6I_ChaI_DpnI	Hpy8I	96	12:20:00	23	7	5	43	Q1	48
HaeIII	XmaIII	98	02:13:00	24	2	3	45	Q1	48
Hpy188I	CdiI	98	06:08:00	24	5	3	45	Q1	48
Fnu4HI	Cfr10I	98	09:15:00	24	6	3	45	Q1	48
TseI	SduI	98	12:47:00	24	6	3	45	Q1	48
XhoII	NlaIV	98	14:18:00	24	8	3	45	Q1	48
NspI	MseI	98	14:36:00	24	9	3	45	Q1	48
DdeI	BfaI_MaeI	98	08:20:00	24	11	3	45	Q1	48
Hpy178III	SmlI	98	10:17:00	24	11	3	45	Q1	48
ApaI_Bsp120I_PspOMI	Cac8I	100	13:39:00	25	2	1	47	Q1	48
BseSI	TauI	100	12:27:00	25	3	1	47	Q1	48
AvaI	CviRI_HpyCH4V	100	10:48:00	25	4	1	47	Q1	48
CviRI_HpyCH4V	AvaI	100	08:59:00	25	4	1	47	Q1	48
CfrI	BfaI_MaeI	100	10:55:00	25	5	1	47	Q1	48
CfrI	HpyCH4IV_MaeII_TaiI	100	11:00:00	25	5	1	47	Q1	48
HpyCH4IV_MaeII_TaiI	CfrI	100	09:59:00	25	5	1	47	Q1	48
SmaI_XmaI	BstUI_FnuDII	100	13:35:00	25	5	1	47	Q1	48
BseSI	BfaI_MaeI	100	11:14:00	25	6	1	47	Q1	48
AvaI	DraII	100	12:04:00	25	7	1	47	Q1	48
BseSI	BstUI_FnuDII	100	12:43:00	25	7	1	47	Q1	48
CviQI_RsaI	LmnI	100	10:41:00	25	7	1	47	Q1	48
HgiJII	LmnI	100	11:59:00	25	8	1	47	Q1	48
BetI	ScrFI	100	14:50:00	25	9	1	47	Q1	48
DdeI	FaiI	78	13:16:00	14.5	8	23	26	Q1	49
SmlI	SetI	82	13:20:00	16.5	7	19	30	Q1	49
CviQI_RsaI	FaiI	87	13:53:00	19	5	14	35	Q1	49
HinfI	SetI	89	13:33:00	20	4	12	37	Q1	49
MseI	CfrI	93	08:20:00	22	2	8	41	Q1	49
MseI	Hpy99I	93	07:28:00	22	2	8	41	Q1	49
MseI	StyI	93	04:46:00	22	2	8	41	Q1	49
MseI	Cfr10I	93	08:20:00	22	5	8	41	Q1	49
AgsI	BseSI	94	09:16:00	22.5	3	7	42	Q1	49
AgsI	SmlI	94	10:03:00	22.5	4	7	42	Q1	49
HaeII	MseI	94	14:41:00	22.5	4	7	42	Q1	49
Asi256I_BspKT6I_ChaI_DpnI	AciI	95	12:12:00	23	6	6	43	Q1	49
TseI	AgsI	95	13:25:00	23	8	6	43	Q1	49
Asi256I_BspKT6I_ChaI_DpnI	HgiJII	96	11:01:00	23.5	2	5	44	Q1	49
CfoI_HhaI_HinP1I	BetI	96	03:54:00	23.5	7	5	44	Q1	49
EcoRI	HpaII_MspI	97	15:18:00	24	3	4	45	Q1	49
XmaIII	CfoI_HhaI_HinP1I	97	14:16:00	24	3	4	45	Q1	49
BstNI_EcoRII	Hpy8I	97	12:17:00	24	5	4	45	Q1	49
HinfI	Fnu4HI	97	13:56:00	24	6	4	45	Q1	49
HinfI	DdeI	97	13:46:00	24	7	4	45	Q1	49
LmnI	EsaBC3I_TaqI	97	10:36:00	24	7	4	45	Q1	49
BfaI_MaeI	DraII	97	11:31:00	24	9	4	45	Q1	49
DdeI	BseSI	98	08:19:00	24.5	2	3	46	Q1	49
Fnu4HI	BseSI	98	07:04:00	24.5	3	3	46	Q1	49
Hpy178III	SmaI_XmaI	98	06:10:00	24.5	6	3	46	Q1	49
LmnI	CviRI_HpyCH4V	98	11:26:00	24.5	6	3	46	Q1	49
XhoII	Hpy188I	98	13:14:00	24.5	6	3	46	Q1	49
Hpy178III	HinfI	98	09:00:00	24.5	9	3	46	Q1	49
Fnu4HI	BstNI_EcoRII	98	08:58:00	24.5	10	3	46	Q1	49
Cac8I	ApaI_Bsp120I_PspOMI	99	04:24:00	25	1	2	47	Q1	49
Cac8I	HaeII	99	07:52:00	25	2	2	47	Q1	49
Hpy188I	BseSI	99	06:15:00	25	2	2	47	Q1	49
TauI	BseSI	99	05:38:00	25	2	2	47	Q1	49
AvaII	CviQI_RsaI	99	09:07:00	25	3	2	47	Q1	49
SimI	CviRI_HpyCH4V	99	11:17:00	25	3	2	47	Q1	49
Cac8I	XmaIII	99	03:27:00	25	4	2	47	Q1	49
XmaIII	Cac8I	99	13:51:00	25	4	2	47	Q1	49
AhaIII_DraI	HpaII_MspI	99	15:20:00	25	5	2	47	Q1	49
AcyI	BstUI_FnuDII	99	12:35:00	25	6	2	47	Q1	49
AvaII	DdeI	99	12:53:00	25	6	2	47	Q1	49
DraII	AvaI	99	07:45:00	25	6	2	47	Q1	49
DraII	CviQI_RsaI	99	10:00:00	25	6	2	47	Q1	49
CdiI	HaeIII	99	14:27:00	25	7	2	47	Q1	49
Eco56I_NaeI_NgoMIV	HpaII_MspI	99	14:31:00	25	7	2	47	Q1	49
AvaII	Asi256I_BspKT6I_ChaI_DpnI	99	11:44:00	25	8	2	47	Q1	49
TauI	ApoI	99	08:51:00	25	9	2	47	Q1	49
CviRI_HpyCH4V	CviQI_RsaI	100	09:21:00	25.5	2	1	48	Q1	49
Hpy8I	Hpy99I	100	06:44:00	25.5	2	1	48	Q1	49
BetI	HaeIII	100	14:22:00	25.5	5	1	48	Q1	49
Cfr10I	BfaI_MaeI	100	10:53:00	25.5	6	1	48	Q1	49
CviRI_HpyCH4V	BstNI_EcoRII	100	09:31:00	25.5	6	1	48	Q1	49
CauII	NspI	100	05:46:00	25.5	7	1	48	Q1	49
Hpy8I	HinfI	100	10:00:00	25.5	7	1	48	Q1	49
NspI	CauII	100	13:23:00	25.5	7	1	48	Q1	49
SduI	AvaII	100	10:47:00	25.5	7	1	48	Q1	49
Hpy8I	EsaBC3I_TaqI	100	10:25:00	25.5	8	1	48	Q1	49
SmlI	CviAII_NlaIII	100	10:30:00	25.5	8	1	48	Q1	49
AciI	SimI	94	11:43:00	23	7	7	43	Q1	50
SmaI_XmaI	MseI	94	14:55:00	23	7	7	43	Q1	50
HpaII_MspI	ClaI	96	03:55:00	24	2	5	45	Q1	50
HpaII_MspI	EcoRI	96	02:45:00	24	2	5	45	Q1	50
Asi256I_BspKT6I_ChaI_DpnI	SmlI	96	09:50:00	24	4	5	45	Q1	50
BstUI_FnuDII	AcyI	98	08:04:00	25	5	3	47	Q1	50
Eco56I_NaeI_NgoMIV	CfoI_HhaI_HinP1I	98	13:45:00	25	5	3	47	Q1	50
CviQI_RsaI	EsaBC3I_TaqI	98	11:07:00	25	6	3	47	Q1	50
BstUI_FnuDII	HinfI	98	09:56:00	25	10	3	47	Q1	50
Hpy178III	ApoI	98	06:44:00	25	16	3	47	Q1	50
HindII	Hpy188I	100	13:38:00	26	4	1	49	Q1	50
SacII	Cac8I	100	13:49:00	26	4	1	49	Q1	50
Cfr10I	HaeIII	100	14:14:00	26	5	1	49	Q1	50
BetI	Hpy188I	100	13:52:00	26	6	1	49	Q1	50
CviQI_RsaI	AluI	100	13:11:00	26	6	1	49	Q1	50
CviQI_RsaI	BfaI_MaeI	100	08:37:00	26	7	1	49	Q1	50
SmlI	AciI	100	13:14:00	26	9	1	49	Q1	50
CviRI_HpyCH4V	Asi256I_BspKT6I_ChaI_DpnI	100	12:17:00	26	12	1	49	Q1	50
Hpy8I	DraII	100	11:47:00	26	12	1	49	Q1	50
BfaI_MaeI	FaiI	91	13:38:00	22	16	10	41	Q1	51
MseI	HaeII	93	07:48:00	23	3	8	43	Q1	51
MseI	SmaI_XmaI	93	06:35:00	23	6	8	43	Q1	51
AciI	AvaII	94	10:55:00	23.5	8	7	44	Q1	51
AgsI	HpyCH4IV_MaeII_TaiI	94	11:07:00	23.5	8	7	44	Q1	51
AgsI	TseI	94	12:00:00	23.5	8	7	44	Q1	51
AcyI	AciI	95	13:00:00	24	4	6	45	Q1	51
HaeIII	CdiI	97	07:14:00	25	5	4	47	Q1	51
SphI	MseI	97	14:33:00	25	7	4	47	Q1	51
HinfI	Hpy178III	97	12:20:00	25	8	4	47	Q1	51
BfaI_MaeI	AgsI	97	13:12:00	25	10	4	47	Q1	51
TseI	HpyCH4IV_MaeII_TaiI	98	10:23:00	25.5	4	3	48	Q1	51
LmnI	CviQI_RsaI	98	10:15:00	25.5	5	3	48	Q1	51
Nb.BsrDI	CauII	98	13:51:00	25.5	5	3	48	Q1	51
HaeIII	HaeII	98	07:49:00	25.5	6	3	48	Q1	51
AccI	HpaII_MspI	98	15:18:00	25.5	7	3	48	Q1	51
TseI	LmnI	98	11:19:00	25.5	8	3	48	Q1	51
LmnI	TseI	98	11:18:00	25.5	9	3	48	Q1	51
Hpy99I	Hpy8I	99	12:18:00	26	1	2	49	Q1	51
Cac8I	SacII	99	01:50:00	26	3	2	49	Q1	51
Hpy188I	HindII	99	04:18:00	26	3	2	49	Q1	51
Cac8I	TatI	99	03:37:00	26	4	2	49	Q1	51
Hpy188I	BetI	99	04:30:00	26	5	2	49	Q1	51
AvaII	SduI	99	11:20:00	26	6	2	49	Q1	51
BsrBI	HpaII_MspI	99	15:18:00	26	6	2	49	Q1	51
Hpy99I	Asi256I_BspKT6I_ChaI_DpnI	99	12:36:00	26	6	2	49	Q1	51
CviAII_NlaIII	SmlI	99	09:45:00	26	7	2	49	Q1	51
DraII	Hpy8I	99	12:49:00	26	7	2	49	Q1	51
CdiI	Cac8I	99	13:33:00	26	8	2	49	Q1	51
HpyCH4IV_MaeII_TaiI	Hpy99I	100	05:48:00	26.5	3	1	50	Q1	51
ApaI_Bsp120I_PspOMI	ApoI	100	09:03:00	26.5	4	1	50	Q1	51
HaeII	Hpy188I	100	13:40:00	26.5	4	1	50	Q1	51
SmaI_XmaI	Fnu4HI	100	13:54:00	26.5	4	1	50	Q1	51
SmlI	AluI	100	13:12:00	26.5	6	1	50	Q1	51
BetI	Cac8I	100	13:46:00	26.5	7	1	50	Q1	51
SmaI_XmaI	Asi256I_BspKT6I_ChaI_DpnI	100	12:31:00	26.5	8	1	50	Q1	51
HpyCH4IV_MaeII_TaiI	BfaI_MaeI	100	08:07:00	26.5	9	1	50	Q1	51
AgsI	CfrI	94	10:36:00	24	1	7	45	Q1	52
CviAII_NlaIII	FaiI	94	13:20:00	24	5	7	45	Q1	52
AgsI	HinfI	94	11:07:00	24	6	7	45	Q1	52
BetI	MseI	94	14:37:00	24	6	7	45	Q1	52
AciI	DraII	94	10:58:00	24	7	7	45	Q1	52
PpuMI	MseI	94	14:49:00	24	8	7	45	Q1	52
Asi256I_BspKT6I_ChaI_DpnI	BseSI	96	07:46:00	25	1	5	47	Q1	52
ApoI	HgiJII	96	09:12:00	25	2	5	47	Q1	52
HpaII_MspI	HindII	96	04:03:00	25	2	5	47	Q1	52
CfoI_HhaI_HinP1I	Eco56I_NaeI_NgoMIV	96	05:06:00	25	3	5	47	Q1	52
Asi256I_BspKT6I_ChaI_DpnI	AvaII	96	11:05:00	25	5	5	47	Q1	52
Asi256I_BspKT6I_ChaI_DpnI	TseI	96	11:13:00	25	6	5	47	Q1	52
ApoI	Hpy178III	96	11:22:00	25	14	5	47	Q1	52
BstUI_FnuDII	BseSI	98	06:24:00	26	5	3	49	Q1	52
DdeI	AvaII	98	10:24:00	26	5	3	49	Q1	52
TseI	CviAII_NlaIII	98	10:29:00	26	5	3	49	Q1	52
LmnI	HgiJII	98	09:17:00	26	6	3	49	Q1	52
PpuMI	CfoI_HhaI_HinP1I	98	13:50:00	26	7	3	49	Q1	52
CfrI	SmlI	100	10:37:00	27	2	1	51	Q1	52
SmlI	CfrI	100	09:06:00	27	2	1	51	Q1	52
BseSI	AluI	100	13:56:00	27	3	1	51	Q1	52
CfrI	CviRI_HpyCH4V	100	11:32:00	27	3	1	51	Q1	52
CviRI_HpyCH4V	CfrI	100	09:32:00	27	3	1	51	Q1	52
PpuMI	CviAII_NlaIII	100	11:46:00	27	3	1	51	Q1	52
ApaI_Bsp120I_PspOMI	Hpy188I	100	14:12:00	27	4	1	51	Q1	52
AvaI	Hpy8I	100	13:00:00	27	5	1	51	Q1	52
Hpy8I	AvaI	100	09:53:00	27	5	1	51	Q1	52
SduI	SmaI_XmaI	100	04:38:00	27	5	1	51	Q1	52
SmaI_XmaI	SduI	100	13:00:00	27	5	1	51	Q1	52
Cfr10I	TauI	100	12:42:00	27	6	1	51	Q1	52
HgiJII	BstNI_EcoRII	100	08:25:00	27	6	1	51	Q1	52
AvaI	TseI	100	12:10:00	27	7	1	51	Q1	52
StyI	ScrFI	100	14:41:00	27	8	1	51	Q1	52
CviQI_RsaI	ApoI	100	08:21:00	27	9	1	51	Q1	52
EsaBC3I_TaqI	ScrFI	81	14:22:00	18	11	20	33	Q1	53
ApoI	SetI	91	13:20:00	23	7	10	43	Q1	53
TseI	FaiI	91	13:45:00	23	8	10	43	Q1	53
MseI	PpuMI	93	07:36:00	24	7	8	45	Q1	53
MseI	TatI	93	03:53:00	24	7	8	45	Q1	53
BstNI_EcoRII	NlaIV	93	13:53:00	24	8	8	45	Q1	53
MseI	NspI	93	05:45:00	24	8	8	45	Q1	53
CfoI_HhaI_HinP1I	XmaIII	96	02:10:00	25.5	2	5	48	Q1	53
CfoI_HhaI_HinP1I	BseSI	96	07:21:00	25.5	3	5	48	Q1	53
HaeII	AgsI	96	13:37:00	25.5	4	5	48	Q1	53
HpaII_MspI	Eco56I_NaeI_NgoMIV	96	03:39:00	25.5	4	5	48	Q1	53
ApoI	AluI	96	13:17:00	25.5	7	5	48	Q1	53
Cfr10I	AgsI	96	14:08:00	25.5	7	5	48	Q1	53
HpaII_MspI	SspI	96	00:46:00	25.5	7	5	48	Q1	53
BfaI_MaeI	BseSI	97	07:39:00	26	3	4	49	Q1	53
BfaI_MaeI	Cfr10I	97	08:11:00	26	3	4	49	Q1	53
BstNI_EcoRII	CviRI_HpyCH4V	97	11:07:00	26	3	4	49	Q1	53
HinfI	AciI	97	12:53:00	26	4	4	49	Q1	53
BstNI_EcoRII	Fnu4HI	97	13:35:00	26	9	4	49	Q1	53
HinfI	BstUI_FnuDII	97	13:08:00	26	9	4	49	Q1	53
ScrFI	TatI	98	03:44:00	26.5	8	3	50	Q1	53
AluI	TseI	98	11:21:00	26.5	9	3	50	Q1	53
TseI	AluI	98	12:03:00	26.5	9	3	50	Q1	53
Hpy99I	HpyCH4IV_MaeII_TaiI	99	11:40:00	27	2	2	51	Q1	53
BsePI_BssHII	Cac8I	99	13:49:00	27	3	2	51	Q1	53
Cac8I	BsePI_BssHII	99	01:26:00	27	3	2	51	Q1	53
Hpy188I	ApaI_Bsp120I_PspOMI	99	03:31:00	27	3	2	51	Q1	53
Hpy188I	HaeII	99	06:31:00	27	3	2	51	Q1	53
Hpy99I	DdeI	99	13:32:00	27	3	2	51	Q1	53
ScaI	HpaII_MspI	99	15:30:00	27	3	2	51	Q1	53
Cac8I	Nb.BsrDI	99	05:55:00	27	5	2	51	Q1	53
CdiI	SduI	99	14:02:00	27	5	2	51	Q1	53
SacII	HpaII_MspI	99	15:00:00	27	5	2	51	Q1	53
SduI	CdiI	99	07:11:00	27	5	2	51	Q1	53
TauI	Cfr10I	99	08:06:00	27	5	2	51	Q1	53
TauI	Fnu4HI	99	10:52:00	27	5	2	51	Q1	53
XmaIII	ApoI	99	08:25:00	27	5	2	51	Q1	53
Cac8I	BetI	99	05:23:00	27	6	2	51	Q1	53
Hpy188I	TfiI	99	03:40:00	27	6	2	51	Q1	53
CdiI	BfaI_MaeI	99	09:23:00	27	7	2	51	Q1	53
SphI	ScrFI	99	14:46:00	27	7	2	51	Q1	53
DraII	TseI	99	12:23:00	27	12	2	51	Q1	53
Cfr10I	Hpy8I	100	12:37:00	27.5	1	1	52	Q1	53
Hpy8I	Cfr10I	100	08:04:00	27.5	2	1	52	Q1	53
BsrBI	ScrFI	100	14:59:00	27.5	3	1	52	Q1	53
Hpy8I	SphI	100	06:01:00	27.5	3	1	52	Q1	53
Hpy8I	XhoII	100	06:42:00	27.5	4	1	52	Q1	53
CfrI	Fnu4HI	100	13:29:00	27.5	5	1	52	Q1	53
CviRI_HpyCH4V	DraII	100	11:30:00	27.5	5	1	52	Q1	53
PpuMI	HaeIII	100	14:13:00	27.5	5	1	52	Q1	53
AhaIII_DraI	Hpy188I	100	13:43:00	27.5	6	1	52	Q1	53
Cfr10I	Hpy178III	100	13:21:00	27.5	6	1	52	Q1	53
CfrI	DdeI	100	12:41:00	27.5	6	1	52	Q1	53
HindII	ScrFI	100	14:53:00	27.5	6	1	52	Q1	53
NspI	BfaI_MaeI	100	11:19:00	27.5	6	1	52	Q1	53
SmlI	DdeI	100	13:28:00	27.5	6	1	52	Q1	53
StyI	Hpy188I	100	13:41:00	27.5	6	1	52	Q1	53
HaeII	ScrFI	100	14:36:00	27.5	7	1	52	Q1	53
EsaBC3I_TaqI	HpaII_MspI	80	15:00:00	18	5	21	33	Q1	54
HindII	MseI	94	14:27:00	25	2	7	47	Q1	54
AciI	TauI	94	12:13:00	25	6	7	47	Q1	54
ApaI_Bsp120I_PspOMI	AgsI	96	14:15:00	26	2	5	49	Q1	54
HpaII_MspI	AhaIII_DraI	96	03:33:00	26	2	5	49	Q1	54
HpaII_MspI	SmaI_XmaI	96	01:43:00	26	3	5	49	Q1	54
HpaII_MspI	AccI	96	02:05:00	26	5	5	49	Q1	54
ApoI	HpyCH4IV_MaeII_TaiI	96	10:26:00	26	8	5	49	Q1	54
AluI	CviQI_RsaI	98	09:08:00	27	3	3	51	Q1	54
HaeIII	BetI	98	04:23:00	27	3	3	51	Q1	54
TfiI	Hpy188I	98	13:47:00	27	5	3	51	Q1	54
ScrFI	SphI	98	04:33:00	27	6	3	51	Q1	54
Cac8I	CdiI	98	05:14:00	27	7	3	51	Q1	54
LmnI	BstNI_EcoRII	98	09:07:00	27	7	3	51	Q1	54
ScrFI	BetI	98	03:20:00	27	7	3	51	Q1	54
Fnu4HI	ApoI	98	06:53:00	27	14	3	51	Q1	54
BseSI	Hpy8I	100	12:19:00	28	1	1	53	Q1	54
Hpy8I	BseSI	100	06:33:00	28	1	1	53	Q1	54
Hpy8I	NspI	100	06:45:00	28	1	1	53	Q1	54
NspI	Hpy8I	100	12:03:00	28	1	1	53	Q1	54
SduI	Hpy99I	100	07:42:00	28	2	1	53	Q1	54
Cfr10I	HpyCH4IV_MaeII_TaiI	100	11:59:00	28	3	1	53	Q1	54
HpyCH4IV_MaeII_TaiI	Cfr10I	100	09:22:00	28	3	1	53	Q1	54
BseSI	CauII	100	13:12:00	28	4	1	53	Q1	54
CauII	BseSI	100	05:52:00	28	4	1	53	Q1	54
HgiJII	HinfI	100	10:16:00	28	5	1	53	Q1	54
BbeI_Eco78I_KasI_NarI_PluTI_SfoI	HaeIII	100	14:20:00	28	6	1	53	Q1	54
HgiJII	TseI	100	12:19:00	28	6	1	53	Q1	54
SmaI_XmaI	BfaI_MaeI	100	10:30:00	28	6	1	53	Q1	54
Cfr10I	BstUI_FnuDII	100	12:42:00	28	7	1	53	Q1	54
HaeII	Asi256I_BspKT6I_ChaI_DpnI	100	12:46:00	28	7	1	53	Q1	54
StyI	HaeIII	100	14:27:00	28	8	1	53	Q1	54
AvaI	BfaI_MaeI	100	09:38:00	28	10	1	53	Q1	54
CviQI_RsaI	Asi256I_BspKT6I_ChaI_DpnI	100	12:24:00	28	11	1	53	Q1	54
EsaBC3I_TaqI	CauII	81	14:00:00	19	4	20	35	Q1	55
HinfI	AgsI	93	13:25:00	25	5	8	47	Q1	55
MseI	BetI	93	04:46:00	25	5	8	47	Q1	55
XhoII	MseI	93	14:27:00	25	5	8	47	Q1	55
MseI	XhoII	93	06:02:00	25	6	8	47	Q1	55
AciI	AcyI	94	09:36:00	25.5	3	7	48	Q1	55
AgsI	BfaI_MaeI	94	08:43:00	25.5	11	7	48	Q1	55
ApoI	BseSI	96	08:07:00	26.5	1	5	50	Q1	55
HpaII_MspI	HaeII	96	03:33:00	26.5	7	5	50	Q1	55
BfaI_MaeI	CviQI_RsaI	97	08:22:00	27	4	4	51	Q1	55
HinfI	Hpy8I	97	11:47:00	27	4	4	51	Q1	55
TatI	Cac8I	97	13:54:00	27	4	4	51	Q1	55
AvaI	AciI	97	13:20:00	27	6	4	51	Q1	55
HinfI	Asi256I_BspKT6I_ChaI_DpnI	97	12:29:00	27	9	4	51	Q1	55
DdeI	Hpy99I	98	07:31:00	27.5	2	3	52	Q1	55
Fnu4HI	SmaI_XmaI	98	04:33:00	27.5	2	3	52	Q1	55
BstUI_FnuDII	SmaI_XmaI	98	04:48:00	27.5	3	3	52	Q1	55
HaeIII	Cfr10I	98	07:55:00	27.5	3	3	52	Q1	55
ScrFI	Eco56I_NaeI_NgoMIV	98	04:00:00	27.5	3	3	52	Q1	55
TseI	AvaI	98	09:42:00	27.5	4	3	52	Q1	55
AluI	SmlI	98	10:08:00	27.5	5	3	52	Q1	55
ScrFI	BstNI_EcoRII	98	05:19:00	27.5	5	3	52	Q1	55
ScrFI	StyI	98	04:18:00	27.5	6	3	52	Q1	55
XmaIII	HpaII_MspI	98	15:01:00	27.5	7	3	52	Q1	55
ScrFI	XhoII	98	04:56:00	27.5	8	3	52	Q1	55
XhoII	ScrFI	98	14:47:00	27.5	8	3	52	Q1	55
TseI	DraII	98	11:10:00	27.5	11	3	52	Q1	55
AccI	Hpy188I	99	13:47:00	28	2	2	53	Q1	55
CviAII_NlaIII	PpuMI	99	08:17:00	28	2	2	53	Q1	55
Hpy188I	AccI	99	03:26:00	28	2	2	53	Q1	55
SphI	Hpy8I	99	12:30:00	28	2	2	53	Q1	55
DraII	CviRI_HpyCH4V	99	11:54:00	28	4	2	53	Q1	55
Hpy99I	AluI	99	12:45:00	28	4	2	53	Q1	55
BsaAI	HpaII_MspI	99	15:10:00	28	5	2	53	Q1	55
Hpy188I	AhaIII_DraI	99	03:20:00	28	5	2	53	Q1	55
Hpy188I	StyI	99	04:30:00	28	5	2	53	Q1	55
ApaI_Bsp120I_PspOMI	HpaII_MspI	99	15:13:00	28	6	2	53	Q1	55
CviAII_NlaIII	HinfI	99	10:41:00	28	6	2	53	Q1	55
Hpy188I	TatI	99	04:20:00	28	6	2	53	Q1	55
SimI	LmnI	99	11:17:00	28	6	2	53	Q1	55
SphI	HaeIII	99	14:13:00	28	7	2	53	Q1	55
BetI	HpaII_MspI	99	15:02:00	28	9	2	53	Q1	55
CviAII_NlaIII	ApoI	99	06:57:00	28	15	2	53	Q1	55
BsaAI	ScrFI	100	14:40:00	28.5	2	1	54	Q1	55
BetI	Fnu4HI	100	13:57:00	28.5	5	1	54	Q1	55
HaeII	Fnu4HI	100	13:39:00	28.5	5	1	54	Q1	55
CauII	SphI	100	04:17:00	28.5	6	1	54	Q1	55
CviRI_HpyCH4V	HinfI	100	10:07:00	28.5	6	1	54	Q1	55
HgiJII	SmlI	100	10:00:00	28.5	6	1	54	Q1	55
SmaI_XmaI	Hpy188I	100	14:06:00	28.5	6	1	54	Q1	55
SmlI	HgiJII	100	07:10:00	28.5	6	1	54	Q1	55
CviQI_RsaI	TseI	100	11:17:00	28.5	7	1	54	Q1	55
NspI	Fnu4HI	100	13:39:00	28.5	7	1	54	Q1	55
SmlI	LmnI	100	11:03:00	28.5	7	1	54	Q1	55
CauII	TfiI	100	02:39:00	28.5	8	1	54	Q1	55
SmlI	DraII	100	11:25:00	28.5	11	1	54	Q1	55
ApaI_Bsp120I_PspOMI	MseI	94	14:56:00	26	2	7	49	Q1	56
AccI	MseI	94	14:43:00	26	3	7	49	Q1	56
AciI	HinfI	94	10:14:00	26	4	7	49	Q1	56
AgsI	Cfr10I	94	09:38:00	26	5	7	49	Q1	56
ApoI	CviRI_HpyCH4V	96	09:19:00	27	5	5	51	Q1	56
ApoI	Hpy8I	96	11:49:00	27	12	5	51	Q1	56
ScrFI	BsrBI	98	02:26:00	28	1	3	53	Q1	56
ScrFI	HindII	98	05:36:00	28	2	3	53	Q1	56
HaeIII	PpuMI	98	07:57:00	28	3	3	53	Q1	56
Fnu4HI	TauI	98	09:53:00	28	4	3	53	Q1	56
LmnI	SimI	98	10:37:00	28	5	3	53	Q1	56
DdeI	ApoI	98	07:23:00	28	12	3	53	Q1	56
LmnI	ApoI	98	06:56:00	28	12	3	53	Q1	56
CauII	Hpy99I	100	06:32:00	29	2	1	55	Q1	56
CviQI_RsaI	HgiJII	100	08:54:00	29	3	1	55	Q1	56
HgiJII	CviQI_RsaI	100	08:21:00	29	3	1	55	Q1	56
SmaI_XmaI	TauI	100	12:56:00	29	3	1	55	Q1	56
CauII	AcyI	100	07:18:00	29	6	1	55	Q1	56
PpuMI	Hpy188I	100	13:55:00	29	7	1	55	Q1	56
MseI	ApaI_Bsp120I_PspOMI	93	04:10:00	26	1	8	49	Q1	57
MseI	AccI	93	03:08:00	26	3	8	49	Q1	57
MseI	SphI	93	04:36:00	26	7	8	49	Q1	57
AgsI	ApaI_Bsp120I_PspOMI	94	06:19:00	26.5	0	7	50	Q1	57
TfiI	MseI	95	14:41:00	27	4	6	51	Q1	57
HpaII_MspI	SacII	96	02:02:00	27.5	2	5	52	Q1	57
Asi256I_BspKT6I_ChaI_DpnI	Hpy99I	96	06:46:00	27.5	3	5	52	Q1	57
BfaI_MaeI	NspI	97	06:16:00	28	3	4	53	Q1	57
BstNI_EcoRII	ScrFI	97	12:18:00	28	4	4	53	Q1	57
TatI	Hpy188I	97	13:37:00	28	4	4	53	Q1	57
BfaI_MaeI	HgiJII	97	09:10:00	28	6	4	53	Q1	57
BstNI_EcoRII	LmnI	97	10:47:00	28	6	4	53	Q1	57
BfaI_MaeI	DdeI	97	13:18:00	28	11	4	53	Q1	57
DdeI	CfrI	98	07:51:00	28.5	2	3	54	Q1	57
TfiI	HaeIII	98	14:19:00	28.5	2	3	54	Q1	57
XhoII	Hpy8I	98	12:48:00	28.5	2	3	54	Q1	57
AluI	Hpy99I	98	07:26:00	28.5	3	3	54	Q1	57
Fnu4HI	CfrI	98	08:16:00	28.5	3	3	54	Q1	57
HaeIII	TfiI	98	03:34:00	28.5	3	3	54	Q1	57
DdeI	SmlI	98	10:15:00	28.5	4	3	54	Q1	57
Nb.BsrDI	Cac8I	98	13:23:00	28.5	4	3	54	Q1	57
TseI	HgiJII	98	09:38:00	28.5	4	3	54	Q1	57
BsePI_BssHII	HpaII_MspI	98	15:02:00	28.5	5	3	54	Q1	57
HaeIII	SphI	98	06:00:00	28.5	6	3	54	Q1	57
HaeIII	StyI	98	05:52:00	28.5	6	3	54	Q1	57
Nb.BsrDI	NlaIV	98	14:10:00	28.5	10	3	54	Q1	57
Hpy99I	CauII	99	14:17:00	29	1	2	55	Q1	57
Hpy99I	SduI	99	12:04:00	29	1	2	55	Q1	57
AcyI	AluI	99	13:31:00	29	3	2	55	Q1	57
Hpy99I	TauI	99	13:19:00	29	3	2	55	Q1	57
TauI	Hpy99I	99	06:41:00	29	3	2	55	Q1	57
CauII	CdiI	99	06:36:00	29	4	2	55	Q1	57
CdiI	CauII	99	13:22:00	29	4	2	55	Q1	57
Hpy188I	PpuMI	99	05:55:00	29	5	2	55	Q1	57
Hpy188I	SmaI_XmaI	99	04:38:00	29	5	2	55	Q1	57
SimI	BstNI_EcoRII	99	08:45:00	29	5	2	55	Q1	57
SimI	EsaBC3I_TaqI	99	10:32:00	29	5	2	55	Q1	57
AcyI	Asi256I_BspKT6I_ChaI_DpnI	99	12:46:00	29	6	2	55	Q1	57
AvaII	LmnI	99	10:52:00	29	6	2	55	Q1	57
Cac8I	TfiI	99	03:20:00	29	6	2	55	Q1	57
Hpy99I	AgsI	99	13:06:00	29	6	2	55	Q1	57
AvaII	TseI	99	12:00:00	29	7	2	55	Q1	57
CdiI	CfoI_HhaI_HinP1I	99	14:02:00	29	7	2	55	Q1	57
Hpy99I	ApoI	99	08:47:00	29	7	2	55	Q1	57
BbeI_Eco78I_KasI_NarI_PluTI_SfoI	HpaII_MspI	99	15:05:00	29	9	2	55	Q1	57
DraII	SmlI	99	10:16:00	29	10	2	55	Q1	57
AvaII	ApoI	99	07:52:00	29	11	2	55	Q1	57
Eco56I_NaeI_NgoMIV	Cac8I	100	13:37:00	29.5	1	1	56	Q1	57
Eco56I_NaeI_NgoMIV	Hpy188I	100	13:52:00	29.5	2	1	56	Q1	57
BsrBI	HaeIII	100	14:42:00	29.5	4	1	56	Q1	57
HindII	Cac8I	100	13:21:00	29.5	5	1	56	Q1	57
HgiJII	DraII	100	09:50:00	29.5	6	1	56	Q1	57
PpuMI	Fnu4HI	100	13:57:00	29.5	6	1	56	Q1	57
CviQI_RsaI	HinfI	100	10:19:00	29.5	7	1	56	Q1	57
NspI	Cac8I	100	12:59:00	29.5	8	1	56	Q1	57
SmlI	SduI	100	11:34:00	29.5	8	1	56	Q1	57
StyI	Fnu4HI	100	13:59:00	29.5	8	1	56	Q1	57
SduI	SmlI	100	09:54:00	29.5	9	1	56	Q1	57
NspI	HaeIII	100	14:17:00	29.5	10	1	56	Q1	57
AgsI	HaeII	94	08:09:00	27	2	7	51	Q1	58
BfaI_MaeI	EsaBC3I_TaqI	94	09:31:00	27	11	7	51	Q1	58
Asi256I_BspKT6I_ChaI_DpnI	CfrI	96	08:16:00	28	2	5	53	Q1	58
HpaII_MspI	ApaI_Bsp120I_PspOMI	96	01:38:00	28	2	5	53	Q1	58
CfoI_HhaI_HinP1I	PpuMI	96	07:52:00	28	5	5	53	Q1	58
HpaII_MspI	BetI	96	00:43:00	28	5	5	53	Q1	58
HpaII_MspI	XmaIII	96	01:49:00	28	5	5	53	Q1	58
Asi256I_BspKT6I_ChaI_DpnI	CviQI_RsaI	96	09:40:00	28	7	5	53	Q1	58
Asi256I_BspKT6I_ChaI_DpnI	HinfI	96	08:25:00	28	8	5	53	Q1	58
ApoI	Fnu4HI	96	13:32:00	28	12	5	53	Q1	58
Fnu4HI	HaeII	98	06:15:00	29	3	3	55	Q1	58
Hpy178III	Cfr10I	98	09:15:00	29	4	3	55	Q1	58
TseI	CviQI_RsaI	98	09:17:00	29	5	3	55	Q1	58
TfiI	CauII	98	14:19:00	29	6	3	55	Q1	58
TseI	AvaII	98	11:37:00	29	6	3	55	Q1	58
ApaI_Bsp120I_PspOMI	HaeIII	100	14:05:00	30	3	1	57	Q1	58
AseI_VspI	Hpy188I	100	13:44:00	30	3	1	57	Q1	58
BbeI_Eco78I_KasI_NarI_PluTI_SfoI	Cac8I	100	13:44:00	30	3	1	57	Q1	58
BbeI_Eco78I_KasI_NarI_PluTI_SfoI	Hpy188I	100	14:00:00	30	4	1	57	Q1	58
Eco56I_NaeI_NgoMIV	Hpy178III	100	13:44:00	30	4	1	57	Q1	58
SmaI_XmaI	CviAII_NlaIII	100	12:04:00	30	4	1	57	Q1	58
CviQI_RsaI	SimI	100	11:43:00	30	6	1	57	Q1	58
CfrI	SduI	100	13:13:00	30	7	1	57	Q1	58
PpuMI	Asi256I_BspKT6I_ChaI_DpnI	100	12:58:00	30	7	1	57	Q1	58
SduI	CfrI	100	08:56:00	30	7	1	57	Q1	58
PpuMI	BfaI_MaeI	100	10:36:00	30	8	1	57	Q1	58
MseI	EcoRI	93	03:07:00	27	3	8	51	Q1	59
AgsI	EsaBC3I_TaqI	93	10:09:00	27	9	8	51	Q1	59
Eco56I_NaeI_NgoMIV	MseI	94	14:39:00	27.5	2	7	52	Q1	59
AciI	CviRI_HpyCH4V	94	10:38:00	27.5	4	7	52	Q1	59
BbeI_Eco78I_KasI_NarI_PluTI_SfoI	MseI	94	14:40:00	27.5	4	7	52	Q1	59
HpaII_MspI	ScaI	96	01:40:00	28.5	0	5	54	Q1	59
HpaII_MspI	BsaAI	96	02:23:00	28.5	2	5	54	Q1	59
HpaII_MspI	BsrBI	96	01:27:00	28.5	3	5	54	Q1	59
HgiJII	AciI	96	13:22:00	28.5	4	5	54	Q1	59
SmaI_XmaI	AgsI	96	14:12:00	28.5	5	5	54	Q1	59
HinfI	HgiJII	97	09:03:00	29	2	4	55	Q1	59
BfaI_MaeI	SmaI_XmaI	97	05:44:00	29	3	4	55	Q1	59
Nb.BtsI	HpaII_MspI	97	15:15:00	29	5	4	55	Q1	59
BfaI_MaeI	AvaI	97	08:46:00	29	6	4	55	Q1	59
TatI	ScrFI	97	15:05:00	29	6	4	55	Q1	59
AluI	BseSI	98	07:52:00	29.5	1	3	56	Q1	59
AluI	AcyI	98	09:28:00	29.5	2	3	56	Q1	59
Fnu4HI	BetI	98	03:52:00	29.5	3	3	56	Q1	59
HaeIII	BbeI_Eco78I_KasI_NarI_PluTI_SfoI	98	04:58:00	29.5	4	3	56	Q1	59
BstUI_FnuDII	Cfr10I	98	07:48:00	29.5	5	3	56	Q1	59
ScrFI	HaeII	98	05:50:00	29.5	5	3	56	Q1	59
BspEI_BspMII	HpaII_MspI	98	14:58:00	29.5	7	3	56	Q1	59
Cac8I	Eco56I_NaeI_NgoMIV	99	03:12:00	30	0	2	57	Q1	59
Hpy188I	Eco56I_NaeI_NgoMIV	99	04:27:00	30	1	2	57	Q1	59
AccI	Cac8I	99	13:58:00	30	2	2	57	Q1	59
Cac8I	BbeI_Eco78I_KasI_NarI_PluTI_SfoI	99	05:05:00	30	2	2	57	Q1	59
Hpy188I	AseI_VspI	99	01:45:00	30	2	2	57	Q1	59
CviAII_NlaIII	SmaI_XmaI	99	07:06:00	30	3	2	57	Q1	59
AcyI	AvaII	99	10:47:00	30	4	2	57	Q1	59
AseI_VspI	HpaII_MspI	99	15:04:00	30	4	2	57	Q1	59
AvaII	AcyI	99	08:14:00	30	4	2	57	Q1	59
BseSI	NlaIV	99	12:50:00	30	4	2	57	Q1	59
Hpy188I	XmaIII	99	03:20:00	30	4	2	57	Q1	59
Hpy99I	LmnI	99	10:55:00	30	4	2	57	Q1	59
MfeI	HpaII_MspI	99	15:40:00	30	4	2	57	Q1	59
SnaBI	HpaII_MspI	99	15:12:00	30	4	2	57	Q1	59
XmaIII	Hpy178III	99	13:13:00	30	4	2	57	Q1	59
XmaIII	Hpy188I	99	13:53:00	30	4	2	57	Q1	59
DraII	HgiJII	99	08:20:00	30	5	2	57	Q1	59
HindIII	HpaII_MspI	99	15:01:00	30	5	2	57	Q1	59
SphI	BfaI_MaeI	99	11:07:00	30	5	2	57	Q1	59
AcyI	CauII	99	14:01:00	30	6	2	57	Q1	59
SimI	CviQI_RsaI	99	08:58:00	30	6	2	57	Q1	59
AcyI	LmnI	99	11:31:00	30	7	2	57	Q1	59
Cac8I	NspI	99	03:51:00	30	7	2	57	Q1	59
PsiI	HpaII_MspI	99	15:15:00	30	7	2	57	Q1	59
HpyCH4IV_MaeII_TaiI	SmaI_XmaI	100	06:00:00	30.5	3	1	58	Q1	59
SmaI_XmaI	HpyCH4IV_MaeII_TaiI	100	11:09:00	30.5	3	1	58	Q1	59
CviRI_HpyCH4V	BseSI	100	07:41:00	30.5	4	1	58	Q1	59
BseSI	CviRI_HpyCH4V	100	11:15:00	30.5	5	1	58	Q1	59
NspI	TauI	100	13:20:00	30.5	5	1	58	Q1	59
DraII	EsaBC3I_TaqI	90	11:27:00	26	7	11	49	Q1	60
EcoRI	MseI	92	14:35:00	27	2	9	51	Q1	60
Cfr10I	NlaIV	92	14:00:00	27	6	9	51	Q1	60
Asi256I_BspKT6I_ChaI_DpnI	AcyI	96	10:00:00	29	3	5	55	Q1	60
EcoRI	HaeIII	98	14:12:00	30	4	3	57	Q1	60
HaeIII	EcoRI	98	03:37:00	30	4	3	57	Q1	60
EcoRI	ScrFI	98	15:03:00	30	5	3	57	Q1	60
Nb.BsrDI	BfaI_MaeI	98	08:43:00	30	5	3	57	Q1	60
ScrFI	EcoRI	98	03:42:00	30	5	3	57	Q1	60
TfiI	Cac8I	98	13:42:00	30	5	3	57	Q1	60
BseYI	HpaII_MspI	98	15:15:00	30	6	3	57	Q1	60
LmnI	AcyI	98	08:35:00	30	6	3	57	Q1	60
BseSI	HpyCH4IV_MaeII_TaiI	100	11:05:00	31	2	1	59	Q1	60
CfrI	Hpy8I	100	12:29:00	31	2	1	59	Q1	60
HpyCH4IV_MaeII_TaiI	BseSI	100	07:47:00	31	2	1	59	Q1	60
ApaI_Bsp120I_PspOMI	CviAII_NlaIII	100	12:16:00	31	3	1	59	Q1	60
ApaI_Bsp120I_PspOMI	ScrFI	100	14:34:00	31	3	1	59	Q1	60
Eco56I_NaeI_NgoMIV	HaeIII	100	14:11:00	31	3	1	59	Q1	60
Hpy8I	CfrI	100	09:32:00	31	3	1	59	Q1	60
StyI	Cac8I	100	13:31:00	31	4	1	59	Q1	60
HaeII	BfaI_MaeI	100	12:24:00	31	5	1	59	Q1	60
Hpy8I	AcyI	100	09:00:00	31	5	1	59	Q1	60
CauII	Cfr10I	100	06:38:00	31	7	1	59	Q1	60
Cfr10I	CauII	100	13:51:00	31	7	1	59	Q1	60
HaeII	ApoI	100	08:16:00	31	8	1	59	Q1	60
SmlI	ApoI	100	07:36:00	31	8	1	59	Q1	60
EsaBC3I_TaqI	HaeIII	81	13:54:00	22	5	20	41	Q1	61
TatI	MseI	91	14:14:00	27	5	10	51	Q1	61
MseI	Eco56I_NaeI_NgoMIV	93	06:08:00	28	1	8	53	Q1	61
MseI	HindII	93	04:19:00	28	1	8	53	Q1	61
MseI	BbeI_Eco78I_KasI_NarI_PluTI_SfoI	93	05:33:00	28	3	8	53	Q1	61
AciI	AvaI	94	10:34:00	28.5	6	7	54	Q1	61
ApoI	AciI	95	12:30:00	29	10	6	55	Q1	61
BfaI_MaeI	CdiI	96	06:19:00	29.5	4	5	56	Q1	61
HpaII_MspI	Nb.BtsI	96	01:44:00	29.5	4	5	56	Q1	61
CfoI_HhaI_HinP1I	XhoII	96	04:55:00	29.5	5	5	56	Q1	61
XhoII	CfoI_HhaI_HinP1I	96	13:56:00	29.5	5	5	56	Q1	61
Asi256I_BspKT6I_ChaI_DpnI	EsaBC3I_TaqI	96	08:26:00	29.5	6	5	56	Q1	61
PpuMI	AgsI	96	13:56:00	29.5	6	5	56	Q1	61
BfaI_MaeI	CfrI	97	09:55:00	30	1	4	57	Q1	61
BstNI_EcoRII	HgiJII	97	08:20:00	30	3	4	57	Q1	61
BstNI_EcoRII	SimI	97	10:41:00	30	3	4	57	Q1	61
BfaI_MaeI	Nb.BsrDI	97	06:09:00	30	4	4	57	Q1	61
BfaI_MaeI	HinfI	97	10:04:00	30	5	4	57	Q1	61
HinfI	BfaI_MaeI	97	09:10:00	30	5	4	57	Q1	61
BfaI_MaeI	HpyCH4IV_MaeII_TaiI	97	10:06:00	30	7	4	57	Q1	61
BstNI_EcoRII	ApoI	97	08:45:00	30	12	4	57	Q1	61
HaeIII	ApaI_Bsp120I_PspOMI	98	03:01:00	30.5	1	3	58	Q1	61
Hpy178III	XmaIII	98	04:30:00	30.5	3	3	58	Q1	61
LmnI	SmlI	98	10:38:00	30.5	4	3	58	Q1	61
AflII	HpaII_MspI	98	15:32:00	30.5	5	3	58	Q1	61
HaeIII	XhoII	98	06:07:00	30.5	5	3	58	Q1	61
LmnI	AvaII	98	11:30:00	30.5	5	3	58	Q1	61
XhoII	HaeIII	98	14:15:00	30.5	5	3	58	Q1	61
LmnI	HinfI	98	10:44:00	30.5	7	3	58	Q1	61
HaeIII	NspI	98	06:12:00	30.5	8	3	58	Q1	61
Cac8I	AccI	99	03:03:00	31	2	2	59	Q1	61
CviAII_NlaIII	ApaI_Bsp120I_PspOMI	99	05:13:00	31	2	2	59	Q1	61
TauI	SmaI_XmaI	99	04:38:00	31	2	2	59	Q1	61
Cac8I	StyI	99	04:10:00	31	3	2	59	Q1	61
Hpy188I	BbeI_Eco78I_KasI_NarI_PluTI_SfoI	99	05:07:00	31	3	2	59	Q1	61
AcyI	BstNI_EcoRII	99	08:38:00	31	4	2	59	Q1	61
Hpy188I	Nb.BtsI	99	02:18:00	31	4	2	59	Q1	61
Hpy99I	AciI	99	12:59:00	31	4	2	59	Q1	61
SimI	TseI	99	12:08:00	31	4	2	59	Q1	61
TauI	HinfI	99	11:07:00	31	4	2	59	Q1	61
TauI	NspI	99	06:40:00	31	4	2	59	Q1	61
AcyI	HinfI	99	10:25:00	31	5	2	59	Q1	61
BspEI_BspMII	Hpy188I	99	13:20:00	31	5	2	59	Q1	61
Hpy188I	BspEI_BspMII	99	01:45:00	31	5	2	59	Q1	61
SanDI	HpaII_MspI	99	15:18:00	31	5	2	59	Q1	61
SphI	CauII	99	13:48:00	31	5	2	59	Q1	61
TauI	Nb.BsrDI	99	06:44:00	31	5	2	59	Q1	61
NotI	HpaII_MspI	99	15:09:00	31	6	2	59	Q1	61
BalI	HpaII_MspI	99	15:23:00	31	7	2	59	Q1	61
HpyCH4IV_MaeII_TaiI	Eco56I_NaeI_NgoMIV	100	05:49:00	31.5	0	1	60	Q1	61
Eco56I_NaeI_NgoMIV	HpyCH4IV_MaeII_TaiI	100	11:47:00	31.5	1	1	60	Q1	61
ApaI_Bsp120I_PspOMI	Hpy178III	100	13:32:00	31.5	4	1	60	Q1	61
ApaI_Bsp120I_PspOMI	Asi256I_BspKT6I_ChaI_DpnI	100	12:57:00	31.5	5	1	60	Q1	61
Cfr10I	SduI	100	11:55:00	31.5	5	1	60	Q1	61
SduI	Cfr10I	100	07:13:00	31.5	5	1	60	Q1	61
AvaI	EsaBC3I_TaqI	100	10:55:00	31.5	6	1	60	Q1	61
HaeII	SduI	100	11:56:00	31.5	6	1	60	Q1	61
SduI	HaeII	100	07:22:00	31.5	6	1	60	Q1	61
BetI	BstUI_FnuDII	100	13:21:00	31.5	8	1	60	Q1	61
SmlI	HinfI	100	10:26:00	31.5	9	1	60	Q1	61
TseI	EsaBC3I_TaqI	94	10:03:00	29	5	7	55	Q1	62
Asi256I_BspKT6I_ChaI_DpnI	HaeII	96	08:47:00	30	3	5	57	Q1	62
HpaII_MspI	BsePI_BssHII	96	01:16:00	30	3	5	57	Q1	62
HpaII_MspI	BspEI_BspMII	96	00:11:00	30	5	5	57	Q1	62
HpaII_MspI	BbeI_Eco78I_KasI_NarI_PluTI_SfoI	96	01:28:00	30	6	5	57	Q1	62
ApoI	TauI	96	13:27:00	30	7	5	57	Q1	62
Asi256I_BspKT6I_ChaI_DpnI	CviRI_HpyCH4V	96	10:10:00	30	8	5	57	Q1	62
ApoI	Asi256I_BspKT6I_ChaI_DpnI	96	11:07:00	30	9	5	57	Q1	62
Asi256I_BspKT6I_ChaI_DpnI	ApoI	96	06:21:00	30	9	5	57	Q1	62
HaeII	CfoI_HhaI_HinP1I	98	12:08:00	31	3	3	59	Q1	62
Nb.BtsI	Hpy188I	98	13:50:00	31	3	3	59	Q1	62
Fnu4HI	StyI	98	05:26:00	31	6	3	59	Q1	62
TseI	HinfI	98	10:27:00	31	8	3	59	Q1	62
DdeI	BstNI_EcoRII	98	09:03:00	31	9	3	59	Q1	62
Cfr10I	CviRI_HpyCH4V	100	10:14:00	32	2	1	61	Q1	62
CviRI_HpyCH4V	Cfr10I	100	08:11:00	32	2	1	61	Q1	62
BbeI_Eco78I_KasI_NarI_PluTI_SfoI	CviAII_NlaIII	100	11:34:00	32	3	1	61	Q1	62
Cfr10I	DdeI	100	13:35:00	32	3	1	61	Q1	62
CviRI_HpyCH4V	SmaI_XmaI	100	05:31:00	32	3	1	61	Q1	62
SmaI_XmaI	CviRI_HpyCH4V	100	10:39:00	32	3	1	61	Q1	62
Cfr10I	Asi256I_BspKT6I_ChaI_DpnI	100	12:54:00	32	4	1	61	Q1	62
SacII	Hpy188I	100	13:59:00	32	4	1	61	Q1	62
HgiJII	SimI	100	10:31:00	32	5	1	61	Q1	62
CviQI_RsaI	AvaI	100	09:55:00	32	7	1	61	Q1	62
CviQI_RsaI	BstNI_EcoRII	100	08:23:00	32	7	1	61	Q1	62
NspI	AciI	100	13:20:00	32	8	1	61	Q1	62
HpyCH4IV_MaeII_TaiI	EsaBC3I_TaqI	100	09:26:00	32	9	1	61	Q1	62
AvaI	LmnI	100	09:42:00	32	10	1	61	Q1	62
TatI	NlaIV	77	14:48:00	21	4	24	39	Q1	63
EsaBC3I_TaqI	CfoI_HhaI_HinP1I	81	14:10:00	23	6	20	43	Q1	63
MseI	TfiI	93	04:34:00	29	4	8	55	Q1	63
AgsI	SmaI_XmaI	94	06:14:00	29.5	3	7	56	Q1	63
AciI	SmlI	94	09:04:00	29.5	7	7	56	Q1	63
HpaII_MspI	SnaBI	96	01:51:00	30.5	1	5	58	Q1	63
HpaII_MspI	PsiI	96	00:58:00	30.5	2	5	58	Q1	63
Asi256I_BspKT6I_ChaI_DpnI	SmaI_XmaI	96	06:10:00	30.5	3	5	58	Q1	63
StyI	AgsI	96	14:12:00	30.5	4	5	58	Q1	63
ApoI	DraII	96	11:19:00	30.5	6	5	58	Q1	63
ApoI	AvaII	96	11:37:00	30.5	8	5	58	Q1	63
ApoI	DdeI	96	12:26:00	30.5	10	5	58	Q1	63
HinfI	ApoI	97	07:17:00	31	7	4	59	Q1	63
ScrFI	BsaAI	98	02:08:00	31.5	0	3	60	Q1	63
HaeIII	Eco56I_NaeI_NgoMIV	98	03:54:00	31.5	1	3	60	Q1	63
Hpy178III	Eco56I_NaeI_NgoMIV	98	05:52:00	31.5	2	3	60	Q1	63
Fnu4HI	PpuMI	98	05:56:00	31.5	3	3	60	Q1	63
LmnI	Hpy99I	98	06:50:00	31.5	3	3	60	Q1	63
TseI	SimI	98	11:52:00	31.5	3	3	60	Q1	63
AflIII	HpaII_MspI	98	15:27:00	31.5	4	3	60	Q1	63
HaeIII	Nb.BsrDI	98	05:20:00	31.5	5	3	60	Q1	63
Nb.BsrDI	HaeIII	98	14:09:00	31.5	5	3	60	Q1	63
ApaI_Bsp120I_PspOMI	CfoI_HhaI_HinP1I	98	13:55:00	31.5	6	3	60	Q1	63
TseI	BstNI_EcoRII	98	08:48:00	31.5	6	3	60	Q1	63
XhoII	Hpy178III	98	13:34:00	31.5	7	3	60	Q1	63
Hpy178III	XhoII	98	06:02:00	31.5	8	3	60	Q1	63
XmaIII	CviRI_HpyCH4V	99	10:54:00	32	2	2	61	Q1	63
AccI	Fnu4HI	99	14:22:00	32	3	2	61	Q1	63
AccI	ScrFI	99	14:54:00	32	3	2	61	Q1	63
ApaI_Bsp120I_PspOMI	NlaIV	99	13:33:00	32	3	2	61	Q1	63
Hpy188I	SacII	99	02:47:00	32	3	2	61	Q1	63
TauI	AcyI	99	08:20:00	32	3	2	61	Q1	63
XmaIII	Fnu4HI	99	14:07:00	32	3	2	61	Q1	63
AcyI	Hpy8I	99	12:11:00	32	4	2	61	Q1	63
AcyI	TauI	99	12:48:00	32	4	2	61	Q1	63
AscI	HpaII_MspI	99	15:21:00	32	4	2	61	Q1	63
Hpy99I	BstUI_FnuDII	99	12:56:00	32	4	2	61	Q1	63
SimI	HgiJII	99	08:44:00	32	4	2	61	Q1	63
AccI	HaeIII	99	14:38:00	32	5	2	61	Q1	63
SgrAI	HpaII_MspI	99	15:30:00	32	5	2	61	Q1	63
AcyI	ApoI	99	08:20:00	32	6	2	61	Q1	63
AcyI	BfaI_MaeI	99	10:56:00	32	6	2	61	Q1	63
BsiWI	HpaII_MspI	99	15:32:00	32	6	2	61	Q1	63
Cac8I	SphI	99	02:41:00	32	6	2	61	Q1	63
Hpy188I	Nb.BsrDI	99	06:20:00	32	6	2	61	Q1	63
NcoI	HpaII_MspI	99	15:33:00	32	6	2	61	Q1	63
SphI	Cac8I	99	13:07:00	32	6	2	61	Q1	63
PspXI	HpaII_MspI	99	15:29:00	32	7	2	61	Q1	63
XhoI	HpaII_MspI	99	15:30:00	32	7	2	61	Q1	63
Nb.BsmI	HpaII_MspI	99	15:21:00	32	8	2	61	Q1	63
SimI	HinfI	99	09:49:00	32	8	2	61	Q1	63
CviRI_HpyCH4V	XmaIII	100	04:20:00	32.5	3	1	62	Q1	63
HaeII	Hpy8I	100	13:01:00	32.5	3	1	62	Q1	63
Hpy8I	HaeII	100	07:19:00	32.5	3	1	62	Q1	63
Cfr10I	AluI	100	14:01:00	32.5	4	1	62	Q1	63
CviQI_RsaI	StyI	100	03:32:00	32.5	4	1	62	Q1	63
ScaI	Hpy188I	100	14:17:00	32.5	4	1	62	Q1	63
SmaI_XmaI	DdeI	100	13:17:00	32.5	4	1	62	Q1	63
CfrI	AciI	100	12:53:00	32.5	5	1	62	Q1	63
ClaI	Hpy188I	100	13:08:00	32.5	5	1	62	Q1	63
SmaI_XmaI	ScrFI	100	13:51:00	32.5	5	1	62	Q1	63
StyI	CviQI_RsaI	100	09:41:00	32.5	5	1	62	Q1	63
AvaI	CviQI_RsaI	100	09:18:00	32.5	6	1	62	Q1	63
PpuMI	Hpy178III	100	13:21:00	32.5	6	1	62	Q1	63
CauII	ScrFI	100	05:02:00	32.5	8	1	62	Q1	63
NspI	SduI	100	13:33:00	32.5	10	1	62	Q1	63
SduI	NspI	100	07:00:00	32.5	10	1	62	Q1	63
AvaII	EsaBC3I_TaqI	92	10:47:00	29	6	9	55	Q1	64
AciI	HgiJII	94	09:54:00	30	3	7	57	Q1	64
AgsI	Hpy99I	94	07:14:00	30	5	7	57	Q1	64
AciI	EsaBC3I_TaqI	94	10:09:00	30	6	7	57	Q1	64
AciI	ApoI	94	07:17:00	30	11	7	57	Q1	64
HpaII_MspI	AseI_VspI	96	01:28:00	31	1	5	59	Q1	64
ApoI	XmaIII	96	05:17:00	31	2	5	59	Q1	64
HpaII_MspI	HindIII	96	00:43:00	31	2	5	59	Q1	64
HpaII_MspI	BseYI	96	01:51:00	31	4	5	59	Q1	64
ApoI	LmnI	96	11:07:00	31	10	5	59	Q1	64
Fnu4HI	AccI	98	03:38:00	32	2	3	61	Q1	64
HaeIII	AccI	98	03:40:00	32	4	3	61	Q1	64
HgiJII	EsaBC3I_TaqI	98	11:11:00	32	6	3	61	Q1	64
LmnI	AvaI	98	08:45:00	32	7	3	61	Q1	64
ApaI_Bsp120I_PspOMI	Hpy8I	100	13:09:00	33	0	1	63	Q1	64
Hpy8I	ApaI_Bsp120I_PspOMI	100	04:09:00	33	0	1	63	Q1	64
BetI	HpyCH4IV_MaeII_TaiI	100	10:55:00	33	2	1	63	Q1	64
HpyCH4IV_MaeII_TaiI	BetI	100	04:37:00	33	2	1	63	Q1	64
AseI_VspI	Cac8I	100	13:50:00	33	3	1	63	Q1	64
HpyCH4IV_MaeII_TaiI	PpuMI	100	06:36:00	33	3	1	63	Q1	64
PpuMI	HpyCH4IV_MaeII_TaiI	100	11:41:00	33	3	1	63	Q1	64
CfrI	AluI	100	13:18:00	33	4	1	63	Q1	64
HgiJII	AcyI	100	07:15:00	33	4	1	63	Q1	64
Eco56I_NaeI_NgoMIV	BfaI_MaeI	100	10:24:00	33	5	1	63	Q1	64
Hpy8I	TfiI	100	03:35:00	33	5	1	63	Q1	64
NspI	SimI	100	12:19:00	33	5	1	63	Q1	64
CauII	XhoII	100	05:36:00	33	6	1	63	Q1	64
ClaI	ScrFI	100	14:53:00	33	6	1	63	Q1	64
HindII	Fnu4HI	100	14:23:00	33	6	1	63	Q1	64
CfrI	BstUI_FnuDII	100	12:24:00	33	7	1	63	Q1	64
SmlI	CviQI_RsaI	100	08:57:00	33	7	1	63	Q1	64
CviQI_RsaI	SmlI	100	10:27:00	33	9	1	63	Q1	64
EsaBC3I_TaqI	BstUI_FnuDII	81	13:04:00	24	7	20	45	Q1	65
CviRI_HpyCH4V	EsaBC3I_TaqI	91	10:56:00	29	10	10	55	Q1	65
MseI	XmaIII	93	04:33:00	30	5	8	57	Q1	65
XmaIII	MseI	93	14:39:00	30	5	8	57	Q1	65
AgsI	PpuMI	94	07:20:00	30.5	4	7	58	Q1	65
ApoI	AgsI	95	12:23:00	31	8	6	59	Q1	65
HpaII_MspI	NotI	96	00:00:00	31.5	3	5	60	Q1	65
Cfr10I	AciI	96	13:11:00	31.5	4	5	60	Q1	65
ApoI	BstNI_EcoRII	96	08:56:00	31.5	10	5	60	Q1	65
HinfI	AcyI	97	09:43:00	32	3	4	61	Q1	65
HinfI	CviRI_HpyCH4V	97	11:23:00	32	3	4	61	Q1	65
BfaI_MaeI	AcyI	97	09:08:00	32	4	4	61	Q1	65
HinfI	CviAII_NlaIII	97	11:07:00	32	4	4	61	Q1	65
HinfI	CviQI_RsaI	97	09:10:00	32	4	4	61	Q1	65
BstNI_EcoRII	TseI	97	12:00:00	32	6	4	61	Q1	65
HinfI	LmnI	97	11:13:00	32	6	4	61	Q1	65
HinfI	SimI	97	11:30:00	32	6	4	61	Q1	65
HinfI	SmlI	97	10:52:00	32	6	4	61	Q1	65
HinfI	TseI	97	11:51:00	32	7	4	61	Q1	65
BstNI_EcoRII	DdeI	97	13:17:00	32	8	4	61	Q1	65
Fnu4HI	XmaIII	98	02:20:00	32.5	2	3	62	Q1	65
Hpy178III	ApaI_Bsp120I_PspOMI	98	04:46:00	32.5	2	3	62	Q1	65
AatII_ZraI	HpaII_MspI	98	15:39:00	32.5	3	3	62	Q1	65
AluI	HinfI	98	08:20:00	32.5	4	3	62	Q1	65
Bpu10I	HpaII_MspI	98	15:28:00	32.5	6	3	62	Q1	65
AcyI	TseI	99	11:57:00	33	3	2	63	Q1	65
Cac8I	HindII	99	05:08:00	33	3	2	63	Q1	65
Hpy188I	ScaI	99	02:13:00	33	3	2	63	Q1	65
FseI	HpaII_MspI	99	15:27:00	33	4	2	63	Q1	65
Hpy188I	ClaI	99	03:42:00	33	4	2	63	Q1	65
SimI	NspI	99	07:28:00	33	4	2	63	Q1	65
BglII	HpaII_MspI	99	15:26:00	33	5	2	63	Q1	65
Hpy99I	TseI	99	12:40:00	33	5	2	63	Q1	65
Sse232I	HpaII_MspI	99	15:32:00	33	5	2	63	Q1	65
AsuII_BstBI	HpaII_MspI	99	15:31:00	33	6	2	63	Q1	65
BstEII	HpaII_MspI	99	15:30:00	33	6	2	63	Q1	65
HpaI	HpaII_MspI	99	15:18:00	33	6	2	63	Q1	65
PshAI	HpaII_MspI	99	15:23:00	33	6	2	63	Q1	65
SspI	ScrFI	99	14:49:00	33	6	2	63	Q1	65
CdiI	AgsI	99	12:57:00	33	7	2	63	Q1	65
BsrBI	CauII	100	14:08:00	33.5	1	1	64	Q1	65
CauII	BsrBI	100	01:35:00	33.5	1	1	64	Q1	65
Hpy8I	PpuMI	100	06:01:00	33.5	2	1	64	Q1	65
PpuMI	Hpy8I	100	12:20:00	33.5	2	1	64	Q1	65
HgiJII	Hpy99I	100	06:28:00	33.5	3	1	64	Q1	65
Nb.BsmI	Hpy188I	100	14:06:00	33.5	4	1	64	Q1	65
CviRI_HpyCH4V	AcyI	100	08:28:00	33.5	5	1	64	Q1	65
ClaI	Cac8I	100	13:22:00	33.5	6	1	64	Q1	65
StyI	DdeI	100	13:31:00	33.5	6	1	64	Q1	65
AvaI	SimI	100	09:55:00	33.5	8	1	64	Q1	65
CviRI_HpyCH4V	TseI	100	10:55:00	33.5	9	1	64	Q1	65
AciI	BstNI_EcoRII	94	09:44:00	31	8	7	59	Q1	66
BstNI_EcoRII	AciI	94	13:21:00	31	8	7	59	Q1	66
AgsI	ApoI	94	05:27:00	31	10	7	59	Q1	66
Asi256I_BspKT6I_ChaI_DpnI	Cfr10I	96	09:07:00	32	0	5	61	Q1	66
Asi256I_BspKT6I_ChaI_DpnI	PpuMI	96	05:48:00	32	3	5	61	Q1	66
HpaII_MspI	AflII	96	00:43:00	32	3	5	61	Q1	66
HpaII_MspI	Nb.BsmI	96	01:21:00	32	5	5	61	Q1	66
DdeI	Cfr10I	98	09:32:00	33	1	3	63	Q1	66
PstI	HpaII_MspI	98	15:24:00	33	2	3	63	Q1	66
ScrFI	AccI	98	02:06:00	33	2	3	63	Q1	66
BstUI_FnuDII	Hpy99I	98	06:44:00	33	3	3	63	Q1	66
ScrFI	SmaI_XmaI	98	01:29:00	33	3	3	63	Q1	66
Fnu4HI	NspI	98	05:09:00	33	5	3	63	Q1	66
ScrFI	CauII	98	03:31:00	33	6	3	63	Q1	66
BsaAI	Hpy188I	100	13:49:00	34	2	1	65	Q1	66
CviQI_RsaI	Hpy99I	100	07:47:00	34	2	1	65	Q1	66
CviRI_HpyCH4V	Hpy99I	100	07:05:00	34	4	1	65	Q1	66
Eco56I_NaeI_NgoMIV	Fnu4HI	100	14:19:00	34	4	1	65	Q1	66
CfrI	BstNI_EcoRII	100	08:18:00	34	5	1	65	Q1	66
CfrI	EsaBC3I_TaqI	100	11:54:00	34	6	1	65	Q1	66
BetI	CauII	100	14:17:00	34	7	1	65	Q1	66
CauII	BetI	100	03:14:00	34	7	1	65	Q1	66
CauII	TatI	100	03:48:00	34	7	1	65	Q1	66
BseSI	EsaBC3I_TaqI	85	10:40:00	27	2	16	51	Q1	67
AciI	Hpy99I	94	07:10:00	31.5	2	7	60	Q1	67
XmaIII	AgsI	95	14:08:00	32	4	6	61	Q1	67
CfoI_HhaI_HinP1I	HaeII	96	03:42:00	32.5	1	5	62	Q1	67
CfoI_HhaI_HinP1I	ApaI_Bsp120I_PspOMI	96	03:28:00	32.5	2	5	62	Q1	67
HpaII_MspI	AflIII	96	01:13:00	32.5	2	5	62	Q1	67
HpaII_MspI	NcoI	96	00:24:00	32.5	2	5	62	Q1	67
HpaII_MspI	SanDI	96	00:17:00	32.5	2	5	62	Q1	67
CfoI_HhaI_HinP1I	TatI	96	04:50:00	32.5	6	5	62	Q1	67
HinfI	AluI	97	13:20:00	33	3	4	63	Q1	67
BstNI_EcoRII	CviQI_RsaI	97	08:20:00	33	4	4	63	Q1	67
StyI	NlaIV	97	14:36:00	33	7	4	63	Q1	67
ScrFI	ApaI_Bsp120I_PspOMI	98	02:10:00	33.5	1	3	64	Q1	67
AluI	CfrI	98	07:42:00	33.5	2	3	64	Q1	67
DdeI	SmaI_XmaI	98	05:09:00	33.5	2	3	64	Q1	67
Nb.BsrDI	TauI	98	12:56:00	33.5	3	3	64	Q1	67
Hpy178III	PpuMI	98	06:52:00	33.5	4	3	64	Q1	67
FspI	HpaII_MspI	98	15:32:00	33.5	5	3	64	Q1	67
ScrFI	SspI	98	01:14:00	33.5	5	3	64	Q1	67
BstUI_FnuDII	BetI	98	04:37:00	33.5	7	3	64	Q1	67
Hpy99I	HgiJII	99	08:58:00	34	2	2	65	Q1	67
AclI	HpaII_MspI	99	15:02:00	34	3	2	65	Q1	67
AcyI	HgiJII	99	09:10:00	34	3	2	65	Q1	67
BsePI_BssHII	Hpy188I	99	13:56:00	34	3	2	65	Q1	67
Hpy188I	Nb.BsmI	99	02:38:00	34	3	2	65	Q1	67
Hpy99I	CviRI_HpyCH4V	99	11:57:00	34	3	2	65	Q1	67
RsrII	HpaII_MspI	99	15:26:00	34	3	2	65	Q1	67
StuI	HpaII_MspI	99	15:22:00	34	3	2	65	Q1	67
AcyI	CviRI_HpyCH4V	99	10:59:00	34	4	2	65	Q1	67
CviAII_NlaIII	XmaIII	99	05:14:00	34	4	2	65	Q1	67
NruI	HpaII_MspI	99	15:17:00	34	4	2	65	Q1	67
PasI	HpaII_MspI	99	15:30:00	34	4	2	65	Q1	67
XmaIII	CviAII_NlaIII	99	11:59:00	34	4	2	65	Q1	67
XmaIII	DdeI	99	13:51:00	34	4	2	65	Q1	67
AfeI_Eco47III	HpaII_MspI	99	15:31:00	34	5	2	65	Q1	67
BsePI_BssHII	HaeIII	99	14:21:00	34	5	2	65	Q1	67
BspEI_BspMII	Cac8I	99	13:40:00	34	5	2	65	Q1	67
Cac8I	BspEI_BspMII	99	02:10:00	34	5	2	65	Q1	67
Cac8I	ClaI	99	03:34:00	34	5	2	65	Q1	67
AvaII	HinfI	99	09:56:00	34	6	2	65	Q1	67
CdiI	AluI	99	13:34:00	34	6	2	65	Q1	67
XmaIII	ScrFI	99	14:48:00	34	6	2	65	Q1	67
SimI	AvaI	99	09:43:00	34	7	2	65	Q1	67
SphI	Fnu4HI	99	13:40:00	34	7	2	65	Q1	67
DraII	HinfI	99	09:50:00	34	9	2	65	Q1	67
AclI	Cac8I	100	13:48:00	34.5	3	1	66	Q1	67
AclI	ScrFI	100	14:21:00	34.5	4	1	66	Q1	67
BetI	DdeI	100	13:55:00	34.5	4	1	66	Q1	67
BseSI	TseI	100	12:17:00	34.5	5	1	66	Q1	67
SmlI	AvaI	100	07:31:00	34.5	5	1	66	Q1	67
StyI	BstUI_FnuDII	100	13:21:00	34.5	5	1	66	Q1	67
AvaI	SmlI	100	09:28:00	34.5	6	1	66	Q1	67
AvaI	HinfI	100	10:27:00	34.5	7	1	66	Q1	67
BetI	Asi256I_BspKT6I_ChaI_DpnI	100	13:10:00	34.5	7	1	66	Q1	67
AvaI	AvaII	100	10:17:00	34.5	8	1	66	Q1	67
SacII	ScrFI	100	14:53:00	34.5	8	1	66	Q1	67
AciI	Cfr10I	94	08:35:00	32	2	7	61	Q1	68
HpaII_MspI	MfeI	96	00:28:00	33	1	5	63	Q1	68
HpaII_MspI	SgrAI	96	00:00:00	33	2	5	63	Q1	68
HpaII_MspI	XhoI	96	00:07:00	33	3	5	63	Q1	68
BseSI	AciI	96	13:43:00	33	4	5	63	Q1	68
[truncated: 18,308 more rows]
