# Supplementary material for: Fungal Identifier (FId): An Updated Polymerase Chain Reaction–Restriction Fragment Length Polymorphism Approach to Ease Ascomycetous Yeast Isolates’ Identification in Ecological Studies
Source: J Fungi (Basel). 2024 Aug 23;10(9):595. doi: 10.3390/jof10090595 (PMC11433625; doi:10.3390/jof10090595)
Supplement: Supplementary file 1 [file jof-10-00595-s001.zip › Table_S8.xlsx]

## Sheet: README
Table S8
FId results on experimental data.
Experimental_data_FId_results
results of the analysis performed with FId on experimental data gathered from published studies. Information on the identified species, the length of the ITS1-5.8S-ITS2 amplicon and of the fragments obtained with the indicated endonuclease are reported. The column "identified species" shows the list of species identified with FId according to the PCR-RFLP indicated; the column "identified" summar…
BLAST_check
The ITS1-5.8S-ITS2 sequences of the yeast species investigated by means of experimental data, as indicated in the "Experimental_data_FId_results" page, were analyzed by means of BLAST analysis. A maximum of 100 sequences matching the query was imposed in the NBCI BLAST tool. 98% Percentage of identity was used as threshold. The "%correct_BLAST_match" column reports the percentage of matches corre…

## Sheet: Experimental_data_FId_results
Species	NCBI_ID (for ITS1-5.8S-ITS2 Sanger sequencing)	ITSsize	HaeIII	HinfI	CfoI	MspI	RsaI	DdeI	HindIII	HpaII	NdeII	ScrFI	AluI	identified species	Identified	FP	reference
Brettanomyces_bruxellensis		500	375	265+215	230+130+80									Brettanomyces_bruxellensis; Candida_montana	yes	1	Guillamón et al. 1998
Candida montana		525	400+120	245	265 + 215									Candida_montana; Tetrapisispora_blattae	yes	1	Jeyaram et al. 2008
Candida parapsilosis		520	420+90	270+230+60	300+245									Candida_orthopsilosis; Candida_parapsilosis	yes	1	Jeyaram et al. 2008
Candida tropicalis		530	450+90	265	280+245									Bathelium_albidoporum; Candida_albicans; Candida_dubliniensis; Candida_sanyaensis; Candida_sojae; Candida_tropicalis; Capronia_epimyces; Colletotrichum_nupharicola	yes	7	Jeyaram et al. 2008
Candida_albicans		550	460+90	290+280	290+260									Bathelium_albidoporum; Candida_albicans; Candida_dubliniensis; Candida_sanyaensis; Candida_sojae; Candida_tropicalis; Colletotrichum_nupharicola; Diddensiella_caesifluorescens; Hymenoscyphus_salicellus; Ilyonectria_robusta; Margaritispora_aquatica; Pneumocystis_oryctolagi; Protomyces_gravidus; Protomyces_inundatus; Protomyces_macrosporus; Sugiyamaella_lignohabitans; Trigonopsis_variabilis; Xylari…	yes	17	de Llanos Frutos et al. 2004
Candida_albicans		550	460 + 90	280 + 270	290 + 260									Bathelium_albidoporum; Candida_albicans; Candida_dubliniensis; Candida_sanyaensis; Candida_sojae; Candida_tropicalis; Colletotrichum_nupharicola; Diddensiella_caesifluorescens; Hymenoscyphus_salicellus; Ilyonectria_robusta; Margaritispora_aquatica; Pneumocystis_oryctolagi; Protomyces_gravidus; Protomyces_inundatus; Protomyces_macrosporus; Racodium_therryanum; Sugiyamaella_lignohabitans; Trigonops…	yes	19	Esteve-Zarzoso et al. 1999
Candida_albicans		550	460	285+260	290+250									Bathelium_albidoporum; Candida_albicans; Candida_dubliniensis; Candida_sanyaensis; Candida_sojae; Candida_tropicalis; Colletotrichum_nupharicola; Hymenoscyphus_salicellus; Margaritispora_aquatica; Protomyces_gravidus; Protomyces_inundatus; Protomyces_macrosporus; Sugiyamaella_lignohabitans; Xylaria_intraflava	yes	13	Guillamón et al. 1998
Candida_ethanolica		450	310+110	250+200	160+100+80+80									Candida_ethanolica; Saturnispora_serradocipensis	yes	1	de Llanos Frutos et al. 2004
Candida_glabrata		900	620+230+50	360+260+260+20	400+170+150+140									Candida_glabrata; Candida_oxycetoniae	yes	1	de Llanos Frutos et al. 2004
Candida_glabrata		800	675	360 + 270	395									no	no		Esteve-Zarzoso et al. 1999
Candida_glabrata		800	675	360+270	400+395									no	no		Guillamón et al. 1998
Candida_incommunis		420	420	220+200	420									Candida_gotoi; Candida_incommunis; Candida_restingae; Dipodascus_geniculatus; Dipodascus_ghanensis; Hyphopichia_pseudoburtonii; Kodamaea_anthophila; Kodamaea_ohmeri; Metschnikowia_arizonensis	yes	8	de Llanos Frutos et al. 2004
Candida_incommunis		425	425	225 + 200	400									Candida_gotoi; Candida_incommunis; Candida_restingae; Dipodascus_geniculatus; Dipodascus_ghanensis; Hyphopichia_pseudoburtonii; Kodamaea_anthophila; Kodamaea_ohmeri	yes	7	Esteve-Zarzoso et al. 1999
Candida_inconspicua		470	470	260+230	110+110+90+90+70									Candida_inconspicua	yes	0	de Llanos Frutos et al. 2004
Candida_membranifaciens		630	410+150+90	320+320	295+295									Alternaria_solani; Barnettozyma_botsteinii; Candida_anglica; Candida_ascalaphidarum; Candida_chilensis; Candida_fragi; Candida_jaroonii; Candida_membranifaciens_subs_flavinogenes; Candida_mycetangii; Candida_psychrophila; Candida_railenensis; Candida_schatavii; Candida_tammaniensis; Cephaloascus_albidus; Cephaloascus_fragrans; Cyberlindnera_xylosilytica; Debaryomyces_maramus; Debaryomyces_nepalen…	yes	32	de Llanos Frutos et al. 2004
Candida_mesenterica		390	390	95+195	390									Candida_incommunis; Candida_mesenterica; Candida_restingae; Dipodascus_ghanensis; Galactomyces_reessii; Geotrichum_bryndzae; Kodamaea_laetipori; Kodamaea_ohmeri; Metschnikowia_amazonensis; Metschnikowia_arizonensis; Metschnikowia_dekortorum; Metschnikowia_santaceciliae; Metschnikowia_similis	yes	12	de Llanos Frutos et al. 2004
Candida_mesenterica		650	500 + 150	320 + 220 + 100	600									no	no		Esteve-Zarzoso et al. 1999
Candida_mesenterica		640	490+140	305+220	580									no	no		Guillamón et al. 1998
Candida_montana		530	400+130	270+250	250+230									Candida_metapsilosis; Candida_montana; Candida_orthopsilosis; Candida_parapsilosis; Tetrapisispora_blattae	yes	4	de Llanos Frutos et al. 2004
Candida_montana		525	400 + 125	270 + 250	250 + 230									Candida_metapsilosis; Candida_montana; Candida_orthopsilosis; Candida_parapsilosis; Tetrapisispora_blattae	yes	4	Esteve-Zarzoso et al. 1999
Candida_oregonensis		400	260+70+70	200+190	220+180									Candida_oregonensis	yes	0	de Llanos Frutos et al. 2004
Candida_parapsilosis		530	410+110	280+260	300+230									Bathelium_albidoporum; Candida_metapsilosis; Candida_orthopsilosis; Candida_parapsilosis	yes	3	de Llanos Frutos et al. 2004
Candida_parapsilosis		550	400 + 115	290 + 260	300 + 240									Candida_metapsilosis; Candida_orthopsilosis; Candida_parapsilosis	yes	2	Esteve-Zarzoso et al. 1999
Candida_parapsilosis		520	410+110	270+250	290+220									Bathelium_albidoporum; Candida_metapsilosis; Candida_orthopsilosis; Candida_parapsilosis	yes	3	Guillamón et al. 1998
Candida_sake		450	450	230+220	240+210									Candida_sake; Saturnispora_hagleri; Starmerella_davenportii; Suhomyces_canberraensis; Suhomyces_pyralidae; Teunomyces_cretensis; Teunomyces_gatunensis; Teunomyces_kruisii; Wickerhamiella_vanderwaltii	yes	8	de Llanos Frutos et al. 2004
Candida_sake		450	450	230 + 220	250 + 200									Candida_sake; Suhomyces_canberraensis; Suhomyces_pyralidae; Teunomyces_cretensis; Teunomyces_gatunensis; Teunomyces_kruisii; Wickerhamiella_pararugosa	yes	6	Esteve-Zarzoso et al. 1999
Candida_sake		470	445	230+210	250+210									Candida_sake; Suhomyces_canberraensis; Suhomyces_pyralidae; Teunomyces_gatunensis	yes	3	Guillamón et al. 1998
Candida_succiphila		750	750	410+320	305+250									Candida_succiphila	yes	0	de Llanos Frutos et al. 2004
Candida_tropicalis		530	450+70	275+270	280+260									Bathelium_albidoporum; Candida_albicans; Candida_dubliniensis; Candida_sanyaensis; Candida_sojae; Candida_tropicalis; Capronia_epimyces; Colletotrichum_nupharicola; Ilyonectria_robusta; Trigonopsis_vinaria	yes	9	de Llanos Frutos et al. 2004
Candida_tropicalis		550	450+90	270+270	280+250									Bathelium_albidoporum; Candelaria_pacifica; Candida_albicans; Candida_dubliniensis; Candida_sanyaensis; Candida_sojae; Candida_tropicalis; Colletotrichum_nupharicola; Podosphaera_aphanis; Protomyces_gravidus; Protomyces_inundatus; Protomyces_macrosporus; Scytalidium_lignicola; Sugiyamaella_lignohabitans; Xylaria_intraflava	yes	14	Guillamón et al. 1998
H. uvarum CBS 104		745	745	70+150+180+330	105+315+324									Hanseniaspora_clermontiae; Hanseniaspora_guilliermondii; Hanseniaspora_lachancei; Hanseniaspora_nectarophila; Hanseniaspora_opuntiae; Hanseniaspora_thailandica; Hanseniaspora_uvarum	yes	6	Corbu & Csutak, 2023
H. uvarum CBS 314		745	747	62+155+188+342	105; 315; 324									Hanseniaspora_clermontiae; Hanseniaspora_guilliermondii; Hanseniaspora_lachancei; Hanseniaspora_nectarophila; Hanseniaspora_opuntiae; Hanseniaspora_thailandica; Hanseniaspora_uvarum	yes	6	Corbu & Csutak, 2023
H. uvarum CECT 1444		760	760	180+200+360	105+315+320									Hanseniaspora_clermontiae; Hanseniaspora_guilliermondii; Hanseniaspora_lachancei; Hanseniaspora_nectarophila; Hanseniaspora_opuntiae; Hanseniaspora_pseudoguilliermondii; Hanseniaspora_thailandica; Hanseniaspora_uvarum	yes	7	Corbu & Csutak, 2023
H. uvarum NCYC2739		750	750	180+200+350	105+310+320									Hanseniaspora_clermontiae; Hanseniaspora_guilliermondii; Hanseniaspora_lachancei; Hanseniaspora_nectarophila; Hanseniaspora_opuntiae; Hanseniaspora_pseudoguilliermondii; Hanseniaspora_thailandica; Hanseniaspora_uvarum	yes	7	Corbu & Csutak, 2023
Hanseniaspora uvarum	OP663241	732	728											Candida_succiphila; Gomphillus_americanus; Hanseniaspora_clermontiae; Hanseniaspora_opuntiae; Hanseniaspora_uvarum; Ogataea_methylovora; Ogataea_ramenticola; Peziza_echinospora; Saccharomyces_mikatae; Saccharomycopsis_fermentans	yes	10	Valentini et al. 2022
Hanseniaspora uvarum	OP663241	732	738											Candida_succiphila; Gomphillus_americanus; Hanseniaspora_clermontiae ; Hanseniaspora_guilliermondii; Hanseniaspora_lachancei; Hanseniaspora_nectarophila; Hanseniaspora_opuntiae; Hanseniaspora_pseudoguilliermondii; Hanseniaspora_thailandica; Hanseniaspora_uvarum; Hanseniaspora_valbyensis; Ogataea_methylovora; Ogataea_ramenticola; Saccharomyces_mikatae; Saccharomycopsis_fermentans; Yueomyces_sinens…	yes	15	Valentini et al. 2022
Hanseniaspora uvarum	OP663222	738	738											Candida_succiphila; Gomphillus_americanus; Hanseniaspora_clermontiae; Hanseniaspora_guilliermondii; Hanseniaspora_lachancei; Hanseniaspora_nectarophila; Hanseniaspora_opuntiae; Hanseniaspora_pseudoguilliermondii; Hanseniaspora_thailandica; Hanseniaspora_uvarum; Hanseniaspora_valbyensi; Ogataea_methylovora; Ogataea_ramenticola; Saccharomyces_mikatae; Saccharomycopsis_fermentans; Yueomyces_sinensi	yes	15	Valentini et al. 2022
Hanseniaspora uvarum	OP663223	738	769											Candida_succiphila; Hanseniaspora_clermontiae; Hanseniaspora_guilliermondii; Hanseniaspora_lachancei; Hanseniaspora_nectarophila; Hanseniaspora_opuntiae; Hanseniaspora_pseudoguilliermondii; Hanseniaspora_thailandica; Hanseniaspora_uvarum; Hanseniaspora_valbyensi; Ogataea_methylovora	yes	10	Valentini et al. 2022
Hanseniaspora uvarum	OP663223	738	753											Candida_succiphila; Hanseniaspora_clermontiae; Hanseniaspora_guilliermondii; Hanseniaspora_lachancei; Hanseniaspora_nectarophila; Hanseniaspora_opuntiae; Hanseniaspora_pseudoguilliermondii; Hanseniaspora_thailandica; Hanseniaspora_uvarum; Hanseniaspora_valbyensi; Ogataea_methylovora; Saccharomyces_mikatae; Saccharomycopsis_fermentans; Yueomyces_sinensi	yes	13	Valentini et al. 2022
Hanseniaspora uvarum	OP663225	738	753											Candida_succiphila; Hanseniaspora_clermontiae; Hanseniaspora_guilliermondii; Hanseniaspora_lachancei; Hanseniaspora_nectarophila; Hanseniaspora_opuntiae; Hanseniaspora_pseudoguilliermondii; Hanseniaspora_thailandica; Hanseniaspora_uvarum; Hanseniaspora_valbyensi; Ogataea_methylovora; Saccharomyces_mikatae; Saccharomycopsis_fermentans; Yueomyces_sinensi	yes	13	Valentini et al. 2022
Hanseniaspora uvarum	OP663241	732	753											Candida_succiphila; Hanseniaspora_clermontiae; Hanseniaspora_guilliermondii; Hanseniaspora_lachancei; Hanseniaspora_nectarophila; Hanseniaspora_opuntiae; Hanseniaspora_pseudoguilliermondii; Hanseniaspora_thailandica; Hanseniaspora_uvarum; Hanseniaspora_valbyensis; Ogataea_methylovora; Saccharomyces_mikatae; Saccharomycopsis_fermentans; Yueomyces_sinensis	yes	13	Valentini et al. 2022
Hanseniaspora uvarum	OP663241	749	732											Candida_succiphila; Hanseniaspora_clermontiae; Hanseniaspora_guilliermondii; Hanseniaspora_lachancei; Hanseniaspora_nectarophila; Hanseniaspora_opuntiae; Hanseniaspora_pseudoguilliermondii; Hanseniaspora_thailandica; Hanseniaspora_uvarum; Hanseniaspora_valbyensis; Ogataea_methylovora; Saccharomyces_mikatae; Saccharomycopsis_fermentans;Yueomyces_sinensis	yes	13	Valentini et al. 2022
Hanseniaspora uvarum	OP663249	784	748											Hanseniaspora_clermontiae; Hanseniaspora_guilliermondii; Hanseniaspora_lachancei; Hanseniaspora_nectarophila; Hanseniaspora_opuntiae; Hanseniaspora_pseudoguilliermondii; Hanseniaspora_thailandica; Hanseniaspora_uvarum; Hanseniaspora_valbyensis; Ogataea_methylovora; Saccharomyces_mikatae; Saccharomycopsis_malanga; Zygosaccharomyces_pseudobailii	yes	12	Valentini et al. 2022
Hanseniaspora_guilliermondii		750	750	350 + 200 + 180	320 + 310 + 105			380 + 180 + 95 + 80						Hanseniaspora_guilliermondii; Hanseniaspora_lachancei;Hanseniaspora_opuntiae; Hanseniaspora_pseudoguilliermondii	yes	3	Esteve-Zarzoso et al. 1999
Hanseniaspora_guilliermondii		775	775	385+200+160+80	320+310+105			380+180+95+80						Hanseniaspora_guilliermondii; Hanseniaspora_lachancei; Hanseniaspora_opuntiae	yes	2	Esteve-Zarzoso et al. 2001
Hanseniaspora_occidentalis		775	670+105	300+290+240+120	320+320+105			600+110+90						Hanseniaspora_occidentalis_var_citrica	yes	0	Esteve-Zarzoso et al. 2001
Hanseniaspora_osmophila		750	460 + 120 + 90 + 80	390 + 360	275 + 150 + 135 + 95 + 75			650 + 100						Hanseniaspora_osmophila	yes	0	Esteve-Zarzoso et al. 1999
Hanseniaspora_osmophila		775	480+130+105+90	385+385	290+160+140+100+75			650+100						Hanseniaspora_osmophila	yes	0	Esteve-Zarzoso et al. 2001
Hanseniaspora_uvarum		750	750	350 + 200 + 180	320 + 310 + 105			300 + 180 + 95 + 90 + 85						Hanseniaspora_clermontiae; Hanseniaspora_nectarophila; Hanseniaspora_thailandica; Hanseniaspora_uvarum	yes	3	Esteve-Zarzoso et al. 1999
Hanseniaspora_uvarum		775	775	385+200+160+80	320+310+105			300+270+90+90						Hanseniaspora_clermontiae; Hanseniaspora_nectarophila; Hanseniaspora_thailandica; Hanseniaspora_uvarum	yes	3	Esteve-Zarzoso et al. 2001
Hanseniaspora_uvarum		760	760	360+200+180	320+315+105									Hanseniaspora_clermontiae; Hanseniaspora_guilliermondii; Hanseniaspora_lachancei; Hanseniaspora_nectarophila; Hanseniaspora_opuntiae; Hanseniaspora_pseudoguilliermondii; Hanseniaspora_thailandica; Hanseniaspora_uvarum	yes	7	Guillamón et al. 1998
Hanseniaspora_valbyensis		750	750	250 + 220 + 170 + 105	630 + 120			290 + 150 + 95 + 95						Hanseniaspora_valbyensis	yes	0	Esteve-Zarzoso et al. 1999
Hanseniaspora_valbyensis		775	775	250+220+160+110	670+105			290+140+90+90+80						Hanseniaspora_valbyensis	yes	0	Esteve-Zarzoso et al. 2001
Hanseniaspora_vineae		775	700+90	385+385	290+160+140+100+75			500+200+90						Hanseniaspora_vineae	yes	0	Esteve-Zarzoso et al. 2001
Kluyveromyces_aestuarii		750		365+180+165+40			750							Hanseniaspora_clermontiae; Hanseniaspora_guilliermondii; Hanseniaspora_lachancei; Hanseniaspora_nectarophila; Hanseniaspora_opuntiae; Hanseniaspora_pseudoguilliermondii; Hanseniaspora_thailandica; Hanseniaspora_uvarum; Kluyveromyces_aestuarii; Kluyveromyces_nonfermentans; Onygena_corvina; Zygosaccharomyces_parabailii	yes	11	Belloch et al. 1998transcribed spacers. Syst Appl Microbiol., 21(2):266-73.
Kluyveromyces_aestuarii		750	640 + 95	365 + 180 + 165 + 40	285 + 165 + 125 + 100 + 65									Kluyveromyces_aestuarii; Kluyveromyces_nonfermentans	yes	0	Esteve-Zarzoso et al. 1999
Kluyveromyces_dobzhanskii		740		240+185+120+115+80			740							Hanseniaspora_lindneri; Hanseniaspora_mollemarum; Hanseniaspora_occidentalis_var_citrica; Hanseniaspora_valbyensis; Kluyveromyces_dobzhanskii	yes	4	Belloch et al. 1998transcribed spacers. Syst Appl Microbiol., 21(2):266-73.
Kluyveromyces_dobzhanskii		740	655 + 80	240 + 185 + 120 + 115 + 80	285 + 190 + 165 + 90									Kluyveromyces_dobzhanskii	yes	0	Esteve-Zarzoso et al. 1999
Kluyveromyces_marxianus		740		240+185+120+80+65+50			680+80							Hanseniaspora_lindneri; Hanseniaspora_mollemarum; Hanseniaspora_valbyensis; Kluyveromyces_marxianus; Kluyveromyces_wickerhamii	yes	4	Belloch et al. 1998transcribed spacers. Syst Appl Microbiol., 21(2):266-73.
Kluyveromyces_marxianus		740	655 + 80	240 + 185 + 120 + 80 + 65 + 50	285 + 185 + 140 + 100									Kluyveromyces_dobzhanskii; Kluyveromyces_marxianus; Kluyveromyces_wickerhamii	yes	2	Esteve-Zarzoso et al. 1999
Kluyveromyces_wikerhamii		740	665 + 80	240 + 185 + 120 + 80 + 65 + 50	285 + 190 + 165 + 100									Kluyveromyces_dobzhanskii; Kluyveromyces_marxianus; Kluyveromyces_wickerhamii	yes	2	Esteve-Zarzoso et al. 1999
Lachancea thermotolerans	OP663227	680	297+206											Claviceps_occidentalis; Erysiphe_pisi; Lachancea_fermentati; Lachancea_quebecensis; Lachancea_thermotolerans; Lachancea_waltii; Ophiostoma_ips;	yes	6	Valentini et al. 2022
Lachancea thermotolerans	OP663227	680	297+212											Lachancea_fermentati; Lachancea_quebecensis; Lachancea_thermotolerans; Lachancea_waltii; Ophiostoma_ips	yes	4	Valentini et al. 2022
Lodderomyces_elongisporus		600	550	300 + 270	330 + 250									Cladosporium_cladosporioides&Cladosporium_colombiae&Pseudopyrenochaeta_terrestris&Venturia_nashicola; Cladosporium_cucumerinum&Cladosporium_velox&Graphiopsis_chlorocephala&Pseudocercospora_eumusae; Drechslerella_dactyloides; Drechslerella_stenobrocha; Ilyonectria_mors_panacis&Cladosporium_tenuissimum; Lodderomyces_elongisporus&Parastagonospora_nodorum; Peltaster_fructicola; Pseudocercospora_musae	yes	7	Esteve-Zarzoso et al. 1999
Pichia kluyveri	OP663280	450	376+100											Brettanomyces_bruxellensis; Candida_ethanolica; Candida_hawaiiana; Candida_orba; Candida_rhagii; Colletotrichum_musae; Hyphopichia_heimii; Metschnikowia_zobellii; Pichia_exigua; Pichia_kluyveri; Pichia_terricola; Starmerella_tilneyi; Wickerhamiella_alocasiicola; Wickerhamiella_kurtzmanii; Wickerhamiella_nectarea; Wickerhamiella_parazyma; Wickerhamiella_sorbophila	yes	16	Valentini et al. 2022
Pichia_kluyveri		450	370 + 80	250 + 200	175 + 115 + 80 + 80									Brettanomyces_bruxellensis; Candida_rhagii; Hyphopichia_heimii; Pichia_exigua; Pichia_kluyveri; Wickerhamiella_kurtzmanii; Wickerhamiella_nectarea; Wickerhamiella_parazyma; Wickerhamiella_sorbophila	yes	8	Esteve-Zarzoso et al. 1999
Pichia_kluyveri		470	375+85	250+220	170+115+80									Brettanomyces_bruxellensis; Pichia_exigua; Pichia_kluyveri; Wickerhamiella_kurtzmanii; Wickerhamiella_nectarea; Wickerhamiella_parazyma; Wickerhamiella_sorbophila	yes	6	Guillamón et al. 1998
Pichia_kluyveri_var._cephalocereana		450	370+90	250+200	175+115									Brettanomyces_bruxellensis; Candida_rhagii; Hyphopichia_heimii; Pichia_exigua; Pichia_kluyveri; Wickerhamiella_kurtzmanii; Wickerhamiella_nectarea; Wickerhamiella_parazyma; Wickerhamiella_sorbophila	yes	8	Villa-Carvajal et al. 2006
Pichia_kluyveri_var._eremophila		450	370+90	250+200	175+115									Brettanomyces_bruxellensis; Candida_rhagii; Hyphopichia_heimii; Pichia_exigua; Pichia_kluyveri; Wickerhamiella_kurtzmanii; Wickerhamiella_nectarea; Wickerhamiella_parazyma; Wickerhamiella_sorbophila	yes	8	Villa-Carvajal et al. 2006
Pichia_kluyveri_var._kluyveri		450	370+90	250+200	175+115									Brettanomyces_bruxellensis; Candida_rhagii; Hyphopichia_heimii; Pichia_exigua; Pichia_kluyveri; Wickerhamiella_kurtzmanii; Wickerhamiella_nectarea; Wickerhamiella_parazyma; Wickerhamiella_sorbophila	yes	8	Villa-Carvajal et al. 2006
Pichia_nakasei		490	350+140	200+200	160+150+120										no		Villa-Carvajal et al. 2006
Pichia_norvegensis		500	340+90	275+230	120+100+100									Pichia_norvegensis	yes	0	Villa-Carvajal et al. 2006
Rhodotorula mucilaginosa	OP663239	620	394+209											Ambrosiella_cleistominuta; Penicillium_janthinellum; Rhodotorula_mucilaginosa; Tolypocladium_pustulatum	yes	3	Valentini et al. 2022
Rhodotorula_mucilaginosa		640	425 + 215	340 + 225 + 75	320 + 240 + 80									Rhodotorula_mucilaginosa	yes	0	Esteve-Zarzoso et al. 1999
Rhodotorula_mucilaginosa		640	425+215	340+225	320+240									Rhodotorula_mucilaginosa	yes	0	Guillamón et al. 1998
Saccharomyces cerevisiae		880	150+180+230+320	155+365										Saccharomyces_cerevisiae	yes	0	Corbu & Csutak, 2023
Saccharomyces cerevisiae		880	150+180+ 240+310	40+120+350		120+750								Alternaria_dauci; Aspergillus_carbonarius; Geotrichum_candidum&Penicillium_crystallinum&Saccharomyces_sp_boulardii; Torulaspora_microellipsoides	no		Corbu & Csutak, 2023
Saccharomyces cerevisiae		880	130+180+230+320	180+350+360	365; 385									Alternaria_dauci; Aspergillus_carbonarius; Geotrichum_candidum&Penicillium_crystallinum&Saccharomyces_sp_boulardii; Saccharomyces_cerevisiae	yes	5	Corbu & Csutak, 2023
Saccharomyces cerevisiae		880	320+240+180+140	380+110	375+345									Alternaria_dauci; Aspergillus_carbonarius; Geotrichum_candidum&Penicillium_crystallinum&Saccharomyces_sp_boulardii; Saccharomyces_cerevisiae; Saccharomyces_jurei;Torulaspora_microellipsoides	yes	5	Jeyaram et al. 2008
Saccharomyces_cerevisiae		880	320 + 230 + 180 + 150	365 + 155	385 + 365									Saccharomyces_cerevisiae	yes	0	Esteve-Zarzoso et al. 1999
Saccharomyces_cerevisiae		880	320+220+180+145	365+155	385+365									no	no		Guillamón et al. 1998
Saccharomycopsis_capsularis		675	500 + 95 + 50	335 + 335	600									Saccharomycopsis_capsularis	yes	0	Esteve-Zarzoso et al. 1999
Starmerella bacillaris	OP663232	495	495											Brettanomyces_custersianus; Candida_inconspicua; Candida_margitis; Candida_pseudojiufengensis; Candida_verbasci; Kockiozyma_suomiensis;Lipomyces_suomiensis; Kregervanrija_delftensis; Kregervanrija_fluxuum; Lipomyces_oligophaga; Magnusiomyces_capitatus; Starmera_amethionina; Starmerella_bacillaris; Starmerella_davenportii; Suhomyces_pyralidae; Wickerhamiella_domercqiae; Wickerhamiella_infanticola;…	yes	16	Valentini et al. 2022
Starmerella bacillaris	OP663275	491	484											Brettanomyces_custersianus; Candida_inconspicua; Candida_verbasci; Capronia_epimyces; Kockiozyma_suomiensis; Lipomyces_suomiensis; Kregervanrija_delftensis ; Kregervanrija_fluxuum; Lipomyces_oligophaga; Magnusiomyces_capitatus; Starmera_amethionina; Starmerella_bacillaris; Starmerella_davenportii; Suhomyces_pyralidae; Wickerhamiella_domercqiae; Wickerhamiella_vanderwaltii	yes	16	Valentini et al. 2022
Torulaspora delbrueckii		798	800	160+190+360	102+139+220+327									Hanseniaspora_thailandica	no		Corbu & Csutak, 2023
Torulaspora delbrueckii		800	798	380+410	100+150+220+330									Torulaspora_delbrueckii	yes	0	Corbu & Csutak, 2023
Torulaspora delbrueckii		845	845	410+380	320+210+130+100									Torulaspora_delbrueckii	yes	0	Jeyaram et al. 2008
Wickerhamomyces anomalus	OP663231	620	620											Apiospora_pterosperma; Barnettozyma_californica; Blumeria_graminis; Daldinia_childiae; Daldinia_concentrica; Daldinia_vernicosa; Exserohilum_rostratum; Geopyxis_carbonaria; Hymenoscyphus_laetus; Hypoxylon_crocopeplum; Hypoxylon_fragiforme; Lipomyces_japonicus; Monosporascus_ibericus; Nadsonia_starkeyi-henricii; Parastagonospora_avenae; Plenodomus_lindquistii; Pneumocystis_carinii; Pneumocystis_ji…	yes	34	Valentini et al. 2022
Zygosaccharomyces_rouxii		725	400+220	335+240+150	295+205+175									Zygosaccharomyces_rouxii; Zygosaccharomyces_sapae	yes	1	Guillamón et al. 1998

## Sheet: BLAST_check
Species	%correct_BLAST_match	additional_matches	Other_species	FD_in_FId
Brettanomyces bruxellensis	1	0	none	Candida_montana
Candida albicans	1	0	none	Bathelium_albidoporum; Candida_albicans; Candida_dubliniensis; Candida_sanyaensis; Candida_sojae; Candida_tropicalis; Colletotrichum_nupharicola; Diddensiella_caesifluorescens; Hymenoscyphus_salicellus; Ilyonectria_robusta; Margaritispora_aquatica; Pneumocystis_oryctolagi; Protomyces_gravidus; Protomyces_inundatus; Protomyces_macrosporus; Racodium_therryanum; Sugiyamaella_lignohabitans; Trigonops…
Candida ethanolica	97.73%	1	Pichia sp.	Saturnispora_serradocipensis
Candida glabrata	1	0	none	Candida_oxycetoniae
Candida incommunis	87.5%	1	Bactrocera tryoni	Candida_gotoi; Candida_incommunis; Candida_restingae; Dipodascus_geniculatus; Dipodascus_ghanensis; Hyphopichia_pseudoburtonii; Kodamaea_anthophila; Kodamaea_ohmeri; Metschnikowia_arizonensis
Candida inconspicua	48.33%	2	Pichia cactophila (48.33%); Nakazawaea ernobii (3.33%)	0
Candida membranifaciens	73.61%	2	Candida sp. (1.39%); [Candida] friedrichii (25%)	Alternaria_solani; Barnettozyma_botsteinii; Candida_anglica; Candida_ascalaphidarum; Candida_chilensis; Candida_fragi; Candida_jaroonii; Candida_membranifaciens_subs_flavinogenes; Candida_mycetangii; Candida_psychrophila; Candida_railenensis; Candida_schatavii; Candida_tammaniensis; Cephaloascus_albidus; Cephaloascus_fragrans; Cyberlindnera_xylosilytica; Debaryomyces_maramus; Debaryomyces_nepalen…
Candida mesenterica	1	0	none	Candida_incommunis; Candida_mesenterica; Candida_restingae; Dipodascus_ghanensis; Galactomyces_reessii; Geotrichum_bryndzae; Kodamaea_laetipori; Kodamaea_ohmeri; Metschnikowia_amazonensis; Metschnikowia_arizonensis; Metschnikowia_dekortorum; Metschnikowia_santaceciliae; Metschnikowia_similis
Candida montana	0	0	none	NA
Candida montana	1	0	none	Candida_metapsilosis; Candida_montana; Candida_orthopsilosis; Candida_parapsilosis; Tetrapisispora_blattae
Candida oregonensis	78.57%	2	[Candida] arabinofermentans (7.14%); Clavispora fructus (14.28%)	0
Candida parapsilosis	0.97	2	Candida metapsilosis (2%); [Candida] sp. (1%)	Candida_orthopsilosis
Candida sake	0	0	none	Candida_sake; Saturnispora_hagleri; Starmerella_davenportii; Suhomyces_canberraensis; Suhomyces_pyralidae; Teunomyces_cretensis; Teunomyces_gatunensis; Teunomyces_kruisii; Wickerhamiella_vanderwaltii
Candida succiphila	1	0	none	0
Candida tropicalis	0.88	2	Candida albicans (11%); Spathaspora sp.(1%)	Bathelium_albidoporum; Candida_albicans; Candida_dubliniensis; Candida_sanyaensis; Candida_sojae; Capronia_epimyces; Colletotrichum_nupharicola
Hanseniaspora guilliermondii	0.46	5	Hanseniaspora lachancei (1%); Hanseniaspora opuntiae (43%); Hanseniaspora pseudoguilliermondii (1%); Hanseniaspora sp. (6%); Hanseniaspora uvarum (3%)	Hanseniaspora_lachancei;Hanseniaspora_opuntiae; Hanseniaspora_pseudoguilliermondii
Hanseniaspora occidentalis	92.86%	1	Saccharomycete sp. (7.14%)	0
Hanseniaspora osmophila	84.38%	2	Saccharomyces sp. (3.13%); Hanseniaspora sp. (12.5%)	0
Hanseniaspora uvarum	0.86	2	[Candida] oleophila (1%); Hanseniaspora meyeri (1%); Hanseniaspora sp. (12%)	Candida_succiphila; Gomphillus_americanus; Hanseniaspora_clermontiae ; Hanseniaspora_guilliermondii; Hanseniaspora_lachancei; Hanseniaspora_nectarophila; Hanseniaspora_opuntiae; Hanseniaspora_pseudoguilliermondii; Hanseniaspora_thailandica; Hanseniaspora_valbyensis; Ogataea_methylovora; Ogataea_ramenticola; Saccharomyces_mikatae; Saccharomycopsis_fermentans; Yueomyces_sinensis
Hanseniaspora valbyensis	1	0	none	0
Hanseniaspora vineae	1	0	none	0
Kluyveromyces aestuarii	45.83%	3	Metschnikowia australis (8.33%); Kluyveromyces sp. (12.5%); Kluyveromyces siamensis (33.33%)	Hanseniaspora_clermontiae; Hanseniaspora_guilliermondii; Hanseniaspora_lachancei; Hanseniaspora_nectarophila; Hanseniaspora_opuntiae; Hanseniaspora_pseudoguilliermondii; Hanseniaspora_thailandica; Hanseniaspora_uvarum; Kluyveromyces_aestuarii; Kluyveromyces_nonfermentans; Onygena_corvina; Zygosaccharomyces_parabailii
Kluyveromyces dobzhanskii	1	0	none	Hanseniaspora_lindneri; Hanseniaspora_mollemarum; Hanseniaspora_occidentalis_var_citrica; Hanseniaspora_valbyensis; Kluyveromyces_dobzhanskii
Kluyveromyces marxianus	0.96	1	Kluyveromyces sp. (4%)	Hanseniaspora_lindneri; Hanseniaspora_mollemarum; Hanseniaspora_valbyensis; Kluyveromyces_marxianus; Kluyveromyces_wickerhamii
Kluyveromyces wikerhamii	1	0	none	Kluyveromyces_dobzhanskii; Kluyveromyces_marxianus
Lachancea thermotolerans	0.94	4	Lachancea quebecensis (2%); Lachancea sp. (2%); Saccharomyces paradoxus (1%); saccharomycete sp. (1%)
Lodderomyces elongisporus;Parastagonospora nodorum	88.17%	2	Candida parapsilosis (3.23%); Lodderomyces sp. (8.6%)	Cladosporium_cladosporioides&Cladosporium_colombiae&Pseudopyrenochaeta_terrestris&Venturia_nashicola; Cladosporium_cucumerinum&Cladosporium_velox&Graphiopsis_chlorocephala&Pseudocercospora_eumusae; Drechslerella_dactyloides; Drechslerella_stenobrocha; Ilyonectria_mors_panacis&Cladosporium_tenuissimum; Peltaster_fructicola; Pseudocercospora_musae
Pichia kluyveri	58.59%	5	[Candida] railenensis (1%); Pichia fermentans (20.2%); Pichia sp. (18.18%); Rhodotorula mucilaginosa (1%); Saccharomycetes sp. (1%)	Brettanomyces_bruxellensis; Candida_ethanolica; Candida_hawaiiana; Candida_orba; Candida_rhagii; Colletotrichum_musae; Hyphopichia_heimii; Metschnikowia_zobellii; Pichia_exigua; Pichia_kluyveri; Pichia_terricola; Starmerella_tilneyi; Wickerhamiella_alocasiicola; Wickerhamiella_kurtzmanii; Wickerhamiella_nectarea; Wickerhamiella_parazyma; Wickerhamiella_sorbophila
Pichia nakasei	33.33%	1	Pichia sp. (66.67%)	NA
Pichia norvegensis	1	0	none	0
Rhodotorula mucilaginosa	0.89	2	Rhodotorula alborubescens (1%); Rhodotorula sp. (10%)	Ambrosiella_cleistominuta; Penicillium_janthinellum; Rhodotorula_mucilaginosa; Tolypocladium_pustulatum
Saccharomyces cerevisiae	1	0	none	Alternaria_dauci; Aspergillus_carbonarius; Geotrichum_candidum&Penicillium_crystallinum&Saccharomyces_sp_boulardii; Saccharomyces_cerevisiae
Saccharomycopsis capsularis	1	0	none	0
Starmerella bacillaris	1	0	none	Brettanomyces_custersianus; Candida_inconspicua; Candida_margitis; Candida_pseudojiufengensis; Candida_verbasci; Kockiozyma_suomiensis;Lipomyces_suomiensis; Kregervanrija_delftensis; Kregervanrija_fluxuum; Lipomyces_oligophaga; Magnusiomyces_capitatus; Starmera_amethionina; Starmerella_bacillaris; Starmerella_davenportii; Suhomyces_pyralidae; Wickerhamiella_domercqiae; Wickerhamiella_infanticola;…
Torulaspora delbrueckii	0.95	5	[Candida] railenensis (1%); Pichia kluyveri (1%); Pichia kudriavzevii (1%); Saccharomycetes sp. (1%); Torulaspora sp. (1%)	0
Wickerhamomyces anomalus	1	0	none	Apiospora_pterosperma; Barnettozyma_californica; Blumeria_graminis; Daldinia_childiae; Daldinia_concentrica; Daldinia_vernicosa; Exserohilum_rostratum; Geopyxis_carbonaria; Hymenoscyphus_laetus; Hypoxylon_crocopeplum; Hypoxylon_fragiforme; Lipomyces_japonicus; Monosporascus_ibericus; Nadsonia_starkeyi-henricii; Parastagonospora_avenae; Plenodomus_lindquistii; Pneumocystis_carinii; Pneumocystis_ji…
Zygosaccharomyces rouxii	90.11%	2	Zygosaccharomyces sp. (6.59%); Zygosaccharomyces pseudorouxii (3.30%)	Zygosaccharomyces_sapae
